# Supplementary material for: Identification of 3′ UTR motifs required for mRNA localization to myelin sheaths in vivo
Source: PLoS Biol. 2021 Jan 13;19(1):e3001053. doi: 10.1371/journal.pbio.3001053 (PMC7837478; doi:10.1371/journal.pbio.3001053)
Supplement: S1 Table — Control_mean is the average mRNA expression in oligodendrocytes across individual experimental runs. Treatment_mean is the average mRNA expression in purified myelin across individual experimental runs. GEO accession numbers are provided for individual experimental runs. (XLS) [file pbio.3001053.s001.xls]

## Sheet: S1_Table
Supplement Table 1- 1855 genes associated with the myelin transcriptome. Gene list was used for AME analysis in Figure 8A and GO Anlaysis in Figure 8E.
Gene	Common_name	Control_mean	Treatment_mean	Fold_change	P-value	Q-value	Control	SRR1033789	SRR1033791	SRR5273309	SRR5273308	SRR1033790	SRR1033792	Treatment	SRR3181084	SRR3181082	SRR3181083
ENSMUSG00000071456	1110002L01Rik	7.61	20.09	2.64	0.000282865	0.002587	Control	8.87777	5.52035	8.60763	9.48788	6.91041	6.25325	Treat	24.3441	19.5537	16.3834
ENSMUSG00000039195	1110008P14Rik	24.17	217.76	9.01	0.0119837	0.048171	Control	22.5621	41.4364	1.83353	1.80887	29.6497	47.7462	Treat	247.463	208.12	197.706
ENSMUSG00000028441	1110017D15Rik	0.43	6.25	14.53	0.000425655	0.00353621	Control	0.748328	0.236539	0	0	1.61658	0	Treat	8.91573	5.52301	4.30251
ENSMUSG00000032551	1110059G10Rik	3.86	44.08	11.42	0.00313792	0.0171465	Control	8.74221	5.59058	0.0708292	0.184129	4.14606	4.4019	Treat	56.8884	42.4941	32.8724
ENSMUSG00000043687	1190005I06Rik	1.35	12.7	9.41	0.0017858	0.0111143	Control	0.880793	2.83963	0	0	0.835722	3.52136	Treat	16.4017	10.8863	10.823
ENSMUSG00000063320	1190007I07Rik	0.59	16.25	27.54	1.18e-05	0.000227952	Control	1.35038	1.01396	0	0	0.351011	0.826643	Treat	18.597	15.3028	14.8615
ENSMUSG00000096221	1500002C15Rik	4.3	23.09	5.37	2.42e-07	1.45e-05	Control	4.27774	4.7321	4.4223	4.34683	4.0954	3.92778	Treat	28.0286	22.2708	18.9774
ENSMUSG00000087651	1500009L16Rik	0.73	15.64	21.42	3.32e-05	0.000505395	Control	0.893356	0.58072	0	0.050853	1.90426	0.97916	Treat	17.6589	16.046	13.2199
ENSMUSG00000026051	1500015O10Rik	0.04	7.74	193.5	6.42e-09	1.05e-06	Control	0	0	0.166226	0.0719687	0	0	Treat	7.93207	8.81239	6.46143
ENSMUSG00000021534	1700001L19Rik	0.14	7.3	52.14	1.02e-06	3.79e-05	Control	0	0.268839	0	0.125557	0	0.418425	Treat	9.43092	6.94793	5.51014
ENSMUSG00000030030	1700003E16Rik	0.89	6.96	7.82	0.00178185	0.0111086	Control	0.368206	1.06102	0	0.0539772	0.588378	3.24223	Treat	7.88067	6.67329	6.33673
ENSMUSG00000026831	1700007K13Rik	0.15	6.97	46.47	2.24e-07	1.36e-05	Control	0	0.146007	0.151456	0	0.294941	0.317523	Treat	8.59265	6.56753	5.7548
ENSMUSG00000085438	1700020I14Rik	6.37	43.94	6.9	0.0112933	0.0458981	Control	17.5232	7.14137	0.191787	0.479614	6.12036	6.74876	Treat	38.0343	48.1615	45.6281
ENSMUSG00000019797	1700021F05Rik	4.07	44.26	10.87	0.00148191	0.00963109	Control	6.44895	4.6751	0.264973	0.88112	6.19205	5.93065	Treat	54.0987	41.2306	37.4538
ENSMUSG00000052794	1700030K09Rik	2.79	12.07	4.33	0.000409094	0.00343359	Control	4.49168	2.51977	1.67711	1.91545	4.13313	1.9748	Treat	14.8283	12.0868	9.28554
ENSMUSG00000005983	1700037C18Rik	5.55	24.34	4.39	6.24e-06	0.000143669	Control	5.76232	3.57292	5.78546	5.62337	5.9162	6.61808	Treat	27.3652	23.652	21.991
ENSMUSG00000008307	1700109H08Rik	1.58	17.17	10.87	0.00137479	0.00905511	Control	4.75352	0.0355392	1.24807	1.4468	1.83974	0.184379	Treat	25.9343	14.0175	11.5549
ENSMUSG00000096935	1700113A16Rik	5.95	75.32	12.66	9.39e-05	0.00110328	Control	9.94444	3.61735	3.33766	2.75111	11.2849	4.78941	Treat	94.6079	71.6641	59.7018
ENSMUSG00000087595	1810012K08Rik	10.26	1.83	-5.61	1.37e-05	0.000255288	Control	6.94707	12.1662	9.47825	10.0112	9.93709	13.0245	Treat	1.8383	1.48664	2.17543
ENSMUSG00000097221	1810049J17Rik	26.74	0.55	-48.62	7.63e-06	0.000166345	Control	26.1147	18.7356	34.6883	44.9433	20.9546	14.996	Treat	0.289681	0.603123	0.770899
ENSMUSG00000020083	2010107G23Rik	2.02	10.91	5.4	0.00856199	0.0372067	Control	3.24298	1.62542	0	0.12229	4.92597	2.21197	Treat	12.5483	9.4592	10.7108
ENSMUSG00000026090	2010300C02Rik	0.91	41.87	46.01	4.28e-05	0.000601811	Control	0.494757	0.816804	0.0166771	0	1.03478	3.09978	Treat	64.3094	33.1844	28.111
ENSMUSG00000087380	2210408F21Rik	0.34	17.23	50.68	5.57e-06	0.000129814	Control	0.315776	0	0	0	0.33675	1.41046	Treat	13.5815	19.8941	18.2133
ENSMUSG00000050705	2310061I04Rik	8.21	89.56	10.91	0.00755328	0.0337828	Control	17.1953	7.92534	0.313008	0.160534	16.7208	6.93641	Treat	109.15	82.8899	76.6494
ENSMUSG00000046791	2410016O06Rik	1.4	6.9	4.93	0.00477291	0.023716	Control	1.68422	1.10772	0.054314	0.399766	3.31909	1.81115	Treat	8.48545	7.01401	5.19938
ENSMUSG00000074415	2610203C20Rik	1.81	12.35	6.82	0.00291714	0.0161565	Control	3.69803	1.41962	0.11716	0.154541	1.84218	3.62457	Treat	14.1078	11.3919	11.5592
ENSMUSG00000087497	2810001G20Rik	1.13	28.24	24.99	0.000196442	0.00193387	Control	1.4609	0.102867	0	0	4.04822	1.17422	Treat	33.1882	28.4539	23.0819
ENSMUSG00000097811	2810425M01Rik	3.93	10.07	2.56	0.00398985	0.0206348	Control	2.64557	2.44525	6.54717	5.29202	3.70075	2.94498	Treat	11.4075	10.8047	7.99318
ENSMUSG00000085030	2810455O05Rik	1.18	8.1	6.86	0.000228093	0.00217547	Control	1.41725	0.364439	1.53677	1.06412	1.97902	0.743003	Treat	11.6133	6.33516	6.34301
ENSMUSG00000099696	2900052N01Rik	0.26	13.09	50.35	3.93e-07	2.02e-05	Control	0.30314	0.525235	0	0	0.074279	0.649325	Treat	13.6575	13.8446	11.7578
ENSMUSG00000099632	2900093K20Rik	1.44	8.84	6.14	0.00434517	0.0221604	Control	2.79474	0.984047	0	0	2.18431	2.65474	Treat	8.53472	9.30699	8.68347
ENSMUSG00000020381	3010026O09Rik	2.8	17.06	6.09	0.00266928	0.0152199	Control	2.71618	3.32728	0.701657	0.643315	4.9415	4.45464	Treat	24.1568	12.16	14.8695
ENSMUSG00000104861	3110039M20Rik	0.15	5.23	34.87	1.99e-05	0.000338517	Control	0.366495	0.10797	0	0	0	0.401695	Treat	7.45078	5.08892	3.16144
ENSMUSG00000107585	3300002P13Rik	0.64	10.46	16.34	7.31e-05	0.000907089	Control	0.152918	0.152374	1.49233	1.29429	0.161451	0.579885	Treat	13.4853	10.595	7.29782
ENSMUSG00000106082	4930404A12Rik	34.14	8.64	-3.95	0.0028465	0.015873	Control	52.0557	19.2154	32.8534	28.7656	52.5229	19.4343	Treat	9.44833	10.3392	6.14337
ENSMUSG00000020234	4930404N11Rik	11.49	3.65	-3.15	0.00141592	0.00927612	Control	8.62304	7.37566	15.3418	16.6876	11.5501	9.33376	Treat	3.64936	4.3628	2.92615
ENSMUSG00000086938	4930481A15Rik	0.34	12.5	36.76	4.16e-08	4.34e-06	Control	0.147729	0.62494	0.326173	0.291264	0.472905	0.161918	Treat	13.3941	13.4031	10.7086
ENSMUSG00000090207	4930524O07Rik	4.54	46.74	10.3	0.000783998	0.00583352	Control	2.54742	1.43341	9.23677	10.0853	2.15718	1.75338	Treat	58.389	46.2413	35.5765
ENSMUSG00000107012	4930528J11Rik	0.54	6.73	12.46	7.77e-05	0.000951296	Control	0.2397	0.179134	1.02883	1.40889	0.126537	0.259706	Treat	7.26768	7.49655	5.42484
ENSMUSG00000085516	4930538E20Rik	0.3	9.79	32.63	1.59e-05	0.000285882	Control	0.197529	0.393651	0.892227	0.301723	0	0	Treat	13.1026	10.444	5.83102
ENSMUSG00000085084	4930570G19Rik	1.19	6.76	5.68	0.00218322	0.013005	Control	2.43111	0.551983	0.313023	0.19536	2.06626	1.57215	Treat	7.70029	5.03243	7.54684
ENSMUSG00000020807	4933427D14Rik	1.56	8.46	5.42	0.00703977	0.0321318	Control	3.79526	1.51989	0.00884191	0.0641929	2.42411	1.55716	Treat	10.7913	7.31048	7.2838
ENSMUSG00000105203	4933428P19Rik	7.23	0.23	-31.43	7.17e-07	3.06e-05	Control	5.97557	9.00856	6.80892	5.66698	7.41984	8.52072	Treat	0.453728	0.0673958	0.172587
ENSMUSG00000072893	4933439C10Rik	1.3	8.85	6.81	0.000394855	0.00337188	Control	2.38988	0.874537	0.497503	0.406203	2.46262	1.16304	Treat	10.4072	7.76864	8.37763
ENSMUSG00000038152	5033430I15Rik	0.51	11.4	22.35	8.83e-05	0.00105253	Control	0	0.272807	0	0	1.59102	1.20766	Treat	14.3968	9.28527	10.5115
ENSMUSG00000073755	5730409E04Rik	4.58	34.98	7.64	0.0100446	0.042026	Control	4.10779	11.3304	0	0.0189877	4.29745	7.74177	Treat	36.5853	34.9074	33.4471
ENSMUSG00000032985	5730522E02Rik	0.28	6.19	22.11	0.000117606	0.00131261	Control	0	0	0.160411	0	1.35187	0.15066	Treat	8.79487	4.80871	4.97539
ENSMUSG00000086236	5830418P13Rik	3.19	12.86	4.03	0.000683608	0.00519712	Control	2.62703	2.90628	5.43859	3.51707	3.50582	1.15648	Treat	12.5148	12.4115	13.6408
ENSMUSG00000072591	5930412G12Rik	0.2	8.07	40.35	3.43e-06	9.06e-05	Control	0.0361157	0.671095	0	0	0.0762636	0.433381	Treat	8.56699	9.629	6.01469
ENSMUSG00000066607	6030419C18Rik	3.48	48.6	13.97	0.00124915	0.00843174	Control	4.22066	3.12086	0.160309	0.312332	6.7475	6.32226	Treat	58.8663	43.3516	43.5968
ENSMUSG00000097760	6030442K20Rik	1.31	8.86	6.76	3.78e-05	0.000549247	Control	1.67884	0.861778	1.76526	1.93768	1.07425	0.551202	Treat	10.4214	8.16588	7.99341
ENSMUSG00000053963	6330403A02Rik	0.9	16.58	18.42	0.000246954	0.00232516	Control	0.481797	1.35064	0.0175711	0.00761966	0.51326	3.01996	Treat	23.4156	13.7348	12.5966
ENSMUSG00000018451	6330403K07Rik	9.41	155.62	16.54	0.00280364	0.0156935	Control	16.4375	11.5492	0.428454	0.854672	22.0827	5.13733	Treat	153.173	177.342	136.342
ENSMUSG00000039620	6430573F11Rik	1.66	8.89	5.36	0.00942976	0.0400765	Control	3.26851	1.44674	0	0.0954179	3.96033	1.16869	Treat	11.8505	8.57336	6.24016
ENSMUSG00000087022	9130024F11Rik	0.24	12.12	50.5	4.09e-07	2.08e-05	Control	0.241233	0.454841	0.274987	0.091981	0	0.361211	Treat	16.1922	10.9313	9.24236
ENSMUSG00000043498	9330132A10Rik	0.38	9.05	23.82	1.25e-05	0.000238253	Control	1.31324	0.134705	0.020941	0.0681076	0.387408	0.334787	Treat	9.55443	10.0355	7.56326
ENSMUSG00000004360	9330159F19Rik	1.88	14.58	7.76	0.00330125	0.0178452	Control	5.96067	1.52118	0.0428063	0.0556	2.18878	1.49604	Treat	17.1947	14.8236	11.7345
ENSMUSG00000097006	9530082P21Rik	8.78	49.34	5.62	1.98e-05	0.000337546	Control	6.49073	6.61401	11.3887	12.1395	9.41368	6.6088	Treat	56.3726	49.1486	42.5027
ENSMUSG00000087178	A230056P14Rik	12.41	3.49	-3.56	0.00920645	0.0394931	Control	20.249	12.7899	6.50522	5.9478	13.9708	14.9723	Treat	2.13939	5.27887	3.06598
ENSMUSG00000087075	A230065H16Rik	0.05	10.38	207.6	2.24e-08	2.84e-06	Control	0	0	0	0	0.309893	0	Treat	12.0198	10.4711	8.64981
ENSMUSG00000098284	A330093E20Rik	0.68	16.57	24.37	7.24e-07	3.06e-05	Control	0.730435	0.182043	1.38579	0.643743	0.77155	0.395609	Treat	17.0192	17.0872	15.6088
ENSMUSG00000072847	A530017D24Rik	2.25	19.98	8.88	0.00348801	0.0186027	Control	5.73896	1.30624	0	0	4.73974	1.70061	Treat	20.9956	21.5731	17.3605
ENSMUSG00000087694	A530058N18Rik	0.42	7.73	18.4	3.88e-05	0.00055483	Control	0.32479	1.35792	0	0.0637516	0.0719307	0.690651	Treat	7.72964	8.61624	6.83085
ENSMUSG00000050875	A730017C20Rik	4.04	36.18	8.96	0.00790932	0.0350268	Control	10.3249	0.609359	0.0233728	0.0951877	12.1061	1.0972	Treat	45.3012	34.1631	29.0771
ENSMUSG00000057715	A830018L16Rik	0.2	9.27	46.35	7.42e-07	3.06e-05	Control	0.0785087	0.42638	0	0	0.339621	0.367029	Treat	11.3428	9.53028	6.93522
ENSMUSG00000084890	A830036E02Rik	0.31	11.57	37.32	1.85e-05	0.00032093	Control	0.29403	0.593132	0.0120901	0	0	0.95896	Treat	17.04	9.86706	7.79579
ENSMUSG00000071567	A830039N20Rik	0.85	28.02	32.96	5.33e-05	0.000709397	Control	2.01054	0.058923	0	0	1.74813	1.28138	Treat	35.0933	25.3338	23.6239
ENSMUSG00000093483	AA465934	3.22	17.96	5.58	0.0112284	0.0457576	Control	5.16954	2.65898	0.24981	0.219464	6.8525	4.14368	Treat	23.7689	17.9318	12.1657
ENSMUSG00000006638	Abhd1	13.89	2.62	-5.3	6.38e-05	0.000816364	Control	13.344	14.6087	11.5179	8.79064	19.3149	15.7365	Treat	3.29999	1.9768	2.58499
ENSMUSG00000085042	Abhd11os	0.49	14.62	29.84	6.23e-07	2.83e-05	Control	0.520176	0.863871	0.564044	0.241565	0	0.751381	Treat	13.6986	15.5093	14.6387
ENSMUSG00000007950	Abhd8	8.14	89.7	11.02	0.0088897	0.0383809	Control	4.92557	9.09317	0.0207014	0	9.91706	24.8631	Treat	105.633	81.57	81.906
ENSMUSG00000025085	Ablim1	0.39	10.71	27.46	7.31e-06	0.000160883	Control	0.23846	0.26148	0	0.101894	0.418334	1.32967	Treat	12.22	10.6639	9.24909
ENSMUSG00000032735	Ablim3	0.25	5.75	23	2.42e-06	7.06e-05	Control	0.393397	0.101501	0	0	0.448122	0.551836	Treat	6.42242	5.64603	5.17861
ENSMUSG00000078453	Abracl	1.68	22.96	13.67	0.000492778	0.00396493	Control	3.82257	0.896225	0	0.317196	3.08625	1.949	Treat	27.4369	22.9796	18.475
ENSMUSG00000105001	AC117232.1	0	409.82	410	7.22e-13	1.77e-09	Control	4.98e-25	0	0	0	3.4e-22	1.52e-14	Treat	365.944	472.433	391.091
ENSMUSG00000106561	AC151967.1	0	377.69	378	9.43e-09	1.36e-06	Control	0	0	0	0	5.76e-05	0	Treat	298.611	229.59	604.876
ENSMUSG00000036880	Acaa2	1.9	17.05	8.97	0.00231576	0.0136822	Control	0.985669	3.45234	0.029556	0.115169	1.32697	5.51542	Treat	17.7939	17.2962	16.0501
ENSMUSG00000062480	Acat3	19.22	35.38	1.84	0.000245948	0.00232463	Control	18.5324	18.7308	21.3093	22.5477	16.0925	18.1127	Treat	39.9425	35.9738	30.2354
ENSMUSG00000056938	Acbd4	5.2	36.33	6.99	0.0106172	0.0437801	Control	4.96028	4.48757	0.38069	0.065518	11.976	9.33669	Treat	42.3611	33.1482	33.4872
ENSMUSG00000037872	Ackr1	3.33	26.42	7.93	0.00972093	0.0409876	Control	6.93521	0.713041	0	0	10.3755	1.9594	Treat	38.8429	21.1222	19.3074
ENSMUSG00000034853	Acot11	1.26	7.99	6.34	0.00581615	0.0277182	Control	0.583351	1.07574	0	0	0.445535	5.44166	Treat	8.53581	8.28394	7.1566
ENSMUSG00000044573	Acp1	1.05	7.75	7.38	0.000873772	0.00634089	Control	2.41427	1.26123	0.0508325	0.132261	1.08889	1.37138	Treat	8.73623	7.3081	7.19607
ENSMUSG00000012777	Acpt	1.42	7.96	5.61	0.000155215	0.00164012	Control	1.18841	0.757874	2.11336	2.31349	1.50567	0.669552	Treat	9.64969	7.41058	6.82923
ENSMUSG00000032281	Acsbg1	5.94	79.38	13.36	0.00383615	0.0200375	Control	5.18652	6.68855	0.124065	0.0538005	4.2954	19.2762	Treat	82.6094	81.4772	74.0556
ENSMUSG00000020333	Acsl6	4	68.24	17.06	0.00119835	0.00814879	Control	5.40223	3.82997	0.0933122	0.245651	5.51192	8.94038	Treat	67.4083	71.3382	65.9606
ENSMUSG00000029712	Actl6b	2.31	39.95	17.29	0.000596963	0.00465403	Control	2.99516	2.07418	0.0133955	0.164388	2.51212	6.08783	Treat	51.7961	35.0315	33.0133
ENSMUSG00000015143	Actn1	0.93	11.62	12.49	0.000336583	0.00295678	Control	1.57503	0.936533	0.0438124	0.0390124	1.57559	1.39354	Treat	17.1211	9.70943	8.03044
ENSMUSG00000056367	Actr3b	4.78	40.41	8.45	0.00938219	0.0399437	Control	6.31491	3.1197	0	0.0333822	11.6351	7.5914	Treat	52.2364	36.8715	32.1346
ENSMUSG00000036040	Adamtsl2	0.4	5.92	14.8	2.43e-05	0.000393538	Control	0.282665	0.298393	0	0.67433	0.0837271	1.0845	Treat	5.57385	6.40633	5.77581
ENSMUSG00000020262	Adarb1	1.84	20.17	10.96	0.000520738	0.00415685	Control	3.711	1.3497	0.0174332	0.565723	2.82068	2.59897	Treat	20.5252	21.1351	18.863
ENSMUSG00000020431	Adcy1	2.43	16.96	6.98	0.00670583	0.0310123	Control	3.67628	1.35631	0.0752147	0.0611349	4.69061	4.73332	Treat	23.4426	13.5139	13.912
ENSMUSG00000021536	Adcy2	1.74	8.22	4.72	0.0118107	0.047606	Control	1.9534	1.50637	0	0.0239615	2.81561	4.14085	Treat	9.4964	7.49286	7.6718
ENSMUSG00000024256	Adcyap1	0.04	5.3	132.5	2.11e-06	6.46e-05	Control	0	0.114472	0	0	0	0.118777	Treat	7.78924	4.11244	4.01186
ENSMUSG00000030000	Add2	2.02	14.67	7.26	0.00352974	0.0187653	Control	2.94875	0.588786	0.123955	0.3606	5.32173	2.77039	Treat	18.4248	13.2702	12.3222
ENSMUSG00000028184	Adgrl2	0.4	11.56	28.9	8.18e-06	0.000174185	Control	0.483755	0.229112	0.0582511	0.0788733	0.558562	0.999678	Treat	16.4159	8.77092	9.49329
ENSMUSG00000025911	Adhfe1	1.1	10.89	9.9	0.000611786	0.00472589	Control	2.36794	0.395404	0	0.195162	2.13915	1.4855	Treat	10.581	11.5876	10.5048
ENSMUSG00000020178	Adora2a	0.11	6.31	57.36	6.71e-07	2.92e-05	Control	0.116867	0.185173	0	0	0.0311388	0.320229	Treat	7.89954	4.54807	6.4897
ENSMUSG00000042249	Adrbk2	1.77	11.42	6.45	0.0064905	0.0302068	Control	4.00866	0.808812	0	0.165118	4.50716	1.1111	Treat	15.6044	9.41723	9.22347
ENSMUSG00000015961	Adss	3.46	22.95	6.63	0.00851329	0.0370608	Control	8.8532	2.08567	0.100588	0.175352	5.66865	3.87172	Treat	25.0383	25.0438	18.7593
ENSMUSG00000031980	Agt	0.25	43.49	173.96	9.57e-08	7.66e-06	Control	0.201534	0.401632	0	0	0.0425558	0.829747	Treat	53.6531	40.68	36.1317
ENSMUSG00000021557	Agtpbp1	11.54	142.2	12.32	0.00764497	0.0341008	Control	27.228	9.51741	1.00481	0.0565798	11.2793	20.1832	Treat	127.539	180.503	118.561
ENSMUSG00000019986	Ahi1	6.05	53.57	8.85	0.00737176	0.0330958	Control	11.924	5.51335	0.116941	0.423126	11.7349	6.60453	Treat	58.5608	56.4787	45.6743
ENSMUSG00000078307	AI593442	0.21	15.66	74.57	1.28e-07	8.94e-06	Control	0.188714	0.175506	0.0136419	0	0.185961	0.667919	Treat	18.6028	14.557	13.828
ENSMUSG00000053297	AI854703	0.89	8.69	9.76	0.00101321	0.00713674	Control	1.9247	0.151988	0.0468422	0.0304202	2.58871	0.623298	Treat	9.13896	8.28593	8.65423
ENSMUSG00000024397	Aif1	2.67	24.49	9.17	0.00295999	0.0163322	Control	1.97051	4.67148	0.213768	0.158571	4.04576	4.96519	Treat	15.3824	31.1271	26.9698
ENSMUSG00000022763	Aifm3	0.43	21.72	50.51	6.58e-06	0.000149716	Control	0.1919	0.608063	0	0	0.0292097	1.72121	Treat	23.0316	21.0157	21.1264
ENSMUSG00000039546	Ajap1	0.46	5.99	13.02	0.00012285	0.00135875	Control	0.263179	0.238404	0.0648575	0	1.08028	1.10853	Treat	7.29837	6.05053	4.61431
ENSMUSG00000028527	Ak4	0.7	7	10	0.000240277	0.00227984	Control	0.737454	0.837634	0	0.196323	0.698679	1.7354	Treat	5.39372	9.28488	6.30988
ENSMUSG00000039058	Ak5	1.63	16.48	10.11	0.00033502	0.00295365	Control	3.26215	2.12689	0.47277	0.138498	1.81334	1.97771	Treat	19.3375	15.0914	15.0065
ENSMUSG00000038587	Akap12	1.58	11.54	7.3	0.000341491	0.00299631	Control	2.22197	1.95394	0.327726	0.542527	2.39219	2.06452	Treat	12.1102	9.61743	12.9069
ENSMUSG00000038729	Akap2	0.39	7.09	18.18	2.64e-05	0.000414025	Control	0.637012	0.365218	2.62e-52	0.0291278	0.962878	0.368233	Treat	9.19598	6.87543	5.19372
ENSMUSG00000021057	Akap5	0.19	6.41	33.74	2e-07	1.25e-05	Control	0.304809	0.0555044	0.217015	0.180994	0.202972	0.17119	Treat	7.8908	6.5444	4.80409
ENSMUSG00000039166	Akap7	2.76	16.1	5.83	0.00624649	0.0292939	Control	5.38898	3.18417	0.272815	0.279479	5.5017	1.92463	Treat	18.4657	15.3555	14.4815
ENSMUSG00000061758	Akr1b10	1.73	16.21	9.37	0.00146807	0.00955807	Control	3.56289	1.72678	0.04176	0	2.66832	2.35763	Treat	16.927	16.6729	15.0259
ENSMUSG00000106362	AL672049.1	0	48.03	48	0.000102978	0.00118723	Control	2.54e-124	0	0	0	0	0	Treat	11.492	19.8022	112.799
ENSMUSG00000053279	Aldh1a1	1.22	93.09	76.3	7.77e-06	0.000166908	Control	1.25139	2.06056	0.0419385	0.0272364	1.0199	2.90453	Treat	81.1328	103.343	94.7832
ENSMUSG00000030088	Aldh1l1	2.63	28.85	10.97	0.00234736	0.0138355	Control	1.26965	4.13685	0.143295	0.0357026	1.22951	8.98671	Treat	31.7403	26.5762	28.2195
ENSMUSG00000017390	Aldoc	52.44	1830.29	34.9	0.00831528	0.0363528	Control	43.7891	79.6038	0.0150228	0.595642	40.1113	150.54	Treat	2037.51	1800.81	1652.54
ENSMUSG00000002661	Alkbh7	4.5	35.72	7.94	0.00987197	0.0414758	Control	6.52852	7.24169	0	0	5.98746	7.21929	Treat	40.2384	38.2086	28.7133
ENSMUSG00000074264	Amy1	1.17	12.31	10.52	0.00192985	0.0118502	Control	4.91216	0.472402	0	0.0715684	0.96217	0.59438	Treat	18.3023	10.1137	8.52883
ENSMUSG00000038742	Angptl6	3.29	10.15	3.09	0.00935313	0.039843	Control	3.10983	3.63981	1.23108	1.49712	5.99342	4.27859	Treat	13.6342	9.34828	7.48012
ENSMUSG00000031543	Ank1	1.93	7.26	3.76	0.0111846	0.0456078	Control	3.44733	1.96385	0.723997	0.230727	4.12338	1.11512	Treat	7.0489	6.04575	8.6812
ENSMUSG00000036188	Ankmy2	2.28	15.62	6.85	0.00403031	0.020796	Control	4.67576	1.9564	0.103789	0.202213	4.36854	2.36275	Treat	18.352	15.0961	13.3979
ENSMUSG00000005986	Ankrd13d	5.04	56.51	11.21	0.00609295	0.0287575	Control	9.83335	4.83879	0	0	11.0177	4.5737	Treat	74.0912	54.0456	41.407
ENSMUSG00000054708	Ankrd24	3.89	17.27	4.44	0.0104315	0.0431845	Control	7.32759	4.49833	1.04262	0.470549	6.07056	3.95337	Treat	21.6964	15.7287	14.3881
ENSMUSG00000057766	Ankrd29	0.75	9.83	13.11	0.000151103	0.00160129	Control	1.08396	1.92081	0	0.0194189	0.654696	0.837516	Treat	9.00812	11.6416	8.8537
ENSMUSG00000049097	Ankrd34a	0.59	19.24	32.61	6.58e-06	0.000149716	Control	0.143078	0.513864	0.35867	0.232933	0.335481	1.94457	Treat	23.5947	17.9177	16.2026
ENSMUSG00000045034	Ankrd34b	0.23	6.92	30.09	3.61e-06	9.36e-05	Control	0.55814	0.0566627	0.0486019	0.0631277	0.647945	0.0233743	Treat	7.77114	7.37393	5.62062
ENSMUSG00000050914	Ankrd37	2.47	15.41	6.24	0.0021924	0.0130267	Control	3.89627	2.82917	0.828175	0.223615	3.59683	3.43712	Treat	17.3778	16.6686	12.1833
ENSMUSG00000044835	Ankrd45	0.37	6.68	18.05	7.77e-06	0.000166908	Control	0.672194	0.457299	0	0	0.676607	0.404145	Treat	7.24033	7.21269	5.57956
ENSMUSG00000037904	Ankrd9	1.7	10.98	6.46	0.00545968	0.0263616	Control	1.63574	3.45952	0	0.0202207	1.54205	3.5632	Treat	14.0744	8.35605	10.5022
ENSMUSG00000074968	Ano3	0.13	5.51	42.38	9.63e-08	7.66e-06	Control	0.155693	0.030423	0.0170335	0.0444512	0.354547	0.158851	Treat	6.43685	5.08557	5.01845
ENSMUSG00000069913	Anp32-ps	7.23	61.55	8.51	0.0104284	0.0431845	Control	14.5721	12.3422	0	0.513906	7.6926	8.28888	Treat	68.6984	59.3162	56.6384
ENSMUSG00000032231	Anxa2	1.45	8.83	6.09	0.00171077	0.0107292	Control	1.36657	2.62592	0.264859	0.161187	1.92466	2.33867	Treat	9.482	9.68807	7.33333
ENSMUSG00000029484	Anxa3	1.01	19.32	19.13	7.39e-05	0.000915278	Control	1.03037	1.42663	0	0.0907369	1.69136	1.80587	Treat	20.2467	23.1976	14.518
ENSMUSG00000021814	Anxa7	2.03	19.79	9.75	0.00188225	0.0115967	Control	3.12644	1.9729	0	0.0362691	3.6379	3.42676	Treat	22.3623	20.132	16.8765
ENSMUSG00000031731	Ap1g1	6.04	42.85	7.09	0.0120574	0.0483767	Control	15.3343	4.15777	0.142834	0.245795	12.7649	3.57809	Treat	46.5263	44.7971	37.2164
ENSMUSG00000040701	Ap1g2	2.76	8.02	2.91	0.00256338	0.0147767	Control	3.32312	2.57468	1.66936	1.76177	3.36102	3.89961	Treat	11.3273	6.0651	6.65423
ENSMUSG00000062444	Ap3b2	7.18	48.37	6.74	0.010242	0.0426403	Control	8.09643	12.5608	0.557755	0.917987	10.688	10.26	Treat	65.3357	42.2714	37.5082
ENSMUSG00000024480	Ap3s1	2.46	24.97	10.15	0.00252968	0.0146309	Control	5.60058	1.972	0.0303887	0	4.20675	2.92309	Treat	28.4857	26.2105	20.2047
ENSMUSG00000019979	Apaf1	1.02	9.94	9.75	0.00129098	0.00863473	Control	2.3376	0.150923	0.0869057	0.0582328	2.40058	1.08829	Treat	10.7146	12.1743	6.917
ENSMUSG00000040564	Apoc1	0.1	24.4	244	2.26e-07	1.36e-05	Control	0	0.29403	0	0	0	0.319709	Treat	33.7133	23.524	15.97
ENSMUSG00000085628	Appbp2os	7.98	0.16	-49.88	0.000812472	0.00598475	Control	7.34715	2.6147	12.2221	15.0609	6.74191	3.91883	Treat	0	0.182515	0.311589
ENSMUSG00000042797	Aqp11	2.15	7.41	3.45	0.00297066	0.0163788	Control	2.90782	1.76018	2.0555	0.659378	1.82241	3.70868	Treat	9.59627	6.49564	6.12731
ENSMUSG00000024411	Aqp4	0.67	34.77	51.9	1.35e-05	0.000252592	Control	0.962883	0.472774	0.0605267	0.0984274	0.471471	1.95042	Treat	19.5043	48.7302	36.0863
ENSMUSG00000036452	Arhgap26	1.09	19.68	18.06	3.66e-05	0.00053705	Control	1.95084	0.411392	0.31388	0.365806	1.72762	1.79816	Treat	25.1287	17.8813	16.0365
ENSMUSG00000033389	Arhgap44	2.53	29.89	11.81	0.000804062	0.0059347	Control	3.70386	2.03021	0.388424	0.210741	5.13282	3.69442	Treat	37.0852	27.239	25.3505
ENSMUSG00000073433	Arhgdig	6.05	84.02	13.89	0.00429272	0.0219233	Control	4.04956	8.97188	0.0665196	0.057823	10.4404	12.7163	Treat	93.438	76.8191	81.7895
ENSMUSG00000032875	Arhgef17	1.5	13.83	9.22	0.00154152	0.00994222	Control	2.78489	0.852488	0.0621589	0.0557359	3.06787	2.18768	Treat	18.0093	12.5898	10.8942
ENSMUSG00000021895	Arhgef3	2.18	14.58	6.69	0.00317222	0.0172953	Control	3.968	1.70212	0.172133	0.387537	5.38828	1.43499	Treat	15.2352	15.4199	13.0825
ENSMUSG00000037509	Arhgef4	4.19	33.44	7.98	0.00182078	0.0112842	Control	4.95139	2.99404	0.908281	0.797215	6.73519	8.76172	Treat	36.4588	33.2641	30.5922
ENSMUSG00000049866	Arl4c	1.57	11.63	7.41	0.00302237	0.016614	Control	3.10426	0.590033	0.0583708	0.132751	4.16788	1.38034	Treat	12.5198	12.4117	9.95825
ENSMUSG00000034936	Arl4d	0.73	15.85	21.71	0.000114238	0.00128731	Control	0.577205	0.548742	0	0.0427135	0.984285	2.21425	Treat	23.9254	12.8072	10.8178
ENSMUSG00000017418	Arl5b	1.69	20.63	12.21	0.00105342	0.00734693	Control	4.74936	0.848575	0.0115275	0.104146	3.47905	0.926944	Treat	21.1034	22.5738	18.1995
ENSMUSG00000071324	Armc2	0.59	7.22	12.24	0.000437119	0.00361509	Control	1.20029	0.219475	0	0	1.9463	0.157469	Treat	8.46019	5.90963	7.30191
ENSMUSG00000062590	Armc9	2.41	17.45	7.24	0.00513364	0.0251511	Control	4.94306	2.98864	0.0471794	0.178521	3.47374	2.83585	Treat	24.9142	14.6223	12.8045
ENSMUSG00000055116	Arntl	1.79	9.06	5.06	0.00849921	0.0370215	Control	2.21911	2.26418	0.0574677	0.0559824	4.03142	2.12821	Treat	10.847	8.11458	8.22691
ENSMUSG00000032503	Arpp21	8.06	137	17	0.00186098	0.0115134	Control	16.2963	3.22681	0.619738	1.03731	17.2867	9.89601	Treat	166.017	130.736	114.232
ENSMUSG00000020704	Asic2	1.68	19.53	11.63	0.000176286	0.00180564	Control	2.77981	0.267609	0.986724	1.06479	2.84355	2.13299	Treat	27.485	16.464	14.6448
ENSMUSG00000029752	Asns	6.47	87.29	13.49	0.00528006	0.025714	Control	10.597	4.78884	0.0615262	0.0800407	15.8244	7.43903	Treat	120.825	72.7714	68.2884
ENSMUSG00000028207	Asph	2.87	27.58	9.61	0.00150476	0.00974514	Control	8.30505	0.925296	0.637959	0.841555	5.17524	1.31802	Treat	33.9198	26.2008	22.6069
ENSMUSG00000046378	Asphd1	1.08	22.5	20.83	3.63e-05	0.00053705	Control	0.642953	1.89443	0.112108	0.454676	0.870694	2.49157	Treat	28.6345	19.5321	19.3222
ENSMUSG00000054514	Atad3aos	1.19	10.09	8.48	0.00011331	0.0012822	Control	1.17042	2.55817	0.582679	0.936433	1.57557	0.33289	Treat	11.2627	8.45111	10.5467
ENSMUSG00000021619	Atg10	0.65	6.86	10.55	0.000252713	0.00237027	Control	1.01599	0.867749	0	0	0.766202	1.25805	Treat	7.88904	7.87739	4.80822
ENSMUSG00000021066	Atl1	4.32	34.53	7.99	0.00786857	0.0349165	Control	7.91794	4.07189	0.178069	0.0963705	7.88366	5.79514	Treat	46.24	29.8336	27.5064
ENSMUSG00000059811	Atl2	1.47	14.57	9.91	0.00171738	0.0107615	Control	3.27255	0.472049	0	0.0606195	3.78617	1.2226	Treat	17.041	14.6137	12.0508
ENSMUSG00000038094	Atp13a4	1.17	12.2	10.43	0.00206641	0.0125119	Control	1.42146	0.495754	0	0.113864	2.08419	2.93056	Treat	20.4537	7.15632	8.99656
ENSMUSG00000040907	Atp1a3	11.6	140.73	12.13	0.00705319	0.0321731	Control	9.68416	6.41961	0.720208	0.267601	18.4554	34.0299	Treat	182.653	118.966	120.574
ENSMUSG00000026576	Atp1b1	10.17	386.09	37.96	0.00101428	0.00713674	Control	16.6046	5.09558	0.437546	0.727026	13.1221	25.0052	Treat	531.949	329.112	297.212
ENSMUSG00000019943	Atp2b1	3.36	20.96	6.24	0.00874718	0.037877	Control	9.46298	2.28597	0.134503	0.305729	4.16212	3.78433	Treat	27.8383	18.2608	16.7677
ENSMUSG00000030302	Atp2b2	1.25	23.95	19.16	0.000259639	0.00241061	Control	1.71385	0.523869	0.0265064	0.022244	1.71339	3.51457	Treat	32.0473	20.5078	19.3087
ENSMUSG00000026463	Atp2b4	1.18	6.75	5.72	0.00928079	0.039673	Control	2.71365	0.0687256	0.0591189	0.123056	2.81651	1.27202	Treat	9.74231	5.97262	4.52971
ENSMUSG00000006057	Atp5g1	5.45	68.35	12.54	0.00482507	0.0239272	Control	3.53243	9.24639	0.0248388	0.12156	6.80788	12.9872	Treat	91.1506	53.7367	60.1686
ENSMUSG00000038717	Atp5l	3.96	56.31	14.22	0.00253638	0.0146516	Control	2.85797	3.9431	0	0	6.73121	10.2423	Treat	56.089	60.9281	51.9179
ENSMUSG00000078958	Atp6ap1l	0.44	7.55	17.16	0.00017126	0.00176896	Control	1.18366	0	0	0	0.311552	1.1546	Treat	10.1517	5.34628	7.14803
ENSMUSG00000021114	Atp6v1d	17.41	252.69	14.51	0.0112338	0.0457576	Control	29.9236	19.8215	0.215085	0.279813	28.8408	25.3597	Treat	321.936	235.206	200.926
ENSMUSG00000024403	Atp6v1g2	11.05	298.21	26.99	0.00209989	0.0126199	Control	11.6074	15.7949	0.490944	0.415202	16.7655	21.2038	Treat	389.06	265.689	239.875
ENSMUSG00000018821	Avpi1	1.36	26.61	19.57	6.75e-05	0.000846291	Control	1.21221	2.1742	0.219072	0.191261	1.27993	3.06455	Treat	31.0168	27.2495	21.5499
ENSMUSG00000097428	AW047730	5.02	43.18	8.6	0.0034554	0.018469	Control	8.99812	3.12638	0.394996	0.940917	11.719	4.9655	Treat	42.542	45.8547	41.1444
ENSMUSG00000039182	AW209491	1.38	7.84	5.68	0.00429123	0.0219233	Control	2.90501	1.86097	0.0222878	0.0579054	2.0018	1.45946	Treat	8.88611	7.87002	6.74978
ENSMUSG00000028789	Azin2	1.26	17.42	13.83	0.000422962	0.003522	Control	2.64504	1.10276	0	0	2.27626	1.54056	Treat	22.4207	13.7664	16.0668
ENSMUSG00000089706	B230216N24Rik	0.14	5.97	42.64	2.51e-06	7.21e-05	Control	0.290088	0.216874	0	0	0.022006	0.314421	Treat	7.2878	6.6594	3.96936
ENSMUSG00000050538	B230217C12Rik	2.17	39.17	18.05	0.00050412	0.00403472	Control	4.13939	2.0595	0.042349	0	4.33114	2.44729	Treat	42.8535	38.5431	36.1254
ENSMUSG00000043300	B3galnt1	1.65	13.22	8.01	0.00130482	0.00869562	Control	3.20642	1.18884	0.141499	0.21038	2.7555	2.38336	Treat	15.716	12.0551	11.8866
ENSMUSG00000056124	B4galt6	2.47	15.48	6.27	0.00921353	0.0395004	Control	7.50739	0.750486	0.0131724	0.119955	4.77116	1.67155	Treat	18.4745	14.8836	13.0771
ENSMUSG00000085133	B930095G15Rik	1.29	7.58	5.88	0.00791251	0.0350268	Control	3.85042	0.430653	0.00860274	0.0446954	2.89675	0.479949	Treat	9.22806	7.63041	5.88445
ENSMUSG00000022296	Baalc	3.39	22.51	6.64	0.00723371	0.0327726	Control	3.14222	5.31071	0.0895109	0.232526	4.52108	7.06025	Treat	21.7663	23.1794	22.5902
ENSMUSG00000037316	Bag4	1.86	13.57	7.3	0.000190017	0.00189087	Control	3.71906	1.57977	0.747094	0.74201	2.33092	2.05487	Treat	14.9567	14.0987	11.6493
ENSMUSG00000049792	Bag5	3.61	25.76	7.14	0.00742371	0.0332843	Control	4.99267	3.08652	0.0952893	0.223125	8.4926	4.76128	Treat	32.8482	24.0395	20.4056
ENSMUSG00000047507	Baiap3	0.94	22.28	23.7	3.56e-06	9.26e-05	Control	0.599649	0.247278	1.17945	1.65107	1.32155	0.61794	Treat	27.983	21.7353	17.116
ENSMUSG00000045763	Basp1	23.98	361.2	15.06	0.00019003	0.00189087	Control	30.583	5.89688	23.2225	29.7149	35.9597	18.5183	Treat	499.138	325.3	259.154
ENSMUSG00000084957	Bbip1	10.84	38.1	3.51	0.000332641	0.00293973	Control	18.5258	10.4764	10.6577	6.6174	8.17598	10.5846	Treat	40.0428	38.6928	35.5792
ENSMUSG00000031755	Bbs2	4.01	30.73	7.66	0.0071063	0.0323349	Control	8.14775	2.79303	0.0672432	0.316705	9.24085	3.49257	Treat	37.9876	30.3301	23.872
ENSMUSG00000025235	Bbs4	1.3	20.62	15.86	0.000136568	0.00148147	Control	2.38596	0.695843	0.283959	0.164184	2.30405	1.95459	Treat	26.854	19.6225	15.375
ENSMUSG00000063145	Bbs5	1.54	18.53	12.03	0.000671835	0.00512885	Control	2.10598	1.65138	0	0.114987	3.82968	1.51824	Treat	23.655	16.3743	15.5743
ENSMUSG00000049946	BC030500	0.24	5.47	22.79	1.16e-06	4.09e-05	Control	0.164704	0	0.469185	0.487529	0.0517455	0.266079	Treat	6.06908	5.63058	4.72225
ENSMUSG00000036948	BC037034	5.26	41.12	7.82	0.000787107	0.00585073	Control	11.6215	2.99291	2.17827	2.02786	9.1348	3.62886	Treat	46.1805	35.7978	41.3955
ENSMUSG00000064063	BC048507	0.15	48.72	324.8	6.24e-09	1.04e-06	Control	0.171761	0	0	0	0.549181	0.188258	Treat	54.3082	50.2823	41.5584
ENSMUSG00000047228	BC048546	0.43	33.39	77.65	4.32e-06	0.000105901	Control	0	1.08847	0	0	0.143525	1.33148	Treat	43.1676	26.4922	30.4997
ENSMUSG00000000861	Bcl11a	0.48	28.82	60.04	1.57e-06	5.16e-05	Control	0.536002	0.342345	0.0816983	0.113899	0.426602	1.36439	Treat	38.8947	26.5393	21.0265
ENSMUSG00000048251	Bcl11b	0.08	7.26	90.75	5.72e-08	5.46e-06	Control	0.101371	0.0584549	0.00466856	0.0620923	0.0363656	0.190891	Treat	9.11244	6.91078	5.74476
ENSMUSG00000044165	Bcl2l15	0.12	6.26	52.17	3.18e-06	8.52e-05	Control	0.263524	0	0.0228309	0	0.459889	0	Treat	4.26208	6.78838	7.72486
ENSMUSG00000022508	Bcl6	0.86	11.5	13.37	0.000374036	0.00322788	Control	2.75574	0.612564	0.01111	0.0144534	1.31975	0.42184	Treat	14.4796	10.9324	9.08912
ENSMUSG00000040867	Begain	4.14	27.14	6.56	0.0106612	0.043937	Control	2.60012	6.54327	0.213202	0.0885128	3.13175	12.2551	Treat	34.529	23.9287	22.9569
ENSMUSG00000028545	Bend5	1.09	14.69	13.48	0.000328579	0.00291083	Control	1.5225	1.24487	0	0.279679	2.97067	0.525697	Treat	20.4141	11.8485	11.8009
ENSMUSG00000042182	Bend6	3.48	86.5	24.86	0.00063717	0.00488963	Control	6.15093	4.11597	0	0.0620347	6.03106	4.54809	Treat	86.3954	86.1951	86.9145
ENSMUSG00000025128	Bhlhe22	0.36	19.12	53.11	3.3e-08	3.61e-06	Control	0.3253	0.526886	0.284177	0.240724	0.161794	0.59424	Treat	23.7209	17.6352	15.9997
ENSMUSG00000040466	Blvrb	2.07	17.27	8.34	0.00339895	0.018207	Control	1.355	1.65445	0	0	6.12956	3.25618	Treat	17.9791	17.8009	16.0421
ENSMUSG00000026278	Bok	1.75	19.67	11.24	0.000931048	0.00667736	Control	2.69083	0.789488	0.322553	0	4.12877	2.59355	Treat	23.9926	16.1881	18.8333
ENSMUSG00000085208	Brip1os	8.6	2.66	-3.23	0.000897185	0.00649155	Control	11.6486	5.89849	9.67614	9.63632	9.14491	5.59665	Treat	3.08119	2.96568	1.91851
ENSMUSG00000032589	Bsn	0.96	16.41	17.09	0.000183264	0.00184868	Control	1.33558	0.669719	0.0234658	0.0329807	1.08484	2.58978	Treat	22.909	13.8003	12.5221
ENSMUSG00000025217	Btrc	1.64	10.58	6.45	0.00417843	0.0213992	Control	2.67179	1.24662	0.0129104	0.109024	3.86573	1.95246	Treat	12.8138	10.4538	8.47521
ENSMUSG00000060380	C030014I23Rik	1.67	7.69	4.6	0.000185712	0.00186206	Control	1.32925	0.963317	2.67177	2.66477	1.33803	1.06373	Treat	7.91503	8.15403	7.00621
ENSMUSG00000100143	C030027H14Rik	3.22	30.81	9.57	0.00213824	0.0127876	Control	9.3251	0	2.12511	2.16877	4.25939	1.46011	Treat	39.293	29.094	24.0421
ENSMUSG00000047248	C2cd3	1.8	16.25	9.03	0.00175375	0.0109707	Control	4.35268	1.41672	0.104639	0.134332	3.2529	1.53906	Treat	21.0053	15.1272	12.6046
ENSMUSG00000046679	C87436	2.17	10.11	4.66	0.0113736	0.0461732	Control	2.74237	4.50822	0.0183182	0.192037	3.20115	2.3378	Treat	9.89969	10.1731	10.2573
ENSMUSG00000029544	Cabp1	3.36	110.91	33.01	0.000399005	0.00339154	Control	2.37999	3.35786	0.0677701	0.0811075	2.94073	11.3463	Treat	146.176	101.014	85.5421
ENSMUSG00000009075	Cabp7	1.65	29.97	18.16	9.47e-08	7.66e-06	Control	1.26297	1.06271	1.68902	1.93998	1.68902	2.25023	Treat	34.6818	27.5156	27.6996
ENSMUSG00000024430	Cabyr	1.15	6.54	5.69	9.16e-06	0.000188388	Control	1.4807	0.715597	1.27156	0.822114	1.05228	1.55612	Treat	7.76292	5.73199	6.11634
ENSMUSG00000021991	Cacna2d3	0.66	6.88	10.42	0.000700199	0.0053013	Control	1.61806	0.0971264	0	0.0275004	1.37903	0.865995	Treat	9.3203	5.51537	5.79316
ENSMUSG00000020882	Cacnb1	2.7	15.96	5.91	0.0111579	0.0455244	Control	4.76046	2.12886	0.0181476	0	4.59603	4.66925	Treat	20.3644	14.3884	13.1261
ENSMUSG00000057914	Cacnb2	0.44	5.57	12.66	0.00010214	0.00117943	Control	0.838108	0.0830455	0.0741776	0.0373865	1.05641	0.575744	Treat	6.87149	5.50405	4.32353
ENSMUSG00000019146	Cacng2	0.19	13.59	71.53	9.46e-07	3.7e-05	Control	0.102638	0.166193	0.00695588	0	0.135457	0.722832	Treat	18.0884	12.4449	10.2384
ENSMUSG00000066189	Cacng3	0.54	13.73	25.43	0.000130046	0.0014149	Control	0.0264604	0.307458	0	0	0.385956	2.51293	Treat	19.1274	11.1582	10.9153
ENSMUSG00000054423	Cadps	2.51	32.55	12.97	0.00112236	0.00772503	Control	5.64062	2.31509	0.0909748	0.100145	4.04746	2.85433	Treat	37.8086	32.018	27.8328
ENSMUSG00000017978	Cadps2	1.44	41.58	28.88	3.86e-05	0.00055483	Control	2.75679	1.07602	0.117757	0.190882	2.787	1.68313	Treat	43.6741	44.3409	36.7102
ENSMUSG00000028222	Calb1	0.33	49.41	149.73	2.79e-07	1.57e-05	Control	0.136331	0.487425	0.00965754	0.0125439	0.145309	1.18202	Treat	60.5222	46.8155	40.8887
ENSMUSG00000003657	Calb2	2	219.92	109.96	2.59e-05	0.000408893	Control	2.88226	0.883692	0	0.039095	5.91061	2.28207	Treat	263.892	214.037	181.839
ENSMUSG00000030669	Calca	0.07	5.23	74.71	1.42e-07	9.83e-06	Control	0	0	0	0	0.138601	0.287348	Treat	5.26034	4.31994	6.11278
ENSMUSG00000036438	Calm2	62.37	1277.45	20.48	0.0101938	0.0425183	Control	112.587	77.8672	1.07269	3.15887	77.9477	101.591	Treat	1598.91	1211.79	1021.65
ENSMUSG00000060371	Caln1	0.34	18.86	55.47	5.12e-07	2.44e-05	Control	0.282042	0.126228	0.0170204	0.0630279	0.571767	0.951662	Treat	21.0156	18.623	16.944
ENSMUSG00000025468	Caly	2.95	66.37	22.5	0.000783867	0.00583352	Control	3.85784	0.960572	0.0348105	0.226432	7.60084	5.01343	Treat	96.8822	48.9149	53.3116
ENSMUSG00000039145	Camk1d	0.42	8.47	20.17	8.33e-06	0.000174831	Control	0.623472	0.160622	0.0817314	0.0426344	0.939907	0.654915	Treat	9.86766	8.51571	7.03831
ENSMUSG00000016179	Camk1g	0.5	14.3	28.6	2.59e-05	0.000408893	Control	0.58408	0.235491	0	0.0271897	1.48151	0.669169	Treat	19.6201	13.572	9.70814
ENSMUSG00000057897	Camk2b	3.71	134.48	36.25	0.000356046	0.00310546	Control	2.60267	2.23179	0.103252	0.20366	4.43173	12.6733	Treat	179.404	120.081	103.949
ENSMUSG00000053819	Camk2d	1.36	35.82	26.34	7.87e-05	0.000959776	Control	3.23981	0.829267	0.0441327	0.129168	2.54362	1.36305	Treat	41.2086	36.7503	29.5091
ENSMUSG00000021820	Camk2g	3.72	41.02	11.03	0.00327295	0.0177261	Control	6.46192	2.54007	0.0760262	0.110794	8.17275	4.98702	Treat	46.6098	41.6665	34.7962
ENSMUSG00000046447	Camk2n1	23.37	372.3	15.93	0.012344	0.0492419	Control	14.281	48.2935	0.0183044	0.0594378	14.9124	62.6459	Treat	418.437	372.504	325.95
ENSMUSG00000051146	Camk2n2	5.58	111.89	20.05	0.00134205	0.00889947	Control	4.12485	9.59037	0.237189	0.30857	5.60872	13.6105	Treat	120.42	111.863	103.377
ENSMUSG00000038128	Camk4	0.65	17.08	26.28	1.11e-05	0.000217821	Control	1.6295	0.237418	0.124851	0.137217	1.0001	0.769833	Treat	20.8991	16.2013	14.1359
ENSMUSG00000020785	Camkk1	1.46	14.77	10.12	0.00197654	0.0120763	Control	2.22068	0.223392	0.0240977	0.0573827	5.03055	1.17751	Treat	17.5597	15.1107	11.6402
ENSMUSG00000029471	Camkk2	2.52	24.98	9.91	0.00205701	0.0124952	Control	3.2805	2.50713	0	0.198415	4.1109	5.02812	Treat	28.3454	24.6281	21.9787
ENSMUSG00000032936	Camkv	4.06	38.27	9.43	0.00555881	0.0267522	Control	0.70098	3.38192	0.0443639	0.151546	4.38721	15.6857	Treat	45.6762	34.0882	35.0541
ENSMUSG00000044433	Camsap3	1.59	22.09	13.89	0.000140336	0.00150649	Control	1.95338	0.873629	0.478699	0.54527	4.53798	1.12929	Treat	27.6363	18.7662	19.8723
ENSMUSG00000014592	Camta1	5.18	53.68	10.36	0.00238422	0.014019	Control	10.1734	6.69472	0.70727	0.473093	8.54806	4.4918	Treat	55.4355	54.9185	50.6897
ENSMUSG00000021373	Cap2	0.63	32.11	50.97	3.24e-06	8.66e-05	Control	0.427252	0.351316	0.0344729	0.134329	1.03223	1.82115	Treat	36.417	31.7529	28.1635
ENSMUSG00000054083	Capn12	2.57	9.95	3.87	0.000114288	0.00128731	Control	2.24779	2.9582	2.0594	1.86568	3.07552	3.23034	Treat	13.1673	9.49164	7.19766
ENSMUSG00000056158	Car10	0.76	21.55	28.36	3.53e-05	0.000526872	Control	1.61468	0.232842	0.0252673	0	0.937578	1.77491	Treat	25.9165	20.4331	18.3055
ENSMUSG00000000805	Car4	0.66	21.53	32.62	4.92e-05	0.00067134	Control	0.130751	1.45882	0	0	0.206602	2.15083	Treat	26.7841	19.2064	18.5887
ENSMUSG00000031883	Car7	0.2	11.93	59.65	6.63e-07	2.92e-05	Control	0.195652	0.332853	0	0	0.167121	0.514056	Treat	16.15	9.28371	10.37
ENSMUSG00000041261	Car8	2.71	36.01	13.29	0.00194759	0.0119392	Control	7.01287	0.427451	0.0606725	0.4999	7.48294	0.747695	Treat	42.0612	32.802	33.1817
ENSMUSG00000021647	Cartpt	0.3	16.7	55.67	9.26e-06	0.00018959	Control	0.101233	0.403489	0	0	0.106881	1.2065	Treat	24.7047	13.4435	11.9535
ENSMUSG00000031654	Cbln1	0.35	26.66	76.17	3.75e-07	1.96e-05	Control	0.454457	0.181245	0	0	0.672711	0.779465	Treat	32.8223	23.0672	24.0998
ENSMUSG00000040380	Cbln3	0.01	10.52	1052	1.48e-09	4.93e-07	Control	0	0	0.016333	0	0	0.0596659	Treat	12.6317	9.72317	9.21906
ENSMUSG00000031641	Cbr4	1.77	13.16	7.44	0.00287847	0.0160148	Control	3.66399	1.92897	0.0776901	0	3.19757	1.74183	Treat	15.0212	12.1883	12.2737
ENSMUSG00000029769	Ccdc136	1.23	114.13	92.79	1.67e-05	0.000297209	Control	0.513149	3.00252	0.0123078	0.0479607	0.675287	3.13935	Treat	150.923	110.059	81.4074
ENSMUSG00000045790	Ccdc149	1.54	12.03	7.81	0.00205943	0.0124996	Control	2.37766	0.869273	0.0977443	0.0638431	3.89964	1.95308	Treat	13.4514	11.8192	10.8107
ENSMUSG00000026578	Ccdc181	2.38	12.89	5.42	0.00639183	0.0297853	Control	3.95099	3.45685	0.227373	0.20673	3.53037	2.93072	Treat	15.4723	11.6368	11.5558
ENSMUSG00000029875	Ccdc184	1.28	16.1	12.58	0.000896181	0.00649068	Control	1.88986	0.473698	0.0364986	0	4.57461	0.702162	Treat	18.1801	17.1542	12.9594
ENSMUSG00000057176	Ccdc189	5.29	17.8	3.36	3.55e-05	0.000526973	Control	4.60177	5.87173	4.55501	4.17688	7.2631	5.24671	Treat	21.3022	16.4524	15.6352
ENSMUSG00000070532	Ccdc190	0.85	8.77	10.32	3.87e-05	0.00055483	Control	0.726291	0.93166	0.418974	0.217677	0.986503	1.83196	Treat	10.1932	8.93493	7.19577
ENSMUSG00000022035	Ccdc25	3.18	21.37	6.72	0.00617271	0.0290608	Control	9.28584	1.91912	0.134177	0.348558	4.4105	2.98694	Treat	24.6212	21.6527	17.8489
ENSMUSG00000059554	Ccdc28a	1.68	23.72	14.12	0.000395457	0.0033731	Control	3.27031	2.47793	0	0.123462	2.09644	2.08322	Treat	26.1053	23.3124	21.7361
ENSMUSG00000028637	Ccdc30	0.72	6.72	9.33	0.000291903	0.00264332	Control	1.42229	0.198242	0.186839	1.16816	0.551939	0.814244	Treat	9.44092	4.07376	6.64532
ENSMUSG00000039983	Ccdc32	4.84	35.61	7.36	0.0111488	0.0455123	Control	7.65898	4.84644	0.022128	0.201511	9.75687	6.57802	Treat	47.0104	31.355	28.4498
ENSMUSG00000041609	Ccdc64	4.5	30.76	6.84	0.00912511	0.0392358	Control	6.30242	3.37809	0.315318	0.153767	8.32987	8.4982	Treat	35.702	29.6124	26.9767
ENSMUSG00000045106	Ccdc73	5.4	13.15	2.44	0.00529535	0.0257543	Control	6.00777	8.58077	3.23699	3.05481	5.70428	5.79998	Treat	12.3983	15.9836	11.0763
ENSMUSG00000032878	Ccdc85a	0.58	18.37	31.67	1.18e-05	0.00022771	Control	0.378729	1.32631	0.0251818	0.0374478	0.319877	1.40011	Treat	20.9789	18.9125	15.2076
ENSMUSG00000032532	Cck	7.35	175.04	23.81	0.00249803	0.0145199	Control	1.12623	7.85554	0	0	3.56722	31.5735	Treat	258.603	133.954	132.569
ENSMUSG00000027715	Ccna2	1.62	8.36	5.16	0.00522422	0.0255267	Control	2.04544	0.196448	2.64549	3.63283	0.962699	0.213605	Treat	10.2512	7.85853	6.95956
ENSMUSG00000000184	Ccnd2	1.28	11.94	9.33	0.0012812	0.0085944	Control	3.37872	0.47739	0.295295	0.318572	2.16049	1.02812	Treat	18.6677	9.77654	7.37664
ENSMUSG00000002068	Ccne1	1.13	7.18	6.35	0.00314094	0.0171502	Control	2.60443	0.520112	0	0.132333	2.45447	1.08721	Treat	8.06698	7.50597	5.96886
ENSMUSG00000021548	Ccnh	12.78	38.6	3.02	0.00662366	0.030671	Control	25.546	6.78564	8.39789	10.0844	15.0652	10.7904	Treat	51.5912	38.2748	25.9329
ENSMUSG00000086158	Ccpg1os	1.97	13.28	6.74	0.00309084	0.016927	Control	3.265	3.19496	0.208983	0.0942571	2.14166	2.895	Treat	16.0053	13.2094	10.6396
ENSMUSG00000031971	Ccsap	1.35	12.86	9.53	9.38e-06	0.000190238	Control	1.61812	1.56068	0.844216	0.681442	1.51128	1.88837	Treat	16.4761	12.0771	10.0126
ENSMUSG00000047139	Cd24a	0.41	9.81	23.93	1.76e-05	0.000308497	Control	0.296002	0.402008	0	0	0.405611	1.34408	Treat	10.1576	11.6422	7.63156
ENSMUSG00000016494	Cd34	0.43	6.19	14.4	0.000180306	0.00182643	Control	0.163678	0.864343	0.0135687	0	0.25795	1.30565	Treat	8.51721	5.06222	4.98123
ENSMUSG00000000682	Cd52	1.28	6.94	5.42	0.00828734	0.036314	Control	1.30641	2.65595	0	0	1.14942	2.59499	Treat	7.99259	8.5487	4.285
ENSMUSG00000028459	Cd72	7.58	15	1.98	0.00390805	0.0203551	Control	5.71925	6.1482	8.53118	9.50599	10.1713	5.39104	Treat	17.0966	14.5244	13.3939
ENSMUSG00000015396	Cd83	1.06	6.16	5.81	0.00212878	0.0127518	Control	1.22849	1.52014	0.0199974	0.077922	1.79563	1.73119	Treat	6.47058	6.23858	5.77773
ENSMUSG00000036533	Cdc42ep3	0.71	9.97	14.04	0.000600545	0.00467699	Control	1.42716	0.0768692	0.0209124	0.0816177	2.28055	0.376122	Treat	14.4619	9.0419	6.41432
ENSMUSG00000048895	Cdk5r1	4.65	66.5	14.3	0.00331732	0.017861	Control	6.79326	1.49056	0.085273	0.0891375	12.7547	6.68798	Treat	88.842	60.2705	50.389
ENSMUSG00000029403	Cdkl2	1.31	8.63	6.59	0.00198302	0.0121058	Control	2.19653	1.37405	0.0580208	0.101794	1.47156	2.6579	Treat	9.31818	8.99009	7.59356
ENSMUSG00000020389	Cdkl3	1.64	16.11	9.82	0.000724554	0.00544639	Control	2.70299	0.996036	0.248862	0.150197	2.56502	3.19354	Treat	19.0677	14.8984	14.3635
ENSMUSG00000023067	Cdkn1a	1.85	18.33	9.91	0.00245765	0.0143474	Control	1.31623	1.85819	0	0	2.97568	4.94025	Treat	25.9801	15.8002	13.2102
ENSMUSG00000029330	Cds1	1.53	7.57	4.95	0.0109669	0.0449699	Control	1.06531	1.23778	0.0104306	0	2.47633	4.37167	Treat	9.5524	6.50808	6.64164
ENSMUSG00000062691	Cebpzos	8.22	59.88	7.28	0.00863289	0.0374483	Control	14.9314	12.8269	0.775042	0.880845	11.8494	8.04358	Treat	68.377	62.897	48.3553
ENSMUSG00000002107	Celf2	2.6	35.29	13.57	0.0013444	0.00890289	Control	7.14485	0.960493	0.0256962	0.318678	4.9397	2.23039	Treat	42.7336	35.3516	27.7949
ENSMUSG00000028137	Celf3	3.76	25.41	6.76	0.00485407	0.0240218	Control	6.3956	2.07518	0.759846	0.462954	4.91148	7.95493	Treat	33.9918	23.6804	18.5578
ENSMUSG00000024268	Celf4	1.34	103.09	76.93	9.75e-06	0.000194615	Control	1.16746	0.854293	0.108784	0.167255	1.38667	4.32618	Treat	123.636	100.901	84.7463
ENSMUSG00000034818	Celf5	1.18	23.63	20.03	0.000185852	0.00186206	Control	1.75687	0.599124	0.01009	0.0626011	1.72433	2.91049	Treat	32.5366	20.5605	17.7792
ENSMUSG00000032297	Celf6	0.23	9.54	41.48	2.46e-06	7.09e-05	Control	0.209936	0.208363	0	0	0.180938	0.764027	Treat	11.809	9.94163	6.86728
ENSMUSG00000072825	Cep170b	1.98	15.98	8.07	0.00330235	0.0178452	Control	1.83128	1.69222	0.00609627	0.0278936	3.62707	4.6675	Treat	19.6247	14.3191	13.9994
ENSMUSG00000035790	Cep19	3.36	31.1	9.26	0.00354716	0.0188361	Control	6.01165	3.85951	0.0694135	0.18032	6.27385	3.73599	Treat	32.0711	33.8349	27.3855
ENSMUSG00000045031	Cetn4	0.26	8.62	33.15	3.86e-06	9.77e-05	Control	0.242895	0.36305	0	0	0.277694	0.657931	Treat	8.62987	11.2403	6.00029
ENSMUSG00000026649	Cfap126	0.3	6.18	20.6	7.92e-06	0.000169613	Control	0.120647	0.764804	0.341975	0	0.444183	0.126228	Treat	7.99684	5.06903	5.46736
ENSMUSG00000040473	Cfap69	0.34	6.16	18.12	7.19e-05	0.000894936	Control	0.780518	0	0.0135822	0.084544	0.298599	0.833106	Treat	8.81022	4.41872	5.24867
ENSMUSG00000026031	Cflar	1.51	8.4	5.56	0.00487508	0.0240933	Control	3.29899	1.39757	0.0833688	0.0395843	1.63419	2.58562	Treat	9.38304	7.65534	8.16999
ENSMUSG00000029161	Cgref1	1.24	12.67	10.22	0.000366355	0.00316531	Control	0.988058	1.20333	0.187508	0.240059	2.49206	2.31947	Treat	16.7535	9.96207	11.2954
ENSMUSG00000049422	Chchd10	4.8	203.7	42.44	0.00048715	0.00394019	Control	2.86369	7.12333	0.0526299	0.0683596	4.72581	13.9724	Treat	238.93	198.959	173.221
ENSMUSG00000043419	Chd3os	4.69	84.46	18.01	0.00106923	0.00743601	Control	8.93659	3.67716	0.617629	0.107323	6.45819	8.31918	Treat	84.2588	90.9368	78.199
ENSMUSG00000005045	Chd5	1.25	12.77	10.22	0.000183509	0.00184868	Control	1.59449	0.369349	0.288383	0.887513	1.83709	2.4967	Treat	16.3245	12.2991	9.682
ENSMUSG00000021194	Chga	5.43	48.84	8.99	0.00632899	0.0296052	Control	11.4351	1.62769	0.300334	0.510124	15.1695	3.51114	Treat	65.8283	39.5225	41.1753
ENSMUSG00000027350	Chgb	2.63	48.71	18.52	0.000145525	0.00154666	Control	5.15445	1.24775	0.48944	1.17211	4.206	3.53095	Treat	68.4465	41.2602	36.4177
ENSMUSG00000064246	Chil1	1.91	10.97	5.74	0.00916697	0.0393467	Control	2.62779	1.61841	0	0	4.98043	2.23697	Treat	7.56374	11.98	13.3641
ENSMUSG00000085838	Chn1os1	4.19	27.99	6.68	0.000675726	0.00514785	Control	1.72425	2.81483	5.62622	3.71187	2.50593	8.76207	Treat	39.0542	19.12	25.8024
ENSMUSG00000086544	Chn1os3	0.5	50.73	101.46	6.61e-08	5.93e-06	Control	0.614486	0.201121	0.542375	0.623964	0.692243	0.327933	Treat	69.8014	47.031	35.3599
ENSMUSG00000038181	Chpf2	9.54	35.74	3.75	0.000487159	0.00394019	Control	7.5018	12.0419	8.55298	8.90905	14.1779	6.05045	Treat	48.97	26.2408	32.0057
ENSMUSG00000027950	Chrnb2	1.97	10.08	5.12	4.94e-05	0.00067134	Control	2.16846	0.939715	2.19133	2.32648	2.49193	1.68783	Treat	12.6533	9.26998	8.32758
ENSMUSG00000027221	Chst1	1.24	31.8	25.65	0.000212686	0.00205793	Control	0.494926	0.871334	0	0	0.967058	5.09311	Treat	42.7317	27.406	25.2751
ENSMUSG00000019214	Chtf18	0.85	28.93	34.04	1.25e-05	0.000238173	Control	1.37086	0.69832	0	0.0318886	1.78581	1.18859	Treat	32.4249	26.1841	28.1847
ENSMUSG00000003662	Ciao1	10.44	68.37	6.55	0.0124185	0.0494318	Control	15.0723	14.6709	1.18217	1.35405	20.1183	10.2486	Treat	100.425	53.8252	50.8687
ENSMUSG00000037493	Cib2	1.56	22.56	14.46	0.000364306	0.00315131	Control	2.21173	1.04683	0.0299781	0.116999	3.32757	2.63596	Treat	21.2832	24.1993	22.1985
ENSMUSG00000029516	Cit	1.27	6.69	5.27	0.00275558	0.0155072	Control	3.03836	0.735441	0.244173	0.450537	2.10226	1.068	Treat	8.84928	5.94678	5.26313
ENSMUSG00000039910	Cited2	1.78	38.94	21.88	0.000284724	0.00260077	Control	2.35316	2.03745	0.0219781	0	4.31699	1.94495	Treat	51.5474	35.8958	29.3783
ENSMUSG00000000308	Ckmt1	5.02	401.41	79.96	0.000195014	0.00192757	Control	2.84314	7.53268	0	0.277264	5.27001	14.2161	Treat	494.311	393.604	316.323
ENSMUSG00000029862	Clcn1	2.51	10.6	4.22	2.23e-05	0.000368285	Control	2.55993	2.5504	3.05832	3.09738	1.80348	2.0143	Treat	13.4449	9.31581	9.03927
ENSMUSG00000022132	Cldn10	1.85	27.7	14.97	0.000183215	0.00184868	Control	0.920183	1.6721	0.483673	0.523524	1.45634	6.07087	Treat	27.1292	28.5324	27.4503
ENSMUSG00000079598	Clec2l	4.88	61.28	12.56	0.00415837	0.0213113	Control	3.38893	5.28167	0.15826	0	10.1843	10.2908	Treat	81.1887	47.6299	55.0356
ENSMUSG00000007041	Clic1	1.91	11.24	5.88	0.00374678	0.0196968	Control	2.76069	1.82151	0.181506	0.235889	3.56081	2.89449	Treat	13.1604	8.76409	11.792
ENSMUSG00000049550	Clip1	2.69	41.15	15.3	0.00118713	0.00809305	Control	5.86447	2.93277	0.0404713	0.118279	4.21675	2.94559	Treat	57.3624	38.507	27.5864
ENSMUSG00000024059	Clip4	1.33	9.84	7.4	0.00350367	0.0186592	Control	2.91813	0.597815	0	0.0523499	3.71328	0.67845	Treat	11.6581	9.82063	8.03215
ENSMUSG00000014232	Cluap1	3.52	24.81	7.05	0.00900152	0.0388171	Control	6.09287	4.72589	0	0.0639324	5.68402	4.56507	Treat	30.2124	22.159	22.071
ENSMUSG00000041216	Clvs1	3.55	13.29	3.74	0.00931616	0.0397547	Control	9.45814	1.12102	1.92706	1.74452	5.3701	1.65713	Treat	14.2443	13.1454	12.4744
ENSMUSG00000019785	Clvs2	0.53	11.32	21.36	5.62e-05	0.000736886	Control	1.74814	0.0563438	0.0153268	0.0786544	0.600258	0.661694	Treat	13.9632	11.5672	8.42092
ENSMUSG00000025545	Clybl	0.8	16.33	20.41	1.66e-05	0.000297204	Control	0.985106	0.763098	0.112249	0.0971979	1.39989	1.43963	Treat	19.4443	14.5719	14.9784
ENSMUSG00000030282	Cmas	5.88	66.64	11.33	0.00396262	0.0205519	Control	8.8095	7.58584	0.0915544	0.594049	8.22952	9.97465	Treat	71.5148	67.0957	61.2985
ENSMUSG00000022235	Cmbl	0.95	17.33	18.24	1.11e-07	8.1e-06	Control	0.563407	1.03101	1.00882	1.19121	1.11519	0.785786	Treat	18.1191	20.13	13.7264
ENSMUSG00000039163	Cmc1	4.57	16.66	3.65	5.56e-05	0.000733085	Control	5.00501	6.09545	3.2035	3.13794	4.55035	5.42275	Treat	17.581	17.0177	15.3903
ENSMUSG00000020638	Cmpk2	0.96	7.07	7.36	0.00212489	0.012739	Control	1.70574	0.288289	0.0388724	0.0673204	2.98145	0.697974	Treat	7.64845	7.10714	6.45005
ENSMUSG00000024873	Cnih2	16.75	153.47	9.16	0.0104602	0.0432542	Control	12.3621	24.7672	1.53298	0.88121	20.1332	40.8229	Treat	182.133	136.374	141.894
ENSMUSG00000026514	Cnih3	0.75	12.41	16.55	8.16e-05	0.000985671	Control	0.992759	0.521762	0.0157414	0.0281165	1.26384	1.65697	Treat	15.8361	11.2982	10.0992
ENSMUSG00000025189	Cnnm1	0.46	7.35	15.98	8.95e-05	0.00106356	Control	1.01437	0.0892914	0.0160532	0.0104255	0.840856	0.772079	Treat	10.0896	6.07193	5.89549
ENSMUSG00000003135	Cnot11	3.11	18.11	5.82	0.0100681	0.042083	Control	5.8218	3.14559	0.225308	0.133066	6.98529	2.32044	Treat	21.715	19.4884	13.13
ENSMUSG00000044681	Cnpy1	0	5.66	6	5.49e-09	9.84e-07	Control	0	0	0	0	0	0	Treat	6.66808	4.68912	5.62825
ENSMUSG00000044288	Cnr1	0.15	13.78	91.87	2.32e-08	2.88e-06	Control	0.328274	0	0	0.117957	0.156769	0.295599	Treat	16.4202	13.0454	11.8766
ENSMUSG00000044629	Cnrip1	3.89	64.46	16.57	0.000604374	0.00469189	Control	7.4119	3.09968	0.380398	0.699302	6.99668	4.77365	Treat	80.7162	62.7953	49.8798
ENSMUSG00000078653	Cntd1	8.08	28.47	3.52	0.00258418	0.0148615	Control	6.05287	3.7606	13.5251	13.5373	6.50419	5.1198	Treat	29.4162	29.9129	26.0866
ENSMUSG00000017167	Cntnap1	2.72	10	3.68	0.00285469	0.0159066	Control	1.37341	1.18656	1.67567	3.10915	5.06531	3.91	Treat	11.7012	8.70744	9.58076
ENSMUSG00000039419	Cntnap2	0.27	19.59	72.56	2.92e-06	8e-05	Control	0.0112139	0.0537631	0.00638891	0.0376726	0.105651	1.37632	Treat	22.5595	19.948	16.2481
ENSMUSG00000032782	Cntrob	1.68	11.36	6.76	0.00485753	0.0240227	Control	3.69712	1.42507	0	0.180511	3.74378	1.04992	Treat	15.7817	10.1561	8.15027
ENSMUSG00000018661	Cog1	8.29	47.32	5.71	9.11e-05	0.00107765	Control	8.19559	8.12471	4.09284	6.92739	12.2239	10.1762	Treat	58.889	42.644	40.4142
ENSMUSG00000021773	Comtd1	2.68	21.82	8.14	0.00263437	0.0151147	Control	1.92648	3.09943	0.308858	0.228025	7.14278	3.35337	Treat	25.8267	21.9102	17.7302
ENSMUSG00000032458	Copb2	15.02	109.76	7.31	0.010965	0.0449699	Control	27.246	12.4592	1.92818	1.43234	32.3799	14.6584	Treat	138.807	106.783	83.6971
ENSMUSG00000018672	Copz2	0.58	7.11	12.26	0.000111336	0.00126375	Control	0.537866	0.494675	0.102236	0	1.54944	0.812296	Treat	8.98474	6.22461	6.12058
ENSMUSG00000025981	Coq10b	2.77	22.12	7.99	0.00440398	0.0223638	Control	5.02789	2.71464	0.0379279	0.148042	4.48935	4.20063	Treat	22.3704	26.9298	17.0529
ENSMUSG00000028247	Coq3	0.64	5.93	9.27	0.000213024	0.00205849	Control	1.14068	0.852261	0.0158507	0.0617639	0.978506	0.815252	Treat	7.55336	5.20349	5.02106
ENSMUSG00000030707	Coro1a	3.31	98.77	29.84	0.000291346	0.00264153	Control	3.1447	4.20463	0.300443	0.178646	4.77394	7.27693	Treat	135.897	87.0981	73.3146
ENSMUSG00000028971	Cort	0.26	7.26	27.92	0.000522925	0.00416525	Control	0.143146	0	0	0.20193	0	1.24075	Treat	13.4969	3.63658	4.6482
ENSMUSG00000026500	Cox20	30.01	97.18	3.24	0.00468985	0.0234142	Control	37.9953	15.9903	52.4355	36.6104	23.2907	13.7527	Treat	99.1626	106.605	85.7601
ENSMUSG00000081359	Cox20-ps	4.47	59.16	13.23	0.000202038	0.00197313	Control	8.93815	6.13701	0.763849	3.30714	4.76309	2.93899	Treat	57.9203	65.9344	53.6226
ENSMUSG00000030785	Cox6a2	1	23.18	23.18	8.19e-05	0.000985671	Control	0.568996	2.26788	0.0771226	0	0.901117	2.1577	Treat	29.9805	20.5329	19.0362
ENSMUSG00000074218	Cox7a1	0.87	23.85	27.41	3.82e-05	0.000551719	Control	0.355114	2.25073	0.273637	0	0.378451	1.94614	Treat	25.9652	20.8019	24.7957
ENSMUSG00000049387	Cox7b2	0.07	7.59	108.43	2.05e-08	2.69e-06	Control	0.199847	0	0	0	0	0.216527	Treat	6.45656	7.78387	8.53582
ENSMUSG00000025488	Cox8b	0.04	10.6	265	1e-07	7.76e-06	Control	0	0	0.228932	0	0	0	Treat	7.49428	12.6777	11.6339
ENSMUSG00000071553	Cpa2	0.54	8.15	15.09	0.000274563	0.00253298	Control	1.18838	0.242652	0	0	0.582543	1.20095	Treat	12.6312	5.18278	6.64077
ENSMUSG00000033615	Cplx1	9.05	214.06	23.65	0.0016682	0.0105433	Control	6.46892	10.3247	0.316988	0.596271	10.6135	25.9869	Treat	231.318	213.939	196.934
ENSMUSG00000025867	Cplx2	5.49	114.99	20.95	0.0017017	0.0106905	Control	3.1434	6.56472	0.098581	0.128044	4.84088	18.159	Treat	151.886	98.7121	94.384
ENSMUSG00000039714	Cplx3	0.95	6.28	6.61	0.00261792	0.0150438	Control	1.60516	0.386962	0.0842191	0	2.65142	0.953718	Treat	7.69657	5.71021	5.42623
ENSMUSG00000032564	Cpne4	0.21	14.93	71.1	3.78e-07	1.96e-05	Control	0.169977	0.0448865	0	0	0.624477	0.418963	Treat	17.0764	16.1412	11.5606
ENSMUSG00000024008	Cpne5	0.38	12.91	33.97	6.6e-05	0.000833042	Control	0.0639293	0.0491465	0	0	0.0675981	2.12738	Treat	16.9144	10.7517	11.0615
ENSMUSG00000022212	Cpne6	0.78	41.86	53.67	3.64e-05	0.00053705	Control	0.137921	0.540041	0	0	0.472212	3.55709	Treat	56.3654	37.9091	31.2993
ENSMUSG00000052560	Cpne8	0.42	8.54	20.33	5.75e-05	0.000747273	Control	1.43107	0.153628	0.0121935	0.0317293	0.71288	0.166925	Treat	10.3038	9.12423	6.186
ENSMUSG00000030270	Cpne9	0.41	12.87	31.39	1.34e-05	0.00025156	Control	0.212208	0.223651	0.0513844	0.0127953	0.225911	1.71192	Treat	11.8086	14.0071	12.8024
ENSMUSG00000032291	Crabp1	0.04	5.86	146.5	1.49e-06	4.94e-05	Control	0	0	0	0	0	0.248674	Treat	8.36508	4.48064	4.72461
ENSMUSG00000032652	Crebl2	1.92	7.53	3.92	0.00301593	0.0166034	Control	3.83481	2.03744	0.543669	0.815383	2.54198	1.75618	Treat	7.12586	8.66518	6.79417
ENSMUSG00000063889	Crem	2.95	30.18	10.23	0.00208216	0.0125545	Control	3.73636	5.5352	0.148242	0.207349	3.14022	4.92381	Treat	37.1103	28.5781	24.8457
ENSMUSG00000021680	Crhbp	0.05	6.07	121.4	1.32e-06	4.53e-05	Control	0.0458717	0	0	0	0	0.248502	Treat	8.59938	5.13817	4.4686
ENSMUSG00000029121	Crmp1	4.82	55.8	11.58	0.00254463	0.0146801	Control	6.17228	4.02125	0.505312	0.28577	10.0881	7.86294	Treat	68.8421	53.3461	45.2244
ENSMUSG00000030905	Crym	1.53	77.02	50.34	9.15e-05	0.00108006	Control	0.576325	1.34623	0	0	2.67732	4.55832	Treat	117.456	58.2327	55.3637
ENSMUSG00000042109	Csdc2	4.39	57.08	13	0.00239	0.0140305	Control	2.51003	7.45496	0.203587	0.227466	4.46319	11.4888	Treat	65.9749	55.4935	49.7856
ENSMUSG00000046707	Csnk2a2	2.32	8.76	3.78	0.00814603	0.0358633	Control	4.03146	2.39884	0.528303	0.633387	3.93365	2.38063	Treat	10.6818	8.58265	7.01263
ENSMUSG00000020186	Csrp2	0.52	8.2	15.77	1.92e-05	0.000330491	Control	0.971385	0.279844	0.301869	0.326741	0.752938	0.483947	Treat	12.2342	6.77069	5.60433
ENSMUSG00000027176	Cstf3	5.76	22.2	3.85	0.0039128	0.0203654	Control	12.6013	2.10226	5.08514	3.9426	6.84588	3.99269	Treat	28.5417	20.9568	17.1046
ENSMUSG00000019997	Ctgf	0.18	6.73	37.39	5.35e-06	0.000125547	Control	0.0620436	0.0327728	0.0883806	0.0688771	0.231466	0.612096	Treat	9.31366	6.12714	4.73788
ENSMUSG00000028179	Cth	0.2	6.89	34.45	6.89e-06	0.000154665	Control	0	0.133415	0	0	0.222805	0.86889	Treat	7.06647	8.13705	5.45719
ENSMUSG00000022240	Ctnnd2	3.99	33.8	8.47	0.00623288	0.0292487	Control	8.32755	2.16763	0.0883636	0.167745	9.43488	3.7791	Treat	40.9885	32.4454	27.9794
ENSMUSG00000074872	Ctxn2	0.31	12.5	40.32	1.48e-06	4.94e-05	Control	0.0824334	0.783685	0	0	0.26357	0.722807	Treat	12.8019	11.7787	12.9153
ENSMUSG00000025193	Cutc	0.8	8.25	10.31	0.000387697	0.00333401	Control	1.29641	1.44431	0	0	1.35128	0.699843	Treat	8.80674	6.0463	9.89022
ENSMUSG00000019590	Cyb561	0.72	7.99	11.1	0.000190271	0.00189087	Control	1.17521	0.427666	0.0582202	0	1.27612	1.36079	Treat	9.4195	7.3254	7.23827
ENSMUSG00000032872	Cyb5r4	2.54	18.05	7.11	0.00513183	0.0251511	Control	5.58252	1.6672	0.0317878	0.180438	5.46905	2.30048	Treat	16.4977	20.1628	17.498
ENSMUSG00000020810	Cygb	0.83	27.25	32.83	4e-05	0.000569588	Control	1.34315	0.191195	0.0346767	0.0451124	2.76866	0.62368	Treat	31.6428	26.2934	23.8212
ENSMUSG00000061740	Cyp2d22	0.97	7.58	7.81	0.00157929	0.0100943	Control	0.821631	0.871524	0.0574788	0.0186942	0.559662	3.47468	Treat	7.64406	8.01878	7.06767
ENSMUSG00000062563	Cys1	0.76	8.71	11.46	0.000288794	0.00262164	Control	0.794514	0.499887	0.0237303	0.116123	2.53819	0.615979	Treat	8.08572	10.2317	7.80039
ENSMUSG00000087269	D330023K18Rik	1.03	7.38	7.17	0.00101272	0.00713674	Control	1.89112	1.22742	0	0.127829	1.30059	1.64301	Treat	7.27057	8.52845	6.3279
ENSMUSG00000073478	D730003I15Rik	2.06	12.87	6.25	0.00832429	0.0363674	Control	1.40047	3.79519	0	0	2.95394	4.20812	Treat	8.65455	14.1832	15.7654
ENSMUSG00000107994	D830050J10Rik	5.92	0.52	-11.38	4.38e-05	0.000612906	Control	5.14279	3.90277	7.42931	8.73837	6.1763	4.12895	Treat	0.641155	0.420792	0.503191
ENSMUSG00000042874	D930007J09Rik	12.67	0.5	-25.34	0.000254149	0.00237464	Control	14.9049	4.24339	17.5087	18.5227	11.6151	9.22798	Treat	0.787312	0	0.698398
ENSMUSG00000048826	Dact2	0.36	6.74	18.72	0.000117453	0.00131261	Control	0.156768	0.15621	0	0	0.358617	1.47206	Treat	9.41945	5.18952	5.60474
ENSMUSG00000039206	Daglb	24.18	41.86	1.73	0.000401204	0.00339452	Control	26.7923	22.1398	21.362	22.232	30.5329	22.0048	Treat	41.2239	44.5686	39.7758
ENSMUSG00000019039	Dalrd3	59.76	841.86	14.09	0.000490415	0.00395346	Control	31.501	18.5839	115.492	112.319	52.5929	28.0823	Treat	1137.43	818.073	570.074
ENSMUSG00000053226	Dand5	0.81	7.91	9.77	0.000224633	0.00215085	Control	1.03436	1.03068	0.0267046	0.0347411	1.5081	1.22743	Treat	8.5234	7.5079	7.70623
ENSMUSG00000042096	Dao	0.03	6.1	203.33	2.26e-09	5.73e-07	Control	0	0	0.0418482	0.108711	0	0	Treat	6.15231	6.89027	5.2535
ENSMUSG00000021559	Dapk1	0.38	8.8	23.16	1.52e-05	0.000277897	Control	0.53553	0.0565014	0.0546676	0.0494778	0.941105	0.644024	Treat	11.7229	7.365	7.31571
ENSMUSG00000034675	Dbn1	6.19	32.06	5.18	0.011244	0.0457736	Control	8.14506	3.5163	0.842772	1.68356	11.3742	11.5848	Treat	46.3164	24.735	25.1232
ENSMUSG00000031970	Dbndd1	3.16	12.36	3.91	0.00248275	0.0144709	Control	2.246	0.848891	5.10291	5.08649	3.28226	2.41573	Treat	11.6515	13.2096	12.2167
ENSMUSG00000059824	Dbp	6.28	40.22	6.4	0.010158	0.0424105	Control	8.35342	9.4089	0.604759	0.478133	9.34566	9.45924	Treat	39.1366	42.0868	39.4492
ENSMUSG00000029878	Dbpht2	1.89	13.27	7.02	0.00706533	0.0322085	Control	5.04992	0.0773092	0.0833939	0.595749	5.30414	0.24065	Treat	13.3284	15.077	11.4183
ENSMUSG00000045608	Dbx2	0.76	8.94	11.76	7.63e-05	0.00093896	Control	1.69294	0.603956	0.124647	0.117934	1.10334	0.905799	Treat	8.0913	10.5229	8.20582
ENSMUSG00000035910	Dcdc2a	1.77	8.34	4.71	0.00728852	0.0329227	Control	4.63047	1.39968	0.0844495	0.325157	2.24664	1.94957	Treat	9.17646	7.70701	8.13705
ENSMUSG00000027797	Dclk1	5.62	66.56	11.84	0.00356919	0.0189121	Control	13.4667	2.34496	0.329337	0.423358	10.8837	6.29428	Treat	81.7521	64.5181	53.3977
ENSMUSG00000032500	Dclk3	0.22	6.54	29.73	2.75e-06	7.65e-05	Control	0.145852	0.2311	0	0	0.310896	0.639444	Treat	8.31073	5.45017	5.85752
ENSMUSG00000046818	Ddit4l	0.12	8	66.67	2.35e-05	0.000383872	Control	0	0	0	0	0.0864496	0.624334	Treat	12.9071	4.86866	6.21687
ENSMUSG00000032101	Ddx25	1.09	6.43	5.9	0.00367841	0.0194245	Control	2.28628	0.675376	0.0164541	0.049947	2.48861	1.05222	Treat	7.37261	6.10961	5.81333
ENSMUSG00000045538	Ddx28	1.37	8.05	5.88	0.00312643	0.0170964	Control	1.78473	1.77837	0.143351	0.16318	3.03583	1.28912	Treat	10.7419	7.48042	5.9189
ENSMUSG00000020076	Ddx50	3.6	20.69	5.75	0.0112919	0.0458981	Control	11.1575	1.66329	0.0793861	0.330486	5.50354	2.85561	Treat	23.0316	20.7974	18.2405
ENSMUSG00000021263	Degs2	4.11	28.63	6.97	5.76e-05	0.000747444	Control	2.76204	2.2518	5.81018	6.64656	4.00068	3.1657	Treat	32.9117	28.6791	24.2932
ENSMUSG00000038055	Dexi	5.85	49.44	8.45	0.0104219	0.0431845	Control	9.34259	4.51974	0	0.0781377	13.3336	7.79964	Treat	54.4587	47.9123	45.9554
ENSMUSG00000087050	Dhrs13os	1.37	7.08	5.17	0.00056374	0.00442792	Control	1.55922	0.517889	2.13826	1.87607	1.64622	0.463746	Treat	8.78361	6.70785	5.74597
ENSMUSG00000066026	Dhrs3	0.72	9.96	13.83	4.97e-05	0.000672142	Control	0.790812	0.578008	0.0800945	0.147641	1.15149	1.5931	Treat	11.8032	9.80308	8.26545
ENSMUSG00000007682	Dio2	1.27	13.92	10.96	0.000616172	0.00475333	Control	2.73084	0.967507	0.00658031	0.0256818	1.62741	2.27496	Treat	13.8133	14.9404	13.0176
ENSMUSG00000047842	Diras2	1.73	34.8	20.12	0.00028761	0.00261771	Control	2.34876	0.981983	0	0.0695096	2.68791	4.27098	Treat	40.1377	33.4574	30.8047
ENSMUSG00000040035	Disp2	1.73	13.81	7.98	0.00411036	0.0211387	Control	3.95758	0.520938	0.00604394	0.0078503	4.01421	1.89327	Treat	17.7332	11.7107	11.9782
ENSMUSG00000030772	Dkk3	1.39	10.83	7.79	0.00257462	0.0148182	Control	1.89928	0.451622	0.0351042	0.0761144	2.66607	3.20362	Treat	13.4548	9.29621	9.74788
ENSMUSG00000030792	Dkkl1	0.09	5.1	56.67	1.84e-06	5.87e-05	Control	0	0	0	0	0	0.525749	Treat	4.62912	6.27587	4.39283
ENSMUSG00000031523	Dlc1	0.57	5.78	10.14	0.000282066	0.00258291	Control	0.896305	0.252397	0.0295668	0.13309	1.75016	0.383969	Treat	6.64566	5.88341	4.80517
ENSMUSG00000048281	Dleu7	0.57	8.78	15.4	0.000206769	0.00201394	Control	1.68948	0	0.065427	0.170234	1.40151	0.0653745	Treat	8.76801	10.0334	7.54032
ENSMUSG00000003279	Dlgap1	6.92	60.23	8.7	0.00933748	0.0398226	Control	18.3946	1.53903	0.142205	0.462573	16.9201	4.06614	Treat	73.5086	56.9627	50.2202
ENSMUSG00000041911	Dlx1	0.71	12.87	18.13	3.79e-05	0.000550771	Control	0.221716	0.532531	0.563484	0.606424	0.242337	2.11775	Treat	15.575	14.3187	8.71645
ENSMUSG00000084946	Dlx1as	1.06	7.77	7.33	0.00249907	0.0145199	Control	1.83012	0	1.88688	2.01975	0	0.651389	Treat	9.65594	8.44954	5.21374
ENSMUSG00000029755	Dlx5	0.05	7.42	148.4	1.05e-05	0.000207745	Control	0	0	0	0	0	0.328612	Treat	10.7616	7.59604	3.89667
ENSMUSG00000029754	Dlx6	0.27	13.71	50.78	1.46e-05	0.0002684	Control	0.195921	0	0.0578216	0	0	1.34257	Treat	18.5497	13.1935	9.38544
ENSMUSG00000022099	Dmtn	1.72	34.22	19.9	0.00046935	0.00383843	Control	0.558552	2.05045	0.0285384	0.0123691	1.25092	6.39229	Treat	41.8726	32.6159	28.1828
ENSMUSG00000041268	Dmxl2	2.54	38.07	14.99	0.00129818	0.00865944	Control	7.8245	0.450259	0.159666	0.226782	5.28534	1.31017	Treat	45.0384	37.3404	31.8413
ENSMUSG00000061322	Dnaic1	0.45	12.83	28.51	2.1e-07	1.29e-05	Control	0.356935	0.282775	0.779702	0.504887	0.190206	0.586856	Treat	14.7327	10.0188	13.7497
ENSMUSG00000032560	Dnajc13	4.74	27.19	5.74	0.0103783	0.0430854	Control	11.9545	3.77897	0.33984	0.754142	6.40302	5.21014	Treat	35.927	24.6055	21.046
ENSMUSG00000022013	Dnajc15	6.39	72.38	11.33	0.00593463	0.0281914	Control	10.2133	8.65794	0.165292	0.107518	10.7831	8.42313	Treat	82.179	68.6508	66.2984
ENSMUSG00000027679	Dnajc19	6.86	16.17	2.36	0.0107952	0.0443897	Control	7.52331	10.1934	4.06653	3.00036	7.41446	8.93983	Treat	17.7022	14.418	16.3932
ENSMUSG00000029014	Dnajc2	3.48	15.01	4.31	0.00532253	0.0258523	Control	9.51565	2.94234	0.870426	1.45383	3.40721	2.66998	Treat	17.6234	14.5775	12.8228
ENSMUSG00000044224	Dnajc21	2.11	20.01	9.48	0.00125422	0.00845044	Control	6.01472	2.35501	0.178708	0.230844	1.83817	2.06577	Treat	20.686	20.4045	18.9368
ENSMUSG00000020657	Dnajc27	2.7	18.63	6.9	0.00600531	0.0283803	Control	4.11395	2.66487	0.0172144	0.0922094	4.65364	4.63605	Treat	19.477	19.1607	17.2417
ENSMUSG00000042523	Dnal1	2.82	11.31	4.01	0.00817357	0.0359128	Control	5.26364	3.28119	0.547956	0.731165	2.61111	4.48193	Treat	12.9018	11.1586	9.86386
ENSMUSG00000022789	Dnm1l	5.36	37.45	6.99	0.00833949	0.0364122	Control	16.811	2.78692	0.4258	0.351076	7.75159	4.04825	Treat	40.121	39.0998	33.1439
ENSMUSG00000039756	Dnttip2	7	48.66	6.95	0.0104682	0.043263	Control	16.2349	4.36358	0.383482	0.703856	12.3126	8.01271	Treat	55.1873	50.0977	40.7053
ENSMUSG00000052301	Doc2a	2.99	17.36	5.81	3.08e-07	1.69e-05	Control	2.80004	2.52637	2.97447	3.56128	3.04639	3.00501	Treat	20.2364	17.6346	14.2039
ENSMUSG00000020848	Doc2b	0.13	5.52	42.46	1.5e-06	4.98e-05	Control	0	0.0978914	0	0.0115487	0.0864358	0.603165	Treat	6.41141	5.35083	4.80121
ENSMUSG00000024871	Doc2g	1.61	12	7.45	0.00115037	0.00789563	Control	2.74697	1.7109	0.307535	0.230242	2.15453	2.52744	Treat	9.59936	16.4089	10.0033
ENSMUSG00000028556	Dock7	0.53	11.8	22.26	2.3e-06	6.84e-05	Control	0.895029	0.678015	0.0411512	0.428795	0.518835	0.612476	Treat	14.7134	11.9436	8.74348
ENSMUSG00000040631	Dok4	0.71	8.38	11.8	4.68e-05	0.000644827	Control	1.1622	0.254208	0.445684	0.259915	1.19712	0.921366	Treat	11.131	8.24876	5.74587
ENSMUSG00000027560	Dok5	0.87	13.13	15.09	0.000224139	0.00214892	Control	1.52252	0.321653	0	0	2.41084	0.953571	Treat	15.2123	12.3303	11.8624
ENSMUSG00000034973	Dopey1	6.04	18.35	3.04	0.0115871	0.0469105	Control	14.7929	2.70031	4.88956	4.5603	6.3675	2.9586	Treat	23.522	18	13.5292
ENSMUSG00000041035	Dpcd	20.33	71.88	3.54	4.26e-05	0.000600268	Control	21.5802	22.0221	13.7671	15.8282	22.4501	26.3283	Treat	74.4041	70.7167	70.5202
ENSMUSG00000036815	Dpp10	2.01	11.18	5.56	0.00804204	0.0354719	Control	5.68031	0.206344	0.162283	0.879964	4.1709	0.972292	Treat	12.9866	10.7934	9.76467
ENSMUSG00000071454	Dtnb	6.59	61.45	9.32	0.0093459	0.0398354	Control	12.4124	3.43482	0.0601162	0.128468	16.8751	6.6214	Treat	72.7232	63.4062	48.2222
ENSMUSG00000023330	Dtwd1	1.49	8.15	5.47	0.00651138	0.0302847	Control	2.53537	1.64084	0	0	3.0413	1.70256	Treat	9.98748	7.29247	7.17135
ENSMUSG00000018648	Dusp14	3.61	33.09	9.17	0.00540218	0.0261182	Control	2.06481	4.07676	0.0295761	0.0545401	6.04436	9.38642	Treat	38.9014	34.5097	25.8527
ENSMUSG00000069255	Dusp22	3.06	17.24	5.63	0.0124162	0.0494318	Control	4.40068	3.19297	0	0.106223	5.49784	5.16777	Treat	19.1173	18.6388	13.9776
ENSMUSG00000039661	Dusp26	9.79	117.58	12.01	0.00688363	0.0315761	Control	18.0218	2.25507	0.18119	0.381279	31.2599	6.63642	Treat	110.721	125.717	116.293
ENSMUSG00000034765	Dusp5	0.81	13.35	16.48	0.000167421	0.00173909	Control	0.810033	0.507054	0	0	2.65392	0.887834	Treat	15.687	13.8712	10.5017
ENSMUSG00000019960	Dusp6	1.81	22.46	12.41	0.00143939	0.00941308	Control	3.80867	0.776889	0.0598596	0.038875	4.36718	1.78495	Treat	29.6403	23.5261	14.2214
ENSMUSG00000029757	Dync1i1	1.3	98.04	75.42	2.03e-05	0.000342569	Control	1.10451	2.13815	0.076467	0	0.634283	3.87277	Treat	129.011	95.5545	69.5472
ENSMUSG00000024253	Dync2li1	2.45	16.16	6.6	0.00570899	0.0273732	Control	4.85617	2.24423	0.103751	0.13476	5.30504	2.0625	Treat	19.7357	13.8213	14.928
ENSMUSG00000034467	Dynlrb2	0	6.26	6	9.6e-07	3.7e-05	Control	0	0	0	0	0	0	Treat	9.04035	5.37134	4.35573
ENSMUSG00000037259	Dzank1	0.88	21.68	24.64	2.31e-05	0.000378801	Control	1.28957	1.22796	0.00556196	0.0217074	1.58776	1.17704	Treat	20.9787	23.3449	20.714
ENSMUSG00000048747	E130114P18Rik	1.37	14.28	10.42	0.000620365	0.00477564	Control	3.78884	0.249258	0.295229	0.562308	2.38963	0.95412	Treat	11.485	17.9938	13.3556
ENSMUSG00000069814	E130309D14Rik	0.38	5.41	14.24	4.65e-05	0.000642627	Control	0.699358	0.113653	0.0102165	0	0.974712	0.47171	Treat	6.15076	4.83296	5.24569
ENSMUSG00000057469	E2f6	1.3	7.53	5.79	0.00528579	0.0257249	Control	2.79406	0.810832	0	0	2.74881	1.44708	Treat	6.44923	8.56045	7.58123
ENSMUSG00000075020	E530001K10Rik	0.3	10.42	34.73	7.12e-06	0.000158516	Control	0	1.00364	0	0	0.109987	0.677217	Treat	10.1731	11.6809	9.41506
ENSMUSG00000026247	Ecel1	0.06	6.76	112.67	2.97e-08	3.46e-06	Control	0.163869	0.0272115	0	0	0.0865043	0.0591796	Treat	7.55809	5.25698	7.45842
ENSMUSG00000026495	Efcab2	1.32	13.12	9.94	0.00118795	0.00809305	Control	2.54167	2.19474	0	0.0298547	0.924457	2.21097	Treat	9.04042	13.8673	16.4612
ENSMUSG00000040659	Efhd2	4.16	49.2	11.83	0.00380772	0.0199457	Control	2.28097	7.03649	0	0.0220388	2.57319	13.0338	Treat	52.4758	50.8394	44.2743
ENSMUSG00000028039	Efna3	0.58	7.13	12.29	6.16e-05	0.000789288	Control	0.264108	0.534924	0	0.380044	0.930512	1.38067	Treat	8.84208	6.18499	6.37631
ENSMUSG00000026921	Egfl7	2.35	11.82	5.03	0.00629925	0.0294984	Control	1.02839	4.70118	0.889537	0.225413	4.8276	2.44891	Treat	13.3681	12.947	9.14041
ENSMUSG00000071341	Egr4	0.3	10.48	34.93	5.38e-05	0.000712794	Control	0.104958	0.104584	0	0	0.36938	1.21299	Treat	16.5325	8.52445	6.36877
ENSMUSG00000046058	Eid2	5.23	55.67	10.64	0.00382436	0.0200043	Control	5.83805	5.68317	0.228262	0.465903	12.3832	6.77517	Treat	70.7897	53.6576	42.5671
ENSMUSG00000081629	Eif3s6-ps1	3.2	47.14	14.73	0.00178477	0.0111143	Control	6.58774	2.01978	0	0	3.47766	7.13758	Treat	50.5908	47.6917	43.1322
ENSMUSG00000026083	Eif5b	5.94	25.17	4.24	0.00435032	0.0221712	Control	11.2004	5.65423	2.45784	2.18706	8.33809	5.78975	Treat	34.6118	22.5751	18.3253
ENSMUSG00000008489	Elavl2	0.66	24.02	36.39	3.62e-06	9.37e-05	Control	1.49821	0.176025	0.164989	0.213665	0.518099	1.36392	Treat	24.4128	25.2549	22.3847
ENSMUSG00000028546	Elavl4	1.69	36.86	21.81	0.000251126	0.00236142	Control	4.85911	0.401767	0.110524	0.280602	3.47523	1.01496	Treat	39.7084	38.7211	32.1554
ENSMUSG00000041986	Elmod1	3.56	25.27	7.1	0.00973791	0.0410064	Control	9.83213	1.66313	0	0	6.20282	3.68755	Treat	28.9343	24.5749	22.2865
ENSMUSG00000022217	Emc9	2.41	52.02	21.59	0.000275444	0.00253317	Control	1.89259	5.35547	0.496304	0	2.26272	4.47171	Treat	63.7166	46.4101	45.9347
ENSMUSG00000022505	Emp2	0.94	6.02	6.4	0.00290127	0.0160929	Control	0.50471	0.98487	0	0.0296655	1.02134	3.09873	Treat	5.43529	6.50815	6.12512
ENSMUSG00000033726	Emx1	0.47	8.54	18.17	2.37e-05	0.000386196	Control	0.533951	0.390526	0	0.185454	0.827507	0.878984	Treat	12.2308	6.86907	6.52531
ENSMUSG00000039095	En2	0.71	5.77	8.13	0.000528332	0.00420376	Control	1.40896	0.668662	0	0	0.892286	1.2981	Treat	6.04576	5.00521	6.25681
ENSMUSG00000041773	Enc1	4.35	60.68	13.95	0.00237476	0.0139746	Control	7.62503	0.967172	0.230893	0.399867	11.3581	5.54418	Treat	75.1799	58.431	48.4329
ENSMUSG00000015337	Endog	6.71	24.07	3.59	9.55e-05	0.00111521	Control	6.16868	6.59964	4.50574	5.96943	7.92312	9.10157	Treat	30.484	20.9471	20.7821
ENSMUSG00000029245	Epha5	1.19	11.98	10.07	0.000743915	0.00556913	Control	3.40329	0.235081	0.32128	0.665323	2.1426	0.386915	Treat	16.1538	9.90986	9.8707
ENSMUSG00000028289	Epha7	0.24	5.64	23.5	3.02e-07	1.67e-05	Control	0.449901	0.322262	0.0867061	0.20677	0.239601	0.140752	Treat	6.4601	6.02343	4.42389
ENSMUSG00000022040	Ephx2	0.62	8.04	12.97	0.000128045	0.00139727	Control	0.297133	0.962244	0	0	0.784282	1.64991	Treat	7.7868	8.06327	8.25965
ENSMUSG00000040640	Erc2	0.76	19.32	25.42	3.72e-05	0.000544552	Control	1.56435	0.122404	0.0726209	0.1372	1.74137	0.901754	Treat	24.7798	17.2441	15.9261
ENSMUSG00000003549	Ercc1	7.57	48.23	6.37	0.00634311	0.0296357	Control	10.0606	10.6475	2.07251	0.874828	14.585	7.16423	Treat	60.3561	36.176	48.1564
ENSMUSG00000026610	Esrrg	0.1	8.16	81.6	2.63e-09	6.41e-07	Control	0.250154	0.0565491	0	0	0.156829	0.161375	Treat	7.81359	8.5985	8.08259
ENSMUSG00000032314	Etfa	6.45	54.1	8.39	0.0103971	0.043115	Control	12.6997	4.39201	0	0.335388	12.7518	8.49481	Treat	64.1164	49.1232	49.0544
ENSMUSG00000036617	Etl4	0.46	31.7	68.91	6.41e-07	2.85e-05	Control	0.726301	0.229751	0.0312899	0.0353466	0.676172	1.07869	Treat	37.328	31.0037	26.7584
ENSMUSG00000019232	Etnppl	0.09	14.09	156.56	3.73e-07	1.96e-05	Control	0.0627671	0	0.135177	0.0118207	0	0.349944	Treat	20.2246	11.1955	10.8596
ENSMUSG00000022895	Ets2	1.83	10.48	5.73	0.00773374	0.0343597	Control	2.40578	0.8751	0.0105267	0.201159	6.51013	0.98524	Treat	12.6337	9.98087	8.83115
ENSMUSG00000035104	Eva1a	0.38	11.23	29.55	1.03e-05	0.000205284	Control	0.413042	0.183217	0	0	0.216628	1.4468	Treat	11.8737	10.9621	10.8401
ENSMUSG00000028322	Exosc3	1.89	22.94	12.14	0.000465604	0.00382056	Control	4.60279	1.27815	0.44233	0.643345	3.11012	1.2386	Treat	29.2059	26.764	12.8634
ENSMUSG00000025785	Exosc7	4.02	29.57	7.36	0.00930816	0.0397437	Control	9.07669	2.19753	0.0911752	0.0989314	7.92628	4.73183	Treat	36.9084	29.3548	22.4542
ENSMUSG00000027714	Exosc9	17.09	87.26	5.11	0.004631	0.0231731	Control	16.7951	6.75468	24.9184	39.2211	7.24675	7.62751	Treat	118.818	78.055	64.9002
ENSMUSG00000052397	Ezr	1.84	15.75	8.56	0.00253013	0.0146309	Control	1.07571	2.76323	0.167085	0.0810725	1.78715	5.17529	Treat	22.0834	12.3175	12.8485
ENSMUSG00000028128	F3	3.01	32.19	10.69	0.00330467	0.0178452	Control	6.0786	0.542185	0.0464817	0.191681	7.35146	3.83839	Treat	33.1141	33.6154	29.8277
ENSMUSG00000028773	Fabp3	1.1	45.46	41.33	1.82e-05	0.000316727	Control	0.876881	0.810484	0.187344	0.0811121	1.28503	3.36386	Treat	56.578	43.2932	36.5204
ENSMUSG00000056366	Fabp3-ps1	1.13	69.82	61.79	8.53e-06	0.000177934	Control	0.149755	0.895331	0.405961	0.211253	2.05545	3.08283	Treat	80.2352	65.7139	63.5113
ENSMUSG00000020846	Fam101b	0.56	6.2	11.07	7.14e-05	0.000890914	Control	0.822891	0.881456	0	0.0145102	0.890526	0.780126	Treat	5.86477	6.1053	6.63969
ENSMUSG00000038646	Fam103a1	1.44	15.4	10.69	0.00076279	0.00569881	Control	3.67566	1.06643	0.0652664	0.0423823	2.14878	1.61254	Treat	17.5305	14.306	14.3729
ENSMUSG00000021750	Fam107a	6.57	161.51	24.58	0.00187447	0.0115681	Control	2.82661	11.5777	0.142197	0.0253939	2.22691	22.6185	Treat	211.592	135.791	137.142
ENSMUSG00000038174	Fam126b	1.33	11.17	8.4	0.000483899	0.0039268	Control	3.15092	1.61235	0.20603	0.252594	1.60276	1.12667	Treat	11.0443	12.051	10.4076
ENSMUSG00000079157	Fam155a	2.6	19.98	7.68	0.00367913	0.0194245	Control	6.51471	0.643905	0.400864	0.824227	6.13288	1.08571	Treat	26.6669	18.3375	14.9382
ENSMUSG00000009216	Fam163b	0.85	26.03	30.62	5.34e-05	0.000709397	Control	0.518646	0.787503	0.0401704	0.0174198	0.443283	3.26457	Treat	32.1903	24.5269	21.3858
ENSMUSG00000026969	Fam166a	18.62	107.39	5.77	0.00495472	0.0244144	Control	7.32002	5.5925	31.5901	46.8127	9.95066	10.4451	Treat	136.048	109.477	76.6494
ENSMUSG00000041817	Fam169a	1.43	8.92	6.24	0.00213337	0.0127689	Control	3.17956	0.0999993	1.3127	1.22621	2.48713	0.259435	Treat	9.41548	9.58823	7.74634
ENSMUSG00000035614	Fam179b	1.23	7.91	6.43	0.00465354	0.0232645	Control	3.89294	0.346533	0.0373807	0.0566449	2.261	0.779058	Treat	8.38121	8.56206	6.79893
ENSMUSG00000049154	Fam183b	0.12	7.61	63.42	2.31e-06	6.84e-05	Control	0	0.69771	0	0	0	0	Treat	9.4383	6.23525	7.14524
ENSMUSG00000025732	Fam195a	2.57	16.17	6.29	0.00849687	0.0370215	Control	2.54801	3.97398	0	0	4.56161	4.32105	Treat	18.1874	13.4324	16.8965
ENSMUSG00000059187	Fam19a1	0.98	7.34	7.49	0.000743829	0.00556913	Control	0.834811	0.149159	1.73222	1.9566	0.600642	0.609882	Treat	10.7736	6.51425	4.71869
ENSMUSG00000044071	Fam19a2	0.85	7.17	8.44	0.00247733	0.0144508	Control	3.20908	0.06918	0.0559686	0.0605801	1.55305	0.179454	Treat	8.19517	7.1516	6.15331
ENSMUSG00000027495	Fam210b	0.57	6.32	11.09	6.47e-05	0.000825066	Control	0.478882	0.779857	0.0909444	0.0590626	0.680516	1.35593	Treat	6.68796	6.72212	5.54014
ENSMUSG00000048458	Fam212b	1.9	11.99	6.31	0.00274169	0.0154829	Control	3.74743	1.63669	0.181504	0.280216	2.46978	3.09889	Treat	14.0629	11.3669	10.5439
ENSMUSG00000029463	Fam216a	9.77	62.74	6.42	0.00145519	0.00949268	Control	14.3474	10.808	3.01813	3.76451	15.9963	10.6949	Treat	78.2387	59.0478	50.9369
ENSMUSG00000070476	Fam217b	0.61	9.61	15.75	5.47e-05	0.000722906	Control	1.55149	0.282023	0.0447383	0.0232437	0.891009	0.860679	Treat	8.75581	10.819	9.26622
ENSMUSG00000078235	Fam43b	0.2	8.72	43.6	4.07e-06	0.000101224	Control	0.121854	0.151775	0	0	0.28947	0.660124	Treat	11.9962	8.05579	6.11509
ENSMUSG00000020589	Fam49a	1.87	27.37	14.64	0.000873231	0.00634089	Control	3.87523	0.377946	0.0254755	0.143411	4.42387	2.38564	Treat	30.5229	27.7618	23.8305
ENSMUSG00000058966	Fam57b	2.64	34.3	12.99	0.00167319	0.0105657	Control	4.55062	2.29126	0	0	4.91831	4.10958	Treat	41.361	30.2446	31.2844
ENSMUSG00000036006	Fam65b	0.3	8.93	29.77	2.56e-06	7.28e-05	Control	0.146569	0.759735	0.0694884	0.141706	0.123936	0.529634	Treat	11.4396	8.38279	6.97617
ENSMUSG00000036186	Fam69b	4.8	28.79	6	0.00882427	0.0381882	Control	8.76583	0.304033	2.33718	1.40953	13.0651	2.89179	Treat	38.2522	22.91	25.2209
ENSMUSG00000032224	Fam81a	1.6	17.37	10.86	0.00124105	0.0083925	Control	0.636535	1.75772	0.0273252	0.0710971	2.07192	5.01196	Treat	20.2639	16.4706	15.3739
ENSMUSG00000020607	Fam84a	0.26	17.4	66.92	3.76e-07	1.96e-05	Control	0.214333	0	0.0232408	0.030235	0.610988	0.673443	Treat	19.781	17.3499	15.0795
ENSMUSG00000028218	Fam92a	11.63	106.91	9.19	0.00763143	0.0340701	Control	23.2818	13.0553	0.782871	1.20188	15.567	15.8915	Treat	121.343	106.54	92.8564
ENSMUSG00000025962	Fastkd2	2.88	24.51	8.51	0.003954	0.020541	Control	6.59499	3.21342	0	0.114417	4.27226	3.07654	Treat	24.079	25.2884	24.1568
ENSMUSG00000051062	Fbll1	0.85	30.12	35.44	2.02e-05	0.000341374	Control	1.36032	0.364935	0.0850984	0.0738055	1.93338	1.3038	Treat	40.6257	27.4293	22.2919
ENSMUSG00000025738	Fbxl16	8.55	156.61	18.32	0.00409833	0.0210919	Control	5.71995	8.21726	0	0.061568	8.71211	28.5654	Treat	208.499	135.989	125.341
ENSMUSG00000032507	Fbxl2	3.85	11.14	2.89	0.00196629	0.0120437	Control	3.45112	2.02563	5.67989	5.27102	2.66251	4.02305	Treat	13.5925	10.8234	9.01739
ENSMUSG00000050503	Fbxl22	1.08	9.2	8.52	0.00146013	0.00951483	Control	0.693183	0.0363534	2.53184	2.48321	0.654823	0.0988209	Treat	11.6553	9.14209	6.80292
ENSMUSG00000037536	Fbxo34	1.55	12.33	7.95	0.00292282	0.0161758	Control	2.17884	0.899035	0.0283011	0.0735234	4.23913	1.90593	Treat	16.93	10.9078	9.13852
ENSMUSG00000047013	Fbxo41	1.03	7.09	6.88	0.00331376	0.0178549	Control	0.756549	0.628425	0.0539868	0.0311972	1.05087	3.65598	Treat	9.64665	6.08177	5.54167
ENSMUSG00000035949	Fbxw2	12.84	29.84	2.32	0.00136741	0.00901458	Control	15.5997	13.9242	8.88623	9.11536	18.137	11.4068	Treat	31.4815	29.9157	28.1348
ENSMUSG00000028086	Fbxw7	2.8	75.22	26.86	0.000300738	0.00270467	Control	3.70042	4.50096	0.0902618	0.124813	2.5234	5.85296	Treat	89.7782	69.3751	66.4972
ENSMUSG00000059498	Fcgr3	1.89	9.73	5.15	0.0111048	0.0454087	Control	1.32606	3.3762	0	0	1.94556	4.70154	Treat	11.3675	9.4975	8.32325
ENSMUSG00000038524	Fchsd1	3.18	15.77	4.96	0.0025377	0.0146516	Control	1.59028	3.0561	1.16893	1.25735	8.27114	3.70625	Treat	16.5258	15.1673	15.6157
ENSMUSG00000032051	Fdx1	2.65	19.54	7.37	0.00527653	0.0257139	Control	4.542	3.18865	0.0559664	0	2.83367	5.25663	Treat	20.1532	19.6685	18.7914
ENSMUSG00000021743	Fezf2	0.11	8.97	81.55	9.29e-06	0.00018959	Control	0.129561	0.032275	0	0	0.0683954	0.421126	Treat	14.5155	6.73256	5.6732
ENSMUSG00000022523	Fgf12	1.73	33.99	19.65	0.00029351	0.0026546	Control	4.42369	0.687259	0.0128945	0.2013	3.28946	1.75225	Treat	37.3569	35.5933	29.0192
ENSMUSG00000025551	Fgf14	0.49	7.41	15.12	2.46e-05	0.000396076	Control	0.979641	0.139517	0.216786	0.324336	1.16096	0.129967	Treat	8.77719	6.6951	6.76004
ENSMUSG00000021974	Fgf9	0.08	10.69	133.63	4.96e-09	9.33e-07	Control	0.094275	0.14445	0	0	0.121571	0.0993181	Treat	12.8353	10.1342	9.11219
ENSMUSG00000026526	Fh1	14.45	202.21	13.99	0.0102394	0.0426403	Control	21.5424	17.4767	0.0928257	0.199429	35.6472	11.7457	Treat	256.577	187.933	162.109
ENSMUSG00000051435	Fhad1	0.12	5.38	44.83	9.39e-07	3.69e-05	Control	0.14337	0	0	0	0	0.559819	Treat	5.92683	5.12902	5.09032
ENSMUSG00000008136	Fhl2	2.03	21.19	10.44	0.00217568	0.0129904	Control	2.40072	0.996734	0.0813494	0.0393803	6.3367	2.32238	Treat	29.4043	18.4239	15.7486
ENSMUSG00000020635	Fkbp1b	2.08	52.95	25.46	0.000189248	0.00189087	Control	1.22594	2.5304	0.284855	0	2.77359	5.69254	Treat	60.0295	51.2673	47.5633
ENSMUSG00000020949	Fkbp3	17.79	259.28	14.57	0.000399648	0.00339193	Control	37.4429	21.0207	5.14934	5.34632	18.9947	18.7998	Treat	312.722	248.563	216.568
ENSMUSG00000023911	Flywch2	2.67	45.72	17.12	0.000588926	0.00459625	Control	2.62595	3.30517	0.160598	0.139285	5.10719	4.68497	Treat	56.5065	40.0482	40.6056
ENSMUSG00000055805	Fmnl1	2.57	57.53	22.39	0.000709459	0.00534951	Control	1.63426	1.7258	0	0.0191855	4.62966	7.41618	Treat	79.8055	51.1708	41.5997
ENSMUSG00000040181	Fmo1	0.58	9.9	17.07	1.3e-05	0.000245971	Control	0.360853	0.564443	0.109175	0.507091	0.336793	1.614	Treat	11.0749	10.415	8.20709
ENSMUSG00000025175	Fn3k	3.37	33.53	9.95	0.00443535	0.022437	Control	2.09691	8.81776	0.0459098	0	2.24414	6.99012	Treat	41.8367	31.0348	27.7104
ENSMUSG00000039735	Fnbp1l	2.23	17.87	8.01	0.00453417	0.0227919	Control	5.78993	0.0833726	0.260264	0.657432	5.94652	0.641508	Treat	18.8968	19.2738	15.4534
ENSMUSG00000001334	Fndc5	1.61	38.53	23.93	0.000109574	0.00124762	Control	1.80914	1.82672	0.106104	0.0196879	2.32514	3.58673	Treat	37.6019	39.2208	38.7553
ENSMUSG00000038368	Focad	2.56	13.97	5.46	0.00463209	0.0231731	Control	5.67709	1.58423	0.477523	0.562974	4.10512	2.93399	Treat	18.4886	11.8435	11.5865
ENSMUSG00000020950	Foxg1	3.3	28.13	8.52	0.00472757	0.0235385	Control	8.33331	1.36615	0.18379	0.398664	7.58886	1.91232	Treat	37.2365	27.8575	19.2879
ENSMUSG00000030067	Foxp1	1.99	49.73	24.99	0.0003934	0.00336686	Control	1.78145	1.82664	0.377557	0.00703273	2.63997	5.28101	Treat	79.3553	46.6757	23.1644
ENSMUSG00000029563	Foxp2	0.38	5.82	15.32	2.43e-05	0.000393538	Control	1.15523	0.0396606	0.0828637	0.256526	0.512532	0.22591	Treat	6.46312	5.95095	5.04467
ENSMUSG00000054237	Fra10ac1	1.35	10.66	7.9	0.00208547	0.0125642	Control	3.91372	1.41296	0.030752	0	0.898282	1.84364	Treat	11.1994	11.4623	9.32071
ENSMUSG00000045589	Frrs1l	2.53	15.06	5.95	0.00397219	0.0205771	Control	6.26477	0.943809	0.480026	0.900423	5.23359	1.36085	Treat	17.6554	14.1948	13.3214
ENSMUSG00000056602	Fry	3.34	37.07	11.1	0.00166147	0.0105098	Control	8.41398	1.45454	0.318923	0.966479	7.16352	1.70085	Treat	50.6174	31.6611	28.9265
ENSMUSG00000029557	Ftsj2	1.6	7.33	4.58	0.00788811	0.034982	Control	2.19392	2.67797	0.0892101	0.193429	1.27398	3.14956	Treat	8.3352	7.60034	6.04463
ENSMUSG00000025466	Fuom	5.59	70.23	12.56	0.00519031	0.0253948	Control	7.03593	9.95575	0	0	8.35689	8.21019	Treat	76.7218	72.6624	61.316
ENSMUSG00000055373	Fut9	0.87	5.97	6.86	0.00318942	0.0173762	Control	3.4766	0.112326	0.0928385	0.198068	1.10935	0.235041	Treat	6.2429	6.07051	5.61089
ENSMUSG00000036570	Fxyd1	3.32	125.44	37.78	0.000246481	0.00232516	Control	0.996632	3.18318	0.444951	0.284404	0.952468	14.0589	Treat	146.509	129.102	100.706
ENSMUSG00000059412	Fxyd2	0.13	11.88	91.38	8.88e-08	7.33e-06	Control	0.158205	0	0	0.117073	0.168613	0.346801	Treat	13.2568	13.6001	8.78525
ENSMUSG00000057092	Fxyd3	0.84	11.33	13.49	5.62e-05	0.000736886	Control	0.351554	0.96653	0.541037	0.372843	0.452634	2.33217	Treat	8.6565	14.309	11.0129
ENSMUSG00000009687	Fxyd5	1.03	6.71	6.51	0.00501368	0.0246456	Control	0.173831	1.21262	0	0.348117	0.550599	3.8865	Treat	8.69639	4.31066	7.13306
ENSMUSG00000036578	Fxyd7	3.76	177.96	47.33	0.000300558	0.00270467	Control	1.36552	4.96041	0.0881669	0.1147	2.48568	13.5485	Treat	239.733	147.206	146.931
ENSMUSG00000039809	Gabbr2	1.6	18.23	11.39	0.00124286	0.008397	Control	2.73733	0.538171	0.0199651	0.142519	3.18201	2.97907	Treat	25.2034	14.8266	14.6632
ENSMUSG00000010803	Gabra1	0.75	42.37	56.49	1.72e-05	0.000302544	Control	2.45921	0.0706251	0.00823022	0.0107071	0.58405	1.3804	Treat	54.1284	37.7182	35.2713
ENSMUSG00000000560	Gabra2	0.4	19.1	47.75	7.42e-07	3.06e-05	Control	1.02166	0.240561	0.0402937	0.0395912	0.389075	0.664388	Treat	21.4222	18.7479	17.1332
ENSMUSG00000029211	Gabra4	0.5	13.04	26.08	7.63e-06	0.000166345	Control	1.12458	0.260298	0	0.0122966	0.850255	0.727111	Treat	14.1753	12.9448	12.0084
ENSMUSG00000055078	Gabra5	0.16	13.76	86	2.68e-07	1.56e-05	Control	0.101013	0.0846198	0	0.0237483	0.248847	0.49227	Treat	17.869	13.1422	10.2793
ENSMUSG00000020428	Gabra6	0	21.55	22	1.1e-11	7.51e-09	Control	0	0	0	0	0	0	Treat	23.0672	22.5729	19.0139
ENSMUSG00000033676	Gabrb3	1.71	14.35	8.39	0.00339334	0.0182036	Control	5.09223	0.334743	0.0812621	0.194604	3.66953	0.875135	Treat	18.4446	13.1223	11.4868
ENSMUSG00000029054	Gabrd	0.59	6.68	11.32	0.000605302	0.00469413	Control	0.35622	0.986564	0	0	0.167254	2.01673	Treat	9.0342	5.59506	5.42528
ENSMUSG00000020436	Gabrg2	0.36	22.18	61.61	6.73e-07	2.92e-05	Control	0.661401	0.123348	0	0.0500859	0.53547	0.780654	Treat	28.0037	18.9006	19.6487
ENSMUSG00000070880	Gad1	2.71	104.73	38.65	0.000357592	0.00311525	Control	4.75438	0.309124	0.0258218	0.0360916	7.33884	3.76792	Treat	121.102	109.372	83.7225
ENSMUSG00000026787	Gad2	0.09	28.43	315.89	3.93e-09	7.8e-07	Control	0.131218	0.0519562	0.0140114	0	0.0131055	0.30999	Treat	33.5262	28.8694	22.8871
ENSMUSG00000033751	Gadd45gip1	9.49	34.41	3.63	0.000304677	0.00272208	Control	9.39355	11.7752	6.08003	6.55532	12.7996	10.3284	Treat	44.3715	30.2508	28.593
ENSMUSG00000056880	Gadl1	13.85	5.37	-2.58	0.000611972	0.00472589	Control	9.36829	11.4981	15.0718	19.1802	15.3097	12.6528	Treat	5.57001	5.11278	5.43968
ENSMUSG00000038296	Galnt18	0.48	6.33	13.19	0.000161739	0.00168484	Control	0.672682	0.262271	0	0.0206179	0.864609	1.04569	Treat	9.14884	4.76203	5.06507
ENSMUSG00000033316	Galnt9	0.63	16.36	25.97	0.000113888	0.00128675	Control	0.101659	0.724857	0	0	0.216797	2.73111	Treat	21.7729	13.5923	13.721
ENSMUSG00000047261	Gap43	7.7	456.46	59.28	0.000235431	0.00223675	Control	12.5118	6.57098	0.363574	1.10364	11.0363	14.5852	Treat	529.945	464.499	374.936
ENSMUSG00000038860	Garnl3	2.04	18.17	8.91	0.00320075	0.0174121	Control	3.12804	2.67638	0	0	1.77236	4.67941	Treat	25.0528	15.4473	14.0146
ENSMUSG00000015944	Gatsl2	3.96	57.02	14.4	0.00271001	0.0153849	Control	6.62948	3.78785	0.0216758	0.0351926	8.15031	5.14984	Treat	79.8819	46.5426	44.6469
ENSMUSG00000022707	Gbe1	1.55	15.9	10.26	0.000907608	0.00654762	Control	2.28222	2.34554	0.0219831	0	2.47546	2.16256	Treat	16.8491	16.2639	14.5814
ENSMUSG00000038039	Gcc2	3.39	18.24	5.38	0.009559	0.0404852	Control	6.75187	6.44775	0.128759	0.625644	3.40931	2.97761	Treat	22.4678	15.8811	16.3754
ENSMUSG00000058624	Gda	0.29	21.53	74.24	7.38e-07	3.06e-05	Control	0.156373	0.391886	0	0	0.151346	1.04478	Treat	25.9899	20.5101	18.0925
ENSMUSG00000025777	Gdap1	2.67	18.71	7.01	0.00542518	0.0262122	Control	4.69914	2.34927	0.0414441	0.107662	4.48	4.31947	Treat	18.3402	19.2684	18.5097
ENSMUSG00000017943	Gdap1l1	3.66	25.5	6.97	0.00945895	0.0401309	Control	4.7596	2.26227	0.063468	0.10039	9.9116	4.88736	Treat	33.3034	22.3436	20.8397
ENSMUSG00000027865	Gdap2	3.61	29.54	8.18	0.00663677	0.0307123	Control	5.64032	4.13189	0.02142	0	8.938	2.90867	Treat	31.7363	29.4653	27.4284
ENSMUSG00000109523	Gdf1	0.35	10.76	30.74	2.56e-05	0.000407199	Control	2.83e-51	1.37411	0.507457	0.196343	1.53e-48	6.01e-11	Treat	14.2473	8.64869	9.38004
ENSMUSG00000021943	Gdf10	0.07	9.48	135.43	3.35e-07	1.82e-05	Control	0	0.124894	0	0	0	0.291581	Treat	12.9788	8.1725	7.29847
ENSMUSG00000020932	Gfap	10.27	147.58	14.37	0.00712748	0.0323912	Control	4.9884	24.6769	0.0150921	0.15843	6.08714	25.6863	Treat	109.95	195.658	137.127
ENSMUSG00000021666	Gfm2	5.28	19.54	3.7	0.00575627	0.0275181	Control	10.5539	4.92327	2.16937	1.63861	6.69006	5.69502	Treat	20.7052	19.3823	18.5411
ENSMUSG00000022103	Gfra2	0.52	5.6	10.77	0.000437004	0.00361509	Control	1.77666	0.0441582	0.0357253	0.030935	0.735141	0.504008	Treat	6.79569	5.41478	4.58061
ENSMUSG00000027316	Gfra4	2.64	46.01	17.43	0.000813405	0.00598562	Control	2.42603	2.87643	0.0464613	0	3.90975	6.56956	Treat	52.6527	42.3256	43.0551
ENSMUSG00000041625	Ggact	2.26	35.89	15.88	3.34e-06	8.89e-05	Control	1.09001	3.22283	2.30512	1.92941	1.89064	3.12117	Treat	43.9875	37.5495	26.1475
ENSMUSG00000050953	Gja1	2.36	61.18	25.92	0.000358093	0.00311592	Control	1.12664	1.06612	0.10698	0.173691	0.900567	10.7792	Treat	55.8046	69.1758	58.5597
ENSMUSG00000040055	Gjb6	4.94	49	9.92	0.00610875	0.0288135	Control	1.02212	7.25036	0.116379	0.277575	0.41944	20.5818	Treat	47.9002	55.2557	43.8409
ENSMUSG00000026200	Glb1l	4.28	12.26	2.86	0.00896693	0.0386916	Control	5.98506	1.92081	1.88612	6.81612	5.14549	3.92194	Treat	15.8458	10.8212	10.1246
ENSMUSG00000029276	Glmn	1.85	11.18	6.04	0.00728934	0.0329227	Control	6.50518	1.29143	0.0777721	0.313062	2.18359	0.755731	Treat	15.9137	10.032	7.59181
ENSMUSG00000044005	Gls2	1.93	18.67	9.67	0.0012258	0.00831236	Control	2.3281	1.52078	0.204583	0.075969	4.5589	2.9035	Treat	18.6194	20.9544	16.4424
ENSMUSG00000101932	Gm10074	1.79	11.37	6.35	0.00621088	0.0291846	Control	1.12363	2.37382	0	0	4.7902	2.4631	Treat	8.78771	13.0531	12.2563
ENSMUSG00000063754	Gm10136	6.98	80.45	11.53	4.68e-06	0.000112649	Control	11.0695	7.54687	6.63323	7.60215	5.22845	3.78738	Treat	80.1366	80.3957	80.8322
ENSMUSG00000066116	Gm10154	0.67	74.15	110.67	1.42e-06	4.77e-05	Control	1.33131	1.76875	0	0	0.468531	0.480808	Treat	62.5168	83.5289	76.4165
ENSMUSG00000072769	Gm10419	1.56	19.86	12.73	0.000243166	0.00230428	Control	2.08591	1.41875	0	1.01554	2.35391	2.47568	Treat	29.0195	15.5897	14.9601
ENSMUSG00000094886	Gm10784	1.19	11	9.24	0.00268885	0.0152958	Control	1.25563	2.50231	0.680759	0	0	2.72086	Treat	11.1426	5.7998	16.0619
ENSMUSG00000075591	Gm10874	10.81	1.79	-6.04	1.18e-06	4.12e-05	Control	9.99978	9.56016	10.2585	10.3271	14.199	10.544	Treat	2.2274	1.65427	1.47485
ENSMUSG00000079357	Gm11100	4.95	32.4	6.55	0.000648144	0.00496347	Control	4.28049	2.28509	8.86332	9.16217	2.20747	2.87551	Treat	34.0427	33.8458	29.3016
ENSMUSG00000079564	Gm11149	18.22	2.32	-7.85	0.000333394	0.00294284	Control	30.9328	12.6993	14.4763	10.8201	27.9811	12.3934	Treat	2.61379	2.0383	2.31985
ENSMUSG00000082252	Gm11204	6.03	125.68	20.84	0.00372375	0.0196038	Control	6.37334	0	0	9.43261	20.3779	0	Treat	163.776	118.462	94.7989
ENSMUSG00000083372	Gm11235	0.99	9.01	9.1	0.00177792	0.0110935	Control	1.02325	0.540438	0	0	3.27169	1.12153	Treat	6.85941	13.0757	7.1027
ENSMUSG00000083667	Gm11334	0	5.67	6	2.68e-11	1.51e-08	Control	0	0	0	0	0	0	Treat	5.81025	6.0413	5.15686
ENSMUSG00000081208	Gm11400	2.18	18.88	8.66	0.00265095	0.0151743	Control	2.55547	2.74739	0	0.0474327	4.6861	3.06021	Treat	19.6191	18.5599	18.4622
ENSMUSG00000081153	Gm11401	0.81	37.66	46.49	3.08e-06	8.3e-05	Control	0.948087	1.00148	0	0.350795	1.01046	1.55872	Treat	48.7261	37.4471	26.7941
ENSMUSG00000083219	Gm11410	0.46	6.4	13.91	9.07e-05	0.00107474	Control	0.36184	0.917325	0	0	0.308516	1.18978	Treat	5.01295	7.65029	6.5303
ENSMUSG00000086453	Gm11457	0.92	7.97	8.66	0.000790151	0.0058653	Control	1.54123	0	2.129	0.824038	0.995949	0	Treat	9.45097	7.68639	6.77558
ENSMUSG00000081758	Gm11460	2.3	18.42	8.01	0.00279758	0.0156835	Control	2.54901	1.69329	0.460663	0	4.03686	5.06323	Treat	24.034	16.1892	15.0493
ENSMUSG00000082687	Gm11474	0	48.61	49	8.27e-09	1.24e-06	Control	0	0	0	0	0	0	Treat	38.3936	68.517	38.9231
ENSMUSG00000085242	Gm11537	6.86	12.3	1.79	0.00333799	0.0179328	Control	5.77785	5.37087	7.04447	9.57743	6.0348	7.34604	Treat	13.5563	13.1557	10.1984
ENSMUSG00000085007	Gm11549	0.2	11.81	59.05	9.11e-06	0.000188002	Control	0.0259192	0.309923	0.0140525	0.0182816	0.0273655	0.814394	Treat	17.7396	10.0267	7.6513
ENSMUSG00000085262	Gm11574	4.47	12.01	2.69	0.00049414	0.00397042	Control	3.20064	5.1939	3.91677	3.741	3.86197	6.93555	Treat	11.8683	13.6223	10.528
ENSMUSG00000078640	Gm11627	0.17	12.21	71.82	4.69e-07	2.29e-05	Control	0.110424	0.35364	0	0	0.349755	0.192267	Treat	16.3993	8.77554	11.4478
ENSMUSG00000082487	Gm11628	0.63	9.42	14.95	0.00224925	0.0133214	Control	3.80028	0	0	0	0	0	Treat	12.6466	4.38841	11.2183
ENSMUSG00000082715	Gm11633	6.57	252.79	38.48	0.000883769	0.00640711	Control	7.57879	6.2266	0	0.207717	14.659	10.768	Treat	297.303	244.235	216.83
ENSMUSG00000081376	Gm11694	0	12.23	12	4.87e-10	1.79e-07	Control	0	0	0	0	0	0	Treat	10.8881	11.3211	14.4955
ENSMUSG00000075410	Gm11744	0.69	5.91	8.57	1.24e-05	0.000237665	Control	0.372497	0.481777	0.794777	1.37612	0.693881	0.407759	Treat	5.21943	6.87218	5.65072
ENSMUSG00000086587	Gm11837	0.62	28.78	46.42	5.91e-07	2.75e-05	Control	0.615381	0.426782	0.978238	1.34536	0.215293	0.138538	Treat	31.0324	30.1571	25.1389
ENSMUSG00000080911	Gm11918	0.54	75.78	140.33	9.55e-06	0.000192702	Control	3.25744	0	0	0	0	0	Treat	94.6248	68.1145	64.6028
ENSMUSG00000081059	Gm11945	1.16	27.08	23.34	7.86e-05	0.000959776	Control	1.23921	1.48176	0	0	1.8317	2.41676	Treat	31.6162	22.3235	27.3141
ENSMUSG00000081691	Gm11965	1.56	17.44	11.18	0.00091562	0.006586	Control	1.64818	2.46346	0	0	3.48028	1.78574	Treat	14.6261	19.0325	18.6506
ENSMUSG00000080904	Gm11966	0	4124.83	4125	1.39e-11	8.51e-09	Control	0	0	0	0	0	0	Treat	5160.52	4236.59	2977.38
ENSMUSG00000086839	Gm11973	8.61	0.91	-9.46	0.00110957	0.00767299	Control	12.006	3.77768	11.6429	13.2323	6.26181	4.7597	Treat	1.14066	1.07537	0.506605
ENSMUSG00000081302	Gm12020	0.26	5.81	22.35	2.34e-06	6.91e-05	Control	0.555007	0.25808	0.0200604	0	0.585975	0.160355	Treat	5.78711	5.38355	6.2622
ENSMUSG00000085415	Gm12060	0.36	19.48	54.11	1.31e-06	4.53e-05	Control	0.816657	0.11625	0	0	0.4927	0.758416	Treat	23.9414	18.322	16.1865
ENSMUSG00000083895	Gm12074	1.2	86.01	71.68	3.18e-05	0.000486778	Control	0	1.76865	0	0	1.78451	3.67034	Treat	99.1467	75.8582	83.0162
ENSMUSG00000099902	Gm12115	2.48	35.41	14.28	0.00137718	0.00906276	Control	8.31811	1.75732	0	0	2.6596	2.12731	Treat	44.9186	31.8881	29.4193
ENSMUSG00000082790	Gm12155	0	13.45	13	6.66e-08	5.93e-06	Control	0	0	0	0	0	0	Treat	10.5739	11.0076	18.7596
ENSMUSG00000084153	Gm12186	0.56	11.6	20.71	7.12e-06	0.000158516	Control	0.915697	0.729949	0	0.0645867	0.966791	0.694488	Treat	12.0874	11.5258	11.1729
ENSMUSG00000060068	Gm12222	2.81	294.76	104.9	5.43e-05	0.000719136	Control	1.97696	4.1766	0	0	4.21404	6.50052	Treat	333.526	327.268	223.485
ENSMUSG00000086536	Gm12264	10.46	28.29	2.7	0.000310963	0.00276814	Control	8.6616	7.268	13.9645	13.8262	9.38555	9.63149	Treat	29.8354	29.4798	25.5688
ENSMUSG00000084249	Gm12267	1.3	19.29	14.84	0.000189683	0.00189087	Control	1.095	1.69727	0.131927	0.0858151	3.21139	1.58186	Treat	16.3303	21.0744	20.472
ENSMUSG00000083052	Gm12285	1.16	10.48	9.03	0.00600367	0.0283803	Control	1.37589	4.11297	0	0	0	1.49073	Treat	18.3147	6.3553	6.76933
ENSMUSG00000081552	Gm12328	4.95	73.36	14.82	0.00327215	0.0177261	Control	4.72494	4.70811	0	0	7.48287	12.7983	Treat	89.1007	68.2022	62.7657
ENSMUSG00000084835	Gm12352	1.87	19.02	10.17	0.000122114	0.00135265	Control	1.21967	3.22092	0.555907	0.812309	1.94987	3.47573	Treat	17.17	20.5448	19.3512
ENSMUSG00000084898	Gm12371	0.14	6.28	44.86	6.26e-07	2.83e-05	Control	0.229791	0	0	0	0.163272	0.41977	Treat	7.70211	6.05078	5.089
ENSMUSG00000081352	Gm12389	0.6	65.22	108.7	2.3e-06	6.84e-05	Control	1.25647	0	0	0	1.65823	0.680672	Treat	72.8242	67.8308	55.0181
ENSMUSG00000082185	Gm12428	0.34	7.21	21.21	6.65e-06	0.000150723	Control	0.518488	0.410767	0	0	0.414449	0.710359	Treat	9.12377	6.47497	6.04118
ENSMUSG00000086043	Gm12473	7.17	0.34	-21.09	0.00495534	0.0244144	Control	12.0785	1.79634	4.30054	5.34045	15.6075	3.90645	Treat	0.799896	0.208175	0
ENSMUSG00000049231	Gm12497	0.69	35.95	52.1	1.68e-05	0.000297209	Control	1.30606	1.37962	0	0	0	1.4315	Treat	32.1026	48.5516	27.1974
ENSMUSG00000080831	Gm12529	0.17	26.14	153.76	8.22e-07	3.32e-05	Control	0	0	1.03174	0	0	0	Treat	32.3726	26.2968	19.7533
ENSMUSG00000086090	Gm12531	2.2	7.53	3.42	0.00292508	0.016176	Control	4.08966	1.08668	3.10419	1.15381	2.5907	1.18159	Treat	8.16576	6.92646	7.51185
ENSMUSG00000081093	Gm12565	0.95	6.5	6.84	0.00235371	0.0138618	Control	0.912577	1.81865	0	0	0.802914	2.14228	Treat	8.60447	5.79594	5.08849
ENSMUSG00000085181	Gm12709	0.41	8.79	21.44	1.84e-06	5.87e-05	Control	0.557368	0.0793404	0.474864	0.870496	0.294234	0.172539	Treat	9.84814	9.4705	7.05145
ENSMUSG00000081584	Gm12716	0.18	13.78	76.56	5.18e-08	5.07e-06	Control	0.354494	0.117744	0	0	0.249516	0.384081	Treat	16.45	12.1442	12.7319
ENSMUSG00000085105	Gm12758	10.89	5.26	-2.07	0.00766932	0.0341464	Control	10.16	7.75432	14.742	15.3426	8.95718	8.40995	Treat	6.05545	5.22031	4.49007
ENSMUSG00000086724	Gm12833	0.53	6.3	11.89	0.000960739	0.00685016	Control	0.247112	0.261029	0	0	1.58021	1.08339	Treat	10.2153	4.01895	4.65578
ENSMUSG00000083558	Gm12896	18.27	0	-18	0.000257286	0.00239178	Control	7.57505	17.6037	14.6735	5.60558	20.9908	43.1736	Treat	0	0	0
ENSMUSG00000082220	Gm12943	0	6.28	6	0.000177703	0.00181257	Control	0	0	0	0	0	0	Treat	2.12496	11.0606	5.65495
ENSMUSG00000082743	Gm12988	1.35	68.29	50.59	1.3e-05	0.000245971	Control	1.72237	1.47105	0	0.173548	2.59781	2.13271	Treat	78.6059	63.0771	63.1916
ENSMUSG00000084032	Gm12991	0	80.77	81	4.01e-08	4.26e-06	Control	0	0	0	0	0	0	Treat	61.0786	127.015	54.21
ENSMUSG00000085667	Gm12992	6.87	16.57	2.41	0.000610938	0.00472589	Control	6.65857	5.88034	7.69703	8.75334	7.85352	4.38461	Treat	18.8916	16.6871	14.1168
ENSMUSG00000087352	Gm12999	3.68	12.33	3.35	0.00382241	0.0200043	Control	1.92117	1.52203	4.78865	4.26504	5.11891	4.4746	Treat	16.9033	10.3221	9.7635
ENSMUSG00000081647	Gm13022	0.26	90.2	346.92	1.92e-07	1.22e-05	Control	0.76168	0	0	0	0.80418	0	Treat	120.822	85.3171	64.4559
ENSMUSG00000086949	Gm13066	26.83	62.22	2.32	0.0020306	0.0123552	Control	17.556	36.9749	19.2529	25.8912	26.8556	34.4762	Treat	54.6609	62.3165	69.689
ENSMUSG00000085403	Gm13068	2.78	20.74	7.46	0.000466222	0.00382136	Control	2.50704	2.0851	1.80689	0.664314	6.88514	2.75357	Treat	21.8389	20.6339	19.7485
ENSMUSG00000081070	Gm13181	1.2	6.29	5.24	0.00726097	0.0328556	Control	1.33516	2.48887	0	0	1.59041	1.80773	Treat	7.80962	6.93408	4.12768
ENSMUSG00000081278	Gm13186	1.43	54.87	38.37	0.000131763	0.00143146	Control	2.32606	3.07134	0	0	0	3.18684	Treat	55.8747	57.421	51.3212
ENSMUSG00000082795	Gm13193	0	7.72	8	3.36e-11	1.76e-08	Control	0	0	0	0	0	0	Treat	8.51555	7.09184	7.55386
ENSMUSG00000086606	Gm13205	0.78	29.47	37.78	1.7e-05	0.000299825	Control	0.755079	1.88097	0	0	0.79721	1.22715	Treat	40.204	25.7221	22.4755
ENSMUSG00000081519	Gm13331	15.15	3.34	-4.54	0.000192229	0.00190619	Control	12.9789	9.62609	17.7782	18.3915	19.719	12.4095	Treat	2.46823	2.88718	4.65516
ENSMUSG00000082884	Gm13339	0.47	16.13	34.32	2.3e-06	6.84e-05	Control	0.220556	1.31862	0.239156	0.311128	0.465725	0.238964	Treat	11.9881	15.7907	20.6174
ENSMUSG00000083863	Gm13341	1.72	9.13	5.31	0.00763024	0.0340701	Control	1.73599	3.17132	0	0.102037	1.83286	3.44829	Treat	7.06082	9.52211	10.8186
ENSMUSG00000082516	Gm13342	1.36	44.94	33.04	0.000359103	0.00312063	Control	0	6.00116	0	0	0	2.17509	Treat	33.4034	57.9556	43.4588
ENSMUSG00000084160	Gm13345	0	11.52	12	4.32e-08	4.34e-06	Control	0	0	0	0	0	0	Treat	8.16712	11.9029	14.4896
ENSMUSG00000086882	Gm13352	2.64	58.28	22.08	0.000178076	0.00181386	Control	3.86391	5.77521	1.04744	0	3.05963	2.0932	Treat	57.8623	64.6973	52.2782
ENSMUSG00000081389	Gm13368	0.1	5.42	54.2	1.08e-06	3.87e-05	Control	0.297867	0.314643	0	0	0	0	Treat	4.32634	6.92058	5.0213
ENSMUSG00000083043	Gm13433	1.4	52.72	37.66	5.71e-05	0.000746897	Control	0	3.98174	2.14756	0.929803	1.33914	0	Treat	54.7489	51.0875	52.33
ENSMUSG00000083533	Gm13450	4.35	248.32	57.09	0.000571939	0.00447796	Control	0	4.10406	0	0	13.0457	8.925	Treat	242.145	275.857	226.957
ENSMUSG00000083270	Gm13498	0.77	5.95	7.73	0.000638876	0.00489761	Control	1.00598	1.24585	0.0197633	0	1.07216	1.25468	Treat	7.4025	5.279	5.15973
ENSMUSG00000085767	Gm13563	20.87	7.72	-2.7	0.001615	0.0102867	Control	25.4976	14.1529	23.37	22.4502	26.2602	13.4628	Treat	9.4476	6.92833	6.77206
ENSMUSG00000082836	Gm13612	4.9	73.3	14.96	0.00353128	0.0187653	Control	4.68937	7.23969	0	0	11.1491	6.32586	Treat	101.561	58.2473	60.0932
ENSMUSG00000080979	Gm13675	0	6.13	6	3.82e-10	1.48e-07	Control	0	0	0	0	0	0	Treat	5.57506	5.79675	7.00982
ENSMUSG00000082460	Gm13685	17.61	422.34	23.98	0.00672599	0.0310469	Control	44.0767	7.31995	0	0	54.2921	0	Treat	464.481	441.116	361.426
ENSMUSG00000086546	Gm13709	5.72	0.06	-95.33	6.48e-06	0.000148265	Control	9.2458	4.53446	4.70322	5.62017	4.22317	5.97172	Treat	0	0.191799	0
ENSMUSG00000083832	Gm13771	0.66	184.32	279.27	2.06e-06	6.33e-05	Control	2.57668	0	0	0	1.36022	0	Treat	211.508	182.99	158.464
ENSMUSG00000082610	Gm13829	0	17.57	18	4.76e-06	0.000113824	Control	0	0	0	0	0	0	Treat	17.5431	27.394	7.78097
ENSMUSG00000081010	Gm13880	1.71	30.09	17.6	0.000353818	0.0030897	Control	3.7449	1.74139	0	0	2.89949	1.89348	Treat	29.6325	32.8659	27.76
ENSMUSG00000081056	Gm13998	0.83	59.18	71.3	6.28e-07	2.83e-05	Control	1.51215	1.00451	1.36639	0	0.532174	0.54612	Treat	65.4176	60.5339	51.582
ENSMUSG00000081258	Gm14013	1.26	49.77	39.5	6.51e-05	0.000825066	Control	1.77288	0.936362	0	0	0.944755	3.88631	Treat	63.3845	52.5181	33.4024
ENSMUSG00000081967	Gm14017	5.16	45.11	8.74	0.00948812	0.0402314	Control	7.73765	8.95186	0	0	9.03209	5.25003	Treat	52.6932	45.3718	37.2679
ENSMUSG00000084328	Gm14046	0.22	9.71	44.14	1.07e-06	3.86e-05	Control	0.442845	0.467786	0	0.163854	0.23599	0	Treat	12.6167	9.26009	7.24571
ENSMUSG00000080844	Gm14107	4.32	176.8	40.93	0.000479408	0.00389897	Control	5.22475	7.2886	0	0	6.06791	7.35908	Treat	213.859	162.297	154.234
ENSMUSG00000087029	Gm14133	0	29.55	30	3.02e-07	1.67e-05	Control	0	0	0	0	0	0	Treat	45.7632	25.5339	17.3454
ENSMUSG00000086496	Gm14204	0.07	5.44	77.71	2.6e-07	1.53e-05	Control	0.0263037	0.039315	0	0	0.262501	0.0854973	Treat	6.85766	5.2084	4.25074
ENSMUSG00000082596	Gm14227	1.84	6.93	3.77	0.00221213	0.0131333	Control	2.5473	0.634558	1.98528	1.12293	3.02562	1.72495	Treat	9.35992	6.25074	5.16972
ENSMUSG00000087405	Gm14232	5.37	22.73	4.23	0.000801906	0.00593071	Control	2.22722	3.52899	7.61349	4.73845	8.90155	5.18742	Treat	22.3955	22.3158	23.4659
ENSMUSG00000086329	Gm14233	2.16	29.18	13.51	0.000492917	0.00396493	Control	3.61812	0.644773	1.43	1.98951	5.26165	0.0423531	Treat	31.4174	31.5371	24.5765
ENSMUSG00000083831	Gm14248	0.14	5.9	42.14	1.41e-05	0.00026157	Control	0	0.630041	0	0	0.211896	0	Treat	8.21881	5.54311	3.943
ENSMUSG00000084113	Gm14277	11.46	88.08	7.69	0.00674378	0.03109	Control	19.6759	14.9103	1.21847	2.53222	17.7792	12.6581	Treat	121.385	80.4974	62.3503
ENSMUSG00000086434	Gm15200	6.4	0.34	-18.82	0.000453639	0.00373071	Control	7.50083	2.27473	9.5479	8.28085	5.85344	4.9468	Treat	0	0.376594	0.641805
ENSMUSG00000081277	Gm15285	3.37	23.07	6.85	0.00951489	0.0403216	Control	6.01388	0.998743	0.135855	0	8.73048	4.34388	Treat	23.9044	22.8593	22.4376
ENSMUSG00000082258	Gm15289	0.6	67.81	113.02	1.43e-05	0.000265474	Control	3.58395	0	0	0	0	0	Treat	73.4106	70.7786	59.232
ENSMUSG00000085465	Gm15347	8.56	1.72	-4.98	0.0123532	0.0492518	Control	11.8462	4.05762	6.2219	5.22215	16.4157	7.62073	Treat	3.69578	0	1.45707
ENSMUSG00000083582	Gm15393	0	41.78	42	8.98e-11	4.12e-08	Control	0	0	0	0	0	0	Treat	48.2571	42.5076	34.5751
ENSMUSG00000082115	Gm15490	0.32	12.32	38.5	1.41e-06	4.77e-05	Control	0.366495	0.774271	0	0	0.390606	0.401695	Treat	14.7409	12.7726	9.44901
ENSMUSG00000083813	Gm15502	8.12	102.27	12.59	0.0110026	0.0450657	Control	9.88115	13.7843	0	0	25.038	0	Treat	146.875	82.1546	77.7839
ENSMUSG00000085326	Gm15642	6.06	46.4	7.66	0.0119423	0.0480565	Control	1.20994	0	15.0878	18.7749	0.638726	0.655464	Treat	55.028	41.9157	42.2653
ENSMUSG00000081404	Gm15694	1.21	27.85	23.02	0.000157906	0.00165666	Control	1.55307	0.77377	0	0	4.09933	0.841349	Treat	30.1485	30.4882	22.9232
ENSMUSG00000086013	Gm15706	1.03	8.18	7.94	0.00132129	0.00878147	Control	1.46508	0.515866	0	0.0722781	2.39425	1.71285	Treat	9.71218	8.05602	6.77977
ENSMUSG00000082120	Gm15720	1.58	111.36	70.48	5.11e-05	0.000687403	Control	4.70487	0	0	0.553079	1.6558	2.54878	Treat	163.527	94.1719	76.3877
ENSMUSG00000082308	Gm15770	0.54	7.23	13.39	1.57e-05	0.000282841	Control	0.889607	0.70915	0	0.125493	0.751396	0.771085	Treat	7.30239	7.39643	7.00293
ENSMUSG00000082872	Gm15773	1.13	7.4	6.55	0.00273771	0.0154829	Control	3.00658	0.692926	0.0622886	0.202262	2.15567	0.65907	Treat	9.52773	6.85842	5.80014
ENSMUSG00000089646	Gm15796	0.35	15.7	44.86	8.62e-05	0.00103496	Control	2.10716	0	0	0	0	0	Treat	9.41702	14.6872	22.9846
ENSMUSG00000085054	Gm15834	0.34	13.33	39.21	3.06e-06	8.3e-05	Control	0.233769	0.0298513	0.692317	1.00379	0.0377378	0.030974	Treat	15.1639	13.3614	11.469
ENSMUSG00000089990	Gm15852	0.77	7.42	9.64	9.53e-07	3.7e-05	Control	0.667927	0.57047	0.982918	0.471108	0.705196	1.24059	Treat	8.25584	7.16203	6.85403
ENSMUSG00000086527	Gm15856	0.04	8.04	201	1.26e-06	4.37e-05	Control	0	0.0706362	0.0384335	0.0499998	0	0.0768054	Treat	11.8738	6.95805	5.3013
ENSMUSG00000087336	Gm15860	2.22	11.5	5.18	0.0122181	0.048846	Control	1.77238	3.99541	0	0	1.8599	5.68108	Treat	10.5121	12.5918	11.4088
ENSMUSG00000087327	Gm15884	0.45	7.91	17.58	2.46e-05	0.000396076	Control	0	0.153613	1.17014	0.869877	0.162764	0.334057	Treat	9.23434	7.65485	6.82623
ENSMUSG00000089695	Gm15946	1.3	20	15.38	0.000235266	0.00223675	Control	1.53629	2.5965	0	0	1.63736	2.02061	Treat	19.9107	19.9885	20.1091
ENSMUSG00000090224	Gm15974	0.07	5.31	75.86	1.94e-06	6.11e-05	Control	0	0	0	0	0	0.447498	Treat	6.87232	5.00792	4.06414
ENSMUSG00000087249	Gm16062	11.28	53.23	4.72	1.46e-05	0.0002684	Control	13.277	8.21272	10.9717	10.1791	13.7681	11.2747	Treat	69.3586	47.383	42.937
ENSMUSG00000084849	Gm16105	2.62	8.93	3.41	0.0028933	0.0160729	Control	2.06197	0.871242	2.89776	4.27245	2.93017	2.71202	Treat	11.9796	7.98459	6.81565
ENSMUSG00000086472	Gm16172	16.92	1.83	-9.25	0.000202041	0.00197313	Control	19.8455	19.1663	9.20677	9.75555	25.5324	18.0227	Treat	2.53401	1.97608	0.983959
ENSMUSG00000084755	Gm16276	1.8	20.65	11.47	0.000476981	0.00388784	Control	3.86391	0.962536	1.57116	3.40665	1.01988	0	Treat	21.4305	23.4249	17.1092
ENSMUSG00000097790	Gm16399	4.96	121.66	24.53	0.00134267	0.00889947	Control	5.01966	5.00178	0	0	7.06632	12.6901	Treat	124.355	135.252	105.372
ENSMUSG00000084093	Gm16418	60.92	2631.06	43.19	0.0102056	0.0425368	Control	76.0056	102.242	0	0	80.2465	107.054	Treat	2668.42	2786.64	2438.12
ENSMUSG00000089810	Gm16536	2.4	11.39	4.75	0.000246765	0.00232516	Control	4.22069	1.51599	2.36814	1.97311	2.95353	1.38253	Treat	14.2089	10.8812	9.07894
ENSMUSG00000089788	Gm16586	5.07	18.04	3.56	0.0116017	0.0469438	Control	8.72092	1.25228	7.60107	6.79592	4.45942	1.6099	Treat	20.2758	17.7748	16.0736
ENSMUSG00000097823	Gm16701	0.39	8.58	22	4.23e-06	0.000104586	Control	0.525468	0.618794	0	0	0.504353	0.67284	Treat	7.0779	9.09854	9.56322
ENSMUSG00000085990	Gm16731	0.05	6.62	132.4	1.01e-08	1.42e-06	Control	0	0	0.0538712	0.139944	0	0.103638	Treat	7.50069	6.92021	5.43828
ENSMUSG00000097167	Gm16740	2.55	33.18	13.01	4.84e-07	2.33e-05	Control	3.70216	3.05223	1.85201	1.80414	2.21345	2.67217	Treat	37.2265	33.0425	29.2795
ENSMUSG00000097658	Gm16755	1.33	23.5	17.67	2.26e-09	5.73e-07	Control	1.303	1.29836	1.21104	1.11598	1.76876	1.31091	Treat	24.7778	24.2893	21.4301
ENSMUSG00000097743	Gm16973	2.33	12.6	5.41	0.00166065	0.0105098	Control	4.49539	0.574891	2.41899	2.76717	2.95013	0.791793	Treat	13.653	14.3312	9.80249
ENSMUSG00000091165	Gm17036	0.97	24.73	25.49	4.57e-05	0.000635085	Control	2.11773	0	1.8098	0.783566	1.12853	0	Treat	22.4776	23.3714	28.3498
ENSMUSG00000091509	Gm17066	2.17	23.04	10.62	0.00264601	0.0151663	Control	8.35312	0.235586	0.0809977	0.105374	3.17745	1.07872	Treat	24.8883	23.3134	20.9099
ENSMUSG00000090357	Gm17077	12.14	1.98	-6.13	0.00824768	0.0361834	Control	17.7819	17.0758	5.52593	3.58874	13.7831	15.0603	Treat	1.8061	0.938958	3.20598
ENSMUSG00000090458	Gm17122	35.8	94.24	2.63	0.000423465	0.003522	Control	34.6491	23.1383	44.7001	39.7871	42.8712	29.6832	Treat	109.907	87.9058	84.9096
ENSMUSG00000092006	Gm17139	25.58	98.12	3.84	0.00376475	0.0197488	Control	23.5905	12.4596	36.0155	51.9622	16.1069	13.3322	Treat	120.665	87.9953	85.7127
ENSMUSG00000090334	Gm17149	0.45	15.02	33.38	2.31e-06	6.84e-05	Control	0	0	0.636335	0.827836	0.413059	0.847766	Treat	13.0193	16.264	15.7837
ENSMUSG00000090758	Gm17178	7.12	48.5	6.81	0.00166116	0.0105098	Control	9.14474	5.64087	3.06922	1.53572	10.5745	12.7389	Treat	50.7197	52.7999	41.9923
ENSMUSG00000090761	Gm17201	7.02	22.68	3.23	1.58e-05	0.000284347	Control	8.65142	7.18383	6.44945	6.35634	7.99238	5.46787	Treat	26.7908	19.9806	21.2823
ENSMUSG00000091604	Gm17349	10.21	0.25	-40.84	4.76e-05	0.00065498	Control	7.30281	12.569	5.3991	9.83349	16.8224	9.35093	Treat	0.736432	0	0
ENSMUSG00000090853	Gm17364	0	152.05	152	3.23e-08	3.61e-06	Control	0	0	0	0	0	0	Treat	79.422	165.359	211.358
ENSMUSG00000091723	Gm17366	0.44	17.96	40.82	9.74e-05	0.00113495	Control	0	2.65497	0	0	0	0	Treat	11.8224	18.4609	23.5963
ENSMUSG00000097062	Gm17586	0.86	6.67	7.76	0.00111859	0.00770634	Control	0.675	1.0186	0.0549382	0	1.95268	1.47966	Treat	8.72662	5.82505	5.45037
ENSMUSG00000091306	Gm17606	0.76	8.91	11.72	0.000201126	0.00197206	Control	1.35861	1.43513	0.77404	1.00538	0	0	Treat	7.58962	11.048	8.08335
ENSMUSG00000091037	Gm17661	9.89	1.18	-8.38	0.00434516	0.0221604	Control	13.8886	7.33543	3.95639	5.13884	17.5778	11.417	Treat	0.969829	0	2.5823
ENSMUSG00000098087	Gm17750	0.76	17.81	23.43	6.52e-05	0.000825066	Control	0.83109	0.207032	0	0	2.19366	1.35068	Treat	18.6685	19.4341	15.3335
ENSMUSG00000100744	Gm17764	0.26	8.49	32.65	1.45e-05	0.000267755	Control	0	0	0	0	0.7572	0.777041	Treat	6.36437	9.93809	9.17413
ENSMUSG00000101814	Gm17807	0.24	69.85	291.04	1.05e-07	7.84e-06	Control	0	0.714209	0	0	0	0.74107	Treat	83.0955	71.4763	54.978
ENSMUSG00000101685	Gm17837	0.2	10.53	52.65	2.77e-08	3.28e-06	Control	0.347587	0.173174	0	0	0.366981	0.282448	Treat	10.6031	10.1348	10.8592
ENSMUSG00000100551	Gm19503	0	21.54	22	3.77e-09	7.7e-07	Control	0	0	0	0	0	0	Treat	27.504	20.0424	17.0785
ENSMUSG00000066057	Gm1976	2.9	8.58	2.96	0.00330967	0.017846	Control	3.37988	1.23262	2.69578	3.03058	4.93529	2.14452	Treat	10.9005	8.02351	6.81647
ENSMUSG00000103597	Gm19777	0.08	40.48	506	6.13e-09	1.04e-06	Control	0	0	0	0	0.456907	0	Treat	42.244	45.9755	33.2149
ENSMUSG00000102961	Gm19918	22.37	77.95	3.48	0.0100058	0.0418943	Control	16.4492	9.04979	41.3911	42.6037	16.0704	8.63893	Treat	80.4039	84.7956	68.6435
ENSMUSG00000099989	Gm20281	0.15	6.2	41.33	1.12e-05	0.000217821	Control	0.914607	0	0	0	0	0	Treat	5.07271	6.33691	7.19973
ENSMUSG00000092545	Gm20319	37.24	3.09	-12.05	0.000140516	0.00150649	Control	57.6961	20.1394	37.1834	51.5186	28.1009	28.7947	Treat	2.82002	1.22763	5.23041
ENSMUSG00000092187	Gm20457	15.54	5.15	-3.02	0.000544385	0.00431745	Control	14.449	10.3041	16.8964	15.1871	21.6864	14.7341	Treat	4.8712	3.76234	6.8301
ENSMUSG00000092395	Gm20463	104.19	335.11	3.22	0.00974636	0.0410185	Control	105.188	172.115	41.1275	43.0407	109.03	154.625	Treat	359.019	352.211	294.103
ENSMUSG00000092536	Gm20501	0.33	8.04	24.36	7.32e-06	0.000160883	Control	0.189294	0.56586	0	0	0.399713	0.820374	Treat	9.449	8.52499	6.14672
ENSMUSG00000092381	Gm20512	6.73	0.4	-16.83	3.92e-06	9.89e-05	Control	6.70428	5.35458	6.89396	7.01829	9.41094	5.01829	Treat	0.365387	0.189959	0.648595
ENSMUSG00000092218	Gm20529	2.54	107	42.13	0.000153506	0.00162442	Control	4.41298	3.1936	2.26216	0	5.39129	0	Treat	118.248	104.77	97.9896
ENSMUSG00000092386	Gm20536	27.63	3.79	-7.29	0.000252632	0.00237027	Control	47.9082	17.2202	16.6801	22.1577	32.2671	29.5367	Treat	2.60196	3.47841	5.27853
ENSMUSG00000091471	Gm20538	0	528.93	529	2e-12	1.86e-09	Control	9.46e-16	6.52e-17	0	0	1.12e-25	4.35e-30	Treat	550.573	597.326	438.905
ENSMUSG00000041716	Gm20604	1.61	24.55	15.25	3.38e-06	8.96e-05	Control	2.32214	1.3422	0.911151	0.959248	2.44433	1.70666	Treat	30.7853	23.4502	19.4236
ENSMUSG00000093768	Gm20650	6.21	38.02	6.12	0.00923895	0.0395401	Control	6.97442	12.2787	7.94706	0	4.9555	5.09619	Treat	38.9613	40.5106	34.5799
ENSMUSG00000093467	Gm20659	31.83	257.61	8.09	7.77e-05	0.000951296	Control	24.3651	58.8028	21.4007	19.032	23.9844	43.3961	Treat	258.8	281.475	232.549
ENSMUSG00000090625	Gm20721	205.71	1148.23	5.58	1.03e-06	3.79e-05	Control	195.311	196.461	196.659	211.416	228.618	205.821	Treat	1503.76	1052.39	888.529
ENSMUSG00000094372	Gm21839	19.13	38.51	2.01	0.0117874	0.0475378	Control	21.8237	13.4975	13.8721	13.8005	31.7813	19.9761	Treat	43.8254	41.7123	29.9901
ENSMUSG00000094638	Gm21972	0.8	53.44	66.8	2.41e-06	7.06e-05	Control	1.45376	1.14839	2.35e-14	0.165216	1.32489	0.685137	Treat	67.3615	54.4166	38.5385
ENSMUSG00000096370	Gm21992	5.08	21.67	4.27	0.0080749	0.0355955	Control	9.02885	5.09499	1.17423	1.37458	9.00227	4.82777	Treat	22.6216	23.3307	19.0677
ENSMUSG00000088793	Gm22540	0	44.55	45	4.77e-09	9.22e-07	Control	0	0	0	0	0	0	Treat	30.8267	48.1365	54.6907
ENSMUSG00000076232	Gm22760	5.02	747.02	148.81	0.000181372	0.0018347	Control	0	30.1088	0	0	0	0	Treat	794.741	837.429	608.884
ENSMUSG00000076233	Gm22761	7.97	360.24	45.2	0.00181697	0.0112797	Control	0	0	0	19.15	28.6654	0	Treat	387.491	376.227	316.999
ENSMUSG00000080374	Gm22953	22.07	403.94	18.3	0.0106739	0.0439648	Control	91.5006	0	24.8043	16.1345	0	0	Treat	583.616	290.568	337.635
ENSMUSG00000077990	Gm23134	175.82	13494.2	76.75	0.00435341	0.0221716	Control	37.8227	37.688	512.655	426.839	39.9332	0	Treat	17327.6	12622.4	10532.5
ENSMUSG00000093264	Gm23419	0	1661.23	1661	9.92e-07	3.76e-05	Control	1.93e-255	2.55e-69	0	0	3.93e-126	2.54e-130	Treat	308.028	1647.33	3028.33
ENSMUSG00000065265	Gm23455	0	25.81	26	1.39e-12	1.86e-09	Control	0	0	0	0	0	0	Treat	26.449	27.5007	23.4746
ENSMUSG00000092812	Gm23634	0.17	233.06	1370.94	1.69e-07	1.13e-05	Control	0	0	0	0	0	1.02393	Treat	181.641	375.98	141.565
ENSMUSG00000088119	Gm24060	0	30.45	30	1.11e-12	1.86e-09	Control	0	0	0	0	0	0	Treat	31.1992	32.4788	27.6758
ENSMUSG00000092916	Gm24082	0	146.89	147	8.1e-09	1.24e-06	Control	0	0	0	0	0	0	Treat	198.179	154.544	87.9461
ENSMUSG00000086119	Gm2415	1.05	7.04	6.7	0.000411272	0.00344792	Control	1.54899	0.752915	0.107521	0.518429	2.03431	1.35081	Treat	7.83014	6.95522	6.33546
ENSMUSG00000093133	Gm25994	0	56.63	57	2.28e-05	0.000374657	Control	7.01e-82	0	0	0	9.73e-49	0	Treat	40.6961	114.534	14.6468
ENSMUSG00000093967	Gm26180	0	20.37	20	2.27e-12	1.86e-09	Control	0	0	0	0	0	0	Treat	20.8749	21.7311	18.5175
ENSMUSG00000076138	Gm26377	2.92	27077.9	9273.25	2.46e-06	7.09e-05	Control	5.77e-73	7.37e-118	0.285752	17.2639	1.73e-96	2.19e-110	Treat	27755.3	29873.7	23604.7
ENSMUSG00000097737	Gm26530	3.08	11.43	3.71	0.00128733	0.00862603	Control	3.18933	1.28983	4.39208	4.46401	3.14664	2.01749	Treat	14.3347	11.2209	8.72879
ENSMUSG00000097274	Gm26564	22.1	3.95	-5.59	0.000579721	0.00452922	Control	16.2621	16.0988	33.4178	36.5552	13.1773	17.1037	Treat	4.60508	3.51149	3.72075
ENSMUSG00000097185	Gm26596	13.5	0.65	-20.77	1.88e-07	1.21e-05	Control	14.3324	10.0637	15.4134	16.1147	14.1504	10.9293	Treat	0.713761	0.580809	0.661038
ENSMUSG00000102425	Gm26616	18.52	0.2	-92.6	1.19e-05	0.000228979	Control	14.7446	8.95109	22.8829	23.4327	28.2753	12.8537	Treat	0.362402	0.135335	0.0922573
ENSMUSG00000097346	Gm26619	69.89	0.44	-158.84	0.0045687	0.0229129	Control	83.651	102.071	6.63655	5.7274	126.399	94.8559	Treat	0.524075	0.635735	0.155047
ENSMUSG00000097445	Gm26631	2.54	54.19	21.33	8.09e-08	6.83e-06	Control	3.19296	2.38619	1.74714	2.04356	3.15262	2.72272	Treat	64.0154	53.5654	45.004
ENSMUSG00000097763	Gm26636	5.29	18.64	3.52	0.000173426	0.00178632	Control	4.62115	4.15908	7.1122	6.93943	4.80031	4.11854	Treat	23.6461	18.4189	13.8616
ENSMUSG00000097330	Gm26672	18.15	0.84	-21.61	0.00119432	0.00812894	Control	16.9876	6.36594	28.8007	28.315	22.842	5.58264	Treat	1.11259	1.08888	0.330496
ENSMUSG00000097596	Gm26673	16.89	0.98	-17.23	2.79e-05	0.000434076	Control	12.6407	20.7431	19.0499	24.5369	8.32586	16.0189	Treat	0.671382	1.19671	1.08536
ENSMUSG00000097872	Gm26702	4.36	14.03	3.22	0.0016843	0.0106085	Control	3.94701	5.09216	2.66648	2.78228	3.65798	8.03665	Treat	17.6045	11.3452	13.1496
ENSMUSG00000097367	Gm26718	15.77	45.04	2.86	0.00923734	0.0395401	Control	8.45583	9.17678	24.9126	28.4582	14.8762	8.76015	Treat	51.7018	46.8278	36.5838
ENSMUSG00000096947	Gm26723	76.44	1715.87	22.45	4.65e-06	0.00011236	Control	56.7383	40.0851	96.13	118.909	56.467	90.3213	Treat	2046.12	1655.97	1445.52
ENSMUSG00000101162	Gm26728	21.64	1.05	-20.61	3.68e-05	0.000539788	Control	21.6039	13.1554	19.5486	23.2094	40.4701	11.8673	Treat	0.917508	1.06297	1.17975
ENSMUSG00000097554	Gm26825	112.61	6.05	-18.61	5.41e-08	5.23e-06	Control	137.411	103.763	94.0341	92.2326	140.839	107.379	Treat	6.84372	5.59723	5.70373
ENSMUSG00000097406	Gm26833	6.97	1.16	-6.01	0.00163453	0.0103841	Control	6.27448	5.11538	9.89619	10.4604	4.21564	5.87115	Treat	2.53093	0.658684	0.280638
ENSMUSG00000097799	Gm26899	10.36	2.95	-3.51	0.00671544	0.0310372	Control	10.0705	5.5491	16.8274	15.8884	7.78261	6.02059	Treat	2.77632	2.93737	3.13417
ENSMUSG00000097698	Gm26906	4.77	52.4	10.99	0.00123403	0.00836042	Control	2.32163	0.793152	11.0407	9.40399	2.101	2.94661	Treat	72.6971	48.7928	35.7029
ENSMUSG00000097248	Gm2694	0.82	59.55	72.62	8.27e-06	0.000174623	Control	0.295225	2.9407	0	0	0.591023	1.07939	Treat	56.4091	55.933	66.307
ENSMUSG00000098196	Gm26964	4.11	13.81	3.36	0.00359666	0.0190302	Control	5.94254	1.8261	5.29391	5.91666	4.0304	1.65793	Treat	14.0031	14.5599	12.8569
ENSMUSG00000098051	Gm27032	0.13	6.56	50.46	3.45e-06	9.06e-05	Control	0	0	0	0.110267	0.238216	0.408298	Treat	9.40615	5.10647	5.17156
ENSMUSG00000098217	Gm27046	0.23	6.9	30	1.35e-06	4.61e-05	Control	0.260326	0.274987	0	0	0.554904	0.285329	Treat	5.52619	8.46771	6.71175
ENSMUSG00000098793	Gm27286	33.89	8.5	-3.99	0.00538941	0.0260737	Control	32.5744	27.5272	40.8289	60.2631	24.3022	17.8515	Treat	10.9182	11.3524	3.23014
ENSMUSG00000098749	Gm27477	0	42.73	43	2.89e-06	7.98e-05	Control	0	0	0	0	0	0	Treat	15.6526	56.9628	55.5697
ENSMUSG00000098979	Gm27544	0	21.34	21	6.05e-08	5.69e-06	Control	0	0	0	0	0	0	Treat	17.6788	30.6731	15.6823
ENSMUSG00000098355	Gm27553	0	268.65	269	2.24e-06	6.81e-05	Control	0	0	0	0	0	0	Treat	437.754	303.441	64.7543
ENSMUSG00000099136	Gm27608	0	7.45	7	6.73e-08	5.93e-06	Control	0	0	0	0	0	0	Treat	5.28874	8.6066	8.44359
ENSMUSG00000098963	Gm27699	0.3	19.17	63.9	0.000486069	0.00394005	Control	0	0	1.8213	0	0	0	Treat	7.1433	40.8505	9.50999
ENSMUSG00000098566	Gm27761	2.36	18.76	7.95	0.00966556	0.0408658	Control	3.62003	10.5226	0	0	7.7e-49	2.8e-08	Treat	19.6524	24.2652	12.3598
ENSMUSG00000098688	Gm27820	14.44	1.16	-12.45	0.00162357	0.0103323	Control	24.6125	18.5705	10.0161	18.2134	7.49479	7.70757	Treat	0	0	3.48661
ENSMUSG00000098536	Gm27868	0	68.24	68	3.65e-14	2.68e-10	Control	0	0	0	0	0	0	Treat	67.7571	64.2782	72.6886
ENSMUSG00000098846	Gm27905	0.19	11.81	62.16	1.05e-05	0.000207745	Control	0	0	1.14453	0	0	0	Treat	13.4668	14.0023	7.96826
ENSMUSG00000098396	Gm27997	24.92	931.69	37.39	0.0072184	0.0327234	Control	0	0	0	61.2612	88.2311	0	Treat	1202.4	1346.39	246.273
ENSMUSG00000098394	Gm27999	0	20.54	21	4.33e-06	0.000105901	Control	0	0	0	0	0	0	Treat	37.0756	12.9705	11.581
ENSMUSG00000098650	Gm28048	0.21	6.68	31.81	9.61e-06	0.000192912	Control	0.000395879	0.659292	0	0	0.583635	0.00398617	Treat	8.18104	6.55806	5.28913
ENSMUSG00000099061	Gm28050	0.29	10.02	34.55	1.23e-05	0.000236638	Control	0	0.273867	0	0	1.16073	0.297786	Treat	13.1321	8.27515	8.66076
ENSMUSG00000100213	Gm28151	0.57	6.12	10.74	0.00074089	0.00555781	Control	2.27093	0.0905135	0	0	0.671338	0.393674	Treat	5.23964	7.65733	5.45236
ENSMUSG00000086567	Gm2830	0.19	12.62	66.42	9.79e-08	7.66e-06	Control	0	0.368875	0	0	0.390849	0.401091	Treat	11.498	13.252	13.1136
ENSMUSG00000101644	Gm28343	0	39.82	40	1.17e-06	4.09e-05	Control	0	0	0	0	0	0	Treat	18.0211	37.4753	63.9779
ENSMUSG00000101503	Gm28364	9.1	24	2.64	0.00634359	0.0296357	Control	13.7156	5.90253	9.84006	3.75911	11.3695	10.0219	Treat	24.9723	21.8345	25.1864
ENSMUSG00000101939	Gm28438	12.52	53.24	4.25	0.011137	0.0454897	Control	6.58783	31.4152	3.31658	4.97848	9.43949	19.3737	Treat	36.5383	56.5118	66.6759
ENSMUSG00000100131	Gm28439	7.33	47.58	6.49	0.00672185	0.0310469	Control	10.1942	14.7843	1.31334	1.21024	4.79541	11.7012	Treat	33.8123	54.3138	54.6244
ENSMUSG00000100160	Gm28527	0.11	12.19	110.82	2.7e-07	1.56e-05	Control	0.681694	0	0	0	0	0	Treat	11.3427	11.8079	13.4156
ENSMUSG00000101730	Gm28580	0	79.36	79	1.82e-07	1.19e-05	Control	0	0	0	0	0	0	Treat	40.3724	126.085	71.626
ENSMUSG00000100405	Gm28911	0	20.34	20	2.47e-07	1.47e-05	Control	0	0	0	0	0	0	Treat	31.07	16.1528	13.788
ENSMUSG00000101445	Gm28932	0.42	7.91	18.83	1.54e-05	0.000280642	Control	0.43576	0	0.99306	0.644929	0.464427	0	Treat	9.73716	7.08705	6.91373
ENSMUSG00000099597	Gm28933	20.79	40.93	1.97	0.00216835	0.0129572	Control	25.7748	15.9418	27.244	21.4159	18.8559	15.4882	Treat	35.6808	44.7823	42.3178
ENSMUSG00000100039	Gm28959	2.51	12.6	5.02	0.00163933	0.0104056	Control	3.11529	1.16407	4.75033	2.47196	1.02785	2.53148	Treat	19.0063	9.21837	9.57944
ENSMUSG00000101680	Gm29015	0	14.03	14	1.95e-06	6.13e-05	Control	0	0	0	0	0	0	Treat	22.4447	11.6686	7.96826
ENSMUSG00000102126	Gm29143	0	15.51	16	4.56e-07	2.25e-05	Control	0	0	0	0	0	0	Treat	19.7735	17.9898	8.77493
ENSMUSG00000100259	Gm29236	21.3	30.78	1.45	0.0028709	0.0159848	Control	16.8432	22.3488	19.1708	21.486	25.1078	22.8603	Treat	30.8469	30.9623	30.5213
ENSMUSG00000100618	Gm29595	0.41	6.27	15.29	9.43e-05	0.00110328	Control	0.928694	0	0	0	0.490254	1.01171	Treat	5.67035	5.38096	7.77102
ENSMUSG00000105943	Gm2965	1.53	27.15	17.75	0.000377454	0.00325355	Control	0.954497	2.52064	0	0	1.52594	4.18469	Treat	24.5277	33.2649	23.6624
ENSMUSG00000106939	Gm29778	0.4	12.98	32.45	5.16e-05	0.000692555	Control	0.257202	1.02514	0	0	0	1.11468	Treat	19.9714	10.0982	8.85797
ENSMUSG00000083700	Gm2986	1.31	38.51	29.4	0.00027856	0.00255718	Control	0	0	3.43229	3.62221	0.802595	0	Treat	47.5367	41.1163	26.8827
ENSMUSG00000104978	Gm31274	0.24	5.25	21.88	0.000158763	0.0016609	Control	1.45242	0	0	0	0	0	Treat	6.44448	5.03159	4.28751
ENSMUSG00000099797	Gm3145	0.57	73.31	128.61	3.98e-06	9.94e-05	Control	1.65015	1.74309	0	0	0	0	Treat	81.1207	65.1768	73.6345
ENSMUSG00000104444	Gm33051	40.34	150.15	3.72	0.00399358	0.0206396	Control	28.8889	20.3195	61.2683	64.7242	49.3396	17.4912	Treat	161.17	163.855	125.411
ENSMUSG00000103476	Gm34302	0	5.54	6	9.35e-06	0.000190238	Control	0	0	0	0	0	0	Treat	6.70468	2.79186	7.137
ENSMUSG00000102914	Gm35106	0.18	25.61	142.28	4.37e-06	0.000106563	Control	1.10944	0	0	0	0	0	Treat	14.768	35.872	26.2004
ENSMUSG00000103574	Gm37116	1.06	11.7	11.04	0.00411343	0.0211387	Control	6.36901	0	0	0	0	0	Treat	14.1299	14.7094	6.26706
ENSMUSG00000103955	Gm37270	29.64	3.57	-8.3	0.000115755	0.00129985	Control	27.71	22.091	32.468	24.3745	54.6082	16.6183	Treat	2.92069	3.6442	4.14759
ENSMUSG00000104523	Gm37335	12.26	61.32	5	0.000155436	0.00164012	Control	8.03538	9.66333	13.37	15.6347	16.9675	9.90688	Treat	86.6749	53.1139	44.1688
ENSMUSG00000104208	Gm37401	223.28	101.67	-2.2	0.00900935	0.0388171	Control	207.1	314.17	140.479	149.021	282.88	246.019	Treat	81.8988	112.068	111.031
ENSMUSG00000106829	Gm3786	0.07	12.24	174.86	1.71e-06	5.54e-05	Control	0	0	0	0	0.406145	0	Treat	16.6418	12.8822	7.19194
ENSMUSG00000094392	Gm3788	179.46	1056.22	5.89	0.00886648	0.0383257	Control	157.943	223.646	22.5346	111.402	236.969	324.238	Treat	1069.65	1084.72	1014.29
ENSMUSG00000103997	Gm38027	0.24	16.81	70.04	2.41e-05	0.000392337	Control	0	0	0	0	1.42896	0	Treat	11.9838	26.4781	11.9656
ENSMUSG00000103454	Gm38098	0	76.7	77	1.54e-12	1.86e-09	Control	0	0	0	0	0	0	Treat	83.1632	79.2643	67.6601
ENSMUSG00000103396	Gm38305	7.57	689.64	91.1	0.000438354	0.00361716	Control	9.47652	15.7379	0	0	11.6728	8.55622	Treat	877.75	603.695	587.464
ENSMUSG00000000948	Gm38393	1.33	305.63	229.8	2.72e-06	7.59e-05	Control	4.66098	0.345172	0.0494236	1.21045	0.78397	0.948199	Treat	413.218	288.616	215.059
ENSMUSG00000096449	Gm4076	0.15	5.43	36.2	4.4e-07	2.21e-05	Control	0.216352	0.215582	0	0	0.228424	0.23441	Treat	4.07987	6.24587	5.96089
ENSMUSG00000107071	Gm42420	0.25	12.74	50.96	2.36e-06	6.94e-05	Control	1.11085	0.158678	0.0494558	3.7e-10	4.43e-09	0.186724	Treat	14.2376	12.7255	11.2594
ENSMUSG00000105230	Gm42433	0.13	12.34	94.92	3.78e-09	7.7e-07	Control	0.184504	0.0974477	0	0	0.294963	0.202225	Treat	11.3377	13.5032	12.1667
ENSMUSG00000105867	Gm42517	3.64	62.87	17.27	0.00160728	0.0102553	Control	7.46244	1.48717	0.134863	0	7.6162	5.12068	Treat	79.1912	56.2999	53.1143
ENSMUSG00000107368	Gm42574	0.82	43.6	53.17	1.76e-07	1.17e-05	Control	1.03846	0.36565	1.3805	1.02463	0.737855	0.379402	Treat	55.3046	37.3976	38.1012
ENSMUSG00000105843	Gm42644	0.7	15	21.43	7.31e-05	0.000907089	Control	0.822434	2.08501	0	0	0.140246	1.15382	Treat	16.9808	13.7197	14.2883
ENSMUSG00000107023	Gm42715	0.67	9.67	14.43	0.000140321	0.00150649	Control	1.38421	0.1912	0.00890664	0.0485999	0.647234	1.72633	Treat	10.8801	8.87262	9.24243
ENSMUSG00000107272	Gm42730	0.34	13.17	38.74	4.77e-06	0.000113824	Control	0	0.864499	0	0	0.290687	0.897011	Treat	14.9014	13.2513	11.35
ENSMUSG00000107292	Gm42733	10.92	1	-10.92	0.0037598	0.0197369	Control	16.2876	4.05739	16.4992	18.5925	5.20416	4.87614	Treat	0.950907	0.989907	1.0544
ENSMUSG00000105604	Gm42838	5.29	0.11	-48.09	0.00350951	0.0186767	Control	6.01855	4.84382	3.26566	0.848335	7.0254	9.73785	Treat	0.320205	0	0
ENSMUSG00000106702	Gm42846	38.81	105.59	2.72	0.000961859	0.00685149	Control	39.4369	21.1742	50.6469	42.2436	47.1402	32.2394	Treat	105.163	114.154	97.4419
ENSMUSG00000107090	Gm42884	22.16	1.77	-12.52	2.77e-05	0.000433242	Control	23.3571	23.6945	18.2056	12.9602	29.145	25.599	Treat	2.75711	0.717105	1.83494
ENSMUSG00000107333	Gm43008	0.51	12.65	24.8	5.27e-05	0.000703607	Control	0.754428	1.50348	0	0	0	0.817395	Treat	14.2266	14.8101	8.90821
ENSMUSG00000104559	Gm43118	17.68	75.6	4.28	0.000307063	0.00274006	Control	24.4519	17.0317	11.0046	10.0466	25.9416	17.6189	Treat	73.6025	81.0073	72.1814
ENSMUSG00000107389	Gm43124	0.42	22.57	53.74	4.35e-05	0.000609647	Control	1.63278	0	0	0	0.8701	0	Treat	33.7486	21.8131	12.1433
ENSMUSG00000106232	Gm43236	0.06	5.78	96.33	1.17e-07	8.39e-06	Control	0	0	0.339349	0	0	0	Treat	5.9893	4.84358	6.49705
ENSMUSG00000105810	Gm43435	3.18	14.55	4.58	0.00107079	0.00743981	Control	2.92067	1.33885	4.48964	5.62757	3.23028	1.4496	Treat	16.993	14.4679	12.1859
ENSMUSG00000105362	Gm43474	6.54	0	-7	2.63e-05	0.000413873	Control	8.32905	4.39907	5.15204	4.22643	11.4133	5.73825	Treat	0	0	0
ENSMUSG00000106260	Gm43524	1.4	23.29	16.64	0.000212611	0.00205793	Control	0.676129	2.85684	0	0.50034	3.60305	0.74107	Treat	24.1732	23.5636	22.1253
ENSMUSG00000107096	Gm43597	1.06	9.36	8.83	0.00153624	0.00992428	Control	3.15565	0.537747	0.00835687	0	1.6036	1.0814	Treat	12.0889	8.478	7.52452
ENSMUSG00000104864	Gm43655	44.09	738.99	16.76	0.00968954	0.0409425	Control	65.7325	59.2734	0.913408	3.5592	70.0569	65.017	Treat	874.121	767.334	575.506
ENSMUSG00000107639	Gm4374	1.78	56.4	31.69	8.1e-05	0.000983078	Control	2.75105	1.52292	0	0.2156	3.55001	2.64948	Treat	63.0674	62.8302	43.3123
ENSMUSG00000104548	Gm43857	8.15	36.2	4.44	0.0114653	0.0464942	Control	7.05294	1.53291	16.8096	16.6767	4.24799	2.5643	Treat	39.328	37.9619	31.3234
ENSMUSG00000107941	Gm44010	0	10.43	10	4.37e-07	2.21e-05	Control	0	0	0	0	0	0	Treat	6.95892	15.0743	9.26453
ENSMUSG00000107577	Gm44103	3.59	13.93	3.88	0.000359955	0.00312103	Control	5.21536	1.863	4.26807	3.55361	4.03108	2.58011	Treat	17.5303	12.9768	11.2708
ENSMUSG00000107999	Gm44123	21.06	3.21	-6.56	0.000859615	0.00625051	Control	17.229	31.9926	15.9121	10.8707	18.7491	31.6056	Treat	4.0525	1.26409	4.31613
ENSMUSG00000108183	Gm44227	0.22	5.37	24.41	0.000414683	0.00346071	Control	0	1.31045	0	0	0	0	Treat	8.31632	2.88234	4.92073
ENSMUSG00000105072	Gm44335	102.2	29.1	-3.51	0.000335835	0.00295374	Control	88.1534	65.8796	107.536	93.2656	162.876	95.511	Treat	24.4464	33.932	28.9141
ENSMUSG00000107689	Gm44386	0.61	5.7	9.34	0.00130617	0.00869676	Control	1.19588	1.48953	0	0	0	0.97177	Treat	3.97965	5.17858	7.94298
ENSMUSG00000108153	Gm44402	0.46	10.5	22.83	0.00036148	0.00313056	Control	0	1.36182	0	0	1.37403	0	Treat	14.4039	11.9813	5.11364
ENSMUSG00000107968	Gm44419	7.68	71.8	9.35	0.0125285	0.0496811	Control	10.1738	10.7468	0	0	12.3922	12.744	Treat	77.9441	72.6016	64.8552
ENSMUSG00000107451	Gm44421	0.25	6.01	24.04	5.19e-05	0.00069421	Control	0.334165	0.564776	0	0	0.142459	0.439512	Treat	9.33374	5.12419	3.57873
ENSMUSG00000091831	Gm4707	0.78	37.69	48.32	6.21e-06	0.000143323	Control	0.925705	0.976667	0	0	1.66726	1.08725	Treat	47.8997	34.5214	30.6487
ENSMUSG00000068487	Gm4943	1.62	73.79	45.55	4.6e-05	0.000638302	Control	0.611761	2.26175	0	0.226353	3.58604	3.01733	Treat	89.1964	67.8696	64.3032
ENSMUSG00000058174	Gm5148	51.2	3.46	-14.8	1.55e-05	0.000281632	Control	28.2525	42.7575	71.1525	80.5126	42.9793	41.5547	Treat	3.84018	3.42383	3.12629
ENSMUSG00000098210	Gm5224	1.53	8.87	5.8	0.00243251	0.0142119	Control	2.73375	1.92514	0.259583	0.337165	1.9424	1.99754	Treat	12.2173	5.82225	8.58433
ENSMUSG00000090323	Gm5263	0.58	6.56	11.31	1.38e-05	0.000256804	Control	0.340944	0.180073	0.874105	1.0092	0.545061	0.560535	Treat	4.76154	7.12928	7.77599
ENSMUSG00000105452	Gm5276	1	32.9	32.9	2.54e-05	0.000406902	Control	1.20873	1.53216	0	0.0596309	1.46001	1.76643	Treat	44.5653	25.8366	28.2869
ENSMUSG00000046687	Gm5424	0.17	6.15	36.18	1.06e-05	0.000207745	Control	0	0.103308	0	0	0.15635	0.75035	Treat	8.41361	4.94216	5.09145
ENSMUSG00000021741	Gm5457	2.91	19.63	6.75	0.0120647	0.0483767	Control	3.00507	5.29054	0	0	6.40555	2.74475	Treat	30.7767	15.7094	12.4162
ENSMUSG00000045104	Gm5514	7.46	364.56	48.87	0.000715326	0.00538806	Control	7.57214	9.99826	0.359506	0	6.05273	20.7486	Treat	482.224	334.267	277.196
ENSMUSG00000090602	Gm5611	1.78	20.49	11.51	0.000438303	0.00361716	Control	3.86119	1.16533	0.125705	0.489824	2.23397	2.78106	Treat	25.6373	16.9168	18.9254
ENSMUSG00000095845	Gm5741	0	5.93	6	2.79e-09	6.41e-07	Control	0	0	0	0	0	0	Treat	7.05747	5.51019	5.21704
ENSMUSG00000091825	Gm5778	1.16	11.22	9.67	0.00139215	0.00914484	Control	3.52207	0.496058	0	0	1.75177	1.201	Treat	13.9914	10.8199	8.84781
ENSMUSG00000043484	Gm5867	1.92	11.22	5.84	0.00678341	0.0312475	Control	2.96476	3.86861	0	0	2.23045	2.48492	Treat	11.3012	10.9402	11.4138
ENSMUSG00000098120	Gm5914	5.79	29.83	5.15	0.00181962	0.0112842	Control	7.51702	4.37156	3.26836	2.46923	6.95854	10.1767	Treat	46.5163	21.5683	21.4169
ENSMUSG00000098104	Gm6085	2.41	15.79	6.55	0.00511132	0.0250752	Control	2.36195	3.26286	0.0873117	0.15145	4.19403	4.42025	Treat	18.2807	15.2491	13.8392
ENSMUSG00000094189	Gm6134	0.63	8.35	13.25	0.00303794	0.0166845	Control	3.80286	0	0	0	0	0	Treat	4.24879	13.2532	7.54198
ENSMUSG00000084304	Gm6142	5.9	141.24	23.94	0.000903237	0.00652249	Control	9.21666	5.94248	0	1.14719	10.8757	8.2237	Treat	162.978	147.124	113.631
ENSMUSG00000074092	Gm6181	0.84	45.64	54.33	1.96e-05	0.000335761	Control	0.945535	0	0	0	2.01548	2.0727	Treat	48.5949	46.1336	42.1925
ENSMUSG00000107852	Gm6227	1.07	18.87	17.64	0.000114888	0.00129209	Control	1.54919	1.23494	0	0	2.28989	1.3428	Treat	16.4973	19.6784	20.4269
ENSMUSG00000051133	Gm6293	11.33	264.59	23.35	0.00280886	0.0156989	Control	17.1062	4.87008	1.32492	0	12.9005	31.7725	Treat	344.267	177.782	271.723
ENSMUSG00000080836	Gm6444	3.26	30.93	9.49	0.00303974	0.0166845	Control	3.18473	7.56921	0.453608	0	3.39425	4.94503	Treat	37.3609	31.7555	23.6853
ENSMUSG00000105645	Gm6649	7.29	0.23	-31.7	0.00207656	0.0125311	Control	8.55664	1.94217	11.4018	12.1406	6.85852	2.8678	Treat	0.237025	0.246451	0.21037
ENSMUSG00000075288	Gm6913	0.09	15.37	170.78	2.84e-06	7.86e-05	Control	0	0	0.525991	0	0	0	Treat	18.5668	19.3051	8.23943
ENSMUSG00000083344	Gm7363	0.48	33.13	69.02	1.11e-06	3.95e-05	Control	0.344181	1.02886	0	0	0.363385	1.11872	Treat	28.2523	38.9497	32.1738
ENSMUSG00000101464	Gm7436	4.08	73.32	17.97	0.00169065	0.0106394	Control	6.81324	3.93045	0	0	9.465	4.27373	Treat	70.4058	68.7384	80.8029
ENSMUSG00000107327	Gm7478	0.66	9.08	13.76	0.00013704	0.0014844	Control	1.25614	1.13733	0	0	0.95627	0.590052	Treat	11.428	9.58932	6.22806
ENSMUSG00000095288	Gm7618	0.67	12.23	18.25	0.00267537	0.0152428	Control	0	0	0	0	4.01232	0	Treat	21.0776	4.38841	11.2183
ENSMUSG00000100018	Gm7776	0.47	9.76	20.77	3.75e-05	0.000546818	Control	0.656409	0.784885	0	0	1.10886	0.284478	Treat	13.5433	8.48954	7.2341
ENSMUSG00000086004	Gm7805	1.55	12.84	8.28	0.000254599	0.00237582	Control	0.275959	0.82493	2.69309	1.94642	2.0395	1.49496	Treat	16.5301	12.7467	9.23243
ENSMUSG00000055771	Gm7936	3.82	61.2	16.02	0.00156087	0.0100325	Control	3.9123	6.62721	0.212112	0	4.95671	7.20601	Treat	75.0781	56.9238	51.5856
ENSMUSG00000105787	Gm8099	2.84	19.32	6.8	0.00527093	0.0257037	Control	4.15889	3.86062	0.359006	0	5.90999	2.76263	Treat	20.6983	18.8861	18.3707
ENSMUSG00000090119	Gm8185	1.12	38.26	34.16	3.18e-05	0.000486778	Control	1.31123	2.30847	0	0.107813	2.17388	0.79843	Treat	49.1586	34.6962	30.9169
ENSMUSG00000092540	Gm8738	0.9	11.97	13.3	0.000483359	0.00392676	Control	1.57892	1.04887	0	0	2.2227	0.570235	Treat	12.8439	15.8017	7.25036
ENSMUSG00000082774	Gm8805	0.32	13.61	42.53	1.3e-05	0.000245971	Control	0	0.629178	0	0	0.634818	0.652841	Treat	7.98573	18.6824	14.1754
ENSMUSG00000104646	Gm9173	1.02	16.23	15.91	0.000285941	0.00260864	Control	0.342459	1.02372	0	0	2.89254	1.85521	Treat	17.4744	17.4001	13.816
ENSMUSG00000106313	Gm9402	0	60.85	61	1.54e-09	4.93e-07	Control	0	0	0	0	0	0	Treat	77.5888	60.1575	44.8089
ENSMUSG00000095600	Gm9457	1.01	20.15	19.95	0.000170275	0.00176127	Control	1.19399	3.5692	0	0	0.840406	0.431214	Treat	20.3082	22.5199	17.6231
ENSMUSG00000081086	Gm9506	0.26	44.52	171.23	4.2e-08	4.34e-06	Control	0	0.595332	0.321094	0	0	0.617722	Treat	47.2259	39.9378	46.386
ENSMUSG00000037982	Gm9725	5.4	0.09	-60	0.00451513	0.0227585	Control	4.96722	1.42176	10.5896	10.0076	3.31302	2.07235	Treat	0.107413	0.0372283	0.127112
ENSMUSG00000037438	Gm9763	13.78	321.36	23.32	0.00421309	0.0215616	Control	22.1459	23.8324	0	0.624805	14.029	22.0747	Treat	294.788	323.245	346.048
ENSMUSG00000048316	Gm9823	58.39	12.72	-4.59	0.0124286	0.0494452	Control	79.8788	20.157	55.9624	39.1458	124.313	30.9092	Treat	14.9596	11.9793	11.2286
ENSMUSG00000091955	Gm9844	5.69	377.85	66.41	0.000128012	0.00139727	Control	3.6022	8.87851	0.547274	0.53313	8.4462	12.1077	Treat	409.436	398.099	326.006
ENSMUSG00000094002	Gm9866	0.14	9.01	64.36	1.05e-06	3.82e-05	Control	0	0.0867984	0	0	0	0.767838	Treat	9.923	8.8828	8.23218
ENSMUSG00000055968	Gm9988	5.12	0	-5	1.76e-05	0.000308948	Control	5.15525	6.84919	3.41612	3.03012	5.14052	7.13707	Treat	0	0	0
ENSMUSG00000056023	Gm9989	0.36	8.89	24.69	0.000833739	0.00609534	Control	0	0	0	0	0	2.18952	Treat	15.8566	4.77308	6.05502
ENSMUSG00000000253	Gmpr	1.24	28	22.58	0.000139948	0.00150649	Control	2.12558	0.470003	0.0579727	0	2.47614	2.30277	Treat	34.1737	26.5474	23.2806
ENSMUSG00000024524	Gnal	2.64	23.5	8.9	3.43e-05	0.00051783	Control	4.41173	1.89466	1.38403	1.47622	3.0096	3.65024	Treat	26.719	22.1677	21.6146
ENSMUSG00000040009	Gnaz	2.61	18.58	7.12	0.0062639	0.0293568	Control	3.03905	1.38909	0.0351116	0.064457	8.53907	2.58553	Treat	22.1649	18.3915	15.1789
ENSMUSG00000025739	Gng13	15.53	551.93	35.54	0.000949782	0.00678522	Control	3.81303	36.2868	1.27484	1.85066	10.1761	39.7837	Treat	602.203	517.627	535.973
ENSMUSG00000043004	Gng2	3.32	53.39	16.08	0.00140135	0.00919708	Control	7.06781	1.36477	0.0713119	0.159039	7.34911	3.88635	Treat	64.6248	50.9445	44.598
ENSMUSG00000081985	Gng2-ps1	0.91	21.74	23.89	0.00053865	0.00427659	Control	0	0	0	0	5.45787	0	Treat	28.6714	17.9084	18.6512
ENSMUSG00000038811	Gngt2	1.5	7.12	4.75	0.0122701	0.049027	Control	1.50596	2.38782	0	0	1.83209	3.26464	Treat	7.79601	8.80737	4.76863
ENSMUSG00000042532	Golga7b	2.01	30.88	15.36	0.00100457	0.00710064	Control	0.571863	3.04809	0	0.0384747	1.27444	7.12326	Treat	33.5464	30.8035	28.3046
ENSMUSG00000028069	Gpatch4	2	18.44	9.22	0.000311854	0.0027727	Control	2.57419	3.67611	0.458807	0.494277	1.93279	2.87561	Treat	19.1883	18.1207	18.0259
ENSMUSG00000031517	Gpm6a	31.75	333.9	10.52	0.0125191	0.0496811	Control	87.229	10.0364	1.11484	2.3812	62.5654	27.1903	Treat	427.385	300.514	273.81
ENSMUSG00000038390	Gpr162	5.65	19.85	3.51	0.00485289	0.0240218	Control	7.20736	1.87105	4.54618	3.65648	9.6349	6.9986	Treat	26.1287	16.4012	17.0268
ENSMUSG00000044067	Gpr22	0.44	7.69	17.48	0.000141071	0.00151024	Control	0.0155298	0	1.06928	1.42609	0	0.110065	Treat	9.24526	6.58349	7.23619
ENSMUSG00000068696	Gpr88	0.75	16.79	22.39	8.18e-05	0.000985671	Control	0.020843	2.05765	1.5591	0.236597	0.022006	0.58716	Treat	21.502	13.3099	15.5461
ENSMUSG00000069227	Gprin1	1.35	17.87	13.24	0.000126323	0.00138465	Control	1.31387	1.25752	0.253065	0.365804	1.67039	3.23344	Treat	22.6862	17.0686	13.8641
ENSMUSG00000034786	Gpsm3	0.48	6.25	13.02	3.54e-05	0.000526872	Control	0.254847	0.605186	0.238058	0.167719	0.51009	1.12502	Treat	6.97661	7.65863	4.12857
ENSMUSG00000000531	Grasp	1.95	13.18	6.76	0.00798405	0.0352373	Control	2.74613	1.11263	0.0428644	0.0278377	5.41256	2.35018	Treat	20.5944	10.4882	8.46777
ENSMUSG00000020176	Grb10	0.23	8.32	36.17	1.56e-07	1.07e-05	Control	0.456696	0.0149014	0.0932002	0.348084	0.173704	0.263954	Treat	9.46428	8.67383	6.82765
ENSMUSG00000020524	Gria1	1.18	22.37	18.96	7.52e-05	0.00092625	Control	1.93848	1.51663	0.0376179	0.235299	2.18815	1.1775	Treat	29.2275	20.5203	17.3636
ENSMUSG00000026959	Grin1	4.45	72.14	16.21	0.00167713	0.0105815	Control	5.8207	2.5063	0.348082	0.203915	3.45345	14.3959	Treat	101.924	52.7674	61.7196
ENSMUSG00000063239	Grm4	1.11	9.04	8.14	0.00129478	0.00865226	Control	1.08392	1.3305	0.0170345	0.0110799	2.30846	1.88922	Treat	11.6513	7.34104	8.12127
ENSMUSG00000024517	Grp	0.56	8.99	16.05	0.000332417	0.00293973	Control	0.491215	0.346286	0.0517187	0	0.872386	1.58108	Treat	14.9716	6.46743	5.52294
ENSMUSG00000046182	Gsg1l	1.01	6.13	6.07	0.00262718	0.0150852	Control	1.66534	0.565294	0.0396876	0.0258157	2.08673	1.66554	Treat	6.90203	5.64242	5.85245
ENSMUSG00000032348	Gsta4	2.46	79.37	32.26	0.00040733	0.00342654	Control	6.94364	0.666791	0	0	5.67047	1.48257	Treat	102.464	70.2926	65.367
ENSMUSG00000058135	Gstm1	7.78	198.26	25.48	0.00223262	0.0132336	Control	5.13379	11.5079	0.0932944	0	6.79434	23.1678	Treat	248.069	184.452	162.247
ENSMUSG00000107369	Gstm2-ps1	1.91	38.88	20.36	0.000392868	0.00336686	Control	1.94255	3.42457	0	0	1.57764	4.53316	Treat	49.0632	33.4751	34.1121
ENSMUSG00000068762	Gstm6	0.07	7.23	103.29	8.75e-07	3.49e-05	Control	0	0.249602	0	0	0	0.17494	Treat	9.15501	7.75588	4.79216
ENSMUSG00000001663	Gstt1	0.96	12.47	12.99	0.00102884	0.00722354	Control	1.76559	0	0	0	3.65022	0.353194	Treat	10.5762	14.3309	12.4959
ENSMUSG00000086429	Gt(ROSA)26Sor	5.97	24.83	4.16	0.00190773	0.0117242	Control	11.4232	4.14357	2.25334	3.85797	8.09265	6.02556	Treat	23.3451	28.3756	22.7587
ENSMUSG00000001524	Gtf2h4	3.01	16	5.32	0.00815031	0.0358633	Control	5.41054	3.40362	0.352968	0.24836	4.61874	4.01798	Treat	18.9294	15.2893	13.7708
ENSMUSG00000033910	Gucy1a3	2.11	12.33	5.84	0.0073227	0.032932	Control	5.05452	1.29617	0.123196	0.0551803	3.51902	2.6111	Treat	13.4434	13.841	9.70016
ENSMUSG00000007594	Hapln4	0.23	5.88	25.57	2.09e-07	1.29e-05	Control	0.161567	0.383999	0.0345185	0.0896702	0.258294	0.464847	Treat	6.45332	5.32572	5.84777
ENSMUSG00000079555	Haus3	1.56	20.81	13.34	0.000719725	0.00541564	Control	4.08108	0.630017	0.0197282	0.154217	3.44479	1.02015	Treat	19.2775	18.8774	24.2668
ENSMUSG00000019777	Hdac2	16.3	152.99	9.39	0.00621126	0.0291846	Control	42.9342	11.4331	1.09634	3.77946	26.2304	12.306	Treat	170.672	175.932	112.371
ENSMUSG00000030532	Hddc3	75.66	26.56	-2.85	0.00778367	0.0345606	Control	98.4259	81.8744	53.0741	37.3546	118.214	65.0029	Treat	34.4582	21.9659	23.267
ENSMUSG00000022528	Hes1	0.98	8.2	8.37	0.00242861	0.0142004	Control	1.32537	0.113664	0.0860448	0.244983	3.23501	0.847536	Treat	12.5643	6.43986	5.58969
ENSMUSG00000048878	Hexim1	5.23	25.3	4.84	0.0022304	0.013231	Control	7.44929	6.07649	2.22814	1.83751	8.66714	5.10298	Treat	33.2913	24.0863	18.5082
ENSMUSG00000042606	Hirip3	4.24	24.32	5.74	0.00357381	0.0189229	Control	10.1319	3.62243	1.47878	0.890862	4.82667	4.48006	Treat	26.3826	30.1364	16.4457
ENSMUSG00000015501	Hivep2	1	10.07	10.07	0.000602629	0.00468328	Control	1.59722	0.583225	0.0214132	0.0714373	1.80708	1.89609	Treat	13.3396	8.66204	8.20714
ENSMUSG00000028634	Hivep3	1.83	10.46	5.72	0.00698719	0.0319514	Control	1.92602	3.3496	0.0110534	0.00715223	1.99737	3.71542	Treat	9.42336	11.6904	10.2581
ENSMUSG00000003949	Hlf	1.29	21.16	16.4	0.000314094	0.00278925	Control	2.54203	0.39936	0.048698	0.0422349	3.13266	1.57325	Treat	22.5237	22.0741	18.8714
ENSMUSG00000028572	Hook1	1.73	11.67	6.75	0.00852428	0.0370745	Control	6.49783	0.168644	0.0622664	0.118129	3.27544	0.251995	Treat	15.0674	10.3905	9.55588
ENSMUSG00000059325	Hopx	1.2	48.75	40.63	5.57e-05	0.000733085	Control	0.746982	2.38183	0	0	0.778719	3.31824	Treat	35.6161	60.6504	49.9984
ENSMUSG00000087658	Hotairm1	0	15.04	15	1.04e-06	3.81e-05	Control	0	0	0	0	0	0	Treat	9.58199	24.0239	11.5225
ENSMUSG00000028785	Hpca	5.43	331.94	61.13	0.000423418	0.003522	Control	2.09149	7.24917	0.0278913	0	3.73803	19.5021	Treat	443.635	285.183	267.014
ENSMUSG00000071379	Hpcal1	4.95	43.5	8.79	0.00839991	0.0366542	Control	6.01469	9.53016	0	0.0370909	5.07489	9.06452	Treat	48.3279	42.0979	40.0601
ENSMUSG00000046093	Hpcal4	6.58	71.09	10.8	0.00578937	0.0276085	Control	1.67167	4.66991	0.0246296	0.0106636	3.67062	29.4347	Treat	82.1577	68.534	62.5874
ENSMUSG00000031613	Hpgd	0.26	8.5	32.69	7.41e-07	3.06e-05	Control	0.628667	0.237169	0	0	0.47859	0.196871	Treat	8.22796	9.44196	7.83702
ENSMUSG00000039059	Hrh3	0.77	9.66	12.55	0.000702507	0.00531329	Control	0.171639	0.612324	0	0	0.694078	3.11209	Treat	12.9972	7.93658	8.03903
ENSMUSG00000046607	Hrk	0.51	6.6	12.94	7.43e-05	0.000916739	Control	0.723563	0.347417	0.0299807	0.0194706	0.869314	1.06703	Treat	8.49565	5.68522	5.60954
ENSMUSG00000046321	Hs3st2	0.4	8.73	21.82	5.01e-05	0.000676407	Control	0.164113	0.346665	0.0373949	0	0.139909	1.7402	Treat	9.87522	8.34214	7.9613
ENSMUSG00000078591	Hs3st4	0.42	14.25	33.93	1.46e-05	0.0002684	Control	0.159682	0.554219	0.0129965	0.0337616	0.145875	1.62518	Treat	17.6368	12.5081	12.5997
ENSMUSG00000016194	Hsd11b1	1.03	18.5	17.96	0.000217209	0.00208794	Control	0.47468	1.37108	0	0.243986	0.339844	3.73626	Treat	21.6623	18.6386	15.1872
ENSMUSG00000025092	Hspa12a	1.12	16.13	14.4	0.000186857	0.00186959	Control	1.67451	1.74216	0.00667547	0.0260532	1.15696	2.1211	Treat	17.6734	15.7394	14.9748
ENSMUSG00000051456	Hspb3	0.37	7.76	20.97	0.000197128	0.00193803	Control	0.939761	0.117052	0	0	0.248049	0.890923	Treat	13.0306	5.15469	5.08595
ENSMUSG00000036854	Hspb6	2.77	9.9	3.57	0.00400665	0.0206926	Control	2.05222	3.72019	1.27466	1.05741	5.07546	3.44572	Treat	11.7497	10.056	7.8803
ENSMUSG00000041548	Hspb8	0.5	14.36	28.72	9.03e-06	0.000186857	Control	0.210972	0.758127	0	0	0.772097	1.27959	Treat	14.2702	15.8296	12.9906
ENSMUSG00000027245	Hypk	6.04	134.04	22.19	0.00098679	0.00701548	Control	16.8347	10.1581	0.540981	0.393931	3.63171	4.69363	Treat	146.736	143.212	112.161
ENSMUSG00000026618	Iars2	8.98	22.48	2.5	0.00101454	0.00713674	Control	10.6142	5.92144	11.4243	10.2777	8.70305	6.91126	Treat	28.3045	20.3605	18.7851
ENSMUSG00000062995	Ica1	3.04	83.88	27.59	0.000618868	0.00476911	Control	7.90818	0.506237	0.0788334	0.189775	7.67165	1.90928	Treat	104.524	78.9875	68.1276
ENSMUSG00000032174	Icam5	1.14	8.39	7.36	0.00455825	0.0228973	Control	0.367647	0.776706	0.0837837	0.0725496	0.80979	4.72804	Treat	12.3775	5.46678	7.31563
ENSMUSG00000042745	Id1	1.09	21.73	19.94	9.93e-05	0.00115159	Control	1.11538	2.06316	0	0	1.63745	1.73299	Treat	26.8164	19.4743	18.9067
ENSMUSG00000020644	Id2	11.01	188.64	17.13	0.00554667	0.0267288	Control	17.7157	5.27039	0.0345499	0.134843	32.5642	10.3567	Treat	215.176	181.615	169.117
ENSMUSG00000007872	Id3	5.69	94.04	16.53	0.00282721	0.0157842	Control	5.14434	10.4487	0	0.361486	9.92172	8.25557	Treat	127.952	89.5446	64.6297
ENSMUSG00000021379	Id4	0.66	42.81	64.86	2.17e-06	6.61e-05	Control	0.607372	0.394818	0.0798549	0	1.24487	1.63867	Treat	45.4658	46.0254	36.9245
ENSMUSG00000079017	Ifi27l2a	0.04	6.57	164.25	3.83e-06	9.73e-05	Control	0.260149	0	0	0	0	0	Treat	8.94581	6.90942	3.83977
ENSMUSG00000045777	Ifitm10	1.91	19.42	10.17	0.00232487	0.0137249	Control	3.44025	0.50011	0.0529846	0	6.05207	1.42677	Treat	20.3921	18.3554	19.5002
ENSMUSG00000060591	Ifitm2	0.8	6.36	7.95	0.00151394	0.0097959	Control	1.43959	0.637538	0	0	1.85767	0.866524	Treat	8.51673	6.46481	4.09224
ENSMUSG00000025492	Ifitm3	0.38	11.5	30.26	0.000143747	0.00153665	Control	0.142846	0.569347	0	0	0.150816	1.39291	Treat	19.9652	7.91772	6.60628
ENSMUSG00000032965	Ift57	5.4	60.82	11.26	0.00437963	0.0222742	Control	12.2078	8.13668	0.0863034	0.383495	6.56025	5.04902	Treat	76.5485	58.7603	47.1642
ENSMUSG00000028576	Ift74	1.82	27.71	15.23	0.000549617	0.00434851	Control	6.24344	1.25159	0.0770546	0.234249	2.06174	1.0409	Treat	35.8369	23.7963	23.5086
ENSMUSG00000048583	Igf2	0.84	45.14	53.74	3.07e-06	8.3e-05	Control	0.497841	0.30965	0.192428	0.789507	0.732823	2.49775	Treat	52.308	49.3118	33.7956
ENSMUSG00000039323	Igfbp2	4.56	26.16	5.74	0.00573666	0.0274642	Control	3.94466	2.27786	0.639421	1.27718	7.42299	11.8222	Treat	26.2066	26.7151	25.5636
ENSMUSG00000026185	Igfbp5	1.32	11.91	9.02	0.000798131	0.00590874	Control	1.93604	1.95728	0.0814612	0.0413812	1.28838	2.59345	Treat	13.2852	11.5287	10.929
ENSMUSG00000023046	Igfbp6	0.23	14.76	64.17	2.06e-07	1.28e-05	Control	0.299324	0.237137	0.0426334	0	0.159508	0.656146	Treat	18.2261	12.7788	13.2825
ENSMUSG00000073889	Il11ra1	3.29	17.33	5.27	0.0119186	0.0479881	Control	4.9551	1.66166	0.257479	0.212979	7.9637	4.71227	Treat	18.6709	15.5625	17.7502
ENSMUSG00000001741	Il16	0.16	7.23	45.19	3.03e-08	3.47e-06	Control	0.056668	0.0455212	0.260356	0.284329	0.240043	0.0851863	Treat	8.46026	6.80823	6.43275
ENSMUSG00000024810	Il33	0.26	6.29	24.19	9.67e-07	3.7e-05	Control	0.389986	0.246457	0	0.0431213	0.410524	0.47961	Treat	5.34032	7.2879	6.24989
ENSMUSG00000031750	Il34	1.46	17.24	11.81	3.53e-05	0.000526872	Control	0.718867	0.858807	2.28262	1.52086	0.759882	2.64199	Treat	22.8113	14.4367	14.4744
ENSMUSG00000040612	Ildr2	0.19	5.79	30.47	1.69e-06	5.49e-05	Control	0.272897	0.098384	0.0289437	0.0877226	0.180479	0.482569	Treat	7.68134	5.09502	4.60099
ENSMUSG00000090461	Iltifb	0	5.28	5	4.31e-08	4.34e-06	Control	0	0	0	0	0	0	Treat	5.7905	3.96578	6.08277
ENSMUSG00000024423	Impact	6.11	60.41	9.89	0.00737716	0.0330958	Control	17.0456	4.3454	0.072114	0.0936669	7.82438	7.26036	Treat	64.9818	63.5467	52.7164
ENSMUSG00000034336	Ina	2.38	61.77	25.95	1.69e-05	0.000298989	Control	2.91575	2.13229	0.651698	0.92946	4.06375	3.58913	Treat	76.956	58.5465	49.8197
ENSMUSG00000061859	Inadl	0.59	7.32	12.41	0.000139946	0.00150649	Control	1.09739	0.230345	0.0507857	0.0219878	1.62456	0.525539	Treat	7.35456	7.23516	7.37695
ENSMUSG00000032968	Inha	0.7	8.32	11.89	0.00047113	0.0038487	Control	1.55168	0.0565199	0	0.039595	1.59674	0.938328	Treat	10.641	6.40226	7.90564
ENSMUSG00000026925	Inpp5e	15.53	38.19	2.46	0.000157054	0.00165244	Control	18.8203	10.9516	16.6501	15.2059	17.978	13.5655	Treat	42.2676	38.1608	34.1391
ENSMUSG00000042105	Inpp5f	15.19	42.62	2.81	0.00960748	0.040653	Control	19.2209	20.9136	6.82386	7.85077	11.3344	24.9769	Treat	49.0643	43.1613	35.636
ENSMUSG00000034570	Inpp5j	1.91	15.11	7.91	0.00194071	0.0119069	Control	2.5932	3.56706	0.227805	0.149554	1.09069	3.81304	Treat	17.7182	14.2243	13.4003
ENSMUSG00000040738	Ints8	2.86	42.55	14.88	0.000272933	0.00252128	Control	7.8036	1.01274	0.519492	1.37149	4.01343	2.44847	Treat	43.5723	45.3726	38.7113
ENSMUSG00000064065	Ipcef1	0.17	13.27	78.06	2e-07	1.25e-05	Control	0.058316	0.348628	0	0.00822639	0.012314	0.570677	Treat	15.4284	12.9787	11.3965
ENSMUSG00000022837	Iqcb1	2.97	29.69	10	0.00147097	0.00956848	Control	6.35917	1.08647	1.13419	0.30478	7.21118	1.74098	Treat	35.7953	28.381	24.8944
ENSMUSG00000073856	Iqck	4.76	23.06	4.84	0.000274889	0.00253298	Control	3.28945	7.03958	3.83031	4.90109	2.36425	7.15392	Treat	25.4072	24.8558	18.9084
ENSMUSG00000040797	Iqsec3	0.64	11.77	18.39	7.68e-05	0.000943318	Control	0.139319	0.597863	0.193211	0.120954	0.452639	2.32938	Treat	14.8365	10.6291	9.85878
ENSMUSG00000032251	Irak1bp1	3.11	14.93	4.8	0.00989971	0.0415678	Control	6.45863	1.72851	0.416725	0.592823	7.58113	1.87088	Treat	15.4009	16.0166	13.3809
ENSMUSG00000001504	Irx2	0.05	14.32	286.4	3.66e-10	1.48e-07	Control	0	0	0.156694	0	0.149849	0	Treat	15.8387	13.6001	13.5228
ENSMUSG00000052605	Isoc2b	2.62	11.53	4.4	0.00460478	0.0230679	Control	3.87044	5.17104	1.01912	0.773395	2.74982	2.11486	Treat	15.3717	11.8047	7.41477
ENSMUSG00000019139	Isyna1	1.1	12.79	11.63	0.000393809	0.00336686	Control	1.29242	0.968861	0.0712579	0.0925549	1.77735	2.42185	Treat	17.4675	11.091	9.79798
ENSMUSG00000027296	Itpka	1.5	29.85	19.9	0.000623271	0.00479299	Control	0.168621	1.33588	0	0	0.629	6.83821	Treat	38.8091	24.7305	26.0008
ENSMUSG00000030102	Itpr1	0.7	13.2	18.86	6.75e-06	0.00015259	Control	0.57408	0.94945	0.0817731	0.418438	1.05857	1.14266	Treat	17.0591	11.5787	10.9628
ENSMUSG00000055862	Izumo4	0.61	8.95	14.67	0.000103545	0.00119191	Control	1.11003	1.07483	0.158104	0	0.49294	0.811096	Treat	13.1254	7.84453	5.87055
ENSMUSG00000025764	Jade1	1.65	8.21	4.98	0.0015628	0.0100325	Control	2.44595	1.03015	0.626144	0.517799	3.6935	1.58525	Treat	9.03005	8.01522	7.59642
ENSMUSG00000063646	Jakmip1	2.66	35.06	13.18	0.00187954	0.0115897	Control	3.99189	0.408114	0.21324	0.242144	9.25909	1.85467	Treat	49.0308	29.3692	26.7745
ENSMUSG00000022208	Jph4	3.23	41.18	12.75	0.00199392	0.0121522	Control	2.48846	3.32129	0.0603417	0.152994	2.74241	10.6274	Treat	53.156	37.4855	32.909
ENSMUSG00000087366	Junos	18.45	1.42	-12.99	0.0067324	0.031057	Control	41.9761	11.2568	4.84641	6.47046	32.9005	13.279	Treat	1.57645	0.963733	1.72161
ENSMUSG00000061751	Kalrn	2.78	27.44	9.87	0.0026667	0.015217	Control	1.99578	5.13866	0.190403	0.165516	2.32002	6.88954	Treat	37.9634	22.0444	22.3262
ENSMUSG00000025893	Kbtbd3	1.43	7.47	5.22	0.00727006	0.0328764	Control	3.03809	1.84358	0	0.0478342	1.929	1.70037	Treat	9.89416	6.72074	5.80092
ENSMUSG00000005505	Kbtbd4	7.65	21.95	2.87	0.0124642	0.049533	Control	9.02201	7.72229	3.17152	2.80621	14.237	8.92376	Treat	22.3411	22.9362	20.5708
ENSMUSG00000043881	Kbtbd7	0.88	11.02	12.52	0.000215027	0.00207239	Control	2.2678	0.598882	0.0538348	0.0582704	1.52741	0.776756	Treat	10.9619	12.6419	9.4637
ENSMUSG00000027827	Kcnab1	0.94	27.27	29.01	7.52e-07	3.07e-05	Control	1.3082	0.431383	0.918989	0.789048	1.78294	0.423236	Treat	30.9271	26.6031	24.2698
ENSMUSG00000018470	Kcnab3	0.78	23	29.49	2.05e-05	0.000344393	Control	1.61429	0.65793	0	0.0262023	1.54665	0.815514	Treat	28.2499	22.7053	18.0467
ENSMUSG00000058975	Kcnc1	0.93	20.82	22.39	8e-05	0.000974373	Control	2.01733	0.37084	0.0353398	0.0584364	2.18869	0.931857	Treat	25.8902	18.671	17.9133
ENSMUSG00000035681	Kcnc2	0.08	7.74	96.75	1.11e-08	1.51e-06	Control	0.136432	0.0480387	0	0	0.133291	0.137075	Treat	9.10773	7.66046	6.44878
ENSMUSG00000027895	Kcnc4	0.46	8.1	17.61	6.01e-05	0.000771906	Control	0.255479	0.509138	0.0319643	0.0277225	0.290483	1.66081	Treat	9.83159	6.89885	7.58035
ENSMUSG00000060882	Kcnd2	1.64	9.49	5.79	0.0101954	0.0425183	Control	5.56181	0.0145422	0.133338	0.387127	3.50674	0.226337	Treat	9.89011	9.29184	9.28302
ENSMUSG00000053519	Kcnip1	2.63	17.91	6.81	0.00866491	0.0375428	Control	5.84876	0.613869	0.0238539	0.124145	7.83753	1.33496	Treat	21.9331	16.4172	15.3658
ENSMUSG00000029088	Kcnip4	0.73	42.82	58.66	2e-06	6.24e-05	Control	0.678648	0	1.27815	1.53675	0.199322	0.693709	Treat	53.4911	40.4834	34.4928
ENSMUSG00000026824	Kcnj3	1.46	11.8	8.08	0.00346002	0.0184803	Control	4.28872	0.282857	0.108428	0.0804766	3.47719	0.521623	Treat	13.8818	11.0763	10.4512
ENSMUSG00000044216	Kcnj4	1.08	12.58	11.65	0.00123697	0.0083726	Control	0.734703	0.801808	0	0	1.0712	3.8664	Treat	19.3267	9.37286	9.05399
ENSMUSG00000038026	Kcnj9	0.56	7.61	13.59	0.000177062	0.00181106	Control	0.297628	0.45601	0.0303031	0.0798331	0.502579	2.01859	Treat	9.74836	6.69533	6.40015
ENSMUSG00000033998	Kcnk1	1.96	31.85	16.25	0.0008233	0.00604631	Control	4.15471	0.411441	0.0184927	0.216176	5.32749	1.63651	Treat	41.3419	27.3375	26.8759
ENSMUSG00000037624	Kcnk2	2.37	12.58	5.31	0.00575916	0.0275181	Control	6.11915	0.532948	0.448833	1.39368	4.13901	1.59287	Treat	16.716	10.6794	10.3555
ENSMUSG00000020164	Kcnmb4os1	14.76	40.13	2.72	0.0105182	0.0434453	Control	8.09812	6.93585	22.1958	26.4811	12.2465	12.5942	Treat	49.1512	36.613	34.6169
ENSMUSG00000054477	Kcnn2	0.43	17.44	40.56	3.77e-06	9.61e-05	Control	0.568754	0.246483	0.0348253	0	0.35258	1.36961	Treat	19.8343	18.3189	14.177
ENSMUSG00000016346	Kcnq2	1.47	15.57	10.59	0.00156034	0.0100325	Control	2.94063	0.437203	0.0487831	0.0441639	2.96385	2.41533	Treat	21.5697	13.0457	12.1046
ENSMUSG00000058740	Kcnt1	1.04	11.26	10.83	0.000849085	0.00618006	Control	1.47578	0.582707	0.0809023	0.127216	2.40706	1.58434	Treat	17.8089	7.64909	8.31119
ENSMUSG00000036225	Kctd1	0.73	25.36	34.74	2.58e-06	7.31e-05	Control	1.10909	0.780872	0.0709157	0.193267	0.883767	1.3155	Treat	30.6953	24.7876	20.6068
ENSMUSG00000098557	Kctd12	1.24	12.47	10.06	0.00111562	0.00769692	Control	2.97763	0.429188	0.0252245	0.0164078	2.71396	1.27282	Treat	11.8443	13.2971	12.2692
ENSMUSG00000046523	Kctd4	2.21	7.67	3.47	0.00175215	0.01097	Control	4.96558	1.91899	1.71122	1.14718	1.70385	1.83187	Treat	8.44357	8.01958	6.53327
ENSMUSG00000021752	Kctd6	2.39	19.77	8.27	0.00384855	0.0200737	Control	4.63205	1.6053	0.0136211	0.0349085	4.92632	3.10852	Treat	22.8218	18.2486	18.2437
ENSMUSG00000037653	Kctd8	0.14	7.99	57.07	3.95e-08	4.26e-06	Control	0.369354	0.0766065	0.0416819	0	0.173907	0.178126	Treat	9.09556	7.99002	6.89818
ENSMUSG00000022332	Khdrbs3	8.94	73.86	8.26	0.010534	0.0434862	Control	16.2528	5.50918	0.345511	0.598366	22.0619	8.8626	Treat	86.8181	74.1139	60.6577
ENSMUSG00000030677	Kif22	2.03	13.99	6.89	0.000116087	0.00130159	Control	2.90477	1.45632	2.57671	2.92313	1.38427	0.91308	Treat	16.6342	15.6826	9.66482
ENSMUSG00000037262	Kin	2	13.81	6.9	0.00452481	0.022776	Control	4.42614	1.67548	0.122228	0.238359	2.20278	3.35457	Treat	20.673	11.531	9.24045
ENSMUSG00000005672	Kit	0.77	5.96	7.74	0.000987964	0.00701703	Control	2.16394	0.336366	0.0154743	0.0785703	0.885248	1.12989	Treat	6.96421	5.73499	5.18997
ENSMUSG00000019966	Kitl	0.1	6.28	62.8	1.3e-09	4.53e-07	Control	0.19295	0.052901	0	0.0921485	0.0687007	0.212119	Treat	6.51853	6.18142	6.14552
ENSMUSG00000074749	Kiz	3.4	19.16	5.64	0.0102913	0.042797	Control	6.70762	3.69225	0.150616	0.229049	5.68135	3.9203	Treat	18.4562	21.447	17.5673
ENSMUSG00000030087	Klf15	1.85	17.3	9.35	0.00197567	0.0120763	Control	3.54624	1.4476	0	0.0247346	4.28038	1.77827	Treat	19.3756	16.6321	15.8897
ENSMUSG00000042115	Klhdc8a	0.24	5.38	22.42	1.44e-06	4.84e-05	Control	0.201063	0.407075	0.00954595	0	0.196433	0.606029	Treat	5.39136	5.39164	5.36659
ENSMUSG00000045259	Klhdc9	2.33	11.75	5.04	7.77e-06	0.000166908	Control	1.75697	2.10085	2.09565	2.5847	3.28601	2.17556	Treat	14.5893	10.1444	10.5213
ENSMUSG00000042155	Klhl23	2.39	14.32	5.99	0.00990519	0.0415678	Control	5.65315	0.326093	0.0703493	0.31619	6.67757	1.28858	Treat	16.5549	14.0216	12.3821
ENSMUSG00000029312	Klhl8	1.84	13.35	7.26	0.00277508	0.0155931	Control	2.7321	2.58606	0.035475	0.108867	2.54328	3.04921	Treat	15.0842	13.9751	10.9975
ENSMUSG00000070923	Klhl9	4.73	30.2	6.38	0.00886346	0.0383257	Control	10.6809	2.57956	0.232376	0.640893	10.1546	4.06796	Treat	29.7624	33.1014	27.734
ENSMUSG00000019761	Krt10	1.03	6.75	6.55	0.000829432	0.00607924	Control	1.72723	0.645404	0.27313	0.177663	2.43147	0.935695	Treat	6.86551	7.10553	6.26721
ENSMUSG00000020912	Krt12	0.08	7.66	95.75	6.98e-07	3e-05	Control	0.041259	0.123336	0.156585	0.0291011	0	0.134108	Treat	10.9841	6.19375	5.80559
ENSMUSG00000035849	Krt222	0.52	12.88	24.77	1.14e-06	4.04e-05	Control	0.897467	0.121915	0.360166	0.261572	0.94145	0.563978	Treat	14.6853	13.178	10.7844
ENSMUSG00000108996	l7Rn6	8.06	72.12	8.95	0.0125241	0.0496811	Control	3.63943	8.31394	0	0	25.0736	11.3435	Treat	83.2253	69.9489	63.1725
ENSMUSG00000027270	Lamp5	1.27	49.06	38.63	9.18e-05	0.00108232	Control	0.585604	0.427204	0.164147	0.0426405	0.716504	5.66014	Treat	65.1964	41.26	40.7367
ENSMUSG00000091512	Lamtor3	5.21	33.23	6.38	0.0117452	0.0474071	Control	12.4306	3.95987	0.0985783	0.502253	8.92068	5.33213	Treat	35.3102	36.1185	28.2524
ENSMUSG00000062190	Lancl2	3.7	25.67	6.94	0.00588761	0.0280016	Control	6.31739	4.18699	0.194977	0.407691	5.69822	5.36617	Treat	30.3625	26.1702	20.4805
ENSMUSG00000033499	Larp4b	3.59	21.05	5.86	0.0103127	0.0428616	Control	9.71681	3.35144	0.0876964	0.288806	4.7338	3.36306	Treat	23.5713	21.4128	18.1689
ENSMUSG00000096740	Lbhd1	2.47	22.45	9.09	0.0045233	0.022776	Control	0.972642	4.93164	0.209591	0.0941296	7.86193	0.774034	Treat	32.9534	17.1919	17.2175
ENSMUSG00000035237	Lcat	2.39	14.27	5.97	0.00733636	0.0329732	Control	3.1643	2.43914	0.0647388	0.126332	1.82802	6.72743	Treat	12.1196	14.9607	15.7445
ENSMUSG00000039706	Ldb2	0.71	21.51	30.3	1.91e-05	0.000330491	Control	1.25203	0.468301	0.034093	0.0221719	1.09568	1.35774	Treat	28.7966	20.4428	15.2969
ENSMUSG00000030246	Ldhb	27.27	1124.7	41.24	0.00274354	0.0154829	Control	28.7234	33.6525	0.337376	1.8413	46.9472	52.0996	Treat	1379.54	1117.81	876.752
ENSMUSG00000042487	Leo1	3.33	18.34	5.51	0.00972787	0.0409876	Control	7.12105	1.88053	0.331588	0.405355	6.96924	3.26459	Treat	24.0978	16.6245	14.2925
ENSMUSG00000068220	Lgals1	1	33.32	33.32	1.97e-05	0.000337257	Control	1.47966	1.08207	0	0	1.81962	1.62178	Treat	36.4969	32.6593	30.8125
ENSMUSG00000042363	Lgalsl	3.2	22.38	6.99	0.00599197	0.028372	Control	9.29123	1.0812	0.217917	0.435485	6.53124	1.63688	Treat	24.4989	21.5739	21.0767
ENSMUSG00000067242	Lgi1	0.53	7.74	14.6	5.96e-05	0.000768513	Control	1.36351	0.00949962	0.208279	0.270572	0.388451	0.916059	Treat	9.27626	8.2789	5.66756
ENSMUSG00000039252	Lgi2	0.32	5.32	16.63	1.57e-05	0.000282841	Control	0.736375	0.167664	0.0182434	0	0.592173	0.425383	Treat	6.43316	4.67821	4.83464
ENSMUSG00000048332	Lhfp	1.23	16.96	13.79	0.000195412	0.00192891	Control	1.66775	1.12316	0.113488	0.0375316	2.36315	2.0792	Treat	17.8966	17.5449	15.4237
ENSMUSG00000087211	Lhx1os	0	33.99	34	2.31e-13	8.47e-10	Control	0	0	0	0	0	0	Treat	33.9215	31.7082	36.3522
ENSMUSG00000000247	Lhx2	1.98	14.61	7.38	0.00326963	0.0177261	Control	4.24886	2.46973	0.0294308	0.0573402	2.25451	2.84897	Treat	15.4461	14.7625	13.632
ENSMUSG00000040699	Limd2	5.78	40.05	6.93	0.000533738	0.00424218	Control	5.54706	6.29536	2.2499	2.30224	7.12079	11.1751	Treat	44.8972	40.6292	34.6277
ENSMUSG00000029674	Limk1	3.26	19.71	6.05	0.0109821	0.0450072	Control	3.48425	4.99985	0.0256584	0.0660827	4.98862	5.99441	Treat	22.0433	19.1645	17.9206
ENSMUSG00000019906	Lin7a	0.35	14.77	42.2	6.31e-07	2.83e-05	Control	0.96101	0.191739	0.020675	0.0895446	0.435298	0.421325	Treat	15.4678	15.7941	13.0358
ENSMUSG00000003872	Lin7b	2.69	96.46	35.86	9.06e-05	0.00107474	Control	2.12095	3.17009	0.359346	0.373991	2.23929	7.89928	Treat	121.605	88.3238	79.4364
ENSMUSG00000047786	Lix1	0.41	7.57	18.46	2.08e-05	0.000348361	Control	0.303979	0.7904	0	0.0346072	0.199371	1.12767	Treat	7.38034	8.21955	7.09742
ENSMUSG00000036111	Lmo1	1.63	12.1	7.42	0.0038403	0.0200449	Control	3.0509	0.832276	0	0	4.63495	1.23486	Treat	11.1042	11.2492	13.9589
ENSMUSG00000030226	Lmo3	1.5	32.82	21.88	3.99e-05	0.000568521	Control	2.31753	1.1475	0.299001	0.342965	3.04734	1.81972	Treat	41.2579	30.9989	26.2066
ENSMUSG00000028266	Lmo4	9.76	127.8	13.09	0.00731841	0.032932	Control	18.6081	3.6618	0.034777	0.316104	26.9056	9.05815	Treat	164.735	119.695	98.9752
ENSMUSG00000033060	Lmo7	1.22	7.35	6.02	0.00440931	0.0223638	Control	1.71684	2.89354	0.167804	0	0.679526	1.85216	Treat	10.3553	6.05054	5.63401
ENSMUSG00000048814	Lonrf2	1.51	15.12	10.01	0.0016317	0.010375	Control	3.90427	0.431884	0.0329181	0.0500633	3.30675	1.34288	Treat	16.4109	15.5873	13.3627
ENSMUSG00000056260	Lrif1	1.81	13.06	7.22	0.00446653	0.0225755	Control	6.0385	2.31225	0	0.117407	1.86772	0.547588	Treat	14.0535	13.7261	11.3876
ENSMUSG00000030029	Lrig1	4.37	51.93	11.88	0.00251582	0.0145826	Control	4.56303	7.65143	0.15533	0.30621	6.19527	7.37291	Treat	49.009	53.9334	52.8508
ENSMUSG00000019796	Lrp11	2.84	20.33	7.16	0.0036979	0.0194956	Control	5.83907	1.58437	0.232269	0.514425	6.68478	2.20488	Treat	23.5349	19.5133	17.9554
ENSMUSG00000090291	Lrrc10b	0.22	9.39	42.68	1.66e-06	5.41e-05	Control	0.21786	0.0361807	0	0	0.460033	0.59011	Treat	12.1235	7.79887	8.25336
ENSMUSG00000045201	Lrrc3b	0.05	11.42	228.4	7.75e-09	1.24e-06	Control	0.0467533	0.167186	0	0	0.0590469	0	Treat	14.0197	10.6629	9.57499
ENSMUSG00000063052	Lrrc40	3.3	13.73	4.16	0.000564685	0.0044306	Control	5.78815	3.16737	2.34508	2.03497	4.58393	1.86448	Treat	15.8596	13.3442	11.9955
ENSMUSG00000023084	Lrrc71	2.28	9.75	4.28	0.00154196	0.00994222	Control	1.94597	0.985725	3.87732	3.30365	2.54465	1.03652	Treat	12.9126	8.68182	7.64562
ENSMUSG00000036273	Lrrk2	0.19	10.58	55.68	1.19e-07	8.48e-06	Control	0.245114	0	0.163862	0.0251878	0.589807	0.111909	Treat	10.8619	11.4229	9.45932
ENSMUSG00000029703	Lrwd1	3.65	17.54	4.81	0.000126731	0.00138705	Control	4.64133	4.34817	2.52843	3.02729	5.25789	2.10472	Treat	21.5473	14.2136	16.8643
ENSMUSG00000018819	Lsp1	0.9	9.03	10.03	0.00113701	0.00781122	Control	0	2.03031	0.0325257	0.0809904	0.945273	2.28798	Treat	11.165	7.49377	8.43442
ENSMUSG00000073412	Lst1	1.29	8.66	6.71	0.00630216	0.0294984	Control	1.27407	0.634765	0	0	2.35402	3.45101	Treat	10.5996	10.6665	4.70127
ENSMUSG00000048706	Lurap1l	0.69	8.41	12.19	0.000149644	0.00158813	Control	0.904063	1.20629	0.0135545	0.0176056	1.29317	0.730134	Treat	10.7919	7.87682	6.55851
ENSMUSG00000001089	Luzp1	1.79	6.79	3.79	0.00135724	0.00896362	Control	3.44124	1.00623	1.0678	1.5441	2.74338	0.958711	Treat	7.02728	6.86754	6.48536
ENSMUSG00000047557	Lxn	2.21	65.07	29.44	6.16e-07	2.83e-05	Control	1.79473	1.52875	1.96542	2.08194	1.42128	4.49293	Treat	62.2615	71.9982	60.9503
ENSMUSG00000079018	Ly6c1	1.12	10.19	9.1	0.00179059	0.0111253	Control	0.849223	2.74334	0	0	0.448302	2.70401	Treat	12.5075	10.3957	7.66071
ENSMUSG00000022594	Lynx1	4.28	43.26	10.11	0.00533864	0.0258792	Control	2.35246	5.434	0	0.0251402	4.40295	13.4584	Treat	51.0038	36.6113	42.1574
ENSMUSG00000030922	Lyrm1	1.67	13.04	7.81	0.00226828	0.0134232	Control	2.62451	3.03916	0.106599	0	1.94083	2.29845	Treat	13.2149	15.8935	10.0028
ENSMUSG00000046573	Lyrm4	2.98	26.53	8.9	0.00403234	0.020796	Control	3.68079	5.42403	0.0281071	0.0365657	4.43352	4.26885	Treat	30.4785	25.3828	23.7207
ENSMUSG00000032184	Lysmd2	5	82.45	16.49	0.00266155	0.0152112	Control	5.39081	9.58681	0	0.0504966	7.34546	7.6288	Treat	94.6136	86.4853	66.2452
ENSMUSG00000043831	Lysmd4	8.47	27.66	3.27	0.000413746	0.00345842	Control	9.02065	5.14838	7.0548	6.86913	13.4968	9.2589	Treat	30.4772	28.6683	23.8264
ENSMUSG00000036306	Lzts1	0.48	11.85	24.69	1.79e-05	0.000313385	Control	0.669828	0.648736	0	0	0.238818	1.33261	Treat	14.6836	11.3142	9.55687
ENSMUSG00000029910	Mad2l1	1.06	6.61	6.24	0.00678646	0.0312475	Control	2.04947	0.973084	0	0.112076	1.7917	1.43051	Treat	6.30195	10.4511	3.08361
ENSMUSG00000074622	Mafb	0.6	5.61	9.35	0.000266983	0.00247254	Control	1.14171	0.38637	0.0934336	0.045582	1.04621	0.910248	Treat	7.38371	5.29849	4.1334
ENSMUSG00000030188	Magohb	2.28	21.97	9.64	0.00369283	0.0194829	Control	6.31389	0.839735	0	0	4.15154	2.39643	Treat	28.0832	22.3398	15.4987
ENSMUSG00000024479	Mal2	0.34	29.82	87.71	5.28e-07	2.49e-05	Control	0.317772	0.223779	0	0.0195961	0.282231	1.21903	Treat	34.823	29.5015	25.13
ENSMUSG00000029815	Malsu1	10.2	32.82	3.22	0.00144166	0.00941953	Control	10.338	11.1349	7.33484	11.0262	14.5064	6.83171	Treat	48.9634	26.5551	22.9382
ENSMUSG00000023050	Map3k12	10.96	62.47	5.7	0.00092503	0.00664068	Control	14.3831	12.2657	5.08904	3.90899	16.0312	14.088	Treat	68.0634	64.0701	55.2649
ENSMUSG00000033900	Map9	0.77	8.28	10.75	0.000625382	0.00480419	Control	2.99852	0.237357	0.0469808	0.117747	0.724402	0.509387	Treat	10.0028	7.78335	7.04113
ENSMUSG00000053137	Mapk11	0.42	7.43	17.69	3.55e-05	0.000526973	Control	0.243382	0.181886	0	0.0429161	0.770887	1.25255	Treat	8.60547	6.92081	6.76549
ENSMUSG00000024558	Mapk4	0.35	13.99	39.97	1.06e-06	3.82e-05	Control	0.502951	0.307757	0.0588428	0.0622987	0.599955	0.554375	Treat	18.8557	12.4636	10.6385
ENSMUSG00000022269	Marchf11	0.13	8.01	61.62	2.21e-08	2.84e-06	Control	0.292818	0.0740461	0	0	0.249662	0.187575	Treat	8.86166	7.98211	7.19392
ENSMUSG00000053693	Mast1	1.45	12.29	8.48	0.00143045	0.00936296	Control	2.46504	0.711985	0.167271	0.195421	3.14077	2.03811	Treat	17.1404	9.56456	10.1733
ENSMUSG00000004933	Matk	5.27	58.01	11.01	0.000500504	0.00401716	Control	4.92966	3.82293	1.81275	1.59153	8.67628	10.8054	Treat	79.931	48.0981	46.0035
ENSMUSG00000036792	Mbd5	5.26	39.81	7.57	0.00970801	0.0409745	Control	14.9614	5.55808	0.360232	0.0293777	7.29888	3.35781	Treat	49.798	37.2904	32.3362
ENSMUSG00000051098	Mblac2	1.46	9.64	6.6	0.00279664	0.0156835	Control	3.16725	1.74129	0.021105	0.0685316	1.81612	1.92858	Treat	11.2368	8.95096	8.72418
ENSMUSG00000021596	Mctp1	0.04	5.14	128.5	2.83e-09	6.41e-07	Control	0.0419585	0.0159501	0.0258307	0.0446956	0.0499985	0.0721571	Treat	6.01571	4.89185	4.52452
ENSMUSG00000009647	Mcu	2.26	11.8	5.22	0.0124751	0.0495496	Control	5.27153	0.813161	0.0841349	0.109637	5.62019	1.64558	Treat	14.1259	11.6741	9.58786
ENSMUSG00000058006	Mdn1	1.12	8.14	7.27	0.00164321	0.0104212	Control	3.78684	0.451219	0.104634	0.203823	1.20332	0.961371	Treat	8.57828	8.26959	7.57732
ENSMUSG00000030621	Me3	3.32	27.76	8.36	0.00473532	0.0235611	Control	5.56191	2.381	0.146421	0.274183	8.24971	3.29317	Treat	39.0725	22.2945	21.9064
ENSMUSG00000027080	Med19	5.42	21.36	3.94	0.00302053	0.016614	Control	8.39582	6.63185	2.02746	2.22618	7.78272	5.42845	Treat	23.4456	21.5224	19.0992
ENSMUSG00000005583	Mef2c	1.91	31.73	16.61	5.08e-05	0.000685074	Control	1.05417	1.26487	1.54743	2.73109	0.44024	4.40722	Treat	37.2636	31.5646	26.3483
ENSMUSG00000021268	Meg3	8.33	77.66	9.32	0.0111277	0.0454768	Control	26.4799	1.66163	0.276589	0.60402	12.4033	8.57259	Treat	124.37	60.5814	48.0418
ENSMUSG00000026650	Meig1	0.7	8.84	12.63	0.0002756	0.00253317	Control	0.339016	0.615298	0	0	1.96068	1.28489	Treat	10.9749	7.85224	7.70538
ENSMUSG00000027210	Meis2	2.73	35.53	13.01	0.000682721	0.00519576	Control	5.24751	0.774917	0.297534	0.913311	4.53875	4.6302	Treat	37.425	40.4615	28.6898
ENSMUSG00000070462	Mesdc1	0.71	7.69	10.83	3.66e-05	0.00053705	Control	0.756464	0.914146	0.11344	0.249749	0.900631	1.32531	Treat	9.35529	7.0812	6.63584
ENSMUSG00000022160	Mettl3	14.32	33.06	2.31	0.00657675	0.0304922	Control	21.5094	8.0299	13.0911	12.5722	20.7864	9.96015	Treat	36.0209	34.4296	28.7162
ENSMUSG00000051730	Mettl5	5.02	136.86	27.26	3.7e-06	9.5e-05	Control	8.80088	4.23151	2.3069	4.78345	5.65278	4.35858	Treat	177.721	137.965	94.8889
ENSMUSG00000048222	Mfap1b	1.4	8.8	6.29	0.00108705	0.00753138	Control	3.42622	1.37419	0.338804	0.303976	1.61531	1.33078	Treat	9.96758	9.20686	7.23043
ENSMUSG00000030218	Mgp	0.75	139.79	186.39	2.91e-06	8e-05	Control	0.982806	0.816088	0.0718692	0.346601	0.518822	1.77473	Treat	255.469	75.6131	88.2878
ENSMUSG00000008540	Mgst1	0.6	25.02	41.7	8.05e-06	0.000171807	Control	0.126025	1.33125	0	0.30707	0.268632	1.54437	Treat	30.6284	24.023	20.4106
ENSMUSG00000026688	Mgst3	13.69	171.29	12.51	0.0122867	0.0490665	Control	7.29911	29.6228	0	0	9.39215	35.8346	Treat	231.176	140.83	141.85
ENSMUSG00000089661	Mia	0.22	13.58	61.73	2.05e-06	6.33e-05	Control	0.0895237	0	0	0	1.05476	0.202256	Treat	13.1751	11.7106	15.8614
ENSMUSG00000038244	Mical2	2.5	128.69	51.48	0.000230233	0.00219303	Control	0.79666	2.06277	0.0123242	0	0.756651	11.3614	Treat	192.56	101.599	91.8961
ENSMUSG00000039478	Micu3	2.57	56.04	21.81	0.000124753	0.00137316	Control	7.03211	1.80619	0.476577	0.537641	3.13402	2.4095	Treat	63.1069	57.9402	47.0676
ENSMUSG00000093624	Mipep-ps	0	7.02	7	1.82e-09	5.14e-07	Control	0	0	0	0	0	0	Treat	8.04783	5.8575	7.14281
ENSMUSG00000100252	Mir124-2hg	1.09	27.27	25.02	3.02e-05	0.00046576	Control	1.72876	0.666791	0.0759183	0.169225	2.18014	1.71541	Treat	30.7176	26.4553	24.6474
ENSMUSG00000097545	Mir124a-1hg	0.27	11.44	42.37	6.78e-08	5.93e-06	Control	0.384298	0.202971	0.00995208	0.311079	0.20479	0.536083	Treat	13.283	10.3885	10.6339
ENSMUSG00000098410	Mir1957b	1.11	52.78	47.55	0.00105714	0.00735892	Control	0	0	6.68085	0	0	0	Treat	78.6085	68.112	11.6281
ENSMUSG00000085148	Mir22hg	1.79	16.37	9.15	0.00288097	0.0160165	Control	1.91845	0.603508	0	0	3.63361	4.56382	Treat	19.7885	16.3378	12.9871
ENSMUSG00000065548	Mir29c	0	115.96	116	8.23e-07	3.32e-05	Control	0	0	0	0	0	0	Treat	99.681	203.363	44.8264
ENSMUSG00000092972	Mir3078	0	43.02	43	9.81e-08	7.66e-06	Control	0	0	0	0	0	0	Treat	58.9418	24.2402	45.8704
ENSMUSG00000092827	Mir3091	21.8	393.57	18.05	0.00414084	0.0212363	Control	0	0	0	0	0	130.813	Treat	666.728	277.296	236.7
ENSMUSG00000098721	Mir6357	0	46.38	46	9.18e-07	3.62e-05	Control	0	0	0	0	0	0	Treat	46.3312	72.2604	20.5605
ENSMUSG00000098780	Mir6390	0	18.45	18	9.43e-06	0.00019087	Control	0	0	0	0	0	0	Treat	11.0479	34.503	9.80022
ENSMUSG00000076068	Mir678	0	435.61	436	1.02e-08	1.42e-06	Control	0	0	0	0	5.59e-87	0	Treat	671.822	397.031	237.962
ENSMUSG00000076128	Mir686	0	459.62	460	2.24e-09	5.73e-07	Control	4.28e-05	3.46e-05	0	0	0.00245114	3.08e-06	Treat	667.317	286.642	424.903
ENSMUSG00000105814	Mir703	48.22	1491.85	30.94	0.0117331	0.0473972	Control	70.696	105.666	0	0	74.6407	38.2983	Treat	1744.86	1530.69	1199.99
ENSMUSG00000098661	Mir7052	0	305.7	306	7.47e-07	3.07e-05	Control	0	0	0	0	0	0	Treat	226.826	589.614	100.659
ENSMUSG00000098269	Mir8094	16.05	313.24	19.52	0.00578822	0.0276085	Control	15.2535	0	0	0	81.0348	4.53e-151	Treat	364.595	353.055	222.084
ENSMUSG00000098457	Mir8097	0	120.5	121	1.37e-08	1.83e-06	Control	4.18e-05	0	0	0	0	0	Treat	149.958	142.319	69.2273
ENSMUSG00000090386	Mir99ahg	1.07	7.57	7.07	8.17e-05	0.000985671	Control	2.46284	0.756671	0.705579	0.813935	0.660183	1.04421	Treat	8.04452	6.04703	8.61768
ENSMUSG00000097391	Mirg	0.61	10.56	17.31	6.48e-05	0.000825066	Control	0.659639	0.330769	0	0.131929	1.02284	1.49744	Treat	14.2781	9.82607	7.58174
ENSMUSG00000065564	Mirlet7b	0	76.32	76	8.46e-07	3.4e-05	Control	0	0	0	0	0	0	Treat	45.7292	142.643	40.5867
ENSMUSG00000026088	Mitd1	1.75	11.39	6.51	0.000562823	0.00442545	Control	4.22705	0.689457	0.989732	0.711373	2.31203	1.55922	Treat	12.3765	11.8222	9.95754
ENSMUSG00000009569	Mkl2	0.85	17.3	20.35	8.24e-05	0.000990482	Control	1.48606	0.444759	0.013834	0.00898425	1.62066	1.49601	Treat	22.5581	16.1101	13.2255
ENSMUSG00000035805	Mlc1	4.54	33.84	7.45	0.00924935	0.0395616	Control	1.16077	4.9661	0.0143029	0.0185696	1.44598	19.658	Treat	31.2828	37.8055	32.4225
ENSMUSG00000032355	Mlip	0.43	22.79	53	2.64e-06	7.45e-05	Control	0.563478	0.580968	0	0.0217692	0.15376	1.25173	Treat	28.2204	22.6177	17.5306
ENSMUSG00000053192	Mllt11	19.58	233.69	11.94	0.00332949	0.0179089	Control	26.0188	22.2749	4.74324	1.77257	31.7723	30.8763	Treat	286.705	226.297	188.083
ENSMUSG00000003948	Mmd	3.62	52.05	14.38	0.00209912	0.0126199	Control	5.09187	2.66573	0.0156842	0.0203718	5.53686	8.40814	Treat	55.7428	53.7813	46.6195
ENSMUSG00000027612	Mmp24	3.84	18.69	4.87	0.000179042	0.00181865	Control	2.62347	5.13903	2.09064	2.70828	4.33566	6.11486	Treat	19.8684	19.1431	17.0578
ENSMUSG00000030521	Mphosph10	2.67	19.86	7.44	0.00385794	0.0201084	Control	7.21528	1.71592	0.162546	0.305122	4.56564	2.03823	Treat	23.213	19.4016	16.9614
ENSMUSG00000079184	Mphosph8	4	50.66	12.66	0.000156996	0.00165244	Control	11.219	2.0753	2.18666	1.92353	4.29327	2.32745	Treat	57.577	52.3219	42.0846
ENSMUSG00000052373	Mpp3	1.05	14.74	14.04	0.000308718	0.00275149	Control	2.47876	0.446879	0.0140259	0.0880168	2.2697	1.0322	Treat	17.5638	12.4615	14.1988
ENSMUSG00000038388	Mpp6	2.93	64.92	22.16	0.000429308	0.00356253	Control	7.46966	0.692805	0.349625	0.480687	6.95455	1.61011	Treat	62.8197	68.6606	63.2829
ENSMUSG00000041708	Mpped1	3.09	25.88	8.38	0.00495268	0.0244144	Control	3.69972	3.68718	0.0653927	0	3.86462	7.21721	Treat	29.7253	25.2902	22.6298
ENSMUSG00000019933	Mrln	0.12	5.99	49.92	2.66e-06	7.5e-05	Control	0	0	0	0	0	0.691613	Treat	6.91636	5.73178	5.31041
ENSMUSG00000022558	Mroh1	5.79	83.74	14.46	0.000303928	0.00271902	Control	10.167	1.57083	2.26856	3.42323	12.2095	5.10062	Treat	109.111	77.2467	64.8669
ENSMUSG00000029486	Mrpl1	1.18	6.33	5.36	0.00523495	0.0255621	Control	2.81643	1.54758	0.0287705	0.0373932	0.989852	1.66064	Treat	7.79159	6.35497	4.85639
ENSMUSG00000024683	Mrpl16	3.97	30.91	7.79	0.0073155	0.032932	Control	6.29156	4.92579	0.168682	0.109548	8.28323	4.05638	Treat	41.1009	26.3119	25.3223
ENSMUSG00000026248	Mrpl44	3.85	29.27	7.6	0.00731273	0.032932	Control	6.25352	2.94452	0.0635297	0.147516	8.96189	4.70405	Treat	34.016	28.8786	24.9272
ENSMUSG00000037531	Mrpl47	5.21	41.08	7.88	4.92e-06	0.000117039	Control	6.88116	3.7226	4.88047	5.01271	4.67115	6.08172	Treat	55.1742	36.9262	31.1269
ENSMUSG00000044018	Mrpl50	2.73	17.78	6.51	0.00653409	0.0303519	Control	7.19276	2.19981	0.0386106	0.175806	4.28578	2.4691	Treat	18.0113	18.2566	17.0634
ENSMUSG00000058267	Mrps14	10.14	89.55	8.83	0.0115507	0.046789	Control	14.2707	11.5606	0.444131	0.378571	20.4253	13.736	Treat	99.1631	91.1829	78.3056
ENSMUSG00000032459	Mrps22	3.33	27.22	8.17	0.00443535	0.022437	Control	6.15549	3.54399	0.148331	0.19297	5.48253	4.46383	Treat	32.3968	27.5869	21.6714
ENSMUSG00000014551	Mrps25	22	65.19	2.96	0.000512689	0.00409705	Control	15.6975	29.8276	15.474	17.6763	30.4284	22.9085	Treat	72.6749	63.015	59.8937
ENSMUSG00000031533	Mrps31	3.53	21.81	6.18	0.0120897	0.0484114	Control	5.15718	5.50157	0.029091	0.113357	5.98624	4.3653	Treat	28.7526	19.5154	17.1647
ENSMUSG00000040112	Mrps35	8.25	66.55	8.07	0.0120678	0.0483767	Control	13.5065	8.55148	0.441799	0.212634	19.4413	7.357	Treat	79.8924	68.2205	51.5268
ENSMUSG00000078719	Msmp	7.35	2.02	-3.64	0.000748429	0.00559721	Control	9.80529	7.89145	5.86134	4.6993	9.55606	6.26525	Treat	1.67333	2.90327	1.48436
ENSMUSG00000054733	Msra	2.19	15.83	7.23	0.00413182	0.0212048	Control	2.50164	2.65619	0.0444691	0.0578518	4.54638	3.33251	Treat	18.788	14.7755	13.9222
ENSMUSG00000031762	Mt2	39.93	1311.51	32.85	0.0102655	0.0427139	Control	52.4412	50.119	0	0	68.5844	68.4262	Treat	1730.67	1114.87	1088.99
ENSMUSG00000031760	Mt3	38.82	1413.03	36.4	0.00790589	0.0350268	Control	36.2221	51.9424	0	0.149746	55.8587	88.7175	Treat	1593.23	1387.9	1257.95
ENSMUSG00000091510	Mtag2	0.3	6.07	20.23	2.05e-05	0.000344058	Control	0.529567	0	0	0	0.846609	0.435322	Treat	7.24789	5.84433	5.12001
ENSMUSG00000049038	Mterf2	1.6	12	7.5	0.000213311	0.00205854	Control	2.59696	0.298582	2.22028	1.90216	1.47639	1.0822	Treat	15.0684	11.5341	9.38613
ENSMUSG00000026273	Mterf4	6.06	15	2.48	0.000412679	0.00345578	Control	6.75153	4.71374	6.29876	4.52876	8.46243	5.61537	Treat	17.7279	13.5022	13.7614
ENSMUSG00000004748	Mtfp1	1.88	42.4	22.55	0.000397491	0.00338259	Control	0.663915	3.10661	0	0	1.69912	5.79255	Treat	49.6795	41.0958	36.436
ENSMUSG00000029376	Mthfd2l	2.13	14.55	6.83	0.00466814	0.0233216	Control	5.25473	1.59942	0.0493498	0.10264	3.61718	2.17779	Treat	12.7567	16.5189	14.3674
ENSMUSG00000016510	Mtif3	5.56	11.16	2.01	0.00157403	0.0100782	Control	5.06483	6.03938	3.92788	4.54427	6.30679	7.48008	Treat	12.7184	10.0616	10.6998
ENSMUSG00000039431	Mtmr7	2.57	14.72	5.73	5.93e-05	0.000766308	Control	3.29169	1.24649	3.68571	2.86737	2.61892	1.70367	Treat	17.1186	14.0421	13.0124
ENSMUSG00000019774	Mtrf1l	1.45	10.08	6.95	0.00311941	0.0170708	Control	3.48881	2.82598	0.110274	0	1.22033	1.0416	Treat	11.6265	10.6741	7.93885
ENSMUSG00000021485	Mxd3	0.98	10.28	10.49	6.88e-07	2.97e-05	Control	0.78649	0.663121	1.11522	1.39378	1.14975	0.74886	Treat	11.5429	10.9684	8.33431
ENSMUSG00000068566	Myadm	0.88	8.66	9.84	0.00101819	0.00715561	Control	1.60036	0.330659	0.0149081	0	1.78942	1.55279	Treat	12.2398	7.36384	6.36469
ENSMUSG00000020061	Mybpc1	0.13	9.4	72.31	1.59e-07	1.08e-05	Control	0.47637	0.170174	0	0	0.119361	0.0440469	Treat	10.681	9.9475	7.57477
ENSMUSG00000020900	Myh10	2.85	40.72	14.29	0.000576661	0.00451011	Control	7.14226	0.223446	1.36175	0.930316	5.19046	2.24858	Treat	49.8358	38.2174	34.1156
ENSMUSG00000061086	Myl4	1.15	39.53	34.37	0.000107517	0.001228	Control	0.903164	1.86884	0	0	0.304968	3.84952	Treat	54.1502	35.0066	29.4393
ENSMUSG00000039824	Myl6b	1.97	13.57	6.89	0.00271079	0.0153849	Control	1.98185	1.97479	0.0447706	0.349464	4.79517	2.68408	Treat	12.5492	12.8732	15.276
ENSMUSG00000067818	Myl9	1.13	7	6.19	0.00274493	0.0154829	Control	0.821007	2.3596	0	0.0544194	1.64609	1.9287	Treat	7.47743	7.26164	6.2714
ENSMUSG00000038175	Mylip	0.45	5.82	12.93	0.000211841	0.00205517	Control	0.762381	0.251662	0	0	1.42194	0.287239	Treat	6.94733	6.42097	4.08708
ENSMUSG00000025885	Myo5b	0.3	8.46	28.2	2.13e-05	0.000354957	Control	0.501676	0.0313186	0.0168918	0.0219402	0.172451	1.05075	Treat	11.6749	6.83524	6.8585
ENSMUSG00000048481	Mypop	2.17	13.1	6.04	0.00481143	0.0238912	Control	4.27276	1.36821	0.277826	0.115294	4.20288	2.76538	Treat	14.579	12.76	11.9737
ENSMUSG00000041794	Myrip	1.36	6.92	5.09	0.00617305	0.0290608	Control	1.86747	2.30691	0	0.0107202	1.65245	2.30235	Treat	7.54241	6.71479	6.50748
ENSMUSG00000061911	Myt1l	0.36	16.35	45.42	1.01e-06	3.79e-05	Control	0.679921	0.146011	0.0225016	0.0146134	0.631404	0.667296	Treat	19.4729	16.0347	13.5537
ENSMUSG00000033186	Mzt1	3.54	26.59	7.51	0.00746806	0.0334627	Control	8.05472	3.5341	0.0179712	0.0701385	6.33437	3.23222	Treat	25.0763	30.277	24.4297
ENSMUSG00000041132	N4bp2l1	2.95	17.04	5.78	0.00575326	0.0275181	Control	5.29201	3.66644	0.355308	0.37003	4.24421	3.75498	Treat	21.5358	16.1556	13.4169
ENSMUSG00000044442	N6amt1	2.32	13.7	5.91	0.00658164	0.0304956	Control	5.00678	2.4737	0.115498	0.134602	3.81455	2.35279	Treat	16.5732	13.1063	11.4284
ENSMUSG00000002728	Naa20	11.45	61.45	5.37	0.00323834	0.0175905	Control	23.6303	6.27504	4.54963	4.61824	19.6261	9.99278	Treat	80.9874	57.5677	45.805
ENSMUSG00000025402	Nab2	0.74	13.05	17.64	2.81e-05	0.000436464	Control	1.0263	0.962041	0.252138	0.0683085	1.20819	0.910839	Treat	18.3947	11.6874	9.07745
ENSMUSG00000031878	Nae1	5.17	50.52	9.77	0.00532685	0.0258562	Control	14.2331	4.15018	0	0.546381	7.94676	4.12549	Treat	63.9399	46.488	41.1385
ENSMUSG00000055430	Nap1l5	23.24	623.42	26.83	0.00308575	0.0169117	Control	64.3045	18.3965	0.809221	1.52063	31.0531	23.3486	Treat	804.848	583.058	482.34
ENSMUSG00000027438	Napb	1.46	110.14	75.44	6.81e-06	0.000153507	Control	2.38177	0.941858	0.216726	0.263527	1.23327	3.73794	Treat	134.354	105.49	90.5892
ENSMUSG00000027799	Nbea	2.97	28.97	9.75	0.00250317	0.0145322	Control	8.26274	2.27741	0.1595	0.180383	3.61719	3.35263	Treat	34.3691	27.2182	25.3282
ENSMUSG00000041120	Nbl1	2.8	16.24	5.8	0.0118478	0.047729	Control	5.24392	0.982204	0.0815499	0.0603595	5.6249	4.79313	Treat	19.3955	15.5465	13.7797
ENSMUSG00000032475	Nck1	1.99	16.63	8.36	0.00186246	0.0115134	Control	5.18218	2.16379	0	0.310658	1.88256	2.40282	Treat	15.7624	18.1738	15.96
ENSMUSG00000039697	Ncoa7	0.62	11.11	17.92	4.21e-05	0.000594671	Control	1.84729	0.292638	0.0150975	0.117559	0.953185	0.467575	Treat	11.4518	11.3062	10.5789
ENSMUSG00000036564	Ndrg4	7.63	506.79	66.42	0.0001249	0.00137316	Control	5.97042	6.1616	0.675164	1.4758	9.88094	21.626	Treat	638.79	478.242	403.342
ENSMUSG00000023089	Ndufa5	35.36	891.97	25.23	0.00536374	0.0259837	Control	48.1939	45.8543	1.20631	1.44539	53.1067	62.3713	Treat	1079.69	845.654	750.561
ENSMUSG00000070283	Ndufaf3	10.7	88.79	8.3	0.0110248	0.0451064	Control	13.8849	16.813	0.6975	0.732559	16.1707	15.9216	Treat	109.481	87.3982	69.4918
ENSMUSG00000028261	Ndufaf4	2.66	20.71	7.79	0.000407788	0.00342654	Control	6.08787	1.67197	1.042	0.912008	2.94552	3.27826	Treat	20.5384	21.9406	19.6552
ENSMUSG00000050323	Ndufaf6	1.43	16.45	11.5	0.00132117	0.00878147	Control	2.50848	1.02549	0	0.184896	3.35479	1.52429	Treat	17.2125	23.6083	8.52929
ENSMUSG00000024082	Ndufaf7	2.53	14.94	5.91	0.00436181	0.022199	Control	4.76688	2.98011	0.277126	0.335955	4.32014	2.52351	Treat	16.8471	14.541	13.4412
ENSMUSG00000025968	Ndufs1	23.13	229.23	9.91	0.00149368	0.00969047	Control	49.108	20.2117	7.4445	5.05699	35.1221	21.8368	Treat	267.068	231.389	189.228
ENSMUSG00000040536	Necab1	0.26	19.09	73.42	8.04e-09	1.24e-06	Control	0.43968	0.219461	0.179912	0.244232	0.091397	0.406433	Treat	21.4617	20.1594	15.6449
ENSMUSG00000027489	Necab3	1.42	29.36	20.68	0.000296569	0.00267897	Control	0.370409	1.2509	0.159892	0	1.41461	5.30727	Treat	37.1952	24.6021	26.2863
ENSMUSG00000024589	Nedd4l	1.6	9.37	5.86	0.00561512	0.0270055	Control	2.60977	1.72714	0.0243775	0	3.19162	2.03605	Treat	11.6302	8.53622	7.94952
ENSMUSG00000020396	Nefh	0.23	49.24	214.09	2.41e-08	2.9e-06	Control	0.179579	0.143151	0.058417	0.0886634	0.0379198	0.895009	Treat	47.9476	46.8243	52.9583
ENSMUSG00000022055	Nefl	2.05	178.38	87.01	3.3e-05	0.000503097	Control	0.943407	2.60459	0.0366468	0.158665	1.18829	7.35563	Treat	196.769	173.185	165.18
ENSMUSG00000022054	Nefm	2.49	82.11	32.98	6.44e-06	0.000147813	Control	1.00886	1.26677	3.93211	4.07285	1.30965	3.37409	Treat	102.328	73.0485	70.9665
ENSMUSG00000040037	Negr1	2.92	17.55	6.01	0.00716186	0.0325274	Control	5.98482	3.3909	0.177033	0.201494	4.72294	3.06451	Treat	20.1938	16.4387	16.0208
ENSMUSG00000026749	Nek6	2.6	10.35	3.98	7.72e-06	0.000166908	Control	2.04402	2.44765	2.81557	3.18936	2.94096	2.14799	Treat	12.5078	9.67774	8.87143
ENSMUSG00000055409	Nell1	0.18	5.38	29.89	9.6e-06	0.000192912	Control	0.178309	0.0563711	0	0.0278833	0.201944	0.605541	Treat	7.57426	4.21326	4.3622
ENSMUSG00000020982	Nemf	3.75	12.35	3.29	0.00470742	0.02347	Control	9.65601	2.52592	2.1717	3.02999	2.67639	2.453	Treat	13.5445	13.3626	10.1298
ENSMUSG00000006435	Neurl1a	2.88	24.05	8.35	0.00496001	0.0244144	Control	1.28201	2.12047	0.0490826	0.0637502	3.73806	10.0509	Treat	29.4285	22.0375	20.6777
ENSMUSG00000034701	Neurod1	0	72.53	73	1.12e-11	7.51e-09	Control	0	0	0	0	0	0.0291935	Treat	84.0172	69.7277	63.844
ENSMUSG00000038255	Neurod2	0.2	20.05	100.25	4.85e-07	2.33e-05	Control	0.0926423	0.253859	0.0251138	0.0490074	0.0489058	0.752809	Treat	27.0015	17.8656	15.2692
ENSMUSG00000037984	Neurod6	0.27	30.89	114.41	1.65e-07	1.11e-05	Control	0.1398	0.452731	0.0189487	0.0739535	0.2214	0.719473	Treat	41.405	26.3543	24.8987
ENSMUSG00000029832	Nfe2l3	6.98	1.82	-3.84	0.00196876	0.0120488	Control	7.8272	9.85108	4.77467	3.54786	6.88328	8.98229	Treat	1.77207	2.28279	1.41356
ENSMUSG00000008575	Nfib	2.39	14.57	6.1	0.00510727	0.0250721	Control	7.5935	1.15482	0.231782	0.371171	3.26128	1.74971	Treat	15.8655	14.6664	13.1741
ENSMUSG00000020248	Nfyb	3.38	21.27	6.29	0.00242761	0.0142004	Control	7.75528	1.33869	0.823487	1.32527	5.96411	3.07586	Treat	24.3824	21.0744	18.346
ENSMUSG00000026259	Ngef	2.66	54.59	20.52	0.000400709	0.00339424	Control	2.58137	2.17044	0.147296	0.26983	2.87366	7.94568	Treat	69.2354	49.4819	45.0473
ENSMUSG00000047084	Ngrn	2.51	27.92	11.12	0.00132464	0.00879583	Control	4.45291	2.4515	0.139203	0.135604	4.55112	3.3039	Treat	31.3982	28.0946	24.2821
ENSMUSG00000021772	Nkiras1	13.19	152.24	11.54	0.000121648	0.00134953	Control	18.3579	17.2464	5.51511	6.13037	17.4196	14.469	Treat	205.025	134.384	117.321
ENSMUSG00000035984	Nme5	0.33	23.48	71.15	1.65e-06	5.4e-05	Control	0.526327	0	0	0.0910143	0.554673	0.836647	Treat	32.5866	20.8754	16.9929
ENSMUSG00000026575	Nme7	8.47	444.35	52.46	1.13e-05	0.000219041	Control	4.24503	3.88711	14.3866	15.6683	3.76822	8.85997	Treat	571.741	411.387	349.919
ENSMUSG00000026643	Nmt2	2.54	12.22	4.81	0.00771194	0.0342836	Control	4.481	2.14124	0.291702	0.402565	5.2311	2.70715	Treat	12.3299	13.4925	10.8509
ENSMUSG00000023087	Noct	1.03	18.65	18.11	0.000107009	0.0012241	Control	1.52222	0.335356	0.13913	0.14457	2.92659	1.12471	Treat	20.3813	20.0292	15.5406
ENSMUSG00000041923	Nol4	2.37	27.35	11.54	0.000728899	0.00547345	Control	3.96939	1.6984	0.135893	1.12833	6.09916	1.17221	Treat	33.4793	27.7823	20.8004
ENSMUSG00000063200	Nol7	11.57	51.26	4.43	0.00507091	0.0249102	Control	23.2862	13.3275	3.4735	4.32365	13.8079	11.23	Treat	53.6892	56.5127	43.5791
ENSMUSG00000027133	Nop10	6.52	63.92	9.8	0.0098076	0.041229	Control	9.08447	8.2479	0	0	12.9628	8.80496	Treat	75.8295	59.5697	56.358
ENSMUSG00000037362	Nov	0.33	12.47	37.79	9.28e-06	0.00018959	Control	0.153288	0.242881	0.0291108	0.113434	0.272287	1.17607	Treat	17.8399	10.5657	8.99352
ENSMUSG00000021047	Nova1	2.51	14.75	5.88	0.0100872	0.042139	Control	7.75398	1.03817	0.0271573	0.120122	4.66448	1.43276	Treat	17.1247	14.53	12.5981
ENSMUSG00000026077	Npas2	0.27	7.94	29.41	8.98e-06	0.000186248	Control	0.135138	0.178441	0.0481201	0.0125004	0.656136	0.573957	Treat	11.003	7.26073	5.56124
ENSMUSG00000027378	Nphp1	2.44	24.85	10.18	0.00198937	0.0121345	Control	4.77521	4.02722	0.0856425	0.116657	2.48134	3.15695	Treat	32.1077	23.0413	19.3929
ENSMUSG00000026241	Nppc	0.67	6.11	9.12	0.00168374	0.0106085	Control	0.97207	1.45291	0	0	0.256577	1.3165	Treat	9.88427	4.20941	4.22459
ENSMUSG00000022421	Nptxr	3.93	35.66	9.07	0.00622558	0.0292332	Control	2.43928	2.61646	0.031111	0.0202323	3.92368	14.5514	Treat	49.7447	29.5369	27.7016
ENSMUSG00000029819	Npy	2.8	133.64	47.73	0.000243923	0.00230846	Control	2.24192	2.36819	0	0	3.78324	8.3956	Treat	207.691	91.1547	102.079
ENSMUSG00000005677	Nr1i3	5.61	12.1	2.16	0.000546172	0.00432696	Control	4.07344	5.77149	6.90281	6.61854	4.72044	5.5468	Treat	9.99286	13.1582	13.1423
ENSMUSG00000069171	Nr2f1	3.96	26.82	6.77	0.00257044	0.0148057	Control	8.67913	1.95072	0.976914	1.23066	7.33132	3.61561	Treat	34.8571	24.7536	20.8448
ENSMUSG00000030551	Nr2f2	0.29	16.2	55.86	6.79e-08	5.93e-06	Control	0.437081	0.138308	0.436886	0.28528	0.164962	0.30184	Treat	20.4531	16.0369	12.1227
ENSMUSG00000026826	Nr4a2	1.27	10.92	8.6	0.0021841	0.013005	Control	1.75703	0.371652	0	0	1.45386	4.03913	Treat	11.44	12.0595	9.25502
ENSMUSG00000042834	Nrep	13.49	232.47	17.23	0.00617083	0.0290608	Control	27.9526	9.39493	0.0944526	0.368616	29.6328	13.4878	Treat	240.908	238.437	218.064
ENSMUSG00000053310	Nrgn	35.01	871.25	24.89	0.00701235	0.0320266	Control	8.24556	40.0144	0.0294991	0.23026	14.5914	146.934	Treat	1222.96	711.705	679.071
ENSMUSG00000001520	Nrip2	0.98	11.18	11.41	2.55e-06	7.28e-05	Control	1.24101	0.397762	1.25638	1.04395	1.12037	0.806737	Treat	13.4611	11.3225	8.75055
ENSMUSG00000034825	Nrip3	0.96	20.72	21.58	2.97e-05	0.00045889	Control	0.165239	0.640429	0.438064	0.32235	2.08281	2.12966	Treat	21.6546	21.8917	18.6126
ENSMUSG00000039114	Nrn1	1.95	141.16	72.39	2.51e-05	0.000404052	Control	2.16177	2.29768	0.0753905	0.131963	2.38384	4.63239	Treat	187.362	125.514	110.604
ENSMUSG00000059361	Nrsn2	0.48	34.26	71.38	1.37e-06	4.67e-05	Control	0.271615	0.433036	0	0	0.688249	1.47142	Treat	40.6143	31.4277	30.7357
ENSMUSG00000066392	Nrxn3	0.79	11.25	14.24	0.00010535	0.00120701	Control	1.33336	0.568941	0.0250375	0.0892538	1.9914	0.732918	Treat	12.5122	11.6093	9.63253
ENSMUSG00000034187	Nsf	7.2	132.9	18.46	0.00293357	0.0162108	Control	15.1242	3.21912	0.0969685	0.358563	15.8127	8.59786	Treat	173.749	125.611	99.3271
ENSMUSG00000020297	Nsg2	9.67	139.36	14.41	0.00520702	0.0254596	Control	15.6083	2.86172	0.285935	0.643512	26.7118	11.8897	Treat	198.811	115.041	104.233
ENSMUSG00000054027	Nt5dc3	1.95	13.12	6.73	0.00597328	0.0283201	Control	1.91998	1.86537	0	0.00877036	4.4968	3.39041	Treat	17.7304	11.4137	10.2011
ENSMUSG00000022681	Ntan1	63.83	141.78	2.22	0.00206915	0.0125171	Control	67.3004	83.5613	43.2829	45.2518	60.6907	82.8976	Treat	154.627	143.555	127.145
ENSMUSG00000059974	Ntm	5.99	66.3	11.07	0.000941123	0.00672993	Control	11.1235	2.42228	1.36317	2.19429	12.8593	5.98835	Treat	83.526	61.3471	54.0418
ENSMUSG00000019890	Nts	0.05	7.59	151.8	4.32e-06	0.000105901	Control	0	0.139244	0	0	0	0.151405	Treat	12.0133	5.40582	5.36267
ENSMUSG00000020591	Ntsr2	4.32	84.52	19.56	0.00157017	0.0100623	Control	1.06352	4.44018	0.0288533	0	1.72722	18.6507	Treat	79.3286	89.3077	84.921
ENSMUSG00000022503	Nubp1	16.48	10.56	-1.56	0.010544	0.0435027	Control	14.5235	15.5824	12.1051	18.1935	21.9889	16.5111	Treat	10.1829	11.1458	10.3553
ENSMUSG00000030659	Nucb2	0.98	8.38	8.55	0.00100299	0.00709631	Control	3.18578	0.670841	0	0.138991	0.930254	0.947476	Treat	8.92149	9.38037	6.82592
ENSMUSG00000050174	Nudt6	3.08	10.38	3.37	0.00105112	0.00733786	Control	2.52619	4.87403	1.54874	1.91806	3.9619	3.66745	Treat	10.6189	11.3272	9.1798
ENSMUSG00000031767	Nudt7	1.32	11.88	9	0.00206658	0.0125119	Control	1.35861	3.36373	0	0	0.296883	2.90298	Treat	11.9783	11.5533	12.1065
ENSMUSG00000030717	Nupr1	0.48	20.17	42.02	4.72e-06	0.000113174	Control	0.553861	0.884761	0	0.259246	0	1.1544	Treat	22.1888	23.6313	14.676
ENSMUSG00000090061	Nwd2	0.15	19.08	127.2	9.43e-09	1.36e-06	Control	0.15147	0.00864004	0.234042	0.172779	0.104751	0.253784	Treat	22.4969	20.0367	14.7128
ENSMUSG00000045348	Nyap1	0.71	10.36	14.59	0.000177535	0.00181257	Control	0.575987	0.882539	0.0160078	0	0.779731	1.99593	Treat	14.2736	8.62648	8.18262
ENSMUSG00000029153	Ociad2	2.46	36.49	14.83	0.00113544	0.00780776	Control	1.55146	4.57056	0.0684351	0.142095	3.03738	5.41429	Treat	52.8355	27.0836	29.5658
ENSMUSG00000026158	Ogfrl1	1.31	49.5	37.79	3.73e-05	0.000545055	Control	1.90972	1.00491	0.0359118	0.0791044	1.20162	3.60021	Treat	58.3555	48.759	41.3717
ENSMUSG00000027965	Olfm3	0.16	9.15	57.19	1.8e-07	1.18e-05	Control	0.306627	0	0.00873432	0.0270663	0.460151	0.168045	Treat	10.8176	8.16523	8.47783
ENSMUSG00000022562	Oplah	5.4	13.2	2.44	0.000829439	0.00607924	Control	5.09623	6.10819	3.8968	4.0937	7.56418	5.61602	Treat	16.3943	11.4988	11.7048
ENSMUSG00000026761	Orc4	10.64	53.6	5.04	0.00275538	0.0155072	Control	21.8867	10.899	3.32484	5.04698	14.5434	8.11919	Treat	60.0363	58.582	42.1772
ENSMUSG00000025353	Ormdl2	10.83	18.66	1.72	0.00326457	0.0177199	Control	12.2347	13.1064	8.72484	7.5411	11.327	12.0219	Treat	18.34	19.5588	18.0764
ENSMUSG00000020189	Osbpl8	1.72	8.11	4.72	0.0120615	0.0483767	Control	5.59235	0.787209	0.0561537	0.175068	2.7799	0.926993	Treat	8.43678	8.98987	6.89171
ENSMUSG00000028559	Osbpl9	12.64	54.43	4.31	0.00210557	0.0126334	Control	21.3692	4.19361	12.6862	11.8461	16.8468	8.91659	Treat	64.4701	55.369	43.4526
ENSMUSG00000042616	Oscp1	3.07	29.47	9.6	0.00441438	0.0223735	Control	5.42433	3.84691	0.170448	0.0104819	4.66704	4.32549	Treat	45.1607	20.4848	22.7691
ENSMUSG00000043415	Otud1	0.61	7.3	11.97	0.000386554	0.00332808	Control	1.0881	0.109465	0.0738006	0.0575146	1.84998	0.51112	Treat	9.95715	6.3804	5.57476
ENSMUSG00000039670	Oxld1	1.37	14.36	10.48	0.00157578	0.0100806	Control	1.19259	4.2157	0	0	0.470151	2.3183	Treat	17.8109	14.4256	10.8342
ENSMUSG00000037196	Pacrg	2.33	15.02	6.45	0.00513784	0.0251549	Control	3.04781	4.38505	0.360508	0	3.33077	2.83871	Treat	15.1515	19.0233	10.8807
ENSMUSG00000040276	Pacsin1	2.5	30.76	12.3	0.00234531	0.0138345	Control	0.700646	3.55057	0.0268554	0	1.23874	9.45511	Treat	39.2004	26.8654	26.2163
ENSMUSG00000030680	Pagr1a	6.38	50.45	7.91	0.0126003	0.0499387	Control	5.5768	16.7197	1.64e-14	0.157966	5.78816	10.0099	Treat	55.6404	57.8954	37.8005
ENSMUSG00000074923	Pak6	1.59	13.24	8.33	0.00241591	0.0141713	Control	0.63204	0.899966	0.134623	0.229294	3.99475	3.67582	Treat	17.7799	11.7652	10.189
ENSMUSG00000060424	Pantr1	25.08	351.33	14.01	0.0100487	0.042026	Control	25.2011	30.8168	0.446993	1.75937	38.0075	54.2659	Treat	434.043	328.412	291.537
ENSMUSG00000058441	Panx2	3.97	38.9	9.8	0.00457072	0.0229129	Control	1.12696	6.21237	0.0367575	0.358165	2.85706	13.2194	Treat	46.5005	30.5446	39.6682
ENSMUSG00000030770	Parva	1.03	10.3	10	0.000350279	0.00306609	Control	1.34409	0.934031	0.0921258	0.0355788	2.15183	1.64598	Treat	10.3853	10.7424	9.75774
ENSMUSG00000027168	Pax6	0.63	9.11	14.46	4.5e-07	2.23e-05	Control	0.88671	0.258866	0.535778	0.894614	0.797344	0.391776	Treat	8.87596	9.55753	8.88952
ENSMUSG00000020098	Pcbd1	1.46	25.33	17.35	0.000665996	0.00508957	Control	2.69123	0.11845	0.0638865	0.165961	5.37804	0.368715	Treat	27.0613	26.5743	22.3502
ENSMUSG00000021496	Pcbd2	3.04	22.64	7.45	0.00683187	0.0313975	Control	3.37938	5.88002	0	0	5.72082	3.26829	Treat	23.7673	20.0931	24.0518
ENSMUSG00000001120	Pcbp3	4.88	31.99	6.56	0.0124481	0.0494959	Control	7.76434	2.94659	0	0.279448	14.9779	3.33729	Treat	36.9856	32.6195	26.3638
ENSMUSG00000104252	Pcdha4	0.5	13.57	27.14	4.64e-06	0.00011236	Control	1.08773	0.24415	0.201884	0.168571	1.03213	0.259027	Treat	17.3277	12.0995	11.2792
ENSMUSG00000023036	Pcdhga8	3.46	66.08	19.1	0.00206339	0.0125119	Control	4.79249	0.116517	0.0222907	9.48e-200	9.41675	6.38862	Treat	79.0081	60.0706	59.1505
ENSMUSG00000040618	Pck2	0.33	6.31	19.12	7.17e-06	0.000158747	Control	0.639211	0.135042	0.0364177	0.0630693	0.613137	0.490423	Treat	7.90344	5.693	5.3455
ENSMUSG00000061601	Pclo	0.89	12.19	13.7	0.000351275	0.00307114	Control	3.03431	0.409609	0.0139958	0.0308618	0.673275	1.17438	Treat	14.9908	11.2999	10.2854
ENSMUSG00000004630	Pcp2	1.81	423.42	233.93	1.71e-09	5.04e-07	Control	2.24154	1.63431	1.65991	1.11828	1.97251	2.2224	Treat	504.907	328.106	437.24
ENSMUSG00000090223	Pcp4	27.4	2221.45	81.07	0.00170169	0.0106905	Control	32.0783	33.5576	0.0882879	1.14677	41.1256	56.3909	Treat	2755.52	2044.5	1864.32
ENSMUSG00000038370	Pcp4l1	1.02	110.5	108.33	3.45e-06	9.06e-05	Control	0.544565	1.62788	0.0805213	0	1.04536	2.84281	Treat	117.848	113.192	100.447
ENSMUSG00000027419	Pcsk2	2.54	15.43	6.07	0.00901714	0.0388171	Control	4.43255	1.07237	0.0463044	0.156157	6.42584	3.08937	Treat	19.7033	13.2727	13.307
ENSMUSG00000014771	Pdcd2	7.05	36.34	5.15	0.000490257	0.00395346	Control	11.6525	6.75916	3.57835	3.91887	10.7464	5.62216	Treat	42.5729	35.906	30.5284
ENSMUSG00000023868	Pde10a	1.41	10.7	7.59	0.00153648	0.00992428	Control	2.7755	1.23613	0.0171027	0.274134	3.05175	1.07895	Treat	12.8664	9.72334	9.50003
ENSMUSG00000059173	Pde1a	0.41	10.65	25.98	2.94e-06	8.04e-05	Control	0.569678	0.263995	0.0602822	0	0.867254	0.715213	Treat	11.6108	10.8156	9.5383
ENSMUSG00000022489	Pde1b	0.96	47.63	49.61	8.46e-06	0.000177109	Control	1.03988	0.44461	0.126954	0.0916094	1.7416	2.30666	Treat	58.34	42.5108	42.0324
ENSMUSG00000032177	Pde4a	2.07	11.38	5.5	0.00913372	0.0392499	Control	3.13291	2.77689	0.0167165	0	2.88391	3.61702	Treat	13.8541	10.1038	10.1771
ENSMUSG00000021684	Pde8b	4.84	18.71	3.87	0.00910187	0.0391588	Control	7.87993	1.69352	2.25529	2.63287	12.2893	2.31032	Treat	21.1982	19.3513	15.5806
ENSMUSG00000020388	Pdlim4	0.88	12.78	14.52	0.000184922	0.00186037	Control	0.416659	1.03825	0	0.299648	0.632863	2.86272	Treat	16.3306	11.0908	10.9331
ENSMUSG00000021493	Pdlim7	1.31	30.16	23.02	0.0001681	0.00174368	Control	1.62628	0.696411	0	0	3.66737	1.86086	Treat	37.3781	28.9189	24.1872
ENSMUSG00000049225	Pdp1	0.93	31.21	33.56	2.2e-05	0.000363777	Control	1.66213	0.565554	0	0.0571969	1.99583	1.32602	Treat	36.7587	30.8821	26.0021
ENSMUSG00000026784	Pdss1	3	16.8	5.6	8.75e-05	0.00104675	Control	5.7687	1.72578	3.13626	2.48901	2.76155	2.12864	Treat	18.2813	16.7487	15.373
ENSMUSG00000038240	Pdss2	1.12	7.75	6.92	0.00227877	0.0134745	Control	2.10236	0.85427	0	0.0618895	2.57326	1.11016	Treat	9.51763	6.11326	7.62761
ENSMUSG00000030887	Pdzd9	8.78	79.93	9.1	3.08e-06	8.3e-05	Control	10.326	6.00206	9.98385	11.8474	7.01374	7.49587	Treat	96.5598	78.1822	65.0625
ENSMUSG00000024227	Pdzph1	0.32	7.84	24.5	5.98e-05	0.000769169	Control	0.0909582	0.445452	0	0	0.192067	1.21066	Treat	8.50184	10.2053	4.82496
ENSMUSG00000002265	Peg3	2.09	22.42	10.73	0.000503499	0.00403472	Control	6.32237	1.342	0.356895	0.662213	2.06032	1.80362	Treat	26.8898	21.4896	18.8669
ENSMUSG00000042275	Pelo	2.3	13.4	5.83	0.0103267	0.0428955	Control	3.45712	3.39629	0	0.0686875	3.90707	2.95433	Treat	19.3904	10.8519	9.96579
ENSMUSG00000045573	Penk	0.56	100.41	179.3	2.01e-06	6.26e-05	Control	0.163753	0.376233	0.142078	0.0384998	0.444229	2.22434	Treat	148.876	63.6753	88.6657
ENSMUSG00000005907	Pex1	8.28	29.19	3.53	0.00637996	0.0297678	Control	12.9522	2.66722	6.42964	6.13284	14.4927	7.0162	Treat	38.1602	27.6701	21.7478
ENSMUSG00000033065	Pfkm	9.15	87.58	9.57	0.0117485	0.0474071	Control	13.5103	6.39652	0.0742462	0.231458	20.5004	14.1665	Treat	103.992	82.5413	76.2206
ENSMUSG00000021196	Pfkp	12.22	157.01	12.85	0.000913695	0.00658504	Control	25.2106	4.32009	3.57227	3.67182	22.5067	14.0445	Treat	190.263	148.611	132.163
ENSMUSG00000050751	Pgbd5	2.24	29.28	13.07	0.00117671	0.00804631	Control	1.71398	3.46813	0.0240127	0.0312392	3.51723	4.68513	Treat	35.6339	27.2287	24.9671
ENSMUSG00000030413	Pglyrp1	0.52	6.53	12.56	0.000125969	0.00138284	Control	0.414905	0.438273	0.192523	0.574699	0	1.51585	Treat	9.03282	5.22306	5.34857
ENSMUSG00000030729	Pgm2l1	0.75	46.81	62.41	2.45e-06	7.09e-05	Control	1.01352	0.773806	0.0224905	0.0454061	0.683206	1.95571	Treat	48.5232	49.3452	42.5586
ENSMUSG00000036062	Phf24	2.21	23.28	10.53	0.00209804	0.0126199	Control	2.36863	2.27704	0.0685074	0	1.32371	7.22976	Treat	28.1983	22.5333	19.0989
ENSMUSG00000025537	Phkg1	0.82	6.2	7.56	4.91e-05	0.00067134	Control	0.58375	0.972445	0.376155	0.337527	1.04342	1.58229	Treat	5.29865	6.68416	6.62531
ENSMUSG00000026664	Phyh	8.09	112.87	13.95	0.00657006	0.0304805	Control	13.5463	9.08087	0.0313961	0	12.8687	12.986	Treat	112.548	121.566	104.507
ENSMUSG00000079484	Phyhd1	2.97	16.06	5.41	6.68e-05	0.000841751	Control	3.23125	2.75019	2.9669	2.81576	2.13729	3.90174	Treat	23.6868	13.7572	10.7232
ENSMUSG00000003469	Phyhip	2.19	39.42	18	0.000918057	0.00659708	Control	0.361876	1.88401	0	0.0191279	2.24559	8.641	Treat	45.3095	36.389	36.5508
ENSMUSG00000041720	Pi4ka	13.68	153.03	11.19	0.00218021	0.013005	Control	23.2041	9.83326	2.98396	2.29857	25.4117	18.3739	Treat	195.261	147.29	116.547
ENSMUSG00000024867	Pip5k1b	1.65	8.81	5.34	0.00995666	0.04176	Control	3.61833	0.962092	0	0.0202548	4.06409	1.21337	Treat	10.8564	8.74887	6.83889
ENSMUSG00000040430	Pitpnc1	1.22	9.04	7.41	0.00242479	0.0142004	Control	3.0722	0.155057	0.21006	0.103591	2.60823	1.15628	Treat	10.0236	9.52397	7.56944
ENSMUSG00000024851	Pitpnm1	4.88	97.06	19.89	0.000602019	0.00468328	Control	6.84582	1.65	0.720329	0.961332	11.21	7.87716	Treat	128.163	85.9247	77.1005
ENSMUSG00000029406	Pitpnm2	1.91	10.25	5.37	0.00795006	0.0351506	Control	3.55567	0.554316	0.320338	0.305526	3.05112	3.66557	Treat	14.8843	8.17542	7.70075
ENSMUSG00000040543	Pitpnm3	0.62	6.53	10.53	0.000202663	0.00197657	Control	0.747859	0.29965	0.0590917	0.146067	0.801509	1.69026	Treat	8.2577	6.23889	5.09425
ENSMUSG00000019876	Pkib	0.13	17.45	134.23	2.74e-07	1.57e-05	Control	0.522292	0	0	0	0	0.261694	Treat	19.6359	12.31	20.395
ENSMUSG00000023913	Pla2g7	3.79	83.36	21.99	0.000791464	0.0058653	Control	6.16325	2.21253	0.122897	0.143759	5.1197	9.00652	Treat	81.9759	86.2066	81.9071
ENSMUSG00000019817	Plagl1	0.95	8.69	9.15	0.000899517	0.00650202	Control	1.28174	0.155774	0.189114	0.122813	2.44641	1.50821	Treat	11.5093	7.86491	6.68288
ENSMUSG00000039943	Plcb4	1.06	29.2	27.55	3.62e-05	0.000535612	Control	2.65764	1.14756	0.0113053	0.0293784	1.24438	1.24338	Treat	29.519	30.7555	27.3291
ENSMUSG00000026173	Plcd4	1.39	12.08	8.69	2.59e-05	0.000408893	Control	1.15738	0.512971	2.01618	1.81397	1.90888	0.947225	Treat	9.79764	14.3366	12.1035
ENSMUSG00000038910	Plcl2	1.29	11.91	9.23	0.00105543	0.00735394	Control	2.51462	1.12236	0.0100891	0.0393135	2.03835	2.01859	Treat	14.9576	10.7591	10.0093
ENSMUSG00000087141	Plcxd2	0.9	16.58	18.42	0.000123131	0.00135981	Control	2.14969	0.361896	0.0266094	0.0553876	2.07273	0.7551	Treat	18.4778	17.2179	14.0342
ENSMUSG00000030231	Plekha5	2.9	21.4	7.38	0.00595574	0.0282734	Control	7.2222	1.58715	0.178894	0.165946	5.89709	2.35488	Treat	27.383	21.8697	14.9402
ENSMUSG00000039713	Plekhg5	0.96	6.06	6.31	0.00362638	0.0191736	Control	1.58043	0.439572	0.0321913	0.0557579	2.53062	1.12449	Treat	8.41099	5.19735	4.56658
ENSMUSG00000021701	Plk2	3.24	44.99	13.89	0.00248869	0.0144825	Control	4.61227	0.775097	0.0895823	0.155141	11.4514	2.38402	Treat	65.4973	40.0026	29.4687
ENSMUSG00000044667	Plppr4	0.99	18.23	18.41	0.000129291	0.00140877	Control	1.91297	0.345868	0.0806451	0.149915	2.34258	1.10127	Treat	24.6512	15.8674	14.1798
ENSMUSG00000017754	Pltp	1.14	9.81	8.61	8.18e-05	0.000985671	Control	0.69368	1.8062	0.376312	0.734341	0.837506	2.37073	Treat	10.6089	9.15538	9.65577
ENSMUSG00000035383	Pmch	0.67	16.35	24.4	3.14e-05	0.00048305	Control	0.746499	0.131424	1.27591	1.74931	0.132602	0	Treat	14.0396	18.3557	16.6555
ENSMUSG00000036257	Pnpla8	8.21	67.47	8.22	0.0121675	0.0486757	Control	20.8217	7.10344	0	0.548665	10.2284	10.5786	Treat	63.2063	74.7534	64.4596
ENSMUSG00000018659	Pnpo	1.38	17.08	12.38	0.000552486	0.00436286	Control	1.71926	1.32548	0	0	2.73746	2.5015	Treat	20.0597	16.1897	14.9956
ENSMUSG00000023345	Poc1a	2.43	21.48	8.84	0.00406609	0.0209406	Control	1.7401	6.33876	0	0	1.08886	5.43542	Treat	22.5211	21.7433	20.1832
ENSMUSG00000031783	Polr2c	3.87	22.76	5.88	0.000335561	0.00295374	Control	4.34999	4.75163	1.63344	2.04847	6.42742	4.00928	Treat	27.7798	22.7975	17.6953
ENSMUSG00000020329	Polrmt	5.84	30.65	5.25	0.0114819	0.0465358	Control	4.68302	9.97895	1.13821	0.661628	10.784	7.80222	Treat	40.9034	26.1738	24.8615
ENSMUSG00000029167	Ppargc1a	0.36	6.5	18.06	5.73e-05	0.000747273	Control	0.649321	0.0433469	0.0164051	0.0213421	1.24995	0.1734	Treat	7.69668	6.31699	5.4791
ENSMUSG00000053825	Ppfia2	0.86	11.77	13.69	7.15e-05	0.000890914	Control	1.99623	0.928078	0.0311408	0.17797	1.13398	0.91061	Treat	13.1265	11.3768	10.8168
ENSMUSG00000026458	Ppfia4	0.85	16.79	19.75	4.43e-05	0.000618127	Control	0.981349	1.03519	0.00733107	0.0174276	1.16013	1.8731	Treat	18.8392	14.765	16.7557
ENSMUSG00000021868	Ppif	1.82	18.49	10.16	0.00149351	0.00969047	Control	4.13428	0.642574	0.0864844	0.150304	3.72409	2.18477	Treat	21.4703	18.3881	15.5967
ENSMUSG00000046442	Ppm1e	1.93	18.07	9.36	0.000431602	0.00357753	Control	4.53883	1.46879	0.382552	0.584987	2.70999	1.90324	Treat	21.143	18.0067	15.0564
ENSMUSG00000021285	Ppp1r13b	1.38	6.92	5.01	0.00532101	0.0258523	Control	2.09353	0.969122	0.13406	0.0813889	2.93961	2.05394	Treat	7.90192	6.46571	6.40635
ENSMUSG00000002930	Ppp1r17	0.37	12.46	33.68	4.23e-06	0.000104586	Control	0.963777	0.509029	0.0249587	0	0.606971	0.144047	Treat	15.2709	12.2139	9.90453
ENSMUSG00000022490	Ppp1r1a	5.54	78.92	14.25	0.00218552	0.013005	Control	3.17573	10.9203	0.337603	0.439202	4.60206	13.7631	Treat	91.1074	77.8741	67.7673
ENSMUSG00000061718	Ppp1r1b	1.69	143.77	85.07	3.87e-05	0.00055483	Control	0.477257	3.02057	0	0.101909	0.957335	5.58231	Treat	192.357	117.348	121.595
ENSMUSG00000067279	Ppp1r3c	0.79	16.01	20.27	0.000101058	0.00117061	Control	0.595135	1.67123	0.0146665	0.0572408	0.199927	2.22752	Treat	13.7134	17.6808	16.6366
ENSMUSG00000024500	Ppp2r2b	5.44	62.27	11.45	0.00342256	0.0183202	Control	14.6337	1.33096	0.155982	1.10935	11.6874	3.71812	Treat	70.1668	62.787	53.8632
ENSMUSG00000028161	Ppp3ca	21.91	411.48	18.78	0.00553262	0.0266786	Control	58.5738	16.2934	0.529678	1.48663	32.3312	22.2493	Treat	534.699	389.817	309.935
ENSMUSG00000038582	Pptc7	1.63	9.09	5.58	0.00084593	0.00616933	Control	2.66937	0.921851	0.638036	0.544916	3.23737	1.75162	Treat	8.96418	9.55232	8.76236
ENSMUSG00000006014	Prg4	0.69	6.17	8.94	0.00118337	0.00808435	Control	0.164028	0.0813856	2.03696	1.61299	0.129351	0.0884945	Treat	7.38397	6.0363	5.10346
ENSMUSG00000028944	Prkag2	2.47	22.32	9.04	0.00241839	0.0141745	Control	3.4096	4.01808	0.0117986	0.179111	4.45676	2.75307	Treat	23.7478	23.5982	19.6173
ENSMUSG00000025855	Prkar1b	9.09	144.9	15.94	0.00563935	0.0271043	Control	10.5964	7.45872	0.0617113	0.118382	17.6376	18.6423	Treat	186.061	132.202	116.427
ENSMUSG00000052889	Prkcb	18.34	462.67	25.23	0.00452935	0.0227832	Control	46.3152	7.41664	0.115364	0.686854	34.9068	20.5849	Treat	577.719	431.566	378.72
ENSMUSG00000021948	Prkcd	0.48	12.77	26.6	5.91e-06	0.000137382	Control	0.556302	0.975688	0.0213925	0.154642	0.355576	0.833555	Treat	17.1387	11.1042	10.0552
ENSMUSG00000037060	Prkcdbp	2.06	27.47	13.33	0.000914589	0.00658504	Control	2.94069	1.6279	0	0.0576154	4.48468	3.27464	Treat	30.083	28.2983	24.0331
ENSMUSG00000045038	Prkce	1.25	53.53	42.82	2.15e-05	0.000357878	Control	2.17127	0.844522	0.0316925	0.102209	2.17585	2.1475	Treat	66.2255	50.1792	44.1841
ENSMUSG00000078816	Prkcg	1.28	51.67	40.37	4.91e-05	0.00067134	Control	0.792034	1.46405	0	0.169926	1.11724	4.13627	Treat	72.016	43.6506	39.3391
ENSMUSG00000030350	Prmt8	0.71	16.98	23.92	3.53e-05	0.000526872	Control	0.431968	0.699448	0.0585496	0.0761698	0.741115	2.2231	Treat	21.9219	13.6552	15.3551
ENSMUSG00000044122	Proca1	0.97	7.99	8.24	1.67e-05	0.000297204	Control	0.629057	1.13359	0.67844	0.707129	1.57715	1.09691	Treat	5.56838	9.65873	8.7578
ENSMUSG00000003526	Prodh	1.67	15.2	9.1	0.000225708	0.00215834	Control	0.772488	2.16558	1.10124	1.07058	0.978434	3.9587	Treat	21.4563	10.7721	13.3825
ENSMUSG00000035597	Prpf39	6.38	32.98	5.17	0.00266464	0.015217	Control	15.8697	2.23409	5.77275	6.4938	5.54103	2.3425	Treat	39.4665	32.0395	27.419
ENSMUSG00000045114	Prrt2	2.17	68.95	31.77	0.000253451	0.00237416	Control	1.0496	5.30244	0.120185	0.0208889	1.03284	5.50922	Treat	84.0604	70.2506	52.54
ENSMUSG00000024347	Psd2	1.1	13.31	12.1	0.000288005	0.00261771	Control	1.66546	0.607302	0.055881	0.0845865	2.12926	2.05955	Treat	12.8002	14.3467	12.7803
ENSMUSG00000028484	Psip1	29.39	141.06	4.8	0.000791146	0.0058653	Control	67.4376	19.6717	19.8882	17.6943	28.732	22.9402	Treat	154.087	150.935	118.156
ENSMUSG00000019303	Psmc3ip	2.14	9.92	4.64	0.00129821	0.00865944	Control	2.30482	0.588124	2.74462	3.37306	2.51676	1.3158	Treat	13.5466	8.51604	7.68716
ENSMUSG00000022216	Psme1	9.68	58.69	6.06	0.00942477	0.0400765	Control	14.1055	8.06823	1.24088	1.71329	21.4889	11.4626	Treat	69.8759	58.2488	47.9574
ENSMUSG00000063179	Pstk	15.59	32.99	2.12	0.00103143	0.0072348	Control	18.3505	17.3626	11.7725	11.9863	18.4361	15.6441	Treat	33.7633	38.565	26.6542
ENSMUSG00000059456	Ptk2b	1.06	70.86	66.85	3.54e-05	0.000526872	Control	0.204591	1.05313	0.021237	0.027628	0.356591	4.69093	Treat	91.5091	65.6081	55.4533
ENSMUSG00000030122	Ptms	90.82	1163.68	12.81	0.00596717	0.0283093	Control	97.0746	131.95	6.86851	15.94	152.8	140.289	Treat	1400.27	1079.33	1011.43
ENSMUSG00000059895	Ptp4a3	1.8	9.43	5.24	0.00930244	0.0397424	Control	2.41087	1.25205	0.011628	0.0206804	4.37584	2.70914	Treat	11.1138	8.34254	8.83959
ENSMUSG00000030854	Ptpn5	2.92	19.98	6.84	0.00685691	0.0314811	Control	5.9629	0.509695	0.120441	0.607975	5.81503	4.53393	Treat	24.7908	16.8888	18.2506
ENSMUSG00000028909	Ptpru	0.98	15.85	16.17	0.000179474	0.00182052	Control	2.23178	0.721346	0.0700127	0.0915496	2.20035	0.558762	Treat	19.737	16.1426	11.6561
ENSMUSG00000072582	Ptrh2	1.93	8.48	4.39	0.000298492	0.00269303	Control	2.39187	1.87805	1.13612	0.853404	2.73176	2.58069	Treat	9.92049	8.20576	7.31416
ENSMUSG00000020415	Pttg1	1.02	81.19	79.6	9.7e-06	0.000194203	Control	2.54313	0.378158	0	0.0326182	2.32606	0.852664	Treat	96.8428	76.8387	69.8857
ENSMUSG00000043991	Pura	2.24	14.91	6.66	0.0048383	0.023976	Control	7.30958	1.88026	0.0842907	0.130011	2.01537	2.00164	Treat	14.7476	16.0054	13.9648
ENSMUSG00000005716	Pvalb	1.51	355.94	235.72	2.7e-06	7.57e-05	Control	1.22911	2.53694	0	0.0638793	2.19993	3.04947	Treat	430.055	306.369	331.382
ENSMUSG00000029499	Pxmp2	1.67	10.83	6.49	0.00469375	0.0234177	Control	1.78411	3.40942	0	0	2.12832	2.7047	Treat	13.4386	10.0433	9.00908
ENSMUSG00000030793	Pycard	0.97	7.32	7.55	4.66e-05	0.00064394	Control	0.465699	0.697129	0.636195	0.821415	1.72401	1.50477	Treat	7.16164	5.89117	8.90525
ENSMUSG00000032648	Pygm	1.53	68.81	44.97	4.93e-05	0.00067134	Control	0.777463	3.68459	0.0145282	0.0188892	2.1368	2.57756	Treat	77.0593	67.0547	62.3268
ENSMUSG00000027935	Rab13	2.46	10.94	4.45	0.0126154	0.0499446	Control	2.48829	5.19607	0.302258	0.111361	2.96719	3.67429	Treat	10.5725	12.5781	9.66917
ENSMUSG00000021062	Rab15	5.14	44.04	8.57	0.0081807	0.0359128	Control	5.12306	5.27929	0.0124889	0.152212	6.75669	13.5352	Treat	51.2513	40.4914	40.3733
ENSMUSG00000079657	Rab26	1.29	25.95	20.12	3.82e-05	0.000551719	Control	0.984954	0.0622751	1.49453	1.69	0.720977	2.7681	Treat	33.1951	24.7595	19.8988
ENSMUSG00000093565	Rab26os	2.84	56.45	19.88	0.00160532	0.0102517	Control	6.08516	0	0	0	9.4836	1.48214	Treat	62.7275	59.6945	46.9324
ENSMUSG00000003411	Rab3b	2.05	67.87	33.11	0.000201811	0.00197313	Control	2.16002	3.78805	0.0124227	0.0161355	2.81278	3.5011	Treat	97.8201	63.2792	42.5206
ENSMUSG00000021700	Rab3c	0.52	43.06	82.81	6.44e-07	2.85e-05	Control	1.0095	0.269877	0.0133492	0.0289442	0.710551	1.10265	Treat	49.0892	43.0846	37.0201
ENSMUSG00000025170	Rab40b	1.31	11.76	8.98	0.000782705	0.00583352	Control	2.23646	2.04146	0.11124	0.0578867	1.92705	1.46439	Treat	13.9743	12.2729	9.04476
ENSMUSG00000022248	Rad1	1.89	8.27	4.38	0.0110175	0.0451016	Control	3.0228	2.59455	0.0635884	0.165548	3.46875	2.00258	Treat	8.56526	7.57084	8.68686
ENSMUSG00000027323	Rad51	3.6	9.11	2.53	0.000255208	0.00237849	Control	3.97327	3.37207	2.36518	3.26164	5.02154	3.59382	Treat	9.65647	8.24781	9.43283
ENSMUSG00000024824	Rad9a	12.17	34.4	2.83	3.17e-05	0.000486778	Control	9.89462	12.5082	10.8892	12.2913	15.6311	11.8005	Treat	40.1352	34.2777	28.7727
ENSMUSG00000038569	Rad9b	3.71	15.96	4.3	0.000359485	0.00312063	Control	5.66802	2.38658	3.29589	3.19396	5.79315	1.94072	Treat	15.9	16.9665	15.0145
ENSMUSG00000039717	Ralyl	1.45	56.21	38.77	3.38e-05	0.0005113	Control	2.84298	1.26307	0.0873192	0.109656	3.09419	1.30388	Treat	65.4648	57.0018	46.1669
ENSMUSG00000041046	Ramp3	0.65	10.53	16.2	0.000145526	0.00154666	Control	0.660556	1.11641	0	0	0.140796	1.98984	Treat	12.0503	10.3912	9.13635
ENSMUSG00000038546	Ranbp9	7.31	41.12	5.63	0.00944429	0.0400918	Control	16.5352	5.61853	1.01902	1.29213	13.2629	6.16078	Treat	44.8123	44.2325	34.3202
ENSMUSG00000038807	Rap1gap2	3.64	21.61	5.94	0.010916	0.0448111	Control	5.75362	1.39446	0.138731	0.365133	7.6768	6.49912	Treat	25.8087	20.3699	18.6477
ENSMUSG00000036894	Rap2b	1.89	9.94	5.26	0.00443607	0.022437	Control	3.54651	1.69291	0.306322	0.275451	3.73575	1.80191	Treat	11.8525	10.0777	7.89483
ENSMUSG00000038020	Rapgefl1	2.29	32.27	14.09	0.00101445	0.00713674	Control	3.99634	1.61167	0.0207009	0.124273	3.08292	4.906	Treat	42.2344	29.3323	25.2507
ENSMUSG00000009281	Rarres2	2.96	13.96	4.72	0.00111188	0.00768171	Control	2.20966	4.90265	1.38968	1.43385	2.20854	5.64155	Treat	15.4211	13.976	12.4885
ENSMUSG00000049892	Rasd1	0.09	12.71	141.22	2.76e-07	1.57e-05	Control	0.193248	0.0962798	0.104773	0.0681516	0.102015	0	Treat	18.3817	10.042	9.69788
ENSMUSG00000034472	Rasd2	1.75	13.96	7.98	0.0037386	0.0196678	Control	2.32519	0.496749	0.0148846	0	5.63424	2.03309	Treat	15.5579	13.5361	12.7721
ENSMUSG00000030134	Rasgef1a	1.07	35.66	33.33	5.34e-05	0.000709397	Control	0.862244	0.826067	0.0195848	0.0163606	0.795673	3.92583	Treat	40.5842	34.7498	31.6356
ENSMUSG00000032356	Rasgrf1	2.38	27.33	11.48	0.00291522	0.0161565	Control	5.10203	0.382886	0.119058	0.0417664	5.70053	2.93807	Treat	39.1996	21.828	20.9525
ENSMUSG00000021708	Rasgrf2	0.69	6.56	9.51	0.000402296	0.00339984	Control	1.37492	0.359313	0.0329956	0	1.15841	1.20052	Treat	8.10061	6.12259	5.4557
ENSMUSG00000027347	Rasgrp1	0.63	38.67	61.38	1.12e-05	0.000217821	Control	0.127672	0.668385	0.0697473	0.0097947	0.19067	2.70659	Treat	44.1347	38.1436	33.7328
ENSMUSG00000032946	Rasgrp2	3.96	52.33	13.21	0.00277914	0.015604	Control	4.58509	1.76771	0.0225401	0.083731	10.9383	6.35527	Treat	58.0274	51.0082	47.9517
ENSMUSG00000034209	Rasl10a	0.58	13	22.41	3.82e-05	0.000551719	Control	0	0.475319	0.164409	0.110994	0.847478	1.89058	Treat	15.4405	12.5455	11.0063
ENSMUSG00000029641	Rasl11a	0.74	15.49	20.93	0.000268281	0.00248143	Control	1.49851	0.218954	0	0.536368	1.92963	0.227296	Treat	26.7533	9.1608	10.5663
ENSMUSG00000049907	Rasl11b	4.36	31.81	7.3	0.0108197	0.0444657	Control	4.96358	8.44741	0.0562424	0.0730517	3.24692	9.368	Treat	39.8874	32.4703	23.0581
ENSMUSG00000025795	Rassf3	0.86	5.98	6.95	0.000995784	0.00706574	Control	0.845098	1.36839	0	0.0298036	1.49452	1.41923	Treat	6.06991	6.34325	5.52994
ENSMUSG00000026430	Rassf5	0.54	7.66	14.19	1.85e-06	5.87e-05	Control	0.379041	0.354118	0.912006	0.919095	0.325193	0.359386	Treat	9.11952	7.14067	6.71415
ENSMUSG00000030779	Rbbp6	6.51	37.49	5.76	0.0104466	0.0432226	Control	15.1209	5.60285	1.20013	0.837038	12.7722	3.5248	Treat	48.6697	37.6887	26.1133
ENSMUSG00000008658	Rbfox1	0.47	51.52	109.62	9.67e-07	3.7e-05	Control	0.702304	0.0741687	0	0	0.654796	1.40959	Treat	61.9534	50.5772	42.0233
ENSMUSG00000033565	Rbfox2	2.01	12.3	6.12	0.00707474	0.0322113	Control	3.96269	0.7039	0.0163347	0.151112	4.54804	2.68727	Treat	14.3114	11.9614	10.614
ENSMUSG00000025576	Rbfox3	1.59	59.01	37.11	8.71e-05	0.00104364	Control	0.794674	1.45417	0.014159	0.159654	2.11213	4.99676	Treat	80.3447	49.7673	46.9183
ENSMUSG00000033760	Rbm4b	9.43	24.29	2.58	0.00138885	0.00913136	Control	11.6734	8.50142	8.71931	9.15569	11.1029	7.41959	Treat	24.9598	32.624	15.2741
ENSMUSG00000078184	Rbm8a2	1.38	11.4	8.26	0.00156882	0.0100623	Control	2.75604	1.31341	0	0.0422589	2.34051	1.81761	Treat	13.1592	11.9	9.13799
ENSMUSG00000046402	Rbp1	0.32	6.53	20.41	5.28e-06	0.000124177	Control	0.13905	0.558149	0.158442	0.0205796	0.207477	0.85347	Treat	6.36957	7.52745	5.68086
ENSMUSG00000024990	Rbp4	0.52	7.61	14.63	0.000101238	0.00117085	Control	0.841087	0.372484	0	0	1.08536	0.809346	Treat	10.6766	5.71962	6.43709
ENSMUSG00000002324	Rec8	0.1	6.32	63.2	7.28e-07	3.06e-05	Control	0	0	0.364609	0.26379	0	0	Treat	8.09139	5.51992	5.33805
ENSMUSG00000044024	Rell2	5.25	33.32	6.35	0.00128983	0.00863473	Control	1.99933	6.601	2.16703	2.80484	4.64206	13.3007	Treat	34.644	31.3412	33.9872
ENSMUSG00000042453	Reln	0.17	12.79	75.24	3.28e-08	3.61e-06	Control	0.20066	0.0263583	0.0375152	0.170434	0.129923	0.454561	Treat	14.0396	13.8608	10.4831
ENSMUSG00000033061	Resp18	2.67	125.83	47.13	4.97e-05	0.000672142	Control	5.048	0.923876	0.629621	0.527271	6.83857	2.02437	Treat	158.808	111.645	107.047
ENSMUSG00000022881	Rfc4	2.14	10.63	4.97	0.00190215	0.0116996	Control	3.11357	2.84898	0.445978	0.777787	2.80141	2.87192	Treat	8.82422	12.7815	10.2986
ENSMUSG00000029363	Rfc5	9.42	35.15	3.73	0.000557253	0.00439578	Control	6.25637	5.96343	8.23358	10.216	17.1036	8.7637	Treat	41.8629	31.5007	32.1004
ENSMUSG00000043190	Rfesd	1.03	6.06	5.88	0.00280712	0.0156989	Control	2.31327	0.787038	0	0.0593519	1.22749	1.79614	Treat	5.76701	6.65605	5.74837
ENSMUSG00000026482	Rgl1	0.98	9.99	10.19	0.000399974	0.00339193	Control	1.32189	0.647478	0.0591398	0.043964	1.96924	1.83808	Treat	11.3693	9.78229	8.82108
ENSMUSG00000030844	Rgs10	4.97	86.87	17.48	0.00201234	0.0122543	Control	3.31134	7.76909	0	0.187062	4.87311	13.6601	Treat	90.5295	93.0074	77.0856
ENSMUSG00000052087	Rgs14	0.37	12	32.43	2.59e-05	0.000408893	Control	0.185808	0.30071	0	0	0.176654	1.56933	Treat	15.9245	11.3114	8.75069
ENSMUSG00000019775	Rgs17	0.52	45.54	87.58	1.2e-07	8.5e-06	Control	0.892094	0.327527	0.105708	0.14655	0.912766	0.763192	Treat	51.9194	45.8626	38.8265
ENSMUSG00000002458	Rgs19	2.61	35.67	13.67	3.7e-07	1.96e-05	Control	3.7265	1.75553	2.0911	3.07763	3.01934	1.99235	Treat	36.6554	34.9444	35.418
ENSMUSG00000026360	Rgs2	2.11	26.39	12.51	0.00135539	0.00895946	Control	5.13147	3.60509	0	0.0170368	1.22638	2.66538	Treat	29.7683	28.0426	21.3672
ENSMUSG00000002459	Rgs20	0.91	14.76	16.22	6.73e-05	0.000844508	Control	1.56852	0.662315	0.0980313	0.182801	1.34925	1.62889	Treat	19.984	12.3251	11.971
ENSMUSG00000038530	Rgs4	1.58	108.21	68.49	3.41e-05	0.000515049	Control	0.571776	1.33661	0	0.0913639	1.97177	5.48741	Treat	129.828	103.547	91.264
ENSMUSG00000026678	Rgs5	0.5	6.11	12.22	0.000118419	0.00131768	Control	0.787476	0.887283	0.00996996	0.0388491	0.0932537	1.20836	Treat	6.04141	6.241	6.05614
ENSMUSG00000026527	Rgs7	2.76	71.48	25.9	0.000397321	0.00338259	Control	5.91668	1.85098	0.0496827	0.255517	5.37678	3.12166	Treat	92.5021	76.3824	45.5555
ENSMUSG00000021719	Rgs7bp	0.75	21.23	28.31	2.2e-05	0.000363777	Control	1.70676	0.277417	0.0262511	0.136605	1.12465	1.24593	Treat	27.0427	20.1423	16.4967
ENSMUSG00000042671	Rgs8	0.18	17.12	95.11	2.8e-07	1.57e-05	Control	0.0251834	0.319445	0	0	0.0536805	0.709808	Treat	20.7302	15.6486	14.9791
ENSMUSG00000020599	Rgs9	1.3	17.49	13.45	0.000780136	0.00582248	Control	3.19226	0.224962	0.0875968	0.113738	3.29162	0.903248	Treat	23.0072	15.7187	13.7366
ENSMUSG00000025735	Rhbdl1	3.85	26.66	6.92	0.00765597	0.0341174	Control	2.04833	7.75158	0.0740039	0.571551	4.51674	8.12652	Treat	35.0311	22.5817	22.3742
ENSMUSG00000029449	Rhof	1.59	7.59	4.77	0.00178834	0.0111207	Control	0.964078	4.08148	0.585011	0.630257	1.45998	1.80221	Treat	7.97046	8.14986	6.64291
ENSMUSG00000097451	Rian	14.73	196.7	13.35	0.00730827	0.032932	Control	28.9811	18.6966	0.638561	0.602536	14.3878	25.064	Treat	225.508	181.172	183.434
ENSMUSG00000036202	Rif1	1.32	6.96	5.27	0.00680583	0.0313171	Control	4.84277	0.473669	0.108182	0.228413	1.66802	0.569078	Treat	7.25461	7.40681	6.20593
ENSMUSG00000028139	Riiad1	0.62	16.97	27.37	0.00010415	0.00119695	Control	1.3844	0	0	0.112031	0	2.24069	Treat	20.138	13.5933	17.1805
ENSMUSG00000029420	Rimbp2	0.87	9.37	10.77	0.000657275	0.00502816	Control	1.45395	0.184754	0.0209162	0.0136048	2.18708	1.34011	Treat	11.5445	8.81329	7.7405
ENSMUSG00000032890	Rims3	0.63	10.19	16.17	1.56e-05	0.000282146	Control	0.611918	0.370328	0.250243	0.0485219	1.19139	1.30356	Treat	10.324	10.2358	10.0186
ENSMUSG00000035226	Rims4	1.29	12.54	9.72	0.00136248	0.00899017	Control	0.643796	1.18322	0.0310262	0.0302725	1.22349	4.6502	Treat	14.6796	11.6966	11.2339
ENSMUSG00000047897	Ripply2	0.32	7.08	22.13	1.08e-05	0.000212274	Control	0.451649	0	0.176982	0.114938	0.331079	0.851196	Treat	9.61559	5.59353	6.04459
ENSMUSG00000057455	Rit2	1.52	79.37	52.22	4.21e-05	0.000594671	Control	2.95924	0.63436	0.0230101	0	3.6744	1.83402	Treat	86.7268	79.0144	72.3815
ENSMUSG00000050357	Rltpr	1.33	26.98	20.29	0.000185797	0.00186206	Control	0.794642	2.30057	0	0.0217793	1.31743	3.51612	Treat	30.5806	25.8818	24.4858
ENSMUSG00000097348	Rmst	0.02	9.82	491	8.17e-11	4e-08	Control	0.0272791	0	0.0147898	0	0	0.0927298	Treat	9.06836	10.8807	9.50283
ENSMUSG00000024925	Rnaseh2c	16.31	71.7	4.4	0.000200553	0.00196906	Control	17.9857	24.9453	9.27127	10.9914	15.4076	19.249	Treat	76.7575	75.1039	63.2536
ENSMUSG00000054855	Rnd1	0.82	12.93	15.77	9.9e-05	0.00115002	Control	1.77256	0.724591	0.018447	0.095994	1.39881	0.921612	Treat	17.3067	11.4449	10.044
ENSMUSG00000017144	Rnd3	1.06	7.41	6.99	0.00319267	0.017381	Control	1.86631	0.469204	0	0.146308	3.43895	0.421428	Treat	7.70829	8.74303	5.79169
ENSMUSG00000098134	Rnf113a2	2.4	12.21	5.09	0.0123116	0.0491394	Control	5.01743	3.47242	0.131429	0.128032	2.27423	3.35017	Treat	17.204	10.3845	9.03576
ENSMUSG00000041528	Rnf123	14.72	42.73	2.9	0.00681489	0.0313391	Control	21.3913	10.1299	7.71352	11.0741	26.7713	11.2455	Treat	55.0448	41.6615	31.4919
ENSMUSG00000029634	Rnf6	1.74	13.08	7.52	0.00248754	0.0144825	Control	4.77257	0.887452	0.0168861	0.281442	2.53103	1.95929	Treat	14.227	13.5818	11.4432
ENSMUSG00000090083	Rnf8	3.33	24.14	7.25	0.00829857	0.0363198	Control	7.95615	3.88644	2.95e-94	5.18e-08	4.94194	3.20274	Treat	25.1079	27.2406	20.0789
ENSMUSG00000038046	Rnmtl1	1.38	21.04	15.25	0.000109072	0.00124382	Control	2.4476	1.81081	0.162926	0.336426	2.05364	1.48426	Treat	28.2701	19.0044	15.8496
ENSMUSG00000020580	Rock2	2.04	16.56	8.12	0.00252562	0.0146279	Control	6.13438	1.77897	0.0596575	0.200176	2.18552	1.87457	Treat	19.4985	16.7969	13.3947
ENSMUSG00000032238	Rora	1.17	6.52	5.57	0.00720907	0.0327013	Control	3.1698	0.12111	0.0635814	0.0932804	2.77727	0.769417	Treat	6.17625	6.67548	6.71148
ENSMUSG00000108934	RP23-124B2.7	29.32	2.57	-11.41	7.18e-06	0.000158747	Control	24.1951	36.1792	23.5414	19.9973	29.8056	42.1893	Treat	2.10641	2.19018	3.42748
ENSMUSG00000109340	RP23-145E21.3	0	7.47	7	1.77e-06	5.71e-05	Control	0	0	0	0	0	0	Treat	11.4167	5.94245	5.06368
ENSMUSG00000108421	RP23-212H18.4	0.08	7.65	95.63	1.06e-07	7.84e-06	Control	0	0	0	0	0	0.471716	Treat	7.69355	7.99949	7.25514
ENSMUSG00000109118	RP23-218K15.3	4.04	14.9	3.69	0.00796376	0.0351689	Control	6.96874	4.98219	1.04055	1.35154	5.36445	4.53835	Treat	13.6691	13.5974	17.4323
ENSMUSG00000108874	RP23-34O23.2	2.41	74.18	30.78	0.000138292	0.00149356	Control	4.27591	3.38755	0	0.395525	1.70896	4.6866	Treat	75.8399	82.5812	64.1312
ENSMUSG00000109357	RP23-383B18.1	380.07	1071.03	2.82	0.000967832	0.00688736	Control	332.83	517.383	261.663	260.278	439.922	468.342	Treat	1328.3	962.393	922.385
ENSMUSG00000109171	RP23-44E14.4	0	15.26	15	1.35e-05	0.000252592	Control	0	0	0	0	0	0	Treat	9.13754	28.5369	8.10561
ENSMUSG00000108607	RP23-455C13.4	0.28	5.66	20.21	0.000210818	0.00204795	Control	0.874329	0	0	0	0	0.818981	Treat	8.69516	4.31672	3.97631
ENSMUSG00000108663	RP23-4H17.2	0.62	109.99	177.4	8.23e-06	0.000174598	Control	3.7258	0	0	0	0	0	Treat	90.9238	129.072	109.985
ENSMUSG00000109168	RP23-89A16.3	44.05	135.49	3.08	0.00725308	0.0328401	Control	37.0037	16.3352	47.6707	67.6399	64.1605	31.4777	Treat	169.999	128.319	108.164
ENSMUSG00000108764	RP24-405B11.2	0.9	42.08	46.76	8.09e-05	0.000983078	Control	0	1.34437	0	0	4.06925	0	Treat	39.814	47.3111	39.1228
ENSMUSG00000109224	RP24-63G4.14	1.4	24.21	17.29	0.000389648	0.00334687	Control	1.49092	2.77196	0	0	1.39509	2.7176	Treat	35.5862	18.9563	18.1022
ENSMUSG00000028187	Rpf1	2.08	15.6	7.5	0.00100147	0.00709236	Control	5.29185	1.28349	0.525398	0.640677	2.65172	2.05829	Treat	18.2654	17.1382	11.404
ENSMUSG00000048758	Rpl29	1.38	70.92	51.39	7.34e-06	0.000160891	Control	2.43503	1.9019	0.0763002	0.297356	2.04886	1.54516	Treat	77.8806	75.4285	59.4591
ENSMUSG00000062006	Rpl34	5.63	105.71	18.78	0.00115208	0.00789997	Control	12.0385	3.73969	0.257082	0.735797	11.8812	5.09852	Treat	92.2879	120.872	103.972
ENSMUSG00000062309	Rpp25	0.87	12.51	14.38	0.000111555	0.00126429	Control	0.952569	0.565998	0.0678383	0.308397	2.34774	0.978806	Treat	16.2966	12.4491	8.79646
ENSMUSG00000049950	Rpp38	0.99	13.55	13.69	0.000117908	0.00131399	Control	1.70112	1.69506	0.0439187	0.171407	1.02631	1.3165	Treat	17.3424	12.6282	10.681
ENSMUSG00000075334	Rprm	5.43	47.36	8.72	0.00811208	0.0357379	Control	10.0639	1.24003	0.293351	0.419797	16.281	4.27949	Treat	69.8024	39.1755	33.116
ENSMUSG00000046215	Rprml	0.96	39.29	40.93	0.000160091	0.00167004	Control	0	1.15718	0	0	0.359247	4.24864	Treat	61.9503	31.0322	24.9014
ENSMUSG00000081715	Rps11-ps3	1.39	10.73	7.72	0.00269471	0.0153173	Control	1.67512	2.27503	0	0	3.06056	1.31144	Treat	7.21885	13.3438	11.6276
ENSMUSG00000084403	Rps15a-ps8	0.19	17.79	93.63	4.55e-08	4.52e-06	Control	0.366246	0.364941	0	0	0	0.396814	Treat	15.8443	19.8775	17.6588
ENSMUSG00000008668	Rps18	13.33	128.79	9.66	0.00126122	0.00848981	Control	25.8038	7.83975	3.20945	6.39043	30.0983	6.65733	Treat	136.611	136.278	113.471
ENSMUSG00000080059	Rps19-ps3	0.89	7.47	8.39	0.00204294	0.01242	Control	0.908869	1.20751	0	0	2.23902	0.984727	Treat	6.38512	11.5448	4.4716
ENSMUSG00000044533	Rps2	7.5	457.78	61.04	0.0002185	0.0020976	Control	10.9033	6.36338	0.82917	0.466406	20.561	5.90246	Treat	466.157	459.372	447.821
ENSMUSG00000063171	Rps4l	1.65	37.43	22.68	3.5e-05	0.000526872	Control	2.22357	1.84403	0.264239	0.422266	2.64403	2.5148	Treat	47.2364	29.9074	35.1334
ENSMUSG00000019235	Rps6kl1	1.7	10.13	5.96	0.00589086	0.0280016	Control	3.27005	0.523672	0.189955	0.0617802	4.31564	1.83476	Treat	11.1088	10.7552	8.53267
ENSMUSG00000082978	Rpsa-ps11	1.94	16.98	8.75	0.00321891	0.0174979	Control	0.693176	2.76283	0	0	3.97292	4.18431	Treat	14.4996	19.0965	17.3443
ENSMUSG00000004896	Rrnad1	7.54	16.92	2.24	0.00476868	0.0237111	Control	11.0351	6.80502	5.28328	4.89796	10.9589	6.27542	Treat	17.6948	18.4092	14.6485
ENSMUSG00000044098	Rsbn1	1.43	6.88	4.81	0.00207211	0.0125247	Control	3.41284	1.04262	0.510996	0.496562	2.25273	0.881243	Treat	7.2221	7.44336	5.96792
ENSMUSG00000024033	Rsph1	0.01	5.21	521	1.11e-07	8.1e-06	Control	0	0	0	0	0.0746887	0	Treat	6.5131	5.22812	3.89811
ENSMUSG00000043811	Rtn4r	0.97	10.04	10.35	0.00104207	0.00729546	Control	0.667125	0.911962	0.0447154	0.0290398	1.50568	2.66673	Treat	15.2578	7.93228	6.92665
ENSMUSG00000041263	Rusc1	3.56	49.57	13.92	0.00187153	0.0115597	Control	4.08894	3.9858	0.0429039	0.132237	7.68802	5.44413	Treat	60.4916	45.7951	42.4346
ENSMUSG00000032417	Rwdd2a	1.35	44.87	33.24	3.73e-06	9.55e-05	Control	2.40831	1.94031	0.409788	0.889978	0.885381	1.57672	Treat	62.0635	38.7893	33.7635
ENSMUSG00000015843	Rxrg	0.51	6.12	12	0.000279447	0.00256212	Control	1.06338	0	0	0.035293	1.53844	0.418174	Treat	6.28908	6.16748	5.91402
ENSMUSG00000041959	S100a10	0.73	112.29	153.82	5.25e-07	2.49e-05	Control	0.281802	1.19047	0.160552	0.18286	0.525839	2.02597	Treat	133.147	115.702	88.0072
ENSMUSG00000027907	S100a11	0.04	6.45	161.25	4.94e-06	0.000117039	Control	0	0	0	0	0	0.241123	Treat	9.8316	5.36685	4.14484
ENSMUSG00000045092	S1pr1	2.62	25.65	9.79	0.00274289	0.0154829	Control	2.25056	1.26441	0.0389419	0.168871	2.12336	9.88331	Treat	20.6623	29.2786	27.022
ENSMUSG00000049532	Sall2	2.06	10.44	5.07	0.00294895	0.0162835	Control	3.31	1.915	0.372946	0.577712	4.29409	1.86825	Treat	11.2214	10.7521	9.33845
ENSMUSG00000038605	Samd10	0.87	6.5	7.47	2.01e-05	0.00034118	Control	1.0509	0.808838	0.724345	0.314581	1.60232	0.726534	Treat	7.16561	5.74659	6.59852
ENSMUSG00000091192	Sardhos	3.73	16.03	4.3	0.00565072	0.0271412	Control	1.87052	7.90346	2.66422	6.92097	1.99357	1.02509	Treat	18.8087	16.2972	12.9839
ENSMUSG00000038570	Saxo2	1.63	24.99	15.33	0.000521456	0.00415806	Control	2.76907	1.77963	0.0143029	0	2.66424	2.58007	Treat	26.477	31.1972	17.3059
ENSMUSG00000050711	Scg2	0.47	34.74	73.91	2.26e-06	6.83e-05	Control	0.579912	0.288687	0.0349044	0	0.279713	1.62658	Treat	45.2669	30.0083	28.9306
ENSMUSG00000064329	Scn1a	0.47	11.12	23.66	5.75e-05	0.000747273	Control	1.56634	0	0.0699364	0.0760996	0.945295	0.153662	Treat	14.5506	10.1185	8.68649
ENSMUSG00000019194	Scn1b	7.5	104.4	13.92	0.00537141	0.0260037	Control	2.69784	11.3216	0	0	5.20377	25.8012	Treat	115.676	93.341	104.195
ENSMUSG00000075318	Scn2a1	1.37	9.4	6.86	0.00207577	0.0125311	Control	3.42714	0.81171	0.131075	0.257886	2.34698	1.25874	Treat	12.269	8.12854	7.80626
ENSMUSG00000070304	Scn2b	0.77	18.67	24.25	2.96e-05	0.00045889	Control	1.07201	0.478782	0.0206718	0.02685	1.04944	1.97328	Treat	21.7066	16.5635	17.7363
ENSMUSG00000046480	Scn4b	0.15	8.57	57.13	7.86e-08	6.71e-06	Control	0.0431483	0.121542	0	0	0.337237	0.409868	Treat	8.93454	7.86962	8.89963
ENSMUSG00000063253	Scoc	2.5	17.01	6.8	0.00555617	0.0267522	Control	5.59121	2.66794	0.0225983	0.0882068	3.69988	2.90095	Treat	16.9904	18.0509	16.0015
ENSMUSG00000048385	Scrt1	1.53	13.41	8.76	0.00171037	0.0107292	Control	0.768948	2.15607	0.0678669	0.063065	1.69922	4.39816	Treat	15.2398	11.486	13.5161
ENSMUSG00000060257	Scrt2	0.14	5.15	36.79	6.03e-07	2.79e-05	Control	0.149383	0.112711	0	0.015792	0.31842	0.257291	Treat	6.58061	4.33841	4.52857
ENSMUSG00000026584	Scyl3	3.19	13.55	4.25	0.00108485	0.00752324	Control	6.58151	1.91204	1.97987	2.38757	4.28888	1.96488	Treat	16.3641	12.6794	11.605
ENSMUSG00000017009	Sdc4	1.33	31.87	23.96	0.000192332	0.00190619	Control	0.543267	1.14278	0.061978	0	0.892459	5.3575	Treat	34.9173	30.355	30.3504
ENSMUSG00000026504	Sdccag8	6.52	70.49	10.81	0.000117174	0.00131178	Control	7.5564	3.04781	9.24397	12.0038	3.3507	3.89314	Treat	84.2586	70.8623	56.3487
ENSMUSG00000022223	Sdr39u1	4.25	54.45	12.81	1.02e-06	3.79e-05	Control	3.52247	2.58277	6.08963	4.96899	3.92953	4.39254	Treat	63.8447	51.4975	48.002
ENSMUSG00000029189	Sel1l3	0.57	6.3	11.05	0.000215497	0.00207419	Control	0.980032	0.204671	0.0232995	0.0111442	1.12031	1.05214	Treat	7.92194	5.83847	5.15178
ENSMUSG00000058013	2020-09-11	2.85	23.24	8.15	0.00107979	0.00749524	Control	5.34606	2.18621	0.429139	0.898123	4.80512	3.45907	Treat	28.1127	21.7935	19.7993
ENSMUSG00000021643	Serf1	6.96	72.49	10.42	0.0033984	0.018207	Control	11.933	7.20292	0.340801	1.33827	12.1731	8.78173	Treat	78.9645	75.2423	63.276
ENSMUSG00000030839	Sergef	3.85	24.38	6.33	0.0109097	0.0448104	Control	8.45875	2.45693	0	0.306573	7.65024	4.25305	Treat	29.5121	21.5105	22.1139
ENSMUSG00000052584	Serp2	9.19	117.16	12.75	0.00495917	0.0244144	Control	7.03156	12.805	0.328644	0.598567	11.9038	22.4613	Treat	134.615	111.297	105.574
ENSMUSG00000000753	Serpinf1	2.36	11.28	4.78	0.00943814	0.0400889	Control	1.69927	3.92257	0.142273	0.475984	2.00565	5.93665	Treat	13.8264	10.049	9.95419
ENSMUSG00000027834	Serpini1	1.53	19.09	12.48	0.000803142	0.00593388	Control	3.98359	1.14203	0.00998278	0.0388991	1.85136	2.18271	Treat	24.4904	18.3328	14.4384
ENSMUSG00000016262	Sertad4	0.44	6.14	13.95	0.000256328	0.0023859	Control	0.543617	0.0469844	0	0.016628	1.61888	0.409669	Treat	8.1861	5.63585	4.59361
ENSMUSG00000038332	Sesn1	2.03	16.25	8	0.00272466	0.0154397	Control	3.78155	1.54366	0.016187	0.1529	4.35627	2.33562	Treat	18.4152	16.0417	14.2851
ENSMUSG00000031671	Setd6	5.29	17.06	3.22	0.00730771	0.032932	Control	5.17621	7.49955	3.55167	1.51327	9.11025	4.88564	Treat	15.8871	21.0794	14.2183
ENSMUSG00000025212	Sfxn3	3.03	21.73	7.17	0.00768782	0.0341971	Control	5.32967	1.84886	0.044079	0.0572532	7.72473	3.16148	Treat	28.1294	19.8406	17.2277
ENSMUSG00000042216	Sgsm1	1.86	10.98	5.9	0.00440942	0.0223638	Control	3.95004	1.36293	0	0.434193	3.55479	1.85446	Treat	12.6485	11.3171	8.98632
ENSMUSG00000045349	Sh2d5	0.82	11.01	13.43	0.000402812	0.00340029	Control	0.466068	2.33884	0	0	0.438768	1.66947	Treat	14.4987	9.50427	9.01427
ENSMUSG00000040666	Sh3bgr	0.44	14.53	33.02	3.96e-06	9.94e-05	Control	0.3309	0.353144	0	0.543037	0.35631	1.05765	Treat	10.5731	20.2947	12.7345
ENSMUSG00000022436	Sh3bp1	8.65	74.53	8.62	0.0121689	0.0486757	Control	10.333	6.19046	0.217866	0.117593	24.9272	10.113	Treat	84.367	75.3329	63.8751
ENSMUSG00000028488	Sh3gl2	7.62	123.6	16.22	0.00395493	0.020541	Control	16.0041	7.3077	0.18393	0.100838	11.918	10.1995	Treat	141.817	122.566	106.402
ENSMUSG00000037541	Shank2	0.7	9.78	13.97	0.000176239	0.00180564	Control	0.74324	0.310196	0.0624228	0.0472967	0.980144	2.03988	Treat	13.0574	8.29522	7.99046
ENSMUSG00000035109	Shc4	19.11	4.52	-4.23	6.47e-05	0.000825066	Control	24.7654	15.7904	17.5113	18.9001	24.9493	12.7364	Treat	4.86192	4.13074	4.57026
ENSMUSG00000033256	Shf	4.24	52.26	12.33	0.00330182	0.0178452	Control	4.27043	4.24112	0.0600521	0.0705444	10.5083	6.29464	Treat	64.15	48.0938	44.5465
ENSMUSG00000024976	Shoc2	1.41	8.76	6.21	0.00305875	0.0167763	Control	3.52796	0.76395	0.14069	0.221899	2.78334	1.03311	Treat	10.0765	8.79108	7.39912
ENSMUSG00000027833	Shox2	0	6.42	6	2.88e-09	6.41e-07	Control	0	0	0	0	0	0	Treat	7.57444	5.4391	6.25281
ENSMUSG00000042700	Sipa1l1	0.98	10.7	10.92	0.000488239	0.00394458	Control	1.72482	0.474253	0.0106561	0.0415275	1.79439	1.83487	Treat	13.0827	9.9116	9.09889
ENSMUSG00000054021	Sirt5	1.08	7.46	6.91	0.00145544	0.00949268	Control	2.33853	0.370535	0.166541	0.216315	1.9939	1.40972	Treat	9.40589	6.58786	6.37705
ENSMUSG00000059182	Skap2	2.08	13.43	6.46	0.00693316	0.0317438	Control	2.85137	4.378	0.0267114	0	1.68273	3.55687	Treat	11.0926	18.0157	11.194
ENSMUSG00000027636	Sla2	8.97	17.56	1.96	0.000403309	0.00340057	Control	6.80321	8.31332	9.5773	11.7286	9.13345	8.25071	Treat	16.8318	18.9125	16.9424
ENSMUSG00000017740	Slc12a5	1.51	66.36	43.95	1.94e-05	0.000333403	Control	1.73488	0.675581	0.338125	0.390422	1.37574	4.53917	Treat	87.6209	54.923	56.5335
ENSMUSG00000030500	Slc17a6	0.03	14.29	476.33	2.15e-12	1.86e-09	Control	0.0519515	0.036585	0	0	0	0.113883	Treat	14.0384	14.4356	14.3902
ENSMUSG00000070570	Slc17a7	9.6	85.12	8.87	0.0119487	0.0480565	Control	1.419	9.28278	0	0	3.4227	43.4663	Treat	124.022	65.7352	65.591
ENSMUSG00000071253	Slc25a16	1.85	14.09	7.62	0.00397309	0.0205771	Control	4.25614	0.813949	0	0	2.93893	3.07705	Treat	15.6758	13.9568	12.6273
ENSMUSG00000004902	Slc25a18	2.62	39.51	15.08	0.000451775	0.00371955	Control	1.27559	2.61066	0.61319	0.442475	1.44448	9.34987	Treat	38.3015	44.548	35.694
ENSMUSG00000028982	Slc25a33	4.11	37.33	9.08	0.00604579	0.0285532	Control	5.45432	3.90507	0	0.0569939	9.38448	5.86579	Treat	40.3801	36.4376	35.1838
ENSMUSG00000029151	Slc30a3	1.02	19.51	19.13	0.000413937	0.00345842	Control	0.660932	2.19548	0	0	0.281554	3.00998	Treat	29.3693	15.2646	13.9065
ENSMUSG00000037771	Slc32a1	0.38	9.95	26.18	6.71e-05	0.0008443	Control	0.0525131	0.41603	0	0	0.195888	1.61159	Treat	14.169	7.5645	8.1234
ENSMUSG00000070287	Slc35g2	1.36	19.67	14.46	6.04e-06	0.000140045	Control	0.98085	1.66203	1.94374	0.8302	0.715819	2.01918	Treat	25.9972	17.7002	15.3132
ENSMUSG00000036949	Slc39a12	1.33	16.27	12.23	0.00121483	0.00824554	Control	0.405336	0.877701	0.231956	0	0.21635	6.25627	Treat	14.0059	17.8915	16.9114
ENSMUSG00000026904	Slc4a10	1.1	11.66	10.6	0.00069149	0.00524618	Control	3.37707	0.252284	0.125016	0.190459	1.73217	0.904553	Treat	14.0441	11.5073	9.42098
ENSMUSG00000029141	Slc4a1ap	5.53	57.92	10.47	0.00238658	0.0140216	Control	9.41797	8.8286	0.538515	0.790818	8.75318	4.82938	Treat	66.2863	53.784	53.6797
ENSMUSG00000060961	Slc4a4	1.14	12.55	11.01	0.000457172	0.00375556	Control	1.97541	0.68833	0.0436646	0.105727	1.30554	2.71568	Treat	10.4411	14.0331	13.1717
ENSMUSG00000027894	Slc6a17	2.3	30.01	13.05	0.00155581	0.0100227	Control	1.30406	2.13992	0.125256	0	1.69834	8.5559	Treat	41.0026	26.9989	22.0256
ENSMUSG00000030495	Slc7a10	3.95	36.51	9.24	0.000254122	0.00237464	Control	4.00597	0.896568	3.10743	2.99428	4.18809	8.47902	Treat	32.1829	38.6587	38.6925
ENSMUSG00000021040	Slirp	34.74	222.48	6.4	0.000171567	0.00176965	Control	50.9046	40.7893	17.7949	18.8939	35.3801	44.6993	Treat	215.99	246.563	204.898
ENSMUSG00000024530	Slmo1	1.29	10.77	8.35	5.74e-05	0.000747273	Control	2.49633	0.988846	0.61235	0.513138	1.66285	1.48205	Treat	12.1246	10.029	10.1423
ENSMUSG00000042045	Sln	0	5.87	6	5.08e-09	9.33e-07	Control	0	0	0	0	0	0	Treat	6.55174	6.30766	4.73812
ENSMUSG00000024921	Smarca2	12.15	99.77	8.21	0.00565797	0.0271583	Control	31.2705	13.4117	1.21175	2.39808	14.3812	10.2118	Treat	117.596	96.1751	85.5365
ENSMUSG00000028949	Smarcd3	13.29	47.08	3.54	0.000562257	0.00442545	Control	13.4816	14.9808	8.16161	7.82892	16.4802	18.8266	Treat	54.9334	44.4752	41.8251
ENSMUSG00000024054	Smchd1	2.1	12.49	5.95	0.00818111	0.0359128	Control	8.67145	0.528251	0.11477	0.15301	2.34299	0.789005	Treat	13.7705	12.6325	11.077
ENSMUSG00000093536	Smim17	0.08	6.48	81	2.36e-08	2.88e-06	Control	0.147279	0.0240321	0	0	0	0.323118	Treat	6.83444	6.57299	6.04241
ENSMUSG00000094500	Smim18	0.2	42.33	211.65	7.09e-08	6.13e-06	Control	0	0.351818	0.382852	0.249034	0	0.191272	Treat	59.7273	36.6946	30.5733
ENSMUSG00000038059	Smim3	1.3	16.49	12.68	0.000566082	0.00443683	Control	0.993308	2.36022	0	0.0269465	1.0084	3.4356	Treat	19.0704	15.1761	15.225
ENSMUSG00000058351	Smim4	14.49	105.98	7.31	0.00282842	0.0157842	Control	26.8516	10.617	4.45157	3.47167	22.8626	18.6706	Treat	139.479	89.5538	88.9099
ENSMUSG00000031906	Smpd3	0.81	5.93	7.32	0.000110837	0.00126004	Control	0.81235	0.480186	0.500148	0.475859	0.901288	1.6708	Treat	8.26274	4.96064	4.57931
ENSMUSG00000033706	Smyd5	2.32	7.87	3.39	0.00707033	0.0322112	Control	3.44463	1.52731	1.16249	0.76743	4.82852	2.17439	Treat	10.0772	7.01262	6.51
ENSMUSG00000027273	Snap25	6.58	1940.21	294.86	6.51e-05	0.000825066	Control	10.8693	6.66137	0.0957376	0.167223	6.14154	15.5524	Treat	2386.3	1917.65	1516.68
ENSMUSG00000021113	Snapc1	1.23	12.51	10.17	0.000840811	0.00613809	Control	3.15311	0.673623	0.0605534	0.0786511	2.15226	1.24259	Treat	15.6351	11.9766	9.90702
ENSMUSG00000025889	Snca	5.8	554.97	95.68	0.000157724	0.00165666	Control	8.07915	6.10123	0.100177	0.391255	4.8268	15.2857	Treat	721.381	518.716	424.807
ENSMUSG00000034891	Sncb	6.04	360.71	59.72	0.000467153	0.00382471	Control	2.79584	5.73769	0.032116	0	4.72775	22.973	Treat	475.558	305.932	300.645
ENSMUSG00000023064	Sncg	0.06	48.99	816.5	2.52e-10	1.09e-07	Control	0	0	0	0	0	0.340169	Treat	46.9004	51.966	48.0915
ENSMUSG00000044349	Snhg11	0.81	53.3	65.8	1.18e-05	0.00022771	Control	0.457527	0.934554	0.0480005	0.0178133	0.859468	2.5725	Treat	78.4104	44.5209	36.9616
ENSMUSG00000097769	Snhg4	0.66	8.02	12.15	4.96e-05	0.000672142	Control	0.854193	1.25407	0	0.151378	0.782579	0.919966	Treat	8.52308	6.8464	8.67617
ENSMUSG00000065336	Snora34	0	31	31	9.88e-07	3.76e-05	Control	0	0	0	0	0	0	Treat	52.6294	17.0823	23.3029
ENSMUSG00000065126	Snord104	9.72	257.83	26.53	0.00177407	0.0110789	Control	0	0	0	58.3367	0	0	Treat	264.231	274.738	234.516
ENSMUSG00000064453	Snord21	3.04	39.15	12.88	0.00397834	0.0205898	Control	0	0	0	18.2472	0	0	Treat	51.7966	20.7856	44.872
ENSMUSG00000077493	Snord91a	5.04	74.66	14.81	0.00423486	0.021658	Control	30.2371	0	0	0	0	0	Treat	33.7827	70.2522	119.935
ENSMUSG00000027457	Snph	3.66	30.98	8.46	0.00577128	0.0275581	Control	2.54957	3.40249	0.0116642	0.145646	3.73493	12.1381	Treat	39.2446	27.8386	25.8597
ENSMUSG00000020018	Snrpf	3.57	22.49	6.3	0.0117109	0.0473336	Control	7.63882	2.05719	0	0.0728091	8.17404	3.46714	Treat	24.3899	23.3638	19.7055
ENSMUSG00000038301	Snx10	1.91	36.37	19.04	5.18e-05	0.000693585	Control	3.912	0.568684	0.755919	0.752519	3.45603	2.03247	Treat	36.0827	39.3837	33.6299
ENSMUSG00000027534	Snx16	1.89	16.3	8.62	0.00251289	0.0145771	Control	5.85818	1.34715	0	0.108695	2.68514	1.32645	Treat	16.2921	18.5364	14.0795
ENSMUSG00000050373	Snx21	5.19	44.95	8.66	2.37e-05	0.000386196	Control	5.22756	7.44045	3.03534	3.04487	7.48113	4.89393	Treat	53.7916	39.8064	41.248
ENSMUSG00000020027	Socs2	1.45	7.82	5.39	0.00754129	0.0337497	Control	1.54238	2.28439	0.00913862	0	1.67033	3.21065	Treat	9.97542	7.78861	5.69247
ENSMUSG00000031626	Sorbs2	2.3	14.27	6.2	0.00767178	0.0341464	Control	6.6727	0.744382	0.05312	0.244385	4.07292	2.00608	Treat	17.3887	14.3554	11.0799
ENSMUSG00000044352	Sowaha	3.88	17.36	4.47	0.00599895	0.0283803	Control	8.15196	1.5703	1.62443	1.27621	7.703	2.97222	Treat	21.3442	14.9179	15.8323
ENSMUSG00000001948	Spa17	1	12.59	12.59	0.000173972	0.00178942	Control	1.53587	1.80865	0	0.0984811	1.47415	1.05895	Treat	13.7844	13.5436	10.4416
ENSMUSG00000080316	Spaca6	1.2	20.25	16.88	0.00050434	0.00403472	Control	3.49915	0.0743602	0.339447	0.207632	1.80747	1.29636	Treat	31.1615	18.384	11.2042
ENSMUSG00000002055	Spag5	0.72	7.62	10.58	0.000609464	0.00472142	Control	2.68156	0.41555	0.365196	0.122628	0.315368	0.399864	Treat	6.24992	11.0472	5.55711
ENSMUSG00000029309	Sparcl1	38.28	384.38	10.04	0.00697719	0.0319255	Control	63.2547	25.3395	3.50881	5.46758	36.9822	95.1091	Treat	397.97	397.599	357.568
ENSMUSG00000033594	Spata2l	1.37	14.19	10.36	2.56e-05	0.000407199	Control	0.741923	1.02558	1.0335	0.991856	1.74922	2.65873	Treat	19.035	12.3424	11.197
ENSMUSG00000027722	Spata5	2.22	15.34	6.91	0.00404311	0.0208369	Control	3.76915	2.98115	0.138063	0.146722	5.05462	1.25301	Treat	15.0871	14.9309	15.9995
ENSMUSG00000021007	Spata7	1.04	10.68	10.27	0.000478849	0.00389874	Control	2.31478	0.739092	0.0289815	0.150577	1.68694	1.31062	Treat	13.9074	10.05	8.08982
ENSMUSG00000026207	Speg	3.27	34.54	10.56	0.00188666	0.0116141	Control	5.87732	1.61533	0.367388	0.388631	5.67753	5.72235	Treat	45.2453	30.248	28.1311
ENSMUSG00000026163	Sphkap	0.38	23.21	61.08	2.06e-06	6.33e-05	Control	1.28012	0.107409	0.0132933	0.00864317	0.11387	0.74309	Treat	25.6115	22.2687	21.7467
ENSMUSG00000074227	Spint2	0.64	8.55	13.36	0.000227802	0.00217547	Control	0.134891	1.47699	0	0.0435887	0.712116	1.47309	Treat	10.6818	8.09429	6.86013
ENSMUSG00000056222	Spock1	0.97	24.91	25.68	4.84e-05	0.00066378	Control	0.957533	1.36731	0.00836824	0.042916	1.73446	1.70167	Treat	34.3453	21.5308	18.8632
ENSMUSG00000029304	Spp1	0.27	19.56	72.44	1.93e-06	6.11e-05	Control	0	0	0.0642135	0.0416971	0.30806	1.22541	Treat	22.2373	20.5016	15.9412
ENSMUSG00000045671	Spred2	1.03	14.41	13.99	0.000287903	0.00261771	Control	2.09863	0.461996	0.0586574	0.0380535	2.51065	0.990334	Treat	16.6898	14.893	11.6581
ENSMUSG00000045733	Sprn	2.85	36.01	12.64	0.00273107	0.0154641	Control	5.12589	0.684632	0.0581936	0.12113	7.11681	4.00845	Treat	51.6412	31.5297	24.8622
ENSMUSG00000057738	Sptan1	27.49	524.11	19.07	0.00316796	0.0172849	Control	52.2344	11.9953	1.62991	4.09089	63.3186	31.645	Treat	671.885	458.658	441.79
ENSMUSG00000011751	Sptbn4	3.19	20.74	6.5	0.0097238	0.0409876	Control	2.55957	5.02739	0.134696	0.0530749	4.89642	6.48071	Treat	27.9578	15.3056	18.9545
ENSMUSG00000021716	Srek1ip1	1.62	17.24	10.64	2.79e-05	0.000434076	Control	3.47964	1.58708	0.813012	1.13723	1.48279	1.24598	Treat	22.0154	16.0479	13.6564
ENSMUSG00000026511	Srp9	5.05	52.8	10.46	0.00379728	0.0199052	Control	10.0059	6.08722	0.153028	0.448238	8.50596	5.093	Treat	59.2625	51.6653	47.4633
ENSMUSG00000039860	Srrm3	1.67	10.15	6.08	0.00115527	0.00791446	Control	3.29747	0.548	0.767092	1.00466	3.55753	0.846557	Treat	11.8097	9.23761	9.38988
ENSMUSG00000086219	Srrm4os	0.09	5.45	60.56	4.07e-05	0.000577627	Control	0.0215768	0	0.282738	0.235587	0	0	Treat	8.01984	5.70546	2.62241
ENSMUSG00000054679	Srsf12	1.37	6.56	4.79	0.00685862	0.0314811	Control	2.99257	1.84301	0.0283665	0.165801	2.3293	0.864677	Treat	7.39851	6.10212	6.19034
ENSMUSG00000039086	Ss18l1	1.47	8.36	5.69	0.00582245	0.0277303	Control	3.75194	0.660542	0.0562524	0.0852421	2.61323	1.67739	Treat	9.70756	8.22016	7.16359
ENSMUSG00000068882	Ssb	20.71	186.32	9	0.00737286	0.0330958	Control	62.9986	12.942	1.66691	3.29152	27.4586	15.9143	Treat	232.891	175.662	150.406
ENSMUSG00000003992	Ssbp2	6.32	30.95	4.9	0.0055246	0.0266575	Control	8.77703	7.80353	1.29237	2.22921	8.75194	9.05244	Treat	39.7306	29.1748	23.9498
ENSMUSG00000004366	Sst	3.15	283.29	89.93	0.000193684	0.001917	Control	0.342425	3.92386	0	0	1.80766	12.7997	Treat	463.785	189.801	196.27
ENSMUSG00000036825	Ssx2ip	1.72	17.29	10.05	0.00127793	0.0085866	Control	3.29021	0.695705	0.173039	0.250466	4.85558	1.06511	Treat	21.5103	15.7179	14.6444
ENSMUSG00000025425	St8sia5	0.9	12.67	14.08	0.000560177	0.0044141	Control	0.124688	1.44974	0	0	0.576934	3.25497	Treat	15.3496	12.1398	10.5329
ENSMUSG00000042286	Stab1	3.23	18.25	5.65	0.00759058	0.0339289	Control	2.38167	0.681637	5.30953	6.97991	1.83057	2.21772	Treat	32.9843	10.4125	11.3662
ENSMUSG00000017400	Stac2	1.09	12.88	11.82	0.00070948	0.00534951	Control	0.38254	1.81058	0	0	0.858262	3.47115	Treat	13.4787	12.6171	12.5393
ENSMUSG00000015981	Stk32c	2.72	28.45	10.46	0.00218697	0.013005	Control	3.68682	1.73625	0.0878266	0.142822	5.88276	4.78791	Treat	33.0195	28.5263	23.7893
ENSMUSG00000027500	Stmn2	4.6	1372.18	298.3	4.17e-05	0.00059183	Control	1.33046	4.2875	0.0414904	0.0808361	2.47362	19.378	Treat	1704.88	1267.81	1143.84
ENSMUSG00000027581	Stmn3	26.59	785.78	29.55	0.00621093	0.0291846	Control	31.4757	29.5485	0.197512	0.513905	48.4632	49.3385	Treat	1074.68	654.327	628.327
ENSMUSG00000026915	Strbp	3.52	28.84	8.19	0.00128144	0.0085944	Control	8.65528	2.3491	0.90293	0.887007	5.78687	2.53531	Treat	32.9051	28.7818	24.8464
ENSMUSG00000039629	Strip2	0.1	5.39	53.9	3.72e-07	1.96e-05	Control	0.292167	0.0141647	0.0075786	0.0475108	0.0571917	0.205875	Treat	6.89345	4.6943	4.57272
ENSMUSG00000029125	Stx18	8.88	27.39	3.08	0.0043967	0.0223456	Control	9.81844	12.2246	3.84058	4.94305	12.0992	10.333	Treat	34.2141	25.162	22.8024
ENSMUSG00000030806	Stx1b	5.65	55.47	9.82	0.00720839	0.0327013	Control	9.63094	2.63031	0.0511129	0.155162	12.3412	9.07378	Treat	63.3384	52.621	50.4493
ENSMUSG00000041488	Stx3	1.66	7.7	4.64	0.00277183	0.0155868	Control	0.957963	0.421202	3.12967	3.54834	1.03623	0.889869	Treat	8.70518	7.34701	7.05819
ENSMUSG00000026797	Stxbp1	11.89	139.21	11.71	0.0116307	0.0470353	Control	13.8299	15.7524	0.226771	0.0848285	16.2877	25.1597	Treat	180.902	126.264	110.467
ENSMUSG00000022110	Sucla2	10.31	172.68	16.75	0.00343478	0.0183722	Control	24.5655	10.0707	0.597828	0.42118	12.699	13.5196	Treat	181.265	183.902	152.87
ENSMUSG00000030711	Sult1a1	0.52	31.24	60.08	8.76e-06	0.000182327	Control	0.375713	0.374337	0.891486	0.616792	0.132205	0.74647	Treat	55.9193	17.8015	20.0064
ENSMUSG00000003271	Sult2b1	0.17	6.15	36.18	5.54e-06	0.000129647	Control	0.145877	0.145357	0	0	0	0.711235	Treat	8.0099	5.13781	5.31104
ENSMUSG00000018865	Sult4a1	6.29	116.23	18.48	0.00271485	0.015396	Control	5.74403	4.66596	0.0338502	0.0660559	9.36048	17.8586	Treat	134.636	112.508	101.553
ENSMUSG00000020079	Supv3l1	3.56	47.49	13.34	0.00448808	0.0226688	Control	5.88852	1.94907	0.175681	0.020721	8.74869	4.56901	Treat	87.2181	26.1956	29.0532
ENSMUSG00000053025	Sv2b	0.45	15.21	33.8	3.88e-05	0.00055483	Control	0.0266767	0.146213	0.0138754	0.0433027	0.27184	2.19651	Treat	18.6595	13.4781	13.4939
ENSMUSG00000042078	Svop	1.67	15.74	9.43	0.00175807	0.0109883	Control	1.73958	1.10814	0.0464816	0.10584	2.31053	4.73733	Treat	20.9935	12.0815	14.1515
ENSMUSG00000022340	Sybu	1.68	46.07	27.42	0.000145475	0.00154666	Control	2.62872	0.348297	0.149403	0.254604	5.1086	1.61043	Treat	54.0526	46.6618	37.4949
ENSMUSG00000009394	Syn2	4.83	118.09	24.45	0.000834125	0.00609534	Control	7.29156	2.70063	0.300607	0.221296	7.9068	10.5581	Treat	142.192	115.415	96.6611
ENSMUSG00000074736	Syndig1	0.63	15.62	24.79	1.82e-05	0.000316993	Control	1.1428	0.116802	0	0.199497	1.28175	1.05888	Treat	18.5907	14.7322	13.5259
ENSMUSG00000071234	Syndig1l	0.15	10.22	68.13	8.38e-08	6.99e-06	Control	0	0.383968	0	0.0209071	0.125182	0.353272	Treat	11.7383	9.03644	9.88766
ENSMUSG00000096054	Syne1	1.81	30.56	16.88	0.000810709	0.00597776	Control	5.94409	0.558489	0.0639739	0.0312099	2.95879	1.3264	Treat	42.8173	25.4462	23.4103
ENSMUSG00000096054	Syne1	0.17	6.53	38.41	1.02e-06	3.79e-05	Control	0.351563	0.0200178	0.0326753	0.0283391	0.201497	0.380906	Treat	8.49035	5.79958	5.29775
ENSMUSG00000007021	Syngr3	2.51	37.88	15.09	0.00117057	0.00801178	Control	3.51405	1.1013	0.0418723	0.136184	5.3817	4.89513	Treat	51.0594	30.2333	32.3359
ENSMUSG00000056296	Synpr	1.1	33.16	30.15	4.46e-05	0.000621718	Control	1.28169	1.67861	0.01661	0	1.24183	2.3626	Treat	42.4842	32.0467	24.9521
ENSMUSG00000035864	Syt1	1.84	83.39	45.32	0.000104309	0.00119695	Control	1.37906	0.917815	0	0.103235	1.59845	7.07109	Treat	112.267	74.1695	63.7428
ENSMUSG00000049303	Syt12	0.41	6.35	15.49	2.13e-05	0.000354957	Control	0.302501	0.140563	0.103826	0.197037	0.787277	0.936262	Treat	7.85344	4.7521	6.45758
ENSMUSG00000027220	Syt13	2.03	32.27	15.9	0.000846941	0.00617057	Control	0.919021	3.45841	0.0436328	0.0850101	1.53044	6.12768	Treat	43.6171	26.468	26.7321
ENSMUSG00000044912	Syt16	2.17	17.29	7.97	0.0035619	0.0189007	Control	4.16487	0.891388	0.077544	0.221583	5.22219	2.41671	Treat	22.6276	15.6533	13.5776
ENSMUSG00000058420	Syt17	0.36	16.71	46.42	7.67e-06	0.000166546	Control	0.132884	0.105928	0	0	0.349966	1.54493	Treat	20.4748	15.8854	13.7757
ENSMUSG00000026452	Syt2	0.51	6.71	13.16	1.1e-06	3.92e-05	Control	0.501694	0.097033	0.599609	0.608658	0.522769	0.7166	Treat	7.74709	5.86422	6.52419
ENSMUSG00000030731	Syt3	1.42	9.7	6.83	0.00333109	0.0179089	Control	2.98933	0.644311	0	0.149303	2.62215	2.11396	Treat	12.3709	8.15454	8.56458
ENSMUSG00000024261	Syt4	0.92	18.04	19.61	0.00017507	0.0017982	Control	1.91457	0.238468	0	0.0129846	2.58505	0.777886	Treat	21.9524	16.9216	15.2344
ENSMUSG00000004961	Syt5	2.12	30.99	14.62	0.00104803	0.00732327	Control	2.81174	1.22705	0.152081	0	2.08935	6.41756	Treat	44.5808	23.4016	24.9821
ENSMUSG00000024743	Syt7	0.86	14.28	16.6	0.000144849	0.00154618	Control	1.01	0.63803	0.0442613	0.0492764	0.826257	2.61617	Treat	18.9471	12.0294	11.865
ENSMUSG00000061762	Tac1	1.26	44.49	35.31	0.000170149	0.00176127	Control	4.50914	0.209951	0	0	1.77154	1.05194	Treat	67.6283	30.4403	35.3929
ENSMUSG00000025400	Tac2	0.16	12.27	76.69	1.52e-05	0.000278485	Control	0.142342	0	0	0	0	0.845286	Treat	19.5616	9.75633	7.48109
ENSMUSG00000022658	Tagln3	9.46	462.44	48.88	0.000998155	0.00707572	Control	12.5231	6.92524	0.177738	0.184982	17.583	19.3935	Treat	557.331	444.89	385.099
ENSMUSG00000030316	Tamm41	2.86	20.17	7.05	0.00817223	0.0359128	Control	5.63484	2.58292	0	0	5.64432	3.28556	Treat	26.6811	17.9473	15.8868
ENSMUSG00000039033	Tasp1	0.72	9.15	12.71	0.000178453	0.00181518	Control	1.85762	0.325404	0	0.0845035	1.03894	1.01818	Treat	10.845	9.14565	7.46705
ENSMUSG00000050891	Tatdn1	1.53	8	5.23	0.000208292	0.00202609	Control	3.15758	1.28184	1.2681	0.742376	1.04952	1.71056	Treat	9.27538	7.76515	6.96205
ENSMUSG00000020096	Tbata	0.19	5.62	29.58	7.12e-06	0.000158516	Control	0	0.618991	0	0	0	0.525649	Treat	6.55427	5.11516	5.18682
ENSMUSG00000034412	Tbc1d10a	1.67	12.93	7.74	0.00301097	0.0165886	Control	2.34026	1.09851	0.0677252	0.0293127	2.45797	4.05334	Treat	16.9351	11.8095	10.0391
ENSMUSG00000052302	Tbc1d30	0.34	5.45	16.03	8.25e-06	0.000174623	Control	0.781628	0.247252	0.0201796	0.0262526	0.432269	0.537692	Treat	5.86279	5.6018	4.88327
ENSMUSG00000031709	Tbc1d9	1.59	11.6	7.3	0.00289999	0.0160929	Control	2.92109	0.472084	0.14751	0.191304	3.91206	1.92243	Treat	14.4681	10.9125	9.42789
ENSMUSG00000042043	Tbca	15.2	193.92	12.76	0.00862209	0.0374235	Control	28.6797	15.0282	0.514635	0.668445	25.7529	20.5437	Treat	216.982	212.494	152.274
ENSMUSG00000036430	Tbcc	2.49	18.15	7.29	0.00638769	0.0297849	Control	2.44929	4.95521	0.0236514	0.0921603	2.92013	4.50455	Treat	26.4373	15.0464	12.9671
ENSMUSG00000020115	Tbk1	2.2	11.44	5.2	0.0113647	0.0461626	Control	6.18575	1.22315	0.0130494	0.118836	4.06593	1.56468	Treat	12.7354	11.6735	9.9235
ENSMUSG00000035033	Tbr1	0.29	19.04	65.66	1.04e-06	3.81e-05	Control	0.126357	0.381355	0.0644599	0.128955	0.115432	0.929901	Treat	25.7541	17.2161	14.1408
ENSMUSG00000007877	Tcap	0.16	6.37	39.81	3.98e-06	9.94e-05	Control	0.182528	0.192808	0	0	0	0.600177	Treat	8.25922	6.14918	4.70595
ENSMUSG00000091002	Tcerg1l	0.1	6.3	63	1.03e-07	7.84e-06	Control	0.117774	0	0	0	0.275656	0.19053	Treat	6.72185	5.06699	7.12382
ENSMUSG00000023949	Tcte1	2.16	17.87	8.27	0.000123557	0.00136247	Control	0.782921	1.40342	3.06831	3.91511	1.21371	2.54835	Treat	21.0465	16.9776	15.5743
ENSMUSG00000050052	Tdrp	1.09	10.22	9.38	0.000956148	0.00682406	Control	1.34894	2.78437	0	0	0.890632	1.49982	Treat	12.4578	10.1891	8.02763
ENSMUSG00000046909	Tefm	1.16	6.27	5.41	0.00393448	0.0204638	Control	2.17379	1.24976	0	0.0693411	2.12658	1.36154	Treat	6.23206	5.54712	7.02579
ENSMUSG00000033430	Terf2ip	2.73	14.39	5.27	0.00923858	0.0395401	Control	4.91449	3.45379	0.148568	0.207814	4.31851	3.34183	Treat	16.2258	14.2145	12.7303
ENSMUSG00000029359	Tesc	0.78	25.25	32.37	2.78e-05	0.000434076	Control	0.257844	1.38483	0.146915	0.0636423	0.366499	2.46951	Treat	30.3109	21.7523	23.6727
ENSMUSG00000000214	Th	0.09	10.44	116	4.49e-07	2.23e-05	Control	0.241686	0	0	0	0	0.302858	Treat	12.7174	11.548	7.04044
ENSMUSG00000028145	Them4	3.67	22.31	6.08	0.0126087	0.0499446	Control	5.63996	5.69654	0	0.100193	5.37804	5.20148	Treat	24.9684	23.2549	18.6953
ENSMUSG00000048550	Thnsl1	1.38	9.39	6.8	0.00382864	0.0200125	Control	3.89581	2.1253	0.0105011	0.068198	0.569788	1.58971	Treat	11.7935	8.47022	7.92004
ENSMUSG00000024287	Thoc1	4.06	17.01	4.19	0.00330842	0.017846	Control	8.18898	1.32019	5.02684	5.14884	2.52487	2.14676	Treat	18.9029	18.5277	13.6141
ENSMUSG00000032011	Thy1	6.07	161.03	26.53	0.00160941	0.01026	Control	2.31069	8.1674	0.0253167	0.0328832	5.20958	20.6507	Treat	215.32	134.422	133.338
ENSMUSG00000002489	Tiam1	0.87	13	14.94	0.000119474	0.0013274	Control	0.792876	1.03775	0.0156936	0.0759309	2.01482	1.27677	Treat	16.2424	12.7538	10.0162
ENSMUSG00000023800	Tiam2	0.26	6.18	23.77	9.12e-07	3.62e-05	Control	0.126469	0.230792	0.288302	0.170193	0.147049	0.579849	Treat	7.45322	6.4669	4.63201
ENSMUSG00000027076	Timm10	5.95	79.36	13.34	0.00533713	0.0258792	Control	8.36602	8.98449	0	0	9.51083	8.8639	Treat	101.265	70.2989	66.5058
ENSMUSG00000021079	Timm9	5.5	58.89	10.71	0.00652781	0.0303419	Control	10.623	5.66297	0	0.0588145	10.4188	6.2527	Treat	69.6586	55.9894	51.0298
ENSMUSG00000091537	Tma7	12.66	70.17	5.54	0.00888584	0.0383809	Control	18.6164	17.3962	2.14545	2.76789	16.9536	18.056	Treat	77.0732	74.777	58.6535
ENSMUSG00000030126	Tmcc1	40.8	20.5	-1.99	9.42e-05	0.00110328	Control	43.5993	34.1428	36.8572	49.5559	42.8826	37.7668	Treat	21.4086	21.1152	18.9712
ENSMUSG00000020895	Tmem107	1.14	10.04	8.81	0.000260587	0.00241635	Control	1.54988	1.27504	0.134407	0.212044	1.98951	1.66696	Treat	10.054	10.2785	9.80169
ENSMUSG00000030615	Tmem126a	14.48	65.55	4.53	8.8e-05	0.00105126	Control	21.7665	11.3275	9.7541	12.4258	19.7557	11.8212	Treat	71.8446	65.8351	58.9741
ENSMUSG00000030614	Tmem126b	2.55	14.61	5.73	0.00656099	0.0304576	Control	5.42818	3.39702	0.176135	0.1757	2.97661	3.15579	Treat	15.8149	13.9789	14.0447
ENSMUSG00000043388	Tmem130	1.03	22.18	21.53	9.26e-05	0.00108935	Control	0.658699	1.36156	0.0141821	0	1.7123	2.43736	Treat	27.0142	18.6071	20.9261
ENSMUSG00000046456	Tmem150b	10.36	28.06	2.71	0.00999544	0.0418748	Control	10.9302	12.8696	6.53551	3.76285	14.4183	13.6417	Treat	34.6115	24.4429	25.1345
ENSMUSG00000096780	Tmem181b-ps	1.96	12.69	6.47	0.00449815	0.0226979	Control	4.57254	0.514182	0.721553	0.426726	4.52344	0.994045	Treat	18.9001	9.5797	9.5798
ENSMUSG00000084845	Tmem240	1.27	16.36	12.88	0.000406974	0.00342654	Control	1.04355	1.15465	0.140325	0.0476624	1.37657	3.87073	Treat	19.9074	12.9601	16.209
ENSMUSG00000079659	Tmem243	7.45	21.58	2.9	0.000301019	0.00270467	Control	7.53782	9.69381	8.81519	8.08058	4.84876	5.74961	Treat	21.3823	25.2677	18.0947
ENSMUSG00000022856	Tmem41a	0.73	8.04	11.01	9.8e-05	0.00114017	Control	1.35302	0.586176	0.191365	0.0829849	1.61485	0.573634	Treat	9.07044	7.88002	7.1778
ENSMUSG00000022537	Tmem44	1.75	8.89	5.08	0.00711068	0.0323349	Control	3.30266	0.827586	0.0894153	0.309278	4.46484	1.51796	Treat	9.08302	9.44721	8.14727
ENSMUSG00000028221	Tmem55a	3.46	23.7	6.85	0.00976656	0.04108	Control	8.83123	1.71754	0.018164	0.0471853	7.9851	2.13157	Treat	24.1861	26.4812	20.423
ENSMUSG00000035964	Tmem59l	1.61	82.44	51.2	4.29e-05	0.000602659	Control	1.70169	0.953791	0.0576625	0.112523	2.41424	4.43645	Treat	113.081	66.3816	67.8676
ENSMUSG00000045377	Tmem88	2.77	15.87	5.73	3.64e-06	9.38e-05	Control	2.07172	1.91689	3.55685	3.40956	3.02058	2.61874	Treat	17.5639	14.6958	15.3377
ENSMUSG00000061702	Tmem91	1.57	64.47	41.06	8.3e-06	0.000174725	Control	1.38635	2.53587	1.20238	1.07664	0.339397	2.88283	Treat	98.3748	50.6231	44.4215
ENSMUSG00000091898	Tnnc1	0.5	25.87	51.74	1.92e-05	0.000330491	Control	0.178033	0.692515	0	0	0	2.12319	Treat	33.3065	25.2906	19.0214
ENSMUSG00000064179	Tnnt1	0.92	15.92	17.3	9.43e-05	0.00110328	Control	1.1055	2.08686	0	0.173546	0.423995	1.75023	Treat	18.8271	15.3386	13.5984
ENSMUSG00000028407	Toporsos	9.42	57.09	6.06	0.00019621	0.00193387	Control	5.41819	6.57758	14.6973	15.5592	6.8951	7.35676	Treat	68.5767	55.521	47.1679
ENSMUSG00000074607	Tox2	0.49	9.18	18.73	0.000158431	0.00165979	Control	0.511689	0.146505	0	0	1.93466	0.373694	Treat	12.9545	7.67455	6.91221
ENSMUSG00000000296	Tpd52l1	0.82	21.21	25.87	8.86e-05	0.00105496	Control	1.59763	0.127355	0.0346472	0.045074	2.69883	0.415433	Treat	24.1727	21.8433	17.607
ENSMUSG00000028464	Tpm2	0.31	12.28	39.61	5.05e-06	0.000119278	Control	0.496328	0.977368	0.184745	0	0.075956	0.15322	Treat	14.9921	8.32982	13.5321
ENSMUSG00000041763	Tpp2	3.97	24.67	6.21	0.00335113	0.0179903	Control	10.4126	2.49592	1.14495	0.806603	4.8875	4.07358	Treat	29.9354	25.6106	18.47
ENSMUSG00000006005	Tpr	6.91	97.01	14.04	0.00127514	0.00857567	Control	18.2674	6.00969	0.958461	1.49222	11.761	2.9597	Treat	115.12	95.7121	80.1857
ENSMUSG00000062296	Trank1	0.22	37.14	168.82	1.05e-07	7.84e-06	Control	0.216091	0.241059	0.0112896	0.0918354	0.402432	0.349407	Treat	54.2799	29.1095	28.0373
ENSMUSG00000020993	Trappc6b	5.28	63.65	12.05	0.00411606	0.0211387	Control	11.3862	5.02817	0.105225	0.136892	7.24021	7.78041	Treat	70.256	64.5462	56.1468
ENSMUSG00000076498	Trbc2	0.53	19.64	37.06	4.61e-05	0.000639064	Control	0	0.440059	0	0	0.296002	2.43525	Treat	26.065	17.4224	15.4226
ENSMUSG00000049734	Trex1	0.61	8.51	13.95	5.95e-05	0.000767389	Control	1.12202	0.351387	0.158696	0.119118	0.427647	1.47852	Treat	10.7555	8.06279	6.70779
ENSMUSG00000051675	Trim32	7.17	53.38	7.44	0.00690957	0.0316753	Control	9.18195	7.27026	1.15474	0.607019	12.8256	11.9942	Treat	69.1464	49.5483	41.4583
ENSMUSG00000018548	Trim37	4.36	44.21	10.14	0.0026475	0.0151663	Control	9.35774	2.44005	0.304934	0.557753	6.09768	7.37933	Treat	46.3138	44.5322	41.7712
ENSMUSG00000042766	Trim46	2.79	15.32	5.49	0.00103905	0.00728128	Control	2.92949	2.20679	0.747145	1.61198	4.43998	4.78743	Treat	18.8356	11.8695	15.2529
ENSMUSG00000021071	Trim9	2.52	41.08	16.3	0.00111618	0.00769692	Control	3.84081	1.16354	0.0578447	0.0339903	4.05166	5.98324	Treat	55.4912	36.4982	31.2404
ENSMUSG00000035601	Trmt10b	3.8	9.45	2.49	0.000349968	0.00306609	Control	4.79823	2.93663	2.65027	3.35724	4.68508	4.37656	Treat	9.0166	8.93642	10.3919
ENSMUSG00000085492	Trmt61b	1.92	17.98	9.36	2.35e-05	0.000383872	Control	2.52922	1.5809	1.26679	0.944673	3.51683	1.70862	Treat	21.6986	16.1466	16.0914
ENSMUSG00000056596	Trnp1	6.43	328.32	51.06	0.000448932	0.00370029	Control	4.03951	9.45896	0.0762536	0.376535	6.87063	17.7314	Treat	382.613	304.532	297.821
ENSMUSG00000027716	Trpc3	0.62	24.91	40.18	6.55e-05	0.000827634	Control	1.48683	0	0	0.0137541	2.0985	0.135798	Treat	36.134	21.2383	17.3474
ENSMUSG00000009246	Trpm5	10.35	0.86	-12.03	0.012418	0.0494318	Control	18.2991	8.27639	2.97173	2.32039	21.5125	8.718	Treat	0.719807	1.09469	0.766221
ENSMUSG00000040521	Tsfm	4.09	31.59	7.72	0.00636516	0.0297176	Control	7.0435	5.37492	0.0839599	0.320497	6.76189	4.94059	Treat	37.3617	28.022	29.4007
ENSMUSG00000047907	Tshz2	0.57	6.71	11.77	2.54e-05	0.000406902	Control	1.05819	0.370601	0.111564	0.242514	0.953768	0.667652	Treat	8.35905	6.25913	5.52631
ENSMUSG00000038984	Tspyl5	0.28	11.89	42.46	4.71e-07	2.29e-05	Control	0.590431	0.124797	0	0.0504785	0.434474	0.504014	Treat	13.7538	11.8386	10.0879
ENSMUSG00000028251	Tstd3	3.05	14.72	4.83	0.00793813	0.035119	Control	6.18827	3.13205	0.372786	0.519614	4.77053	3.29917	Treat	16.0715	15.0859	13
ENSMUSG00000042298	Ttc19	6.32	18.19	2.88	0.00864028	0.0374582	Control	12.317	3.41506	4.272	4.16653	9.48441	4.28075	Treat	23.6216	16.793	14.1413
ENSMUSG00000075273	Ttc30b	0.49	8.04	16.41	3.52e-06	9.2e-05	Control	0.859507	0.428223	0.101937	0.170503	0.765674	0.611129	Treat	8.93833	8.46747	6.71313
ENSMUSG00000007944	Ttc9b	7.03	65.32	9.29	0.000687	0.0052175	Control	5.3397	8.13	2.09806	2.37085	9.92979	14.3287	Treat	79.9012	58.9079	57.149
ENSMUSG00000027394	Ttl	2.17	9.56	4.41	0.00852654	0.0370745	Control	3.30529	1.17085	0.323947	0.418026	5.25817	2.54954	Treat	10.3041	9.59759	8.7717
ENSMUSG00000061808	Ttr	0.31	435.92	1406.19	1.71e-09	5.04e-07	Control	0.0669642	0.212207	0.915636	0.297324	0.0713697	0.293584	Treat	504.937	453.993	348.815
ENSMUSG00000026202	Tuba4a	8.49	265.43	31.26	0.000137494	0.00148712	Control	4.56061	8.02665	2.82273	2.62885	4.13437	28.7621	Treat	359.347	229.874	207.07
ENSMUSG00000030137	Tuba8	0.05	8.01	160.2	3.47e-07	1.87e-05	Control	0	0.104756	0	0.0244623	0	0.144928	Treat	11.2277	6.29791	6.49042
ENSMUSG00000045007	Tubg2	2.65	21.19	8	0.00450002	0.0226979	Control	3.02859	3.2919	0	0.0649617	4.67803	4.81084	Treat	25.5006	19.2741	18.8027
ENSMUSG00000051786	Tubgcp6	9.24	16.44	1.78	0.000936724	0.00671151	Control	8.95466	8.49389	8.87525	8.62089	11.907	8.61212	Treat	20.0963	14.8714	14.3447
ENSMUSG00000101567	Txn-ps1	13.42	214.87	16.01	0.00969487	0.0409425	Control	17.2199	23.8994	0	0	21.4272	17.9908	Treat	263.326	213.051	168.232
ENSMUSG00000038393	Txnip	1.8	34.56	19.2	0.000303965	0.00271902	Control	2.06398	1.0816	0.0448997	0.126253	4.86972	2.61839	Treat	41.6987	29.2236	32.7603
ENSMUSG00000048495	Tyw5	7.27	33.07	4.55	0.002802	0.0156935	Control	17.5284	5.91196	2.89146	3.34078	6.96166	7.01524	Treat	41.0752	26.6031	31.5264
ENSMUSG00000074781	Ube2n	2.59	18.95	7.32	0.0048252	0.0239272	Control	5.4155	2.01204	0.127671	0.027638	4.67713	3.25437	Treat	20.3632	19.0904	17.3881
ENSMUSG00000032307	Ube2q2	2.21	12.81	5.8	0.00472111	0.0235223	Control	6.1065	1.83595	0.228005	0.256647	2.55833	2.26928	Treat	12.2963	14.1567	11.9696
ENSMUSG00000052981	Ube2ql1	3.08	75.78	24.6	0.000472555	0.00385605	Control	3.71092	1.83516	0.0745162	0.155106	7.83597	4.88435	Treat	84.8283	77.6102	64.9159
ENSMUSG00000022674	Ube2v2	0.92	8.34	9.07	0.000833768	0.00609534	Control	2.92935	1.08705	0.0533472	0.0239854	0.983577	0.442132	Treat	7.78558	9.08661	8.14711
ENSMUSG00000012126	Ubxn11	4.46	14.43	3.24	0.00275229	0.0155072	Control	4.09877	5.45303	1.96606	2.38737	5.74546	7.11384	Treat	15.9234	14.4762	12.8829
ENSMUSG00000028243	Ubxn2b	1	6.03	6.03	0.0034853	0.0186018	Control	3.38627	0.592437	0.0120578	0.0704772	1.1391	0.777096	Treat	6.17158	6.45388	5.45657
ENSMUSG00000052906	Ubxn8	7.95	32.05	4.03	3.35e-05	0.000508098	Control	10.1809	6.40851	6.08443	6.70338	10.8315	7.47602	Treat	33.8511	35.3297	26.9793
ENSMUSG00000035337	Uchl4	3.38	13.96	4.13	0.00496516	0.0244234	Control	6.02963	3.44687	1.21244	0.787405	4.98984	3.80976	Treat	13.8696	15.4925	12.5209
ENSMUSG00000018189	Uchl5	4.11	70.95	17.26	0.001348	0.00891864	Control	8.01665	4.60229	0.0570363	0.296334	7.34295	4.36415	Treat	87.1362	70.3609	55.3599
ENSMUSG00000051502	Ufsp1	1.69	12.63	7.47	0.000302536	0.00271285	Control	1.9571	1.72277	0.418131	0.905166	2.69423	2.41321	Treat	17.7661	10.4204	9.70349
ENSMUSG00000040936	Ulk4	11.01	81.73	7.42	0.00268616	0.0152924	Control	5.973	2.56953	22.5526	24.1297	6.58322	4.26077	Treat	96.055	80.7314	68.393
ENSMUSG00000089862	Umad1	2.3	19.96	8.68	0.00210453	0.0126334	Control	4.95102	3.94846	0.0917323	0.217963	2.1369	2.44556	Treat	22.7247	20.0683	17.0923
ENSMUSG00000034799	Unc13a	2.79	12.06	4.32	0.000550077	0.00434851	Control	3.825	1.8224	1.81445	1.76799	3.62678	3.86819	Treat	16.8363	9.56085	9.78824
ENSMUSG00000062151	Unc13c	1.1	11.6	10.55	0.000315389	0.00279737	Control	2.05407	1.46084	0.0229653	0.0896303	1.35209	1.63137	Treat	11.4629	10.8989	12.4297
ENSMUSG00000055567	Unc80	0.74	9.92	13.41	0.000164505	0.00171122	Control	2.18514	0.126448	0.169351	0.278051	1.35558	0.325366	Treat	11.4315	9.79424	8.52629
ENSMUSG00000043241	Upf2	1.82	15.54	8.54	0.00125172	0.00844135	Control	6.33674	1.01536	0.249878	0.44627	1.36276	1.50049	Treat	16.9975	16.1964	13.4409
ENSMUSG00000026839	Upp2	2.92	18.49	6.33	0.00843618	0.0367905	Control	2.70151	5.46165	0.0507198	0.0637718	3.34631	5.86705	Treat	16.2144	19.0847	20.183
ENSMUSG00000047879	Usp14	6.63	55.81	8.42	0.00997884	0.0418291	Control	15.6943	3.06812	0.182682	0.264518	14.7012	5.8693	Treat	71.1293	52.4143	43.9007
ENSMUSG00000040455	Usp45	1.77	8.54	4.82	0.00647512	0.0301543	Control	4.34052	0.699624	0.0993577	0.735903	3.41029	1.35643	Treat	8.75428	8.67476	8.1945
ENSMUSG00000070697	Utp3	4.08	35.13	8.61	0.00489482	0.0241745	Control	6.73068	5.74831	0.21757	0.211946	6.05421	5.49362	Treat	43.7863	32.1077	29.4899
ENSMUSG00000030337	Vamp1	3.56	84.99	23.87	0.000705041	0.00532698	Control	5.76954	4.58913	0.0372578	0.0287763	5.20546	5.75344	Treat	85.2843	85.5671	84.117
ENSMUSG00000050732	Vamp8	1.74	22.17	12.74	5.85e-05	0.000757909	Control	1.33657	1.97414	0.723274	0.507206	2.44037	3.47567	Treat	18.0775	24.1677	24.269
ENSMUSG00000045210	Vcpip1	1.29	7.26	5.63	0.00587901	0.0279815	Control	3.85932	0.661068	0.0193382	0.0553474	2.19926	0.950676	Treat	7.79444	7.48805	6.50004
ENSMUSG00000049882	Vcpkmt	1.41	10.25	7.27	0.00265509	0.0151861	Control	2.39184	0.904018	0	0.0581735	3.57025	1.51914	Treat	11.9851	9.4289	9.33306
ENSMUSG00000037428	Vgf	1.29	14.89	11.54	0.00156252	0.0100325	Control	0.263079	0.755581	0.20131	0.265318	0.772179	5.46591	Treat	23.6873	10.2812	10.6899
ENSMUSG00000026728	Vim	3.19	59.04	18.51	0.000941128	0.00672993	Control	2.66953	1.14934	0.169897	0.253224	9.76695	5.14619	Treat	77.0867	56.9253	43.1069
ENSMUSG00000019772	Vip	0.25	8.55	34.2	1.65e-05	0.000295639	Control	0.0514078	0.0543031	0	0	0.328739	1.07056	Treat	11.2	8.18163	6.27017
ENSMUSG00000040325	Vprbp	1.64	13.41	8.18	0.000694015	0.0052599	Control	3.20867	0.84631	0.356462	0.384407	2.62912	2.39472	Treat	11.1914	13.0421	15.9881
ENSMUSG00000020220	Vps13d	4.51	36.35	8.06	0.0074881	0.0335321	Control	10.7849	2.96932	0.142485	0.290964	8.47076	4.41037	Treat	48.5235	34.4434	26.0742
ENSMUSG00000054459	Vsnl1	2.94	535.63	182.19	2.55e-05	0.000407199	Control	3.53759	2.27166	0.0639321	0.027724	3.65198	8.09157	Treat	690.908	500.511	415.472
ENSMUSG00000048834	Vstm2a	1.38	15.7	11.38	0.00150131	0.00973136	Control	4.3221	0	0.232294	0.160178	3.10343	0.463422	Treat	18.38	14.8614	13.8594
ENSMUSG00000037843	Vstm2l	1.28	16.04	12.53	0.00104349	0.0072985	Control	0.469315	1.1774	0	0.043412	0.687762	5.27251	Treat	20.5807	12.4033	15.1249
ENSMUSG00000017344	Vtn	1.66	12.33	7.43	0.000393695	0.00336686	Control	1.05366	2.88636	0.273064	1.2768	1.23492	3.21394	Treat	13.3023	12.7326	10.9481
ENSMUSG00000039375	Wdr17	0.86	14.94	17.37	4.61e-06	0.000112162	Control	1.37371	0.370212	0.635193	0.45808	1.70908	0.584817	Treat	17.32	13.9744	13.5264
ENSMUSG00000040389	Wdr47	3.94	21.16	5.37	0.00960969	0.040653	Control	8.20948	3.88179	0.556065	0.331982	5.92925	4.70341	Treat	25.7947	19.3769	18.3219
ENSMUSG00000022787	Wdr53	2.26	12.13	5.37	0.00941886	0.0400765	Control	3.19935	4.3635	0.212638	0.052988	3.5895	2.17147	Treat	16.5088	9.42275	10.4674
ENSMUSG00000061559	Wdr61	10.16	41.99	4.13	0.011291	0.0458981	Control	15.671	9.90779	2.84782	2.52524	18.1725	11.8406	Treat	52.4816	39.3035	34.1831
ENSMUSG00000039828	Wdr70	1.32	7.16	5.42	0.00831601	0.0363528	Control	2.65483	1.28788	0.0378779	0.0246385	2.43415	1.47606	Treat	10.9272	5.0826	5.46528
ENSMUSG00000025995	Wdr75	5.58	57.68	10.34	0.00375837	0.0197369	Control	11.8745	3.00347	0.183908	0.960224	13.283	4.18861	Treat	69.1686	55.5326	48.3443
ENSMUSG00000005150	Wdr83	13.05	77.83	5.96	0.00691683	0.0316888	Control	16.2365	18.2903	2.26228	3.05188	17.7075	20.7392	Treat	88.3432	78.2731	66.8862
ENSMUSG00000022359	Wdyhv1	1.8	10.49	5.83	0.00598707	0.0283671	Control	2.85809	1.86282	0	0.045	2.78687	3.2659	Treat	10.8706	11.3735	9.22602
ENSMUSG00000000983	Wfdc18	1.31	7.16	5.47	0.00795745	0.0351622	Control	1.49175	4.27723	0	0	0.45427	1.63508	Treat	5.95262	7.92234	7.60783
ENSMUSG00000039137	Whrn	1.33	12.52	9.41	7.02e-05	0.000877698	Control	1.69409	0.948644	1.135	0.276857	1.55899	2.39495	Treat	15.8185	11.0717	10.6847
ENSMUSG00000086040	Wipf3	0.72	19.77	27.46	5.86e-07	2.74e-05	Control	0.74564	0.350667	0.781321	0.821765	0.726805	0.904835	Treat	28.2268	15.928	15.1479
ENSMUSG00000037989	Wnk2	2.59	15.23	5.88	0.0114402	0.0464181	Control	4.61708	0.866353	0.0291517	0.0996738	7.46352	2.49174	Treat	19.4962	14.2483	11.9472
ENSMUSG00000063430	Wscd2	0.18	5.38	29.89	9.93e-06	0.00019764	Control	0.149164	0.0946955	0	0	0.123999	0.686536	Treat	7.2516	4.04692	4.84138
ENSMUSG00000018849	Wwc1	1.63	13.22	8.11	0.00184351	0.0114155	Control	2.12251	1.945	0.0786244	0.0221906	2.71083	2.89757	Treat	15.8093	12.9336	10.9126
ENSMUSG00000041774	Ydjc	1.93	15.41	7.98	1.98e-05	0.000337546	Control	1.5365	2.3216	1.49994	1.12682	1.82371	3.24254	Treat	19.739	14.5245	11.978
ENSMUSG00000032182	Yipf2	7.91	24.65	3.12	0.000816567	0.00600287	Control	10.1033	7.10286	5.86823	6.26102	11.8798	6.26274	Treat	33.1689	22.0854	18.6818
ENSMUSG00000048967	Yjefn3	2.46	12.27	4.99	0.0107149	0.0441087	Control	1.86309	5.03894	0.719879	0	2.10768	5.04875	Treat	16.9569	9.4903	10.3777
ENSMUSG00000021244	Ylpm1	5.04	32.37	6.42	0.0120746	0.0483773	Control	15.5751	4.16035	0.104406	0.244378	6.59257	3.54387	Treat	36.8337	31.4177	28.8536
ENSMUSG00000022773	Ypel1	6.59	14.97	2.27	0.000301256	0.00270467	Control	6.64286	4.96331	6.40763	5.60368	9.39831	6.50441	Treat	15.2832	15.7683	13.8443
ENSMUSG00000034059	Ypel4	2.48	25.04	10.1	7.42e-05	0.000916739	Control	4.8174	0.781075	1.86063	2.17923	3.38873	1.87088	Treat	29.9329	23.928	21.2534
ENSMUSG00000022285	Ywhaz	14.27	222.53	15.59	0.00526914	0.0257037	Control	25.4958	11.7156	0.239614	1.66633	28.1032	18.4288	Treat	287	210.056	170.547
ENSMUSG00000063659	Zbtb18	8.78	76.82	8.75	0.0107713	0.0443161	Control	18.7428	5.57319	0.0637084	0.712451	17.4379	10.1534	Treat	87.0047	77.0397	66.4087
ENSMUSG00000049600	Zbtb45	1.28	6.92	5.41	0.00699413	0.0319632	Control	1.44051	1.33088	0	0	3.05107	1.85556	Treat	9.50371	5.59952	5.66703
ENSMUSG00000043542	Zc2hc1a	1.6	20.35	12.72	0.000673416	0.00513558	Control	4.01328	0.89969	0	0.082822	2.32315	2.26227	Treat	20.099	22.0779	18.866
ENSMUSG00000021012	Zc3h14	6.32	26.42	4.18	0.00764761	0.0341008	Control	12.7227	6.07082	1.98098	1.73091	10.1796	5.20822	Treat	29.6193	27.8338	21.7947
ENSMUSG00000018239	Zcchc10	1.44	7.47	5.19	0.00914355	0.0392692	Control	3.50561	1.47495	0	0	2.58991	1.05154	Treat	9.21669	7.72599	5.45348
ENSMUSG00000034610	Zcchc11	3.97	21.95	5.53	0.00827233	0.0362698	Control	12.4021	2.99668	0.597692	0.922048	5.69123	1.18692	Treat	27.4763	19.6588	18.7042
ENSMUSG00000049421	Zfp260	4.89	41.77	8.54	0.00571144	0.0273732	Control	13.2502	3.43651	0.0570565	0.757548	9.49129	2.32859	Treat	46.1532	43.831	35.3179
ENSMUSG00000057894	Zfp329	1.24	8.22	6.63	0.00356595	0.0189085	Control	5.10899	0.701652	0.229071	0.139877	0.761423	0.469328	Treat	6.58344	9.79835	8.28345
ENSMUSG00000063281	Zfp35	1.65	6.66	4.04	0.0085701	0.0372199	Control	3.40928	2.18107	0.246216	0.195435	1.7912	2.07889	Treat	6.89387	7.16801	5.92815
ENSMUSG00000000552	Zfp385a	1.58	17.96	11.37	0.00110494	0.00764811	Control	2.47698	0.746943	0	0	3.47545	2.75434	Treat	20.7518	16.4092	16.7085
ENSMUSG00000027016	Zfp385b	0.15	14.28	95.2	6.41e-08	5.93e-06	Control	0.111593	0.0833901	0.0750841	0.0976802	0.0588953	0.465088	Treat	17.9062	13.5957	11.3477
ENSMUSG00000002617	Zfp40	1.42	8.98	6.32	0.00349469	0.0186248	Control	5.14193	0.931364	0	0.370086	0.81333	1.27184	Treat	8.17159	9.23739	9.54251
ENSMUSG00000068551	Zfp467	3.56	20.54	5.77	0.0120331	0.048343	Control	2.85186	9.64369	0.086869	0.113086	3.25389	5.40726	Treat	20.7774	19.5148	21.3278
ENSMUSG00000030016	Zfp638	11.1	95.91	8.64	0.00829325	0.0363182	Control	40.062	7.21601	0.392536	1.19865	9.05668	8.64637	Treat	114.024	92.9342	80.7707
ENSMUSG00000085795	Zfp703	1.11	6.37	5.74	0.0045671	0.0229129	Control	1.12493	0.87682	0	0	2.88723	1.78655	Treat	7.69493	6.00069	5.41814
ENSMUSG00000040321	Zfp770	0.88	7.23	8.22	0.00118699	0.00809305	Control	2.75167	0.413951	0.00900931	0.0468824	1.28074	0.756175	Treat	6.67272	8.25123	6.75306
ENSMUSG00000078861	Zfp931	1.19	7.82	6.57	3.31e-05	0.000504669	Control	1.49475	0.964814	0.712163	0.636822	2.02508	1.30437	Treat	6.55287	9.02783	7.89059
ENSMUSG00000062931	Zfp938	1.66	15.55	9.37	0.00140895	0.00923869	Control	4.26964	1.41187	0.0402724	0.049969	2.15463	2.03424	Treat	17.0049	16.0004	13.6388
ENSMUSG00000059142	Zfp945	0.82	13.05	15.91	0.000159624	0.00166754	Control	2.43462	0.122956	0.0324725	0.735378	1.13357	0.482917	Treat	17.9787	11.0435	10.1182
ENSMUSG00000032425	Zfp949	1.72	7.38	4.29	0.00901539	0.0388171	Control	3.23531	3.03873	0.203326	0.245682	1.49935	2.08796	Treat	7.12388	9.26468	5.74199
ENSMUSG00000032368	Zic1	0.14	35.15	251.07	5.91e-09	1.03e-06	Control	0.182582	0	0.190064	0.0533315	0.0275541	0.379347	Treat	43.6579	32.0725	29.7252
ENSMUSG00000061524	Zic2	0.14	24.55	175.36	2.99e-09	6.46e-07	Control	0.0913303	0.19201	0.189778	0.0450566	0.129785	0.166837	Treat	30.8782	22.3099	20.4706
ENSMUSG00000036972	Zic4	0.25	9.62	38.48	2.03e-05	0.000342569	Control	0.0490366	0	1.1188	0.278274	0	0.0308843	Treat	13.6064	8.35613	6.89642
ENSMUSG00000043872	Zmym1	1.75	7.74	4.42	0.00396253	0.0205519	Control	4.07847	0.504323	1.90375	1.46864	2.17732	0.395828	Treat	6.95993	9.27136	6.9962
ENSMUSG00000020526	Znhit3	6.94	51.64	7.44	0.00729374	0.0329227	Control	9.20154	8.78173	1.01956	0.482326	11.659	10.5136	Treat	60.6343	53.588	40.7012
ENSMUSG00000030967	Zranb1	7.46	25.67	3.44	0.00370194	0.0195029	Control	14.1598	3.92314	4.46733	5.30195	11.4161	5.4804	Treat	32.0642	23.8349	21.1188
ENSMUSG00000044068	Zrsr1	4.03	32.61	8.09	0.00121466	0.00824554	Control	7.52186	5.72543	0.806668	1.16236	4.38561	4.60711	Treat	40.1656	32.0739	25.5794
ENSMUSG00000014243	Zswim7	5.68	26.21	4.61	0.0103968	0.043115	Control	6.15907	8.43855	0.765242	1.44805	9.61862	7.64629	Treat	29.7479	23.263	25.6308
ENSMUSG00000019923	Zwint	20.24	428.51	21.17	0.00571394	0.0273732	Control	33.9644	17.8947	0.207434	1.10468	38.5421	29.7416	Treat	504.346	417.918	363.279
