# Supplementary material for: Identification of 3′ UTR motifs required for mRNA localization to myelin sheaths in vivo
Source: PLoS Biol. 2021 Jan 13;19(1):e3001053. doi: 10.1371/journal.pbio.3001053 (PMC7837478; doi:10.1371/journal.pbio.3001053)
Supplement: S2 Table — FIMO, Find Individual Motif Occurrences. (XLSX) [file pbio.3001053.s002.xlsx]

## Sheet: Sheet1
Supplement Table 2 - List of genes associated with FIMO Analysis in Figure 8B. Gene list contains coordinates and locations of motif 2 within genes that are present in the myelin transcriptome and contain motif 2
GeneID	Gene_name	chrom	Gene_start	Gene_stop	TranscriptID	FIMO_start	FIMO_stop	strand	FIMO_score	p-value	q-value	Matched_sequence
ENSMUSG00000000184	Ccnd2	6	127125162	127152193	ENSMUST00000000188.11	1258	1283	+	-6.45865	7.33e-05	0.249	AAAAAAGAAAAAAAAAAAACAAAAAA
ENSMUSG00000000184	Ccnd2	6	127125162	127152193	ENSMUST00000000188.11	1266	1291	+	-7.31579	8.88e-05	0.254	AAAAAAAAAAACAAAAAACAAAAACA
ENSMUSG00000000184	Ccnd2	6	127125162	127152193	ENSMUST00000000188.11	237	262	+	-2.89474	2.68e-05	0.177	AATAATAATAAAAAAAATTTACAGTC
ENSMUSG00000000184	Ccnd2	6	127125162	127152193	ENSMUST00000000188.11	5734	5759	+	-6.7218	7.71e-05	0.249	ACAAAAAAAAAAAAAACAAAAAAAAA
ENSMUSG00000000184	Ccnd2	6	127125162	127152193	ENSMUST00000000188.11	5744	5769	+	1.71429	7.44e-06	0.137	AAAAAACAAAAAAAAAAACAGAAAAG
ENSMUSG00000000184	Ccnd2	6	127125162	127152193	ENSMUST00000000188.11	5754	5779	+	-5.42857	5.73e-05	0.243	AAAAAAAACAGAAAAGAAAAAAAACG
ENSMUSG00000000184	Ccnd2	6	127125162	127152193	ENSMUST00000000188.11	3208	3233	+	1.33083	8.29e-06	0.138	AACAAAACAAAACAAAACCAATAGTG
ENSMUSG00000000184	Ccnd2	6	127125162	127152193	ENSMUST00000000188.11	6198	6223	+	-0.0601504	1.2e-05	0.143	ACAAAAAAAAAATCAACCCTAATTTG
ENSMUSG00000000184	Ccnd2	6	127125162	127152193	ENSMUST00000000188.11	5739	5764	+	-5.87218	6.37e-05	0.244	AAAAAAAAAAACAAAAAAAAAAACAG
ENSMUSG00000000184	Ccnd2	6	127125162	127152193	ENSMUST00000000188.11	5733	5758	+	-7.45865	9.13e-05	0.254	AACAAAAAAAAAAAAAACAAAAAAAA
ENSMUSG00000000184	Ccnd2	6	127125162	127152193	ENSMUST00000000188.11	5762	5787	+	9.00752	6.82e-07	0.113	CAGAAAAGAAAAAAAACGTTAAAATG
ENSMUSG00000000184	Ccnd2	6	127125162	127152193	ENSMUST00000000188.11	1261	1286	+	-7.30075	8.84e-05	0.254	AAAGAAAAAAAAAAAACAAAAAACAA
ENSMUSG00000000184	Ccnd2	6	127125162	127152193	ENSMUST00000000188.11	5746	5771	+	0.037594	1.17e-05	0.143	AAAACAAAAAAAAAAACAGAAAAGAA
ENSMUSG00000000247	Lhx2	2	38339281	38369733	ENSMUST00000000253.5	2702	2727	+	-5.61654	6.04e-05	0.244	AAAAAGGAAAAAAAAATAAGGAAAAA
ENSMUSG00000000247	Lhx2	2	38339281	38369733	ENSMUST00000000253.5	1989	2014	+	-5.61654	6.04e-05	0.244	TTTTACGGCAGGAAAACACGGGCGTG
ENSMUSG00000000560	Gabra2	5	70957597	71095849	ENSMUST00000197284.4	2448	2473	+	-3.56391	3.33e-05	0.2	ATAAGAAGAAGAAGAAGAAGGAGGAG
ENSMUSG00000000560	Gabra2	5	70957597	71095849	ENSMUST00000197284.4	3636	3661	+	8.39098	8.6e-07	0.113	AAAAAAAAAAAAAAAACCTCGCTGTT
ENSMUSG00000000560	Gabra2	5	70957597	71095849	ENSMUST00000197284.4	3634	3659	+	-6.69925	7.69e-05	0.249	AAAAAAAAAAAAAAAAAACCTCGCTG
ENSMUSG00000000560	Gabra2	5	70957597	71095849	ENSMUST00000197284.4	4290	4315	+	2.86466	5.08e-06	0.137	AGAAAAGAAAATACATCTTTAAAATG
ENSMUSG00000000560	Gabra2	5	70957597	71095849	ENSMUST00000197284.4	3637	3662	+	-6.94737	8.13e-05	0.252	AAAAAAAAAAAAAAACCTCGCTGTTC
ENSMUSG00000000805	Car4	11	84957786	84966044	ENSMUST00000103194.9	1219	1244	+	-3.07519	2.86e-05	0.185	ATTAAATGAAATAAAATATGGATATG
ENSMUSG00000000861	Bcl11a	11	24078056	24174123	ENSMUST00000109514.7	5473	5498	+	-4.04511	3.89e-05	0.218	AAAGAAAGAAAGAAAAAAAAAAAGGA
ENSMUSG00000000861	Bcl11a	11	24078056	24174123	ENSMUST00000109514.7	10	35	+	-5.51128	5.88e-05	0.244	CTTAAAAAAAAAAAAGCCATGACGGC
ENSMUSG00000000861	Bcl11a	11	24078056	24174123	ENSMUST00000109514.7	4123	4148	+	5.74436	1.86e-06	0.113	AAAAAGAAGAGGAAGACCTTTAAGAG
ENSMUSG00000000861	Bcl11a	11	24078056	24174123	ENSMUST00000109514.7	5498	5523	+	-4.1203	3.98e-05	0.22	AAAAAAAAAACAACAACAATGTTTTG
ENSMUSG00000000861	Bcl11a	11	24078056	24174123	ENSMUST00000109514.7	5477	5502	+	-5.61654	6.04e-05	0.244	AAAGAAAGAAAAAAAAAAAGGAAAAA
ENSMUSG00000000861	Bcl11a	11	24078056	24174123	ENSMUST00000109514.7	5478	5503	+	-6.72932	7.72e-05	0.249	AAGAAAGAAAAAAAAAAAGGAAAAAA
ENSMUSG00000000861	Bcl11a	11	24078056	24174123	ENSMUST00000109514.7	5490	5515	+	-5.48872	5.85e-05	0.244	AAAAAAGGAAAAAAAAAACAACAACA
ENSMUSG00000000861	Bcl11a	11	24078056	24174123	ENSMUST00000109514.7	4527	4552	+	-4.8797	4.97e-05	0.238	AAAAAAAACAAGCAAACCTAAAAAAA
ENSMUSG00000000861	Bcl11a	11	24078056	24174123	ENSMUST00000109514.7	3377	3402	+	-1.83459	1.91e-05	0.153	GGAGAGGGAAAAAAGGCCTTGAATTG
ENSMUSG00000000861	Bcl11a	11	24078056	24174123	ENSMUST00000109514.7	4895	4920	+	-4.98496	5.1e-05	0.238	CAAAACAAAAAAAAAACATACATGGG
ENSMUSG00000000861	Bcl11a	11	24078056	24174123	ENSMUST00000109514.7	4893	4918	+	-5.28571	5.5e-05	0.24	AACAAAACAAAAAAAAAACATACATG
ENSMUSG00000000948	Gm38393	7	59974149	60005064	ENSMUST00000191456.1	3841	3866	+	-5.55639	5.93e-05	0.244	CTAAAAGATACAAAATCATTTAAATT
ENSMUSG00000001089	Luzp1	4	136469761	136554780	ENSMUST00000170102.7	3137	3162	+	0.849624	9.5e-06	0.141	ATCACAGTGCGGAATGCCTGGAAGAG
ENSMUSG00000001089	Luzp1	4	136469761	136554780	ENSMUST00000170102.7	1044	1069	+	-7.07519	8.39e-05	0.254	AAAAACTGGAGCAGAACAAGAAAATG
ENSMUSG00000001089	Luzp1	4	136469761	136554780	ENSMUST00000170102.7	5894	5919	+	-0.406015	1.31e-05	0.143	TTAAAAGGAAACAGACCCCTGTGGTG
ENSMUSG00000001089	Luzp1	4	136469761	136554780	ENSMUST00000170102.7	666	691	+	0	1.18e-05	0.143	ATACGATGAAGGAGAAACTTGAAGAG
ENSMUSG00000001334	Fndc5	4	129136999	129144593	ENSMUST00000102600.3	1485	1510	+	-4.44361	4.36e-05	0.227	AAAAAAAAAAAAAAATCAAATAAGCC
ENSMUSG00000001334	Fndc5	4	129136999	129144593	ENSMUST00000102600.3	2248	2273	+	-6.15789	6.8e-05	0.248	TTAAAAAAAAAAAGGTGCTTGATGTG
ENSMUSG00000001334	Fndc5	4	129136999	129144593	ENSMUST00000102600.3	1483	1508	+	-1.6391	1.81e-05	0.15	AAAAAAAAAAAAAAAAATCAAATAAG
ENSMUSG00000001334	Fndc5	4	129136999	129144593	ENSMUST00000102600.3	1476	1501	+	-1.6391	1.81e-05	0.15	AAAAAAAAAAAAAAAAAAAAAAAATC
ENSMUSG00000001334	Fndc5	4	129136999	129144593	ENSMUST00000102600.3	1482	1507	+	-2.21805	2.17e-05	0.162	AAAAAAAAAAAAAAAAAATCAAATAA
ENSMUSG00000001334	Fndc5	4	129136999	129144593	ENSMUST00000102600.3	1481	1506	+	-0.766917	1.43e-05	0.143	AAAAAAAAAAAAAAAAAAATCAAATA
ENSMUSG00000001741	Il16	7	83642825	83745726	ENSMUST00000001792.11	83	108	+	-6.24812	6.97e-05	0.249	AGCAAAGACAGTGACATCCTGAAGGG
ENSMUSG00000002055	Spag5	11	78301529	78322457	ENSMUST00000045026.3	3163	3188	+	1.26316	8.5e-06	0.14	AGAATGAGAAGGAGCTCCTGGAAGTG
ENSMUSG00000002068	Ccne1	7	38097984	38107534	ENSMUST00000108023.9	319	344	+	1.66917	7.53e-06	0.137	GAAAAAGGAAGGCAAATGTGGCCGTG
ENSMUSG00000002107	Celf2	2	6539694	7509563	ENSMUST00000170438.7	4274	4299	+	-4.6391	4.66e-05	0.233	CTCTAAGGTGAGAAAGTCCTGAACTT
ENSMUSG00000002107	Celf2	2	6539694	7509563	ENSMUST00000170438.7	3790	3815	+	-6.45865	7.33e-05	0.249	AAAAAAGAAAAAAAAAGAAAAAAAAA
ENSMUSG00000002107	Celf2	2	6539694	7509563	ENSMUST00000170438.7	3934	3959	+	-1.36842	1.68e-05	0.148	AAGAAAAAAGTGAAAACTATCTAGTG
ENSMUSG00000002107	Celf2	2	6539694	7509563	ENSMUST00000170438.7	1818	1843	+	4.3985	2.91e-06	0.126	GTGAAAGGCAAGCAAACACTAATGTG
ENSMUSG00000002107	Celf2	2	6539694	7509563	ENSMUST00000170438.7	4075	4100	+	-1.29323	1.65e-05	0.147	AAAAAAAAAAAAAAGGTTACAAAGTT
ENSMUSG00000002107	Celf2	2	6539694	7509563	ENSMUST00000170438.7	5891	5916	+	-7.49624	9.21e-05	0.254	ATTAAAAGAAAATAAAACTTAAAAAA
ENSMUSG00000002107	Celf2	2	6539694	7509563	ENSMUST00000170438.7	4073	4098	+	-6.66165	7.63e-05	0.249	ACAAAAAAAAAAAAAAGGTTACAAAG
ENSMUSG00000002107	Celf2	2	6539694	7509563	ENSMUST00000170438.7	5892	5917	+	-5.92481	6.44e-05	0.245	TTAAAAGAAAATAAAACTTAAAAAAA
ENSMUSG00000002107	Celf2	2	6539694	7509563	ENSMUST00000170438.7	5132	5157	+	5.69925	1.89e-06	0.113	AAAAAAAAAAAAAAAAAAAAAAAGTT
ENSMUSG00000002107	Celf2	2	6539694	7509563	ENSMUST00000170438.7	3796	3821	+	-6.56391	7.49e-05	0.249	GAAAAAAAAAGAAAAAAAAAAAACTA
ENSMUSG00000002265	Peg3	7	6703892	6730431	ENSMUST00000239104.1	7937	7962	+	-7.20301	8.66e-05	0.254	AACACTTGGAAAATAACAGAGAAGTG
ENSMUSG00000002265	Peg3	7	6703892	6730431	ENSMUST00000239104.1	6381	6406	+	-5.74436	6.2e-05	0.244	ATGAAAGGTTGGGAACCACAGGAGAG
ENSMUSG00000002265	Peg3	7	6703892	6730431	ENSMUST00000239104.1	6207	6232	+	-2.76692	2.56e-05	0.173	AAAAAAAAAATGTTACATTTGAGGTG
ENSMUSG00000002265	Peg3	7	6703892	6730431	ENSMUST00000239104.1	2394	2419	+	-5.39098	5.69e-05	0.243	AACAATGCCAGGGATGCACTGATGGG
ENSMUSG00000002459	Rgs20	1	4909576	5070285	ENSMUST00000118000.7	1993	2018	+	-4.62406	4.63e-05	0.232	TTAGTAAGGAAAACAACACTTAAGTG
ENSMUSG00000002489	Tiam1	16	89787111	90143769	ENSMUST00000002588.10	7094	7119	+	-2.24812	2.19e-05	0.162	ATCGGAAAAAAAAATACTGGAAAGTC
ENSMUSG00000002617	Zfp40	17	23173869	23193252	ENSMUST00000037057.13	1905	1930	+	-6.35338	7.16e-05	0.249	AGCAAAACTTAAAAAACATCAAAGAA
ENSMUSG00000002617	Zfp40	17	23173869	23193252	ENSMUST00000037057.13	2434	2459	+	-7.02256	8.27e-05	0.254	CACACAGGAGAGAAACCTTACAAATG
ENSMUSG00000002617	Zfp40	17	23173869	23193252	ENSMUST00000037057.13	1933	1958	+	-7.02256	8.27e-05	0.254	CACACAGGAGAGAAACCTTACAAATG
ENSMUSG00000002661	Alkbh7	17	56997339	56999322	ENSMUST00000002737.6	889	914	+	-5.12782	5.29e-05	0.238	TAAAAAAAAAAAAAAACTAACAAGCA
ENSMUSG00000002661	Alkbh7	17	56997339	56999322	ENSMUST00000002737.6	887	912	+	-2.7218	2.53e-05	0.173	ATTAAAAAAAAAAAAAAACTAACAAG
ENSMUSG00000002728	Naa20	2	145902099	145916425	ENSMUST00000134759.2	110	135	+	-2.57143	2.41e-05	0.169	AAAAAAAAAAGTAAAACTAAGGATTA
ENSMUSG00000002728	Naa20	2	145902099	145916425	ENSMUST00000134759.2	647	672	+	-7.15038	8.54e-05	0.254	TAGAAAAGGAGGAAAAATGTCAAGTT
ENSMUSG00000003279	Dlgap1	17	69969073	70821413	ENSMUST00000133983.7	5483	5508	+	-1.80451	1.89e-05	0.152	GGAAAAAAAAAAAAAAAACGAAAGAC
ENSMUSG00000003279	Dlgap1	17	69969073	70821413	ENSMUST00000133983.7	5490	5515	+	-5.7218	6.18e-05	0.244	AAAAAAAAAAACGAAAGACTTAAAAG
ENSMUSG00000003279	Dlgap1	17	69969073	70821413	ENSMUST00000133983.7	861	886	+	-5.84211	6.33e-05	0.244	AAATAAAAACAGAGAGCATCAAAGGT
ENSMUSG00000003279	Dlgap1	17	69969073	70821413	ENSMUST00000133983.7	5492	5517	+	0.93985	9.3e-06	0.141	AAAAAAAAACGAAAGACTTAAAAGAA
ENSMUSG00000003279	Dlgap1	17	69969073	70821413	ENSMUST00000133983.7	5550	5575	+	-6.6015	7.54e-05	0.249	AAAAAAAAAAAGAAACAACCAAACAA
ENSMUSG00000003279	Dlgap1	17	69969073	70821413	ENSMUST00000133983.7	805	830	+	-3.06015	2.84e-05	0.184	ATCAAGGACAGCAACAATCTGAAGTC
ENSMUSG00000003279	Dlgap1	17	69969073	70821413	ENSMUST00000133983.7	5512	5537	+	-6.93233	8.1e-05	0.252	AAAGAAAAAAAAAATGCTTGTATCAG
ENSMUSG00000003279	Dlgap1	17	69969073	70821413	ENSMUST00000133983.7	5491	5516	+	0.909774	9.37e-06	0.141	AAAAAAAAAACGAAAGACTTAAAAGA
ENSMUSG00000003279	Dlgap1	17	69969073	70821413	ENSMUST00000133983.7	6348	6373	+	-4.92481	5.03e-05	0.238	AAAAAAAATAAAAAAGCGAATTATTG
ENSMUSG00000003279	Dlgap1	17	69969073	70821413	ENSMUST00000133983.7	5485	5510	+	-5.84962	6.34e-05	0.244	AAAAAAAAAAAAAAAACGAAAGACTT
ENSMUSG00000003526	Prodh	16	18060357	18090203	ENSMUST00000232502.1	443	468	+	-7.09774	8.42e-05	0.254	CTACAAATTAGAAATAAATTACAGTG
ENSMUSG00000003949	Hlf	11	90336536	90390895	ENSMUST00000004051.7	3027	3052	+	-1.23308	1.62e-05	0.145	GAGAAAAAAAGGAAAACTATTCCGTG
ENSMUSG00000003949	Hlf	11	90336536	90390895	ENSMUST00000004051.7	4193	4218	+	-2.86466	2.66e-05	0.177	ACAAAACAAAACAAAAAACTCAAGAG
ENSMUSG00000003949	Hlf	11	90336536	90390895	ENSMUST00000004051.7	4195	4220	+	-0.894737	1.48e-05	0.143	AAAACAAAACAAAAAACTCAAGAGTT
ENSMUSG00000003992	Ssbp2	13	91460283	91703429	ENSMUST00000004094.14	2936	2961	+	-1.20301	1.6e-05	0.145	AAAAAAGATGAAGTAGCTTTACACTG
ENSMUSG00000004360	9330159F19Rik	10	29211606	29230779	ENSMUST00000092627.5	5527	5552	+	2.98496	4.83e-06	0.137	TTAAAACAAAGCAAAGCATTGAATTC
ENSMUSG00000004360	9330159F19Rik	10	29211606	29230779	ENSMUST00000092627.5	659	684	+	-3.4812	3.23e-05	0.197	AGAAAAGGAAAAGAAAACAGAAAGGA
ENSMUSG00000004360	9330159F19Rik	10	29211606	29230779	ENSMUST00000092627.5	444	469	+	3.03759	4.75e-06	0.137	GACAAGGAAAGAAAAGAATGGGAGAG
ENSMUSG00000004896	Rrnad1	3	87922601	87930717	ENSMUST00000161014.1	2047	2072	+	-7.41353	9.05e-05	0.254	AAAAGAAGAAAAATGGCATGAAAAAT
ENSMUSG00000004896	Rrnad1	3	87922601	87930717	ENSMUST00000161014.1	3058	3083	+	-2.34586	2.26e-05	0.164	ATCAAAGTAGGAATCGGCTTTAAGTG
ENSMUSG00000004896	Rrnad1	3	87922601	87930717	ENSMUST00000161014.1	1870	1895	+	2.15789	6.42e-06	0.137	ACCAAAAAAAGGAAAAAAAGAAAAAG
ENSMUSG00000005045	Chd5	4	152338651	152390194	ENSMUST00000030775.11	1932	1957	+	-2.6015	2.43e-05	0.169	ACCAAAGAAAGAATGACATGGACGAA
ENSMUSG00000005045	Chd5	4	152338651	152390194	ENSMUST00000030775.11	591	616	+	-3.44361	3.2e-05	0.197	AGAAGAAGAAGAAGAAACTGAAGGAG
ENSMUSG00000005583	Mef2c	13	83504034	83667080	ENSMUST00000163888.7	770	795	+	-7.74436	9.74e-05	0.255	AAGAAAAATACAAAAAAATTAATGAA
ENSMUSG00000005583	Mef2c	13	83504034	83667080	ENSMUST00000163888.7	6007	6032	+	-7.06767	8.38e-05	0.254	ATGACAATTAAAATAGCTTGTAAATG
ENSMUSG00000005583	Mef2c	13	83504034	83667080	ENSMUST00000163888.7	3661	3686	+	-6.38346	7.2e-05	0.249	AAAAAAAAAAAACAAACCTTTCTCTA
ENSMUSG00000005583	Mef2c	13	83504034	83667080	ENSMUST00000163888.7	144	169	+	1.29323	8.39e-06	0.139	ACAAAAGCATTGAAAACTGTGAAGTA
ENSMUSG00000005583	Mef2c	13	83504034	83667080	ENSMUST00000163888.7	1933	1958	+	-6.84962	7.93e-05	0.251	GAAAAAAAAAAAAAAGTCAGGTACTC
ENSMUSG00000005672	Kit	5	75574916	75656722	ENSMUST00000144270.7	2024	2049	+	-5.22556	5.43e-05	0.24	TTAACAGAAAGAGAGGCCCTAATGTC
ENSMUSG00000005907	Pex1	5	3596066	3637232	ENSMUST00000121291.7	4112	4137	+	2.93985	4.95e-06	0.137	TCCAAAGAAGAGAAAAAATCAAAGTG
ENSMUSG00000005983	1700037C18Rik	16	3895179	3908689	ENSMUST00000115859.7	1938	1963	+	-5.16541	5.32e-05	0.238	AAAAAAAAAAAAAAACCCAAACAGGC
ENSMUSG00000005983	1700037C18Rik	16	3895179	3908689	ENSMUST00000115859.7	1943	1968	+	-2.14286	2.12e-05	0.16	AAAAAAAAAACCCAAACAGGCCAGTG
ENSMUSG00000005983	1700037C18Rik	16	3895179	3908689	ENSMUST00000115859.7	1936	1961	+	5.91729	1.78e-06	0.113	AAAAAAAAAAAAAAAAACCCAAACAG
ENSMUSG00000005983	1700037C18Rik	16	3895179	3908689	ENSMUST00000115859.7	1937	1962	+	6.76692	1.41e-06	0.113	AAAAAAAAAAAAAAAACCCAAACAGG
ENSMUSG00000005983	1700037C18Rik	16	3895179	3908689	ENSMUST00000115859.7	1935	1960	+	-7.31579	8.88e-05	0.254	AAAAAAAAAAAAAAAAAACCCAAACA
ENSMUSG00000006005	Tpr	1	150392838	150449935	ENSMUST00000119161.8	2612	2637	+	-5.21805	5.42e-05	0.24	AGAAGGAAAAAGAAATGCTTAAATTG
ENSMUSG00000006005	Tpr	1	150392838	150449935	ENSMUST00000119161.8	1052	1077	+	-7.20301	8.66e-05	0.254	AAGAACAGCAGGCCAGTATGGAAGAG
ENSMUSG00000006005	Tpr	1	150392838	150449935	ENSMUST00000119161.8	899	924	+	-1.74436	1.87e-05	0.151	AAAAAGGAAATGAAATTCTGGAACTT
ENSMUSG00000006005	Tpr	1	150392838	150449935	ENSMUST00000119161.8	1496	1521	+	-7.65414	9.54e-05	0.254	AACAAGAAAATAAAAGGATTAATAAG
ENSMUSG00000006005	Tpr	1	150392838	150449935	ENSMUST00000119161.8	2301	2326	+	-0.541353	1.36e-05	0.143	CTATAAAAAAGAAAAAATAGACAGTG
ENSMUSG00000006005	Tpr	1	150392838	150449935	ENSMUST00000119161.8	3965	3990	+	0.857143	9.48e-06	0.141	AAGAACTGCAGGATAGCCTGAATGTG
ENSMUSG00000006014	Prg4	1	150449412	150466165	ENSMUST00000164600.7	615	640	+	-6.81203	7.88e-05	0.251	ATAACAAGAAAAACACTCCTAAAAAG
ENSMUSG00000006014	Prg4	1	150449412	150466165	ENSMUST00000164600.7	2602	2627	+	-3.86466	3.68e-05	0.213	ACCAAAAACAAGAAAACCAAAAACTA
ENSMUSG00000006057	Atp5g1	11	96068852	96075670	ENSMUST00000090541.11	4362	4387	+	-5.54887	5.92e-05	0.244	AAAAAGAAAAAGAAGAAATTCAAGGC
ENSMUSG00000007041	Clic1	17	35049966	35058749	ENSMUST00000007257.9	1426	1451	+	-6.90226	8.03e-05	0.252	AATACAGAATGGAAAAAAATCTAGTG
ENSMUSG00000007682	Dio2	12	90724552	90738438	ENSMUST00000082432.4	3200	3225	+	-0.661654	1.4e-05	0.143	AACACTGGAAGAAAAACCCTTGAAGG
ENSMUSG00000007682	Dio2	12	90724552	90738438	ENSMUST00000082432.4	5241	5266	+	-0.924812	1.48e-05	0.143	AAAAATGAAAGAGAGCCACAGAAGGG
ENSMUSG00000008489	Elavl2	4	91250763	91400785	ENSMUST00000107120.7	3845	3870	+	-7.74436	9.74e-05	0.255	AAAAAAAATAAAATAAAATACATGTA
ENSMUSG00000008489	Elavl2	4	91250763	91400785	ENSMUST00000107120.7	3268	3293	+	-1.4812	1.74e-05	0.15	AAAAAAAAAAGAAAAAAATGAGTATA
ENSMUSG00000008540	Mgst1	6	138140316	138156755	ENSMUST00000008684.10	177	202	+	0.255639	1.11e-05	0.143	ATTAATAGAAAAATAGCCTGAAAAAG
ENSMUSG00000008575	Nfib	4	82290173	82705750	ENSMUST00000107245.8	4036	4061	+	7.12782	1.26e-06	0.113	AAAGACAAAAAAAAACCACAAAAGTG
ENSMUSG00000008575	Nfib	4	82290173	82705750	ENSMUST00000107245.8	4023	4048	+	-7.31579	8.88e-05	0.254	AAAAAAAAAAACAAAAGACAAAAAAA
ENSMUSG00000008575	Nfib	4	82290173	82705750	ENSMUST00000107245.8	3569	3594	+	-6.27068	7e-05	0.249	TAAAAAATAAAAAAAATATTGAAAAC
ENSMUSG00000008575	Nfib	4	82290173	82705750	ENSMUST00000107245.8	3212	3237	+	-7.42857	9.08e-05	0.254	GAAAAAAAAAAAAAAAGAGAAAAAAG
ENSMUSG00000008575	Nfib	4	82290173	82705750	ENSMUST00000107245.8	3214	3239	+	-7.42857	9.08e-05	0.254	AAAAAAAAAAAAAAGAGAAAAAAGAA
ENSMUSG00000008575	Nfib	4	82290173	82705750	ENSMUST00000107245.8	3570	3595	+	-7.65414	9.54e-05	0.254	AAAAAATAAAAAAAATATTGAAAACA
ENSMUSG00000008575	Nfib	4	82290173	82705750	ENSMUST00000107245.8	3218	3243	+	-7.30827	8.86e-05	0.254	AAAAAAAAAAGAGAAAAAAGAAAAAT
ENSMUSG00000008575	Nfib	4	82290173	82705750	ENSMUST00000107245.8	51	76	+	-7.46617	9.14e-05	0.254	TTTCAAGGAAAGAAAGCGAGAGAGGG
ENSMUSG00000008575	Nfib	4	82290173	82705750	ENSMUST00000107245.8	3205	3230	+	3.29323	4.33e-06	0.137	TAAAAAGGAAAAAAAAAAAAAAAGAG
ENSMUSG00000008575	Nfib	4	82290173	82705750	ENSMUST00000107245.8	8249	8274	+	-7.30075	8.84e-05	0.254	AAAAAAAAACAAAAAACAAAAAAACC
ENSMUSG00000008575	Nfib	4	82290173	82705750	ENSMUST00000107245.8	8258	8283	+	-4.54887	4.52e-05	0.23	CAAAAAACAAAAAAACCAGCAAAATG
ENSMUSG00000008575	Nfib	4	82290173	82705750	ENSMUST00000107245.8	3219	3244	+	-6.56391	7.49e-05	0.249	AAAAAAAAAGAGAAAAAAGAAAAATA
ENSMUSG00000008575	Nfib	4	82290173	82705750	ENSMUST00000107245.8	3222	3247	+	-4.70677	4.74e-05	0.235	AAAAAAGAGAAAAAAGAAAAATAGGG
ENSMUSG00000008575	Nfib	4	82290173	82705750	ENSMUST00000107245.8	3275	3300	+	-7.29323	8.83e-05	0.254	CTCTATGGAAGAAATGCCTCTATGTG
ENSMUSG00000008658	Rbfox1	16	5885355	7411526	ENSMUST00000056416.8	1392	1417	+	-4.24812	4.12e-05	0.223	AACAAAAAAAACCCAACCTTCCAATG
ENSMUSG00000008658	Rbfox1	16	5885355	7411526	ENSMUST00000056416.8	2677	2702	+	-5.8797	6.38e-05	0.244	AACACAAGACAAAAAACAAGAACTAG
ENSMUSG00000008658	Rbfox1	16	5885355	7411526	ENSMUST00000056416.8	2281	2306	+	-0.0075188	1.18e-05	0.143	AAAGAAAGTAATAAAAACTTAAATTC
ENSMUSG00000008658	Rbfox1	16	5885355	7411526	ENSMUST00000056416.8	1499	1524	+	-5.84211	6.33e-05	0.244	TAAAAAGAAAAAAAAATTAAAAAAAG
ENSMUSG00000008668	Rps18	17	33951999	33956001	ENSMUST00000172799.7	384	409	+	-6.7218	7.71e-05	0.249	AACAAAAAAAAACCTGCCTGGAAAAC
ENSMUSG00000008668	Rps18	17	33951999	33956001	ENSMUST00000172799.7	380	405	+	-4.16541	4.03e-05	0.221	AAAAAACAAAAAAAAACCTGCCTGGA
ENSMUSG00000008668	Rps18	17	33951999	33956001	ENSMUST00000172799.7	508	533	+	-6.84211	7.91e-05	0.251	AACAAAGGGTGAAGGACAGGGAAGGT
ENSMUSG00000009394	Syn2	6	115134902	115282006	ENSMUST00000169345.3	1670	1695	+	-2.17293	2.14e-05	0.16	AGAAGAGAAAAGAAAGGAAGGCAGGG
ENSMUSG00000009394	Syn2	6	115134902	115282006	ENSMUST00000169345.3	1679	1704	+	-5.40602	5.7e-05	0.243	AAGAAAGGAAGGCAGGGAGGGGAGCG
ENSMUSG00000009394	Syn2	6	115134902	115282006	ENSMUST00000169345.3	1666	1691	+	-4.58647	4.56e-05	0.23	AAAAAGAAGAGAAAAGAAAGGAAGGC
ENSMUSG00000009394	Syn2	6	115134902	115282006	ENSMUST00000169345.3	1675	1700	+	6.98496	1.32e-06	0.113	AGAAAAGAAAGGAAGGCAGGGAGGGG
ENSMUSG00000009647	Mcu	10	59446984	59616692	ENSMUST00000020312.12	686	711	+	-7.09023	8.41e-05	0.254	GAAATTAGCAGAAAAGCAGAGAAGAG
ENSMUSG00000010803	Gabra1	11	42130939	42182930	ENSMUST00000020707.11	2431	2456	+	-3.57143	3.34e-05	0.2	AGAAAAAGTAGAAAAAACCAGAGCTT
ENSMUSG00000010803	Gabra1	11	42130939	42182930	ENSMUST00000020707.11	4065	4090	+	-5.72932	6.19e-05	0.244	AAAAAAAAAAAAAAATGGCTGAACAA
ENSMUSG00000010803	Gabra1	11	42130939	42182930	ENSMUST00000020707.11	4062	4087	+	-0.654135	1.39e-05	0.143	AAAAAAAAAAAAAAAAAATGGCTGAA
ENSMUSG00000010803	Gabra1	11	42130939	42182930	ENSMUST00000020707.11	2923	2948	+	-5.63158	6.06e-05	0.244	ATAAAAGAATGGAATAATTTAAAAAC
ENSMUSG00000011751	Sptbn4	7	27356383	27447686	ENSMUST00000011895.13	1243	1268	+	-1.1203	1.57e-05	0.144	TTCAGGAGAAGGGGAACCTGGAGGTG
ENSMUSG00000014551	Mrps25	6	92169525	92184033	ENSMUST00000140438.1	5540	5565	+	-3.93233	3.78e-05	0.217	ATCAAGGGTGGAAAGCCCTGAAAGCT
ENSMUSG00000014551	Mrps25	6	92169525	92184033	ENSMUST00000140438.1	5539	5564	+	-5.14286	5.3e-05	0.238	AATCAAGGGTGGAAAGCCCTGAAAGC
ENSMUSG00000014592	Camta1	4	150917322	151861876	ENSMUST00000097774.8	5195	5220	+	-7.50376	9.22e-05	0.254	ACAAAAGGAGTGAAAGAATTGAAAAA
ENSMUSG00000014592	Camta1	4	150917322	151861876	ENSMUST00000097774.8	7016	7041	+	-1.5188	1.76e-05	0.15	CAAAATAAAAGGGAAACCCGGTGGAG
ENSMUSG00000014592	Camta1	4	150917322	151861876	ENSMUST00000097774.8	6686	6711	+	-5.76692	6.23e-05	0.244	AAAAAAAAAAGGATATGTTTACATTT
ENSMUSG00000014592	Camta1	4	150917322	151861876	ENSMUST00000097774.8	6677	6702	+	-7.19549	8.64e-05	0.254	TTTAAAAAAAAAAAAAAAAGGATATG
ENSMUSG00000014592	Camta1	4	150917322	151861876	ENSMUST00000097774.8	6315	6340	+	-1.11278	1.56e-05	0.144	AAAAAAGCGAGAAAATATTTGAAAGG
ENSMUSG00000014592	Camta1	4	150917322	151861876	ENSMUST00000097774.8	6316	6341	+	-5.09774	5.25e-05	0.238	AAAAAGCGAGAAAATATTTGAAAGGG
ENSMUSG00000015143	Actn1	12	80167547	80260371	ENSMUST00000021554.15	3205	3230	+	-7.40602	9.03e-05	0.254	GAAAAAAAAAAACAAACAAAAAACTA
ENSMUSG00000015143	Actn1	12	80167547	80260371	ENSMUST00000021554.15	3161	3186	+	-6.05263	6.63e-05	0.247	AAAAAGGATAAAAAAAAAGTTACGTT
ENSMUSG00000015143	Actn1	12	80167547	80260371	ENSMUST00000021554.15	3663	3688	+	-2.78195	2.57e-05	0.174	ATTAAAGATAGGACAAACTTGGAGAT
ENSMUSG00000015501	Hivep2	10	13966075	14151374	ENSMUST00000191138.6	90	115	+	-6.18797	6.86e-05	0.249	AAAAAAAAAAAAAGACATCTTCGGTG
ENSMUSG00000015501	Hivep2	10	13966075	14151374	ENSMUST00000191138.6	9541	9566	+	-1.7218	1.85e-05	0.151	GAATGAAGAAGAGAAGCCTTCAAGAG
ENSMUSG00000015501	Hivep2	10	13966075	14151374	ENSMUST00000191138.6	5650	5675	+	-7.57143	9.34e-05	0.254	GAAGAGGAAGGGAAAGCCCGCAAGCT
ENSMUSG00000015944	Castor2	5	134099711	134144343	ENSMUST00000016088.8	4791	4816	+	0.879699	9.44e-06	0.141	AAAAAAAAAAAAAAAAGAAAGAAAAG
ENSMUSG00000015944	Castor2	5	134099711	134144343	ENSMUST00000016088.8	7265	7290	+	-7.58647	9.36e-05	0.254	AAAAAAAAAAAAAAAGTACCTAACGT
ENSMUSG00000015944	Castor2	5	134099711	134144343	ENSMUST00000016088.8	4820	4845	+	2.30075	6.11e-06	0.137	AGAAAAGAAAAGAAAAAAAGAAAGAA
ENSMUSG00000015944	Castor2	5	134099711	134144343	ENSMUST00000016088.8	4833	4858	+	-5.1203	5.28e-05	0.238	AAAAAAGAAAGAAAACGTCAAATATC
ENSMUSG00000015944	Castor2	5	134099711	134144343	ENSMUST00000016088.8	4796	4821	+	2.30075	6.11e-06	0.137	AAAAAAAAAAAGAAAGAAAAGAAAAG
ENSMUSG00000015944	Castor2	5	134099711	134144343	ENSMUST00000016088.8	4788	4813	+	4.95489	2.38e-06	0.115	AAAAAAAAAAAAAAAAAAAGAAAGAA
ENSMUSG00000015944	Castor2	5	134099711	134144343	ENSMUST00000016088.8	4793	4818	+	-7.42857	9.08e-05	0.254	AAAAAAAAAAAAAAGAAAGAAAAGAA
ENSMUSG00000015944	Castor2	5	134099711	134144343	ENSMUST00000016088.8	4792	4817	+	-2.65414	2.46e-05	0.17	AAAAAAAAAAAAAAAGAAAGAAAAGA
ENSMUSG00000015944	Castor2	5	134099711	134144343	ENSMUST00000016088.8	7216	7241	+	-7.08271	8.41e-05	0.254	TGTCAAAGAAACAAAACCCTTAAGAG
ENSMUSG00000015944	Castor2	5	134099711	134144343	ENSMUST00000016088.8	4824	4849	+	0.338346	1.09e-05	0.143	AAGAAAAGAAAAAAAGAAAGAAAACG
ENSMUSG00000015944	Castor2	5	134099711	134144343	ENSMUST00000016088.8	4784	4809	+	-0.81203	1.45e-05	0.143	AAAAAAAAAAAAAAAAAAAAAAAGAA
ENSMUSG00000015944	Castor2	5	134099711	134144343	ENSMUST00000016088.8	4801	4826	+	3.99248	3.33e-06	0.133	AAAAAAGAAAGAAAAGAAAAGAAAAG
ENSMUSG00000015944	Castor2	5	134099711	134144343	ENSMUST00000016088.8	4797	4822	+	-7.30827	8.86e-05	0.254	AAAAAAAAAAGAAAGAAAAGAAAAGA
ENSMUSG00000015944	Castor2	5	134099711	134144343	ENSMUST00000016088.8	4832	4857	+	3.57143	3.94e-06	0.137	AAAAAAAGAAAGAAAACGTCAAATAT
ENSMUSG00000015944	Castor2	5	134099711	134144343	ENSMUST00000016088.8	4787	4812	+	-6.45865	7.33e-05	0.249	AAAAAAAAAAAAAAAAAAAAGAAAGA
ENSMUSG00000015944	Castor2	5	134099711	134144343	ENSMUST00000016088.8	4782	4807	+	-0.81203	1.45e-05	0.143	AAAAAAAAAAAAAAAAAAAAAAAAAG
ENSMUSG00000015944	Castor2	5	134099711	134144343	ENSMUST00000016088.8	7266	7291	+	-0.909774	1.48e-05	0.143	AAAAAAAAAAAAAAGTACCTAACGTT
ENSMUSG00000015944	Castor2	5	134099711	134144343	ENSMUST00000016088.8	4786	4811	+	-7.42857	9.08e-05	0.254	AAAAAAAAAAAAAAAAAAAAAGAAAG
ENSMUSG00000015961	Adss	1	177762962	177796511	ENSMUST00000016105.8	1562	1587	+	-2.53383	2.38e-05	0.169	AATTCAAGAATAAAGACATTGAAATG
ENSMUSG00000016262	Sertad4	1	192844488	192855756	ENSMUST00000155579.7	1360	1385	+	-6.56391	7.49e-05	0.249	ATATAATGAGAGAAACCGTGTGAGTG
ENSMUSG00000016510	Mtif3	5	146951573	146963800	ENSMUST00000066675.9	798	823	+	-3.44361	3.2e-05	0.197	CAAGAAAGAAGAAAAGGCGTACAGAG
ENSMUSG00000016510	Mtif3	5	146951573	146963800	ENSMUST00000066675.9	754	779	+	-6.54135	7.45e-05	0.249	ATCAGAGGAGGGACTGCTTCCATGTG
ENSMUSG00000016510	Mtif3	5	146951573	146963800	ENSMUST00000066675.9	4442	4467	+	-6.94737	8.13e-05	0.252	GTAAGAAAAAAAAAAGCCCTCATGAC
ENSMUSG00000017009	Sdc4	2	164424247	164443887	ENSMUST00000017153.3	2421	2446	+	2.36842	5.99e-06	0.137	TAAAAAGATAATAAAACCTGGTACTT
ENSMUSG00000017009	Sdc4	2	164424247	164443887	ENSMUST00000017153.3	1217	1242	+	-5.04511	5.17e-05	0.238	TTTAAAAAAAAAAAATCTAGGGAGGG
ENSMUSG00000017144	Rnd3	2	51130438	51149111	ENSMUST00000154545.1	1285	1310	+	-4.81203	4.89e-05	0.238	TAAAAAAAAAAGATCACTCTGTGATG
ENSMUSG00000017418	Arl5b	2	15049395	15082456	ENSMUST00000069870.10	5816	5841	+	-1.39098	1.7e-05	0.149	AGAAAGGAGAGGAAAGGTCTGCAGTT
ENSMUSG00000018661	Cog1	11	113649169	113667054	ENSMUST00000018805.14	226	251	+	0.526316	1.03e-05	0.142	AACAGTAAAAAATAAGCTCTGGAGAG
ENSMUSG00000018661	Cog1	11	113649169	113667054	ENSMUST00000018805.14	3643	3668	+	2.12782	6.51e-06	0.137	CTAGAAGAAAATAAGATATGGAAGTG
ENSMUSG00000018819	Lsp1	7	142460809	142494867	ENSMUST00000128986.7	264	289	+	-1.63158	1.81e-05	0.15	GAAGAAGAAAGGAAAAGAAAAAAGGG
ENSMUSG00000018819	Lsp1	7	142460809	142494867	ENSMUST00000128986.7	269	294	+	4.71429	2.58e-06	0.119	AGAAAGGAAAAGAAAAAAGGGAAGGG
ENSMUSG00000018849	Wwc1	11	35838400	35980527	ENSMUST00000018993.6	3984	4009	+	-1.70677	1.85e-05	0.151	CAAACAAAAAAACCAGCATTAAAATG
ENSMUSG00000018849	Wwc1	11	35838400	35980527	ENSMUST00000018993.6	4156	4181	+	-0.421053	1.31e-05	0.143	AATAAAAAAAAAAAAAGTTGTATTTG
ENSMUSG00000019146	Cacng2	15	77991748	78120028	ENSMUST00000019290.2	5324	5349	+	-7.44361	9.1e-05	0.254	AACAAAAAACAAAAAACAAAAAAACA
ENSMUSG00000019146	Cacng2	15	77991748	78120028	ENSMUST00000019290.2	2248	2273	+	-5.02256	5.15e-05	0.238	AAAACAAAAAACAAAACAAAAAAAAG
ENSMUSG00000019146	Cacng2	15	77991748	78120028	ENSMUST00000019290.2	2299	2324	+	-4.03008	3.88e-05	0.218	AAAAAAAAAAGAACAAACTACAAGAA
ENSMUSG00000019146	Cacng2	15	77991748	78120028	ENSMUST00000019290.2	2539	2564	+	-7.40602	9.03e-05	0.254	CAAAAAAAAAAAATAACAAAAAAATA
ENSMUSG00000019146	Cacng2	15	77991748	78120028	ENSMUST00000019290.2	2266	2291	+	-4.66165	4.69e-05	0.234	AAAAAAAGAGAAAAACATAGCAAGTA
ENSMUSG00000019146	Cacng2	15	77991748	78120028	ENSMUST00000019290.2	3616	3641	+	0.443609	1.06e-05	0.142	AACAAATATAGAAATCCATTAAAATA
ENSMUSG00000019146	Cacng2	15	77991748	78120028	ENSMUST00000019290.2	2250	2275	+	-6.84962	7.93e-05	0.251	AACAAAAAACAAAACAAAAAAAAGAG
ENSMUSG00000019146	Cacng2	15	77991748	78120028	ENSMUST00000019290.2	2550	2575	+	-6.10526	6.73e-05	0.247	AATAACAAAAAAATAACAAAAAAATG
ENSMUSG00000019146	Cacng2	15	77991748	78120028	ENSMUST00000019290.2	1283	1308	+	-5.96241	6.51e-05	0.245	AAACCAGCAAGAAGAACGAGGAAGTT
ENSMUSG00000019146	Cacng2	15	77991748	78120028	ENSMUST00000019290.2	2493	2518	+	-3.57143	3.34e-05	0.2	AAAAATAAAAGGGAACCAAGATAATG
ENSMUSG00000019146	Cacng2	15	77991748	78120028	ENSMUST00000019290.2	5315	5340	+	-7.45865	9.13e-05	0.254	AACAAAAAAAACAAAAAACAAAAAAC
ENSMUSG00000019146	Cacng2	15	77991748	78120028	ENSMUST00000019290.2	5407	5432	+	-1.67669	1.83e-05	0.151	TTAACAGAAAAAAAAATTTTAAAAAG
ENSMUSG00000019146	Cacng2	15	77991748	78120028	ENSMUST00000019290.2	5340	5365	+	-7.54887	9.3e-05	0.254	CAAAAAAACAAAAAAACACCAACTTC
ENSMUSG00000019146	Cacng2	15	77991748	78120028	ENSMUST00000019290.2	2265	2290	+	-4.02256	3.87e-05	0.218	AAAAAAAAGAGAAAAACATAGCAAGT
ENSMUSG00000019146	Cacng2	15	77991748	78120028	ENSMUST00000019290.2	3382	3407	+	-0.902256	1.48e-05	0.143	AAAAGAAAAAGGAAAAACAAGTGGTG
ENSMUSG00000019146	Cacng2	15	77991748	78120028	ENSMUST00000019290.2	2669	2694	+	-3.98496	3.83e-05	0.217	AAAAAAAATAAAAATAAATTAAAAAA
ENSMUSG00000019146	Cacng2	15	77991748	78120028	ENSMUST00000019290.2	2567	2592	+	4.33083	2.98e-06	0.128	AAAAAAATGAGGAAAGCAAGAGAGTA
ENSMUSG00000019232	Etnppl	3	130617448	130637521	ENSMUST00000072271.12	2049	2074	+	-5.30827	5.53e-05	0.24	CTAACAAAAATGAAGACTATAAAATG
ENSMUSG00000019775	Rgs17	10	5825663	5922400	ENSMUST00000064225.13	1583	1608	+	1.45113	7.98e-06	0.137	AAAGAAAGAAAGAAAGAAAGAAAGAA
ENSMUSG00000019775	Rgs17	10	5825663	5922400	ENSMUST00000064225.13	1599	1624	+	1.45113	7.98e-06	0.137	AAAGAAAGAAAGAAAGAAAGAAAGAA
ENSMUSG00000019775	Rgs17	10	5825663	5922400	ENSMUST00000064225.13	1587	1612	+	1.45113	7.98e-06	0.137	AAAGAAAGAAAGAAAGAAAGAAAGAA
ENSMUSG00000019775	Rgs17	10	5825663	5922400	ENSMUST00000064225.13	920	945	+	1.52632	7.84e-06	0.137	AAAAAAAAAAAAAATCCATTTCAGAG
ENSMUSG00000019775	Rgs17	10	5825663	5922400	ENSMUST00000064225.13	1579	1604	+	-5.16541	5.32e-05	0.238	TAAGAAAGAAAGAAAGAAAGAAAGAA
ENSMUSG00000019775	Rgs17	10	5825663	5922400	ENSMUST00000064225.13	1595	1620	+	1.45113	7.98e-06	0.137	AAAGAAAGAAAGAAAGAAAGAAAGAA
ENSMUSG00000019775	Rgs17	10	5825663	5922400	ENSMUST00000064225.13	1665	1690	+	-3.59398	3.35e-05	0.2	AAGAAGGAAAGAAGAAAAAGAAAGAG
ENSMUSG00000019775	Rgs17	10	5825663	5922400	ENSMUST00000064225.13	1591	1616	+	1.45113	7.98e-06	0.137	AAAGAAAGAAAGAAAGAAAGAAAGAA
ENSMUSG00000019775	Rgs17	10	5825663	5922400	ENSMUST00000064225.13	1652	1677	+	-4.00752	3.85e-05	0.217	AGGAAAAGAAAGAAAGAAGGAAAGAA
ENSMUSG00000019775	Rgs17	10	5825663	5922400	ENSMUST00000064225.13	3762	3787	+	-1.59398	1.79e-05	0.15	AATAAACAAACAAAAGCCCACAACTG
ENSMUSG00000019775	Rgs17	10	5825663	5922400	ENSMUST00000064225.13	1638	1663	+	-2.62406	2.44e-05	0.169	AAAAAAGGAAAGAAAGGAAAAGAAAG
ENSMUSG00000019775	Rgs17	10	5825663	5922400	ENSMUST00000064225.13	1603	1628	+	1.45113	7.98e-06	0.137	AAAGAAAGAAAGAAAGAAAGAAAGAA
ENSMUSG00000019775	Rgs17	10	5825663	5922400	ENSMUST00000064225.13	1634	1659	+	-2.89474	2.68e-05	0.177	GAGAAAAAAAGGAAAGAAAGGAAAAG
ENSMUSG00000019775	Rgs17	10	5825663	5922400	ENSMUST00000064225.13	1607	1632	+	-5.88722	6.39e-05	0.244	AAAGAAAGAAAGAAAGAAAGAAAAGA
ENSMUSG00000019775	Rgs17	10	5825663	5922400	ENSMUST00000064225.13	1611	1636	+	4.71429	2.58e-06	0.119	AAAGAAAGAAAGAAAGAAAAGAAGAG
ENSMUSG00000019775	Rgs17	10	5825663	5922400	ENSMUST00000064225.13	2093	2118	+	-4.59398	4.57e-05	0.23	TTACAAAGAAGAAAACCTTCAATGTC
ENSMUSG00000019785	Clvs2	10	33512286	33624769	ENSMUST00000161692.1	3100	3125	+	-7.77444	9.83e-05	0.255	AAAATACGTTGGACAGCACAGAACTA
ENSMUSG00000019785	Clvs2	10	33512286	33624769	ENSMUST00000161692.1	4258	4283	+	-0.503759	1.34e-05	0.143	AACCAAATTATAAAAATTTTAAAATG
ENSMUSG00000019797	Mtres1	10	43525133	43540994	ENSMUST00000214198.1	2620	2645	+	-6.24812	6.97e-05	0.249	AAGAAAGAAAGGAAAGCCACTAGCTT
ENSMUSG00000019817	Plagl1	10	13060504	13131694	ENSMUST00000121646.7	3467	3492	+	-4.7594	4.82e-05	0.237	ATTGAAAGAAGAATCAATCAAAAGTG
ENSMUSG00000019876	Pkib	10	57631981	57741112	ENSMUST00000075992.11	2110	2135	+	-4.35338	4.24e-05	0.225	ATAAAGGGAGGATACAATTGAAAGGG
ENSMUSG00000019943	Atp2b1	10	98914406	99026143	ENSMUST00000020107.7	4783	4808	+	-6.45865	7.33e-05	0.249	AAAAGAAAAAAGAAAACAAGACAAAA
ENSMUSG00000019943	Atp2b1	10	98914406	99026143	ENSMUST00000020107.7	4809	4834	+	-1.62406	1.81e-05	0.15	AAAAAAACAACAAAAACCATGAGCAG
ENSMUSG00000019943	Atp2b1	10	98914406	99026143	ENSMUST00000020107.7	6561	6586	+	0.744361	9.73e-06	0.141	AAAAAAAAAAAAAATACAAGCAAGCT
ENSMUSG00000019960	Dusp6	10	99263231	99267489	ENSMUST00000020118.4	2070	2095	+	-4.41353	4.33e-05	0.227	ACAAAAAAAATTAAAACCTGATACTT
ENSMUSG00000019960	Dusp6	10	99263231	99267489	ENSMUST00000020118.4	2607	2632	+	2.35338	6.03e-06	0.137	TAAAAAAAAATACGAAACTGGAAGTG
ENSMUSG00000019960	Dusp6	10	99263231	99267489	ENSMUST00000020118.4	2745	2770	+	-4.08271	3.94e-05	0.219	TTATAAGAATGTAAAACCTTAAATTA
ENSMUSG00000019966	Kitl	10	100015630	100100416	ENSMUST00000105283.8	2405	2430	+	-7.71429	9.64e-05	0.255	ATAAAAAAAGAGAGAGCTTTATGTAG
ENSMUSG00000019966	Kitl	10	100015630	100100416	ENSMUST00000105283.8	3915	3940	+	-0.43609	1.32e-05	0.143	AATAATAATAATAAAATCCTAAATTG
ENSMUSG00000019966	Kitl	10	100015630	100100416	ENSMUST00000105283.8	4758	4783	+	-5.53383	5.9e-05	0.244	AACAACAACAAAAAAGAAATGTAGGG
ENSMUSG00000019966	Kitl	10	100015630	100100416	ENSMUST00000105283.8	4428	4453	+	-4.41353	4.33e-05	0.227	ATAAAGCAAAGAAAAACAGCAAAAAG
ENSMUSG00000019966	Kitl	10	100015630	100100416	ENSMUST00000105283.8	3965	3990	+	-0.142857	1.22e-05	0.143	TAAAAAAATGGAAACACATAAAAGTA
ENSMUSG00000019966	Kitl	10	100015630	100100416	ENSMUST00000105283.8	4114	4139	+	3.97744	3.35e-06	0.133	ATAAATGAATGGAAAAATCTGTTGTG
ENSMUSG00000019979	Apaf1	10	90989311	91082770	ENSMUST00000020157.12	6547	6572	+	-5.83459	6.33e-05	0.244	AAAACAAAAATAAAATTACTGAAATT
ENSMUSG00000019979	Apaf1	10	90989311	91082770	ENSMUST00000020157.12	3019	3044	+	2.3985	5.92e-06	0.137	CAAACGAGAGGAAAAGCATTAATGTG
ENSMUSG00000019986	Ahi1	10	20952547	21080429	ENSMUST00000105525.11	624	649	+	8.95489	6.96e-07	0.113	AAAGAAAGAAGAAGAAGAAGAAAGTG
ENSMUSG00000019986	Ahi1	10	20952547	21080429	ENSMUST00000105525.11	1281	1306	+	-2.20301	2.16e-05	0.161	ATGAAATCAAGAATAACTCTGAGGTT
ENSMUSG00000019986	Ahi1	10	20952547	21080429	ENSMUST00000105525.11	3643	3668	+	-5.10526	5.26e-05	0.238	CTAAAAAGAAAAAAATCACTGTGGCC
ENSMUSG00000019986	Ahi1	10	20952547	21080429	ENSMUST00000105525.11	3770	3795	+	-6.65414	7.62e-05	0.249	AGCCAATAGAGAAAACCCCAGAACTG
ENSMUSG00000019997	Ccn2	10	24595442	24598683	ENSMUST00000176228.1	2164	2189	+	-4.50376	4.46e-05	0.23	TTCAAAACAAAGGAGATACTGCAGTG
ENSMUSG00000020027	Socs2	10	95385362	95417180	ENSMUST00000139210.7	1804	1829	+	-5.74436	6.2e-05	0.244	AAAAAAAAAAAAAAAACAACTAAAAT
ENSMUSG00000020027	Socs2	10	95385362	95417180	ENSMUST00000139210.7	1807	1832	+	-6.68421	7.67e-05	0.249	AAAAAAAAAAAAACAACTAAAATTGG
ENSMUSG00000020027	Socs2	10	95385362	95417180	ENSMUST00000139210.7	1806	1831	+	5.84962	1.81e-06	0.113	AAAAAAAAAAAAAACAACTAAAATTG
ENSMUSG00000020027	Socs2	10	95385362	95417180	ENSMUST00000139210.7	1805	1830	+	4.15038	3.16e-06	0.128	AAAAAAAAAAAAAAACAACTAAAATT
ENSMUSG00000020027	Socs2	10	95385362	95417180	ENSMUST00000139210.7	1800	1825	+	-6.69925	7.69e-05	0.249	AAAAAAAAAAAAAAAAAAAACAACTA
ENSMUSG00000020076	Ddx50	10	62615895	62651218	ENSMUST00000217970.1	3190	3215	+	-6.03008	6.59e-05	0.246	ATAAAGAAAAGAAAGTCCTTATTTTG
ENSMUSG00000020115	Tbk1	10	121546455	121586787	ENSMUST00000020316.3	2845	2870	+	-2.05263	2.05e-05	0.158	AATTATTGAGCAAAAACTTTAAAGTG
ENSMUSG00000020176	Grb10	11	11930508	12038683	ENSMUST00000093321.11	3188	3213	+	-6.09023	6.71e-05	0.247	GATAAAGAGAAGGAAACGCTGCAGAG
ENSMUSG00000020189	Osbpl8	10	111164752	111297249	ENSMUST00000105275.8	4471	4496	+	-1.78947	1.88e-05	0.151	CTACAAGGAAAGCTAACTCTGCTGTG
ENSMUSG00000020189	Osbpl8	10	111164752	111297249	ENSMUST00000105275.8	877	902	+	4.15038	3.16e-06	0.128	TACAAAAGAAAAACTACCGTGAAGAG
ENSMUSG00000020189	Osbpl8	10	111164752	111297249	ENSMUST00000105275.8	4083	4108	+	-2.49624	2.35e-05	0.168	AAAGGTGGTAAGAACAGATTGCAGTG
ENSMUSG00000020220	Vps13d	4	144972622	145195005	ENSMUST00000036579.13	15714	15739	+	-7.78195	9.85e-05	0.255	ATAAAAAGCATCATAGCTTCTCAGTG
ENSMUSG00000020248	Nfyb	10	82748701	82764144	ENSMUST00000143749.7	2775	2800	+	-7.01504	8.25e-05	0.254	TTTAAAAGAAAAAAAAATTGGATTTT
ENSMUSG00000020262	Adarb1	10	77290726	77418270	ENSMUST00000105406.7	4770	4795	+	-5.3985	5.69e-05	0.243	CAGAAAGGAGGGAGAGTCAGGAAGTA
ENSMUSG00000020262	Adarb1	10	77290726	77418270	ENSMUST00000105406.7	4497	4522	+	-5.26316	5.48e-05	0.24	TAGAAAGAAAAACACACACGATGGTG
ENSMUSG00000020297	Nsg2	11	32000463	32059202	ENSMUST00000020537.8	2208	2233	+	2.81955	5.19e-06	0.137	AGGAAAAAAAAATAAACATAGATGTG
ENSMUSG00000020428	Gabra6	11	42306437	42321072	ENSMUST00000155218.8	99	124	+	5.01504	2.34e-06	0.115	AAAAAAGAAGGGGAACCCCTAACGTT
ENSMUSG00000020431	Adcy1	11	7063489	7178506	ENSMUST00000020706.4	11800	11825	+	-6.45865	7.33e-05	0.249	AAAAAAAAAAAGAAAAGAAAAAAAAA
ENSMUSG00000020431	Adcy1	11	7063489	7178506	ENSMUST00000020706.4	11804	11829	+	-5.73684	6.19e-05	0.244	AAAAAAAGAAAAGAAAAAAAAAAGGC
ENSMUSG00000020431	Adcy1	11	7063489	7178506	ENSMUST00000020706.4	11809	11834	+	2.78195	5.25e-06	0.137	AAGAAAAGAAAAAAAAAAGGCATGTG
ENSMUSG00000020431	Adcy1	11	7063489	7178506	ENSMUST00000020706.4	11805	11830	+	-4.04511	3.89e-05	0.218	AAAAAAGAAAAGAAAAAAAAAAGGCA
ENSMUSG00000020431	Adcy1	11	7063489	7178506	ENSMUST00000020706.4	11801	11826	+	-6.72932	7.72e-05	0.249	AAAAAAAAAAGAAAAGAAAAAAAAAA
ENSMUSG00000020436	Gabrg2	11	41910203	42000857	ENSMUST00000070725.10	105	130	+	-3.03008	2.81e-05	0.183	AAGAAAGAAAAGAAAGAGAGAAAGAA
ENSMUSG00000020436	Gabrg2	11	41910203	42000857	ENSMUST00000070725.10	1633	1658	+	-2.21805	2.17e-05	0.162	ACAAAAAGAAGAAAAACCCTGCCCCT
ENSMUSG00000020436	Gabrg2	11	41910203	42000857	ENSMUST00000070725.10	3334	3359	+	-0.894737	1.48e-05	0.143	ATTAAAAGCAGGAACAATATTAAGTG
ENSMUSG00000020436	Gabrg2	11	41910203	42000857	ENSMUST00000070725.10	109	134	+	-4.58647	4.56e-05	0.23	AAGAAAAGAAAGAGAGAAAGAAAGAA
ENSMUSG00000020436	Gabrg2	11	41910203	42000857	ENSMUST00000070725.10	113	138	+	-5.16541	5.32e-05	0.238	AAAGAAAGAGAGAAAGAAAGAAAAAG
ENSMUSG00000020436	Gabrg2	11	41910203	42000857	ENSMUST00000070725.10	101	126	+	-5.16541	5.32e-05	0.238	TAAAAAGAAAGAAAAGAAAGAGAGAA
ENSMUSG00000020524	Gria1	11	57011387	57330244	ENSMUST00000036315.15	802	827	+	-2.12782	2.11e-05	0.16	AGAAGAAAAAGGAGAGGCTGGTGGTG
ENSMUSG00000020524	Gria1	11	57011387	57330244	ENSMUST00000036315.15	4206	4231	+	-2.61654	2.44e-05	0.169	AAGAAAGAAAGAAAGACAGCAAAGCC
ENSMUSG00000020524	Gria1	11	57011387	57330244	ENSMUST00000036315.15	4213	4238	+	-3.75188	3.54e-05	0.208	AAAGAAAGACAGCAAAGCCTGAATTC
ENSMUSG00000020524	Gria1	11	57011387	57330244	ENSMUST00000036315.15	4197	4222	+	-6.39098	7.21e-05	0.249	ATCTTAAGAAAGAAAGAAAGAAAGAC
ENSMUSG00000020580	Rock2	12	16894895	16987823	ENSMUST00000020904.7	1780	1805	+	0.473684	1.04e-05	0.142	ATCAACATTAAGACAGCTGGAAAGAG
ENSMUSG00000020580	Rock2	12	16894895	16987823	ENSMUST00000020904.7	2678	2703	+	-1.03008	1.53e-05	0.144	AAAATAGAGCAGGAAACTCAGAAGCG
ENSMUSG00000020580	Rock2	12	16894895	16987823	ENSMUST00000020904.7	3539	3564	+	-7.19549	8.64e-05	0.254	ATCAAATATCAGAAAGAACTGAATGA
ENSMUSG00000020580	Rock2	12	16894895	16987823	ENSMUST00000020904.7	2764	2789	+	-2.87218	2.66e-05	0.177	AGAAAAGCAAATAAAACAAGAAAATA
ENSMUSG00000020589	Fam49a	12	12262139	12380965	ENSMUST00000069066.13	5708	5733	+	-2.2406	2.19e-05	0.162	TAAACAGGAAAGAAGATTTTGGAGTA
ENSMUSG00000020638	Cmpk2	12	26469204	26479837	ENSMUST00000221826.1	2787	2812	+	-4.99248	5.11e-05	0.238	AAAACAAACAAGTAAACAATAAAAGG
ENSMUSG00000020644	Id2	12	25093799	25097140	ENSMUST00000221761.1	1485	1510	+	0.774436	9.67e-06	0.141	AAAAAGAAAAAAATCACAAGGAATTG
ENSMUSG00000020644	Id2	12	25093799	25097140	ENSMUST00000221761.1	1480	1505	+	0.195489	1.13e-05	0.143	AAAAAAAAAAGAAAAAAATCACAAGG
ENSMUSG00000020644	Id2	12	25093799	25097140	ENSMUST00000221761.1	1481	1506	+	-6.69925	7.69e-05	0.249	AAAAAAAAAGAAAAAAATCACAAGGA
ENSMUSG00000020657	Dnajc27	12	4082583	4110606	ENSMUST00000020986.14	842	867	+	-6.20301	6.9e-05	0.249	GAAATAGTAAGGACAGCTGGGAGATG
ENSMUSG00000020657	Dnajc27	12	4082583	4110606	ENSMUST00000020986.14	1368	1393	+	-7.80451	9.89e-05	0.255	GAGAAAGGAATAACAACAGGAGAGAG
ENSMUSG00000020807	4933427D14Rik	11	72153929	72207459	ENSMUST00000142530.7	4449	4474	+	-7.04511	8.33e-05	0.254	ATTAAAAAAAAATAAACTCAGTATTT
ENSMUSG00000020846	Rflnb	11	76019194	76027782	ENSMUST00000021207.6	1454	1479	+	0.87218	9.45e-06	0.141	CAAAAACAAAAAAAAACACAAAAGGA
ENSMUSG00000020846	Rflnb	11	76019194	76027782	ENSMUST00000021207.6	1458	1483	+	-6.83459	7.9e-05	0.251	AACAAAAAAAAACACAAAAGGAGATG
ENSMUSG00000020846	Rflnb	11	76019194	76027782	ENSMUST00000021207.6	1452	1477	+	-6.15789	6.8e-05	0.248	AACAAAAACAAAAAAAAACACAAAAG
ENSMUSG00000020846	Rflnb	11	76019194	76027782	ENSMUST00000021207.6	1023	1048	+	-6.58647	7.52e-05	0.249	TTAAAAAAAAAAAAAGTGTGTGTGTG
ENSMUSG00000020846	Rflnb	11	76019194	76027782	ENSMUST00000021207.6	951	976	+	-7.5188	9.25e-05	0.254	TTAAAAAAAAAAAAATCACTGCATCT
ENSMUSG00000020848	Doc2b	11	75768966	75796049	ENSMUST00000021209.7	2061	2086	+	-5.2782	5.5e-05	0.24	TACAGAAAAGAGGAGGCCTGAAAGAG
ENSMUSG00000020900	Myh10	11	68691559	68816632	ENSMUST00000102611.9	724	749	+	-1.1203	1.57e-05	0.144	ATAGAGGGAAGAAACGCCATGAGATG
ENSMUSG00000020900	Myh10	11	68691559	68816632	ENSMUST00000102611.9	2893	2918	+	-7.06767	8.38e-05	0.254	AAGAGAAGCAGACAAAAGTGGAAGGG
ENSMUSG00000020900	Myh10	11	68691559	68816632	ENSMUST00000102611.9	5325	5350	+	0.804511	9.6e-06	0.141	AAAGAAAGTGAAAAGAAACTGAAGAG
ENSMUSG00000020949	Fkbp3	12	65062424	65074007	ENSMUST00000222684.1	5276	5301	+	-5.41353	5.71e-05	0.243	ATACAGTAAAAATAATCTTTGAAGTC
ENSMUSG00000020949	Fkbp3	12	65062424	65074007	ENSMUST00000222684.1	3795	3820	+	-7.76692	9.81e-05	0.255	AGCAAAGGATGAGGAACTTGCAAGCT
ENSMUSG00000020950	Foxg1	12	49382660	49386861	ENSMUST00000179669.2	113	138	+	5.31579	2.14e-06	0.115	ATTTAAAAAAAAAAAAAACGGAAGTA
ENSMUSG00000020982	Nemf	12	69310522	69357165	ENSMUST00000021368.9	3685	3710	+	-5.3985	5.69e-05	0.243	GCAAAAAAAAATAACACAAGAAAATG
ENSMUSG00000020982	Nemf	12	69310522	69357165	ENSMUST00000021368.9	996	1021	+	-4.87218	4.96e-05	0.238	CAACAGGAAAAACAAGCACTGAAGAA
ENSMUSG00000020982	Nemf	12	69310522	69357165	ENSMUST00000021368.9	2492	2517	+	-4.92481	5.03e-05	0.238	AATGAAAAAGAAAAAGCTCCCATGTG
ENSMUSG00000020982	Nemf	12	69310522	69357165	ENSMUST00000021368.9	2653	2678	+	-0.902256	1.48e-05	0.143	AAAAAATGAAGGAAAAATACAAAGAC
ENSMUSG00000020982	Nemf	12	69310522	69357165	ENSMUST00000021368.9	2543	2568	+	-2.41353	2.3e-05	0.165	AGAAAAGGACAAAGAGAGAGAAAGTG
ENSMUSG00000020982	Nemf	12	69310522	69357165	ENSMUST00000021368.9	1375	1400	+	-3.70677	3.5e-05	0.207	AAAAAAAGCAAAAGAACAAGCAGCTG
ENSMUSG00000020982	Nemf	12	69310522	69357165	ENSMUST00000021368.9	1557	1582	+	-4.00752	3.85e-05	0.217	AAGAAAACAAAGCAAACCTTAAAAGA
ENSMUSG00000020982	Nemf	12	69310522	69357165	ENSMUST00000021368.9	2756	2781	+	0.383459	1.07e-05	0.142	AGGAAAGAAAGGAAAACCAAAAGATG
ENSMUSG00000021007	Spata7	12	98628157	98669815	ENSMUST00000221273.1	2496	2521	+	-7.5188	9.25e-05	0.254	CAAATAAGAAAAAAATGATGAAATTT
ENSMUSG00000021007	Spata7	12	98628157	98669815	ENSMUST00000221273.1	1188	1213	+	-5.49624	5.86e-05	0.244	TTAAAAAAAAAAAAAAAGGGGGTGTG
ENSMUSG00000021007	Spata7	12	98628157	98669815	ENSMUST00000221273.1	391	416	+	-7.38346	8.99e-05	0.254	AAAAAAAAAAAAAAAAAAGTCATATC
ENSMUSG00000021007	Spata7	12	98628157	98669815	ENSMUST00000221273.1	2621	2646	+	-1.1203	1.57e-05	0.144	AACCAAGCAAACAAACCTTTGAAGCA
ENSMUSG00000021007	Spata7	12	98628157	98669815	ENSMUST00000221273.1	394	419	+	-7.54887	9.3e-05	0.254	AAAAAAAAAAAAAAAGTCATATCAAG
ENSMUSG00000021040	Slirp	12	87443896	87452206	ENSMUST00000161023.7	1919	1944	+	0.902256	9.39e-06	0.141	TAAAACAAAAAGAAAACACAAAGTTG
ENSMUSG00000021040	Slirp	12	87443896	87452206	ENSMUST00000161023.7	1925	1950	+	-5.20301	5.38e-05	0.24	AAAAAGAAAACACAAAGTTGGGTGTG
ENSMUSG00000021047	Nova1	12	46694517	46818929	ENSMUST00000021438.7	75	100	+	-1.21805	1.61e-05	0.145	AAAAAAAAAAAAAAAACCTTAGCAAC
ENSMUSG00000021047	Nova1	12	46694517	46818929	ENSMUST00000021438.7	112	137	+	-6.73684	7.74e-05	0.25	AAAAAAAAAAAAAAAGCCAAAACAAA
ENSMUSG00000021047	Nova1	12	46694517	46818929	ENSMUST00000021438.7	63	88	+	-6.45865	7.33e-05	0.249	AAAAAAAAAAAGAAAAAAAAAAAAAA
ENSMUSG00000021047	Nova1	12	46694517	46818929	ENSMUST00000021438.7	2192	2217	+	-7.03008	8.29e-05	0.254	TAAAATGATCAAAAAGCAATATAGTT
ENSMUSG00000021047	Nova1	12	46694517	46818929	ENSMUST00000021438.7	64	89	+	-6.45865	7.33e-05	0.249	AAAAAAAAAAGAAAAAAAAAAAAAAA
ENSMUSG00000021047	Nova1	12	46694517	46818929	ENSMUST00000021438.7	76	101	+	-5.81955	6.3e-05	0.244	AAAAAAAAAAAAAAACCTTAGCAACC
ENSMUSG00000021047	Nova1	12	46694517	46818929	ENSMUST00000021438.7	111	136	+	-1.42105	1.72e-05	0.15	AAAAAAAAAAAAAAAAGCCAAAACAA
ENSMUSG00000021047	Nova1	12	46694517	46818929	ENSMUST00000021438.7	68	93	+	-6.45865	7.33e-05	0.249	AAAAAAGAAAAAAAAAAAAAAAACCT
ENSMUSG00000021047	Nova1	12	46694517	46818929	ENSMUST00000021438.7	5447	5472	+	14.3008	9.9e-08	0.0887	ATAAACAGTATGAAAGCATTAAATTG
ENSMUSG00000021047	Nova1	12	46694517	46818929	ENSMUST00000021438.7	116	141	+	0.879699	9.44e-06	0.141	AAAAAAAAAAAGCCAAAACAAAAGGG
ENSMUSG00000021047	Nova1	12	46694517	46818929	ENSMUST00000021438.7	51	76	+	-7.42857	9.08e-05	0.254	AAAGAAAAAAAAAAAAAAAAAAAGAA
ENSMUSG00000021047	Nova1	12	46694517	46818929	ENSMUST00000021438.7	1490	1515	+	-6.52632	7.43e-05	0.249	GGCAAAGGAGGGAAAACCTTAGTGGA
ENSMUSG00000021047	Nova1	12	46694517	46818929	ENSMUST00000021438.7	55	80	+	-2.38346	2.28e-05	0.164	AAAAAAAAAAAAAAAAAAAGAAAAAA
ENSMUSG00000021047	Nova1	12	46694517	46818929	ENSMUST00000021438.7	67	92	+	-6.45865	7.33e-05	0.249	AAAAAAAGAAAAAAAAAAAAAAAACC
ENSMUSG00000021057	Akap5	12	76324891	76334153	ENSMUST00000095610.8	4887	4912	+	-3.65414	3.43e-05	0.203	TAAAAATAAGAGATGGCTTGGAAGTC
ENSMUSG00000021062	Rab15	12	76797960	76822908	ENSMUST00000021459.13	2239	2264	+	0.37594	1.08e-05	0.142	AACAAACAAAGCCAACCCTGGTAGGG
ENSMUSG00000021066	Atl1	12	69892614	69966417	ENSMUST00000222141.1	2064	2089	+	5.6391	1.92e-06	0.113	AACAAACAAAAAAAGAATTTAAAGTC
ENSMUSG00000021066	Atl1	12	69892614	69966417	ENSMUST00000222141.1	2727	2752	+	-2.06767	2.06e-05	0.158	TTCAAAGGCAAGATAACTTTTAAAGG
ENSMUSG00000021071	Trim9	12	70244533	70347614	ENSMUST00000223518.1	3638	3663	+	-6.64662	7.61e-05	0.249	AACAAAGTAATCCAGGCCAGAAGGTG
ENSMUSG00000021071	Trim9	12	70244533	70347614	ENSMUST00000223518.1	2641	2666	+	-7.65414	9.54e-05	0.254	AGCAAGGAAAGCAAAAGCCTGCCATG
ENSMUSG00000021079	Timm9	12	71123173	71136684	ENSMUST00000221797.1	257	282	+	-6.54887	7.46e-05	0.249	CAACAAGAGAGGTGAAACCTGAAGAG
ENSMUSG00000021079	Timm9	12	71123173	71136684	ENSMUST00000221797.1	1098	1123	+	-4.25564	4.13e-05	0.223	CAGAAAAAAAGGAGAAAAATAAAGTT
ENSMUSG00000021079	Timm9	12	71123173	71136684	ENSMUST00000221797.1	1467	1492	+	-5.71429	6.16e-05	0.244	TACATATGAGGGAGAACCTGGAAGAT
ENSMUSG00000021196	Pfkp	13	6579768	6648777	ENSMUST00000151894.8	8591	8616	+	-5.10526	5.26e-05	0.238	AAAGTAAAAAGAAAAAATAGGTAGTT
ENSMUSG00000021244	Ylpm1	12	84996321	85070515	ENSMUST00000021670.14	3146	3171	+	-5.23308	5.44e-05	0.24	AAAATAGATTAGAAGGCAATAAAGGC
ENSMUSG00000021244	Ylpm1	12	84996321	85070515	ENSMUST00000021670.14	6308	6333	+	-6.18797	6.86e-05	0.249	CTAAAAGGAAGCGAGACTGGGAGGCG
ENSMUSG00000021244	Ylpm1	12	84996321	85070515	ENSMUST00000021670.14	5628	5653	+	-5.62406	6.05e-05	0.244	TATAATGAGAGGATTGCCTGGCAGTG
ENSMUSG00000021244	Ylpm1	12	84996321	85070515	ENSMUST00000021670.14	5784	5809	+	-6.38346	7.2e-05	0.249	AAAGAAAGTAAAAAAGAAGGTAATGG
ENSMUSG00000021268	Meg3	12	109541001	109571726	ENSMUST00000146701.7	4912	4937	+	-0.924812	1.48e-05	0.143	GAAAAAACAAGGAAGAGAGGGAAGCG
ENSMUSG00000021268	Meg3	12	109541001	109571726	ENSMUST00000146701.7	426	451	+	-5.74436	6.2e-05	0.244	AAAAAAAAAACAAAAACAAAAAACAA
ENSMUSG00000021268	Meg3	12	109541001	109571726	ENSMUST00000146701.7	450	475	+	-7.18797	8.63e-05	0.254	AAAACAAAACAAAAAACCCAAAAAAA
ENSMUSG00000021268	Meg3	12	109541001	109571726	ENSMUST00000146701.7	2734	2759	+	1.4812	7.93e-06	0.137	AGCAAAGAAAAGAAAGGCTTAAATAC
ENSMUSG00000021268	Meg3	12	109541001	109571726	ENSMUST00000146701.7	420	445	+	-7.30075	8.84e-05	0.254	AAAAAAAAAAAAAAAACAAAAACAAA
ENSMUSG00000021268	Meg3	12	109541001	109571726	ENSMUST00000146701.7	3196	3221	+	-4.76692	4.83e-05	0.237	ATGGAAAGAAAGACTGAATGGAAGTC
ENSMUSG00000021268	Meg3	12	109541001	109571726	ENSMUST00000146701.7	9700	9725	+	-6.71429	7.71e-05	0.249	TTTAAAAAAAAAAAAATTAGCTAGTG
ENSMUSG00000021268	Meg3	12	109541001	109571726	ENSMUST00000146701.7	3846	3871	+	-2.1203	2.11e-05	0.16	AAAAAAGGTACAAAGGCGATAAAGGA
ENSMUSG00000021268	Meg3	12	109541001	109571726	ENSMUST00000146701.7	4903	4928	+	-7.66917	9.56e-05	0.254	AGACTGGGAGAAAAAACAAGGAAGAG
ENSMUSG00000021268	Meg3	12	109541001	109571726	ENSMUST00000146701.7	2759	2784	+	-4.53383	4.51e-05	0.23	CTAAAAAGAAGGAAAGCTGGAAGAAA
ENSMUSG00000021285	Ppp1r13b	12	111828457	111908110	ENSMUST00000054815.14	971	996	+	-4.52632	4.5e-05	0.23	ATTTAAAGAAAGGAAAACTGAATGGG
ENSMUSG00000021373	Cap2	13	46501848	46650281	ENSMUST00000021802.15	2129	2154	+	0.789474	9.64e-06	0.141	AAAAAAAAAAATGAAGCCTTAGAGAA
ENSMUSG00000021373	Cap2	13	46501848	46650281	ENSMUST00000021802.15	1168	1193	+	-3.94737	3.79e-05	0.217	ATCAAGGAGAAGCCATCACTAAAGGG
ENSMUSG00000021373	Cap2	13	46501848	46650281	ENSMUST00000021802.15	3386	3411	+	-4.12782	3.99e-05	0.22	AAAAAATAAAAGTCAAAATGGAGCTG
ENSMUSG00000021379	Id4	13	48261228	48266026	ENSMUST00000021810.2	2106	2131	+	-6.95489	8.14e-05	0.252	AAAAAAAAGAAAAAAAAAACATACTG
ENSMUSG00000021379	Id4	13	48261228	48266026	ENSMUST00000021810.2	67	92	+	1.00752	9.15e-06	0.141	AAAAAAAGAAAAAAAACAAAAAAACA
ENSMUSG00000021379	Id4	13	48261228	48266026	ENSMUST00000021810.2	80	105	+	-5.57895	5.97e-05	0.244	AAACAAAAAAACAAAAACCTGAGATA
ENSMUSG00000021379	Id4	13	48261228	48266026	ENSMUST00000021810.2	2113	2138	+	-7.78195	9.85e-05	0.255	AGAAAAAAAAAACATACTGGAAAATC
ENSMUSG00000021379	Id4	13	48261228	48266026	ENSMUST00000021810.2	2107	2132	+	-4.90226	5e-05	0.238	AAAAAAAGAAAAAAAAAACATACTGG
ENSMUSG00000021379	Id4	13	48261228	48266026	ENSMUST00000021810.2	81	106	+	0.0300752	1.17e-05	0.143	AACAAAAAAACAAAAACCTGAGATAC
ENSMUSG00000021379	Id4	13	48261228	48266026	ENSMUST00000021810.2	2108	2133	+	-5.58647	5.98e-05	0.244	AAAAAAGAAAAAAAAAACATACTGGA
ENSMUSG00000021379	Id4	13	48261228	48266026	ENSMUST00000021810.2	75	100	+	0.511278	1.04e-05	0.142	AAAAAAAACAAAAAAACAAAAACCTG
ENSMUSG00000021493	Pdlim7	13	55495795	55513676	ENSMUST00000153230.7	2069	2094	+	-7.64662	9.52e-05	0.254	AATGCAAGAAGAAGATCACTGGAGAG
ENSMUSG00000021534	1700001L19Rik	13	68597421	68614231	ENSMUST00000022007.7	105	130	+	-5.95489	6.49e-05	0.245	TAAAGAAGGAGGGAAAGGTGGAAGAG
ENSMUSG00000021557	Agtpbp1	13	59445742	59585227	ENSMUST00000022040.13	7721	7746	+	5.96241	1.76e-06	0.113	AAAAAAAAAAAAAAAAGCCTTAATTA
ENSMUSG00000021557	Agtpbp1	13	59445742	59585227	ENSMUST00000022040.13	4022	4047	+	-6.86466	7.94e-05	0.251	TAAAAAAAAAAAAAAGAACCCAAGAA
ENSMUSG00000021557	Agtpbp1	13	59445742	59585227	ENSMUST00000022040.13	4024	4049	+	-0.676692	1.4e-05	0.143	AAAAAAAAAAAAAGAACCCAAGAATC
ENSMUSG00000021557	Agtpbp1	13	59445742	59585227	ENSMUST00000022040.13	7722	7747	+	12.4662	1.76e-07	0.0906	AAAAAAAAAAAAAAAGCCTTAATTAG
ENSMUSG00000021559	Dapk1	13	60601947	60763191	ENSMUST00000077453.12	4911	4936	+	6.64662	1.45e-06	0.113	AAAAAAGAAAAAAAAAAAAGAAAAAG
ENSMUSG00000021559	Dapk1	13	60601947	60763191	ENSMUST00000077453.12	4921	4946	+	-0.240602	1.24e-05	0.143	AAAAAAAAAGAAAAAGAAAGGAAGAA
ENSMUSG00000021559	Dapk1	13	60601947	60763191	ENSMUST00000077453.12	4925	4950	+	-7.57895	9.35e-05	0.254	AAAAAGAAAAAGAAAGGAAGAAATAA
ENSMUSG00000021619	Atg10	13	90935356	91223968	ENSMUST00000022119.5	1141	1166	+	-4.79699	4.87e-05	0.237	ACCAAAAAAAAAAAAAAGTGTGTGTG
ENSMUSG00000021619	Atg10	13	90935356	91223968	ENSMUST00000022119.5	1143	1168	+	-5.50376	5.87e-05	0.244	CAAAAAAAAAAAAAAGTGTGTGTGTG
ENSMUSG00000021680	Crhbp	13	95431371	95444924	ENSMUST00000221025.1	1571	1596	+	-4.96992	5.08e-05	0.238	AAATAAAAAAAGAAGAAGTCAAAGTC
ENSMUSG00000021684	Pde8b	13	95024454	95250336	ENSMUST00000162292.7	1863	1888	+	-5.84211	6.33e-05	0.244	AAAGAGTGAAGGGAAGCCTGGACCAG
ENSMUSG00000021684	Pde8b	13	95024454	95250336	ENSMUST00000162292.7	2910	2935	+	-7.78195	9.85e-05	0.255	GACACGAGAAGCAAAGGCCTGTTGTG
ENSMUSG00000021684	Pde8b	13	95024454	95250336	ENSMUST00000162292.7	3069	3094	+	-7.82707	9.93e-05	0.255	ATGTGAGGAAGGAGCTCATTAAAATG
ENSMUSG00000021700	Rab3c	13	110054187	110280996	ENSMUST00000167824.2	2810	2835	+	1.3985	8.14e-06	0.138	ATCAAAGATAAGAAGACACTGGTGAT
ENSMUSG00000021700	Rab3c	13	110054187	110280996	ENSMUST00000167824.2	664	689	+	-7.15789	8.56e-05	0.254	ATCAACGTGAAGCAAACCTTCGAGCG
ENSMUSG00000021700	Rab3c	13	110054187	110280996	ENSMUST00000167824.2	2883	2908	+	-1.97744	2e-05	0.156	ATAAAGGGAAAGAGAGAAGTGAGGGG
ENSMUSG00000021700	Rab3c	13	110054187	110280996	ENSMUST00000167824.2	2312	2337	+	-5.27068	5.49e-05	0.24	AAAAAAAGGAGGAGGAGGAGGAAGAG
ENSMUSG00000021708	Rasgrf2	13	91880400	92131656	ENSMUST00000151408.7	4765	4790	+	-1.21805	1.61e-05	0.145	AAAAAAGATAAAAAAGGTTTTATTTA
ENSMUSG00000021716	Srek1ip1	13	104792484	104839274	ENSMUST00000022230.14	413	438	+	-2.27068	2.21e-05	0.162	AAAAGAGCAGGGAGAAAATTAAATTG
ENSMUSG00000021716	Srek1ip1	13	104792484	104839274	ENSMUST00000022230.14	546	571	+	-4.40602	4.33e-05	0.227	GTCAAAGAAAGGAAAGCATCACAAAA
ENSMUSG00000021716	Srek1ip1	13	104792484	104839274	ENSMUST00000022230.14	576	601	+	-5.61654	6.04e-05	0.244	AAAAAAGAAGAGAAAAAAGGAAAAGC
ENSMUSG00000021716	Srek1ip1	13	104792484	104839274	ENSMUST00000022230.14	521	546	+	-4.89474	4.99e-05	0.238	AAAAGAAAAAGGAAAAAAAGAACAAG
ENSMUSG00000021716	Srek1ip1	13	104792484	104839274	ENSMUST00000022230.14	575	600	+	3.41353	4.16e-06	0.137	AAAAAAAGAAGAGAAAAAAGGAAAAG
ENSMUSG00000021719	Rgs7bp	13	104945904	105054930	ENSMUST00000063551.6	1683	1708	+	1.45113	7.98e-06	0.137	AAAGAAAGAAAGAAAGAAAGAAAGAA
ENSMUSG00000021719	Rgs7bp	13	104945904	105054930	ENSMUST00000063551.6	1731	1756	+	3.14286	4.55e-06	0.137	AAAGAAAGAAAGAAAGGAAGGAAGGA
ENSMUSG00000021719	Rgs7bp	13	104945904	105054930	ENSMUST00000063551.6	1675	1700	+	-4.58647	4.56e-05	0.23	AGAGAAAGAAAGAAAGAAAGAAAGAA
ENSMUSG00000021719	Rgs7bp	13	104945904	105054930	ENSMUST00000063551.6	1735	1760	+	-3.47368	3.22e-05	0.197	AAAGAAAGAAAGGAAGGAAGGAAGGA
ENSMUSG00000021719	Rgs7bp	13	104945904	105054930	ENSMUST00000063551.6	1723	1748	+	1.45113	7.98e-06	0.137	AAAGAAAGAAAGAAAGAAAGAAAGGA
ENSMUSG00000021719	Rgs7bp	13	104945904	105054930	ENSMUST00000063551.6	1740	1765	+	-7.81955	9.92e-05	0.255	AAGAAAGGAAGGAAGGAAGGAAGGAA
ENSMUSG00000021719	Rgs7bp	13	104945904	105054930	ENSMUST00000063551.6	3377	3402	+	-3.39098	3.14e-05	0.196	AACAATGGAAAGAATTATTTAAAGAC
ENSMUSG00000021719	Rgs7bp	13	104945904	105054930	ENSMUST00000063551.6	1703	1728	+	1.45113	7.98e-06	0.137	AAAGAAAGAAAGAAAGAAAGAAAGAA
ENSMUSG00000021719	Rgs7bp	13	104945904	105054930	ENSMUST00000063551.6	1772	1797	+	2.81203	5.2e-06	0.137	AAGAAAGAAAGAACAGATTCAAAGAG
ENSMUSG00000021719	Rgs7bp	13	104945904	105054930	ENSMUST00000063551.6	1715	1740	+	1.45113	7.98e-06	0.137	AAAGAAAGAAAGAAAGAAAGAAAGAA
ENSMUSG00000021719	Rgs7bp	13	104945904	105054930	ENSMUST00000063551.6	3801	3826	+	-7.84962	9.99e-05	0.256	GTTAAAAAAAAAAAAAAATTCAGGTC
ENSMUSG00000021719	Rgs7bp	13	104945904	105054930	ENSMUST00000063551.6	1699	1724	+	1.45113	7.98e-06	0.137	AAAGAAAGAAAGAAAGAAAGAAAGAA
ENSMUSG00000021719	Rgs7bp	13	104945904	105054930	ENSMUST00000063551.6	1707	1732	+	1.45113	7.98e-06	0.137	AAAGAAAGAAAGAAAGAAAGAAAGAA
ENSMUSG00000021719	Rgs7bp	13	104945904	105054930	ENSMUST00000063551.6	1719	1744	+	1.45113	7.98e-06	0.137	AAAGAAAGAAAGAAAGAAAGAAAGAA
ENSMUSG00000021719	Rgs7bp	13	104945904	105054930	ENSMUST00000063551.6	1691	1716	+	1.45113	7.98e-06	0.137	AAAGAAAGAAAGAAAGAAAGAAAGAA
ENSMUSG00000021719	Rgs7bp	13	104945904	105054930	ENSMUST00000063551.6	1679	1704	+	1.45113	7.98e-06	0.137	AAAGAAAGAAAGAAAGAAAGAAAGAA
ENSMUSG00000021719	Rgs7bp	13	104945904	105054930	ENSMUST00000063551.6	1671	1696	+	-5.16541	5.32e-05	0.238	GAAAAGAGAAAGAAAGAAAGAAAGAA
ENSMUSG00000021719	Rgs7bp	13	104945904	105054930	ENSMUST00000063551.6	1687	1712	+	1.45113	7.98e-06	0.137	AAAGAAAGAAAGAAAGAAAGAAAGAA
ENSMUSG00000021719	Rgs7bp	13	104945904	105054930	ENSMUST00000063551.6	5550	5575	+	-5.54887	5.92e-05	0.244	ATGAAAAGAAAGTAATATTTACAATG
ENSMUSG00000021719	Rgs7bp	13	104945904	105054930	ENSMUST00000063551.6	1695	1720	+	1.45113	7.98e-06	0.137	AAAGAAAGAAAGAAAGAAAGAAAGAA
ENSMUSG00000021719	Rgs7bp	13	104945904	105054930	ENSMUST00000063551.6	1727	1752	+	3.14286	4.55e-06	0.137	AAAGAAAGAAAGAAAGAAAGGAAGGA
ENSMUSG00000021719	Rgs7bp	13	104945904	105054930	ENSMUST00000063551.6	1711	1736	+	1.45113	7.98e-06	0.137	AAAGAAAGAAAGAAAGAAAGAAAGAA
ENSMUSG00000021752	Kctd6	14	8214140	8223563	ENSMUST00000170111.1	2693	2718	+	2.36842	5.99e-06	0.137	AAAAACAGGAATAAAAGATTAAAGAG
ENSMUSG00000021772	Nkiras1	14	18271136	18284003	ENSMUST00000132374.8	1004	1029	+	-6.84211	7.91e-05	0.251	ATAATAGCAAAATAAAATTTAGAGTA
ENSMUSG00000021820	Camk2g	14	20734875	20794088	ENSMUST00000071816.6	1933	1958	+	-0.075188	1.2e-05	0.143	AAAAAAAAAAAGAAAATAAGATTGTT
ENSMUSG00000021820	Camk2g	14	20734875	20794088	ENSMUST00000071816.6	1931	1956	+	-1.6015	1.8e-05	0.15	AAAAAAAAAAAAAGAAAATAAGATTG
ENSMUSG00000021895	Arhgef3	14	27114899	27403911	ENSMUST00000224981.1	2700	2725	+	-1.94737	1.98e-05	0.154	AAACAAGAGAGAAGGACTTGGGGGTG
ENSMUSG00000021974	Fgf9	14	58070547	58112720	ENSMUST00000165526.8	1049	1074	+	0.503759	1.04e-05	0.142	AAAAAAGAAAAAAAAGAAAAAAGGTT
ENSMUSG00000021974	Fgf9	14	58070547	58112720	ENSMUST00000165526.8	1036	1061	+	-4.06015	3.91e-05	0.219	AAAAAAACAAGGAAAAAAAGAAAAAA
ENSMUSG00000021974	Fgf9	14	58070547	58112720	ENSMUST00000165526.8	1000	1025	+	-6.72932	7.72e-05	0.249	AAAAAAAAAAAGAAAGAAAAAAAAGA
ENSMUSG00000021974	Fgf9	14	58070547	58112720	ENSMUST00000165526.8	1001	1026	+	-5.73684	6.19e-05	0.244	AAAAAAAAAAGAAAGAAAAAAAAGAA
ENSMUSG00000021974	Fgf9	14	58070547	58112720	ENSMUST00000165526.8	999	1024	+	-7.42857	9.08e-05	0.254	AAAAAAAAAAAAGAAAGAAAAAAAAG
ENSMUSG00000021974	Fgf9	14	58070547	58112720	ENSMUST00000165526.8	1004	1029	+	4.26316	3.05e-06	0.128	AAAAAAAGAAAGAAAAAAAAGAAAAG
ENSMUSG00000021974	Fgf9	14	58070547	58112720	ENSMUST00000165526.8	1005	1030	+	1	9.18e-06	0.141	AAAAAAGAAAGAAAAAAAAGAAAAGA
ENSMUSG00000021974	Fgf9	14	58070547	58112720	ENSMUST00000165526.8	1048	1073	+	0.879699	9.44e-06	0.141	AAAAAAAGAAAAAAAAGAAAAAAGGT
ENSMUSG00000021974	Fgf9	14	58070547	58112720	ENSMUST00000165526.8	1027	1052	+	-5.30075	5.52e-05	0.24	AAGAAAAAGAAAAAAACAAGGAAAAA
ENSMUSG00000021974	Fgf9	14	58070547	58112720	ENSMUST00000165526.8	202	227	+	-4.92481	5.03e-05	0.238	ATCAGAAAAACTAACACAGGAATGTG
ENSMUSG00000022013	Dnajc15	14	77820681	77875125	ENSMUST00000226459.1	5319	5344	+	-1.69925	1.84e-05	0.151	AACTCATGAAAGAAAACATTTCACTG
ENSMUSG00000022035	Ccdc25	14	65837302	65866607	ENSMUST00000225823.1	3048	3073	+	-1.17293	1.59e-05	0.145	AAGAAATGAAGAAGAAAAGGGAAATG
ENSMUSG00000022055	Nefl	14	68083863	68089095	ENSMUST00000022639.7	1615	1640	+	-2.72932	2.54e-05	0.173	CACAAAAGAAGAAGAAGAAGGTGGTG
ENSMUSG00000022099	Dmtn	14	70601263	70636048	ENSMUST00000022694.16	5244	5269	+	-2.81955	2.62e-05	0.176	CACTAAGGAAAGGAAGATTGGGAGTC
ENSMUSG00000022103	Gfra2	14	70890120	70979838	ENSMUST00000022699.9	3247	3272	+	2.34586	6.04e-06	0.137	AAAAAAGAAACAAAACTATGGAAATA
ENSMUSG00000022103	Gfra2	14	70890120	70979838	ENSMUST00000022699.9	3246	3271	+	-3.15038	2.93e-05	0.187	AAAAAAAGAAACAAAACTATGGAAAT
ENSMUSG00000022240	Ctnnd2	15	30172593	31029341	ENSMUST00000081728.6	4974	4999	+	-3.46617	3.21e-05	0.197	AAAAAAAACAGGAAAAAAAAAAAAGG
ENSMUSG00000022240	Ctnnd2	15	30172593	31029341	ENSMUST00000081728.6	4988	5013	+	3.36842	4.22e-06	0.137	AAAAAAAAAAGGAATATTTAGCAGTA
ENSMUSG00000022269	Marchf11	15	26309048	26409576	ENSMUST00000126304.1	1748	1773	+	0.0075188	1.18e-05	0.143	AAAAAGGCAATGGAAAATTTGAAGAG
ENSMUSG00000022285	Ywhaz	15	36770770	36796929	ENSMUST00000022894.13	2490	2515	+	6.19549	1.65e-06	0.113	ATAAAAAAAAAAAAACCGCTAATGTA
ENSMUSG00000022296	Baalc	15	38933144	38952912	ENSMUST00000226440.1	437	462	+	-5.2406	5.45e-05	0.24	AAAATACATCGAAAAGTCCTGAAATA
ENSMUSG00000022332	Khdrbs3	15	68928420	69101211	ENSMUST00000229234.1	2814	2839	+	7.07519	1.28e-06	0.113	ACAAAAAAAAAAAATGCTTTGTATTG
ENSMUSG00000022340	Sybu	15	44671856	44788063	ENSMUST00000228639.1	4055	4080	+	2.17293	6.4e-06	0.137	AAAGAAAGAAAGAAAGAAAGAGAGAG
ENSMUSG00000022340	Sybu	15	44671856	44788063	ENSMUST00000228639.1	2318	2343	+	-4.96992	5.08e-05	0.238	GAAAGGGAAAAAAGAAAACTTAAGTG
ENSMUSG00000022340	Sybu	15	44671856	44788063	ENSMUST00000228639.1	1390	1415	+	-5.30827	5.53e-05	0.24	AATAAACATTGATAGACATTAAAATG
ENSMUSG00000022340	Sybu	15	44671856	44788063	ENSMUST00000228639.1	3243	3268	+	-4.48872	4.43e-05	0.23	GCATAAAATAAGTATACACTGTAGTG
ENSMUSG00000022340	Sybu	15	44671856	44788063	ENSMUST00000228639.1	3689	3714	+	-4.2406	4.11e-05	0.223	ATATAAAGCAAGGTAACACTGAACTT
ENSMUSG00000022340	Sybu	15	44671856	44788063	ENSMUST00000228639.1	4059	4084	+	-2.88722	2.67e-05	0.177	AAAGAAAGAAAGAAAGAGAGAGAGAG
ENSMUSG00000022340	Sybu	15	44671856	44788063	ENSMUST00000228639.1	4051	4076	+	8.28571	8.87e-07	0.113	ATTAAAAGAAAGAAAGAAAGAAAGAG
ENSMUSG00000022505	Emp2	16	10281749	10313968	ENSMUST00000230141.1	5135	5160	+	1.80451	7.26e-06	0.137	AACGAACAAACAAAAGACTGAATGTG
ENSMUSG00000022508	Bcl6	16	23965052	23988852	ENSMUST00000135352.1	2352	2377	+	-2.93985	2.73e-05	0.18	CAGCTAAAAAGAAAAGCCTTTCAGTG
ENSMUSG00000022523	Fgf12	16	28160098	28753068	ENSMUST00000100024.2	2062	2087	+	-4.11278	3.97e-05	0.22	AGCAAAGGAAAAAATAAATTGGACTC
ENSMUSG00000022523	Fgf12	16	28160098	28753068	ENSMUST00000100024.2	2057	2082	+	-4.3609	4.25e-05	0.225	ATAAGAGCAAAGGAAAAAATAAATTG
ENSMUSG00000022523	Fgf12	16	28160098	28753068	ENSMUST00000100024.2	1618	1643	+	-5.96241	6.51e-05	0.245	AATAAAGAAGGTCAAATCATGAAGGG
ENSMUSG00000022528	Hes1	16	30064384	30067796	ENSMUST00000023171.7	231	256	+	-5.02256	5.15e-05	0.238	AAAAAAAAAAAAAAAACGAAAATGCC
ENSMUSG00000022528	Hes1	16	30064384	30067796	ENSMUST00000023171.7	229	254	+	11.3233	2.66e-07	0.102	AGAAAAAAAAAAAAAAAACGAAAATG
ENSMUSG00000022537	Tmem44	16	30511855	30550842	ENSMUST00000144491.7	3650	3675	+	-7.78947	9.87e-05	0.255	ATGAGATATATGAGACCCTGGAGGTG
ENSMUSG00000022537	Tmem44	16	30511855	30550842	ENSMUST00000144491.7	3175	3200	+	-1.89474	1.95e-05	0.154	AAACAAACAAACAAAACCAGGGACTG
ENSMUSG00000022537	Tmem44	16	30511855	30550842	ENSMUST00000144491.7	4177	4202	+	-5.96241	6.51e-05	0.245	AACAAAAAACAACCACCACTGAGCTG
ENSMUSG00000022537	Tmem44	16	30511855	30550842	ENSMUST00000144491.7	2908	2933	+	2.23308	6.29e-06	0.137	AGTCAAGGAAGGAGAAACCTGACGTG
ENSMUSG00000022674	Ube2v2	16	15552077	15595773	ENSMUST00000115777.9	225	250	+	2.21053	6.34e-06	0.137	AAAACAGAATATATAGCCTGAAAGTA
ENSMUSG00000022707	Gbe1	16	70313949	70569716	ENSMUST00000164300.1	3310	3335	+	8.46617	8.41e-07	0.113	AAAAAAAGAAGAAAAAAACCAAAGAC
ENSMUSG00000022707	Gbe1	16	70313949	70569716	ENSMUST00000164300.1	2728	2753	+	-5	5.12e-05	0.238	AAATAAGGAAGGCCAGCCCAGTGGTT
ENSMUSG00000022773	Ypel1	16	17069696	17087045	ENSMUST00000035682.15	1128	1153	+	-1.08271	1.55e-05	0.144	ATACAAGGAAGGAAAATTTATTATTG
ENSMUSG00000022773	Ypel1	16	17069696	17087045	ENSMUST00000035682.15	1607	1632	+	-7.65414	9.54e-05	0.254	TAACATGGAAGAGAAGCTAGGAAGCA
ENSMUSG00000022787	Wdr53	16	32247227	32257083	ENSMUST00000023474.3	1293	1318	+	-1.50376	1.75e-05	0.15	TTAAAGGGAACAAAAGCATATTAGTG
ENSMUSG00000022787	Wdr53	16	32247227	32257083	ENSMUST00000023474.3	665	690	+	-4.91729	5.02e-05	0.238	AAGAAAGTTACCAGATCCCTGAAGAG
ENSMUSG00000022789	Dnm1l	16	16312230	16358959	ENSMUST00000096229.10	3811	3836	+	2.15789	6.42e-06	0.137	TACAAAGGAAAACAAGCAAGAAACAG
ENSMUSG00000022837	Iqcb1	16	36828385	36872721	ENSMUST00000114819.7	717	742	+	3.44361	4.12e-06	0.137	AAAATAGAAGGAAAAGCCCTGCATTC
ENSMUSG00000023046	Igfbp6	15	102144362	102149511	ENSMUST00000023807.6	531	556	+	-0.81203	1.45e-05	0.143	TACAAAGGAGAGCAAACCCCAAGGAG
ENSMUSG00000023050	Map3k12	15	102497646	102517064	ENSMUST00000023812.9	3801	3826	+	-6.66165	7.63e-05	0.249	AAAAAGGGAAGAAAGTCCATTAATTC
ENSMUSG00000023050	Map3k12	15	102497646	102517064	ENSMUST00000023812.9	2342	2367	+	-2.38346	2.28e-05	0.164	AGAAGAAGAAGGAGAGGTAGACAGTG
ENSMUSG00000023050	Map3k12	15	102497646	102517064	ENSMUST00000023812.9	2347	2372	+	-6.06015	6.65e-05	0.247	AAGAAGGAGAGGTAGACAGTGAAGTA
ENSMUSG00000023050	Map3k12	15	102497646	102517064	ENSMUST00000023812.9	3800	3825	+	-7.81955	9.92e-05	0.255	AAAAAAGGGAAGAAAGTCCATTAATT
ENSMUSG00000023050	Map3k12	15	102497646	102517064	ENSMUST00000023812.9	4061	4086	+	-4.31579	4.19e-05	0.223	AAAACAAAAACCAAAAAACAAAAGGG
ENSMUSG00000023084	Lrrc71	3	87736923	87748625	ENSMUST00000023846.10	1314	1339	+	-7.7594	9.79e-05	0.255	CAAGAAGGAAGAGAAGCTGGGCTCTG
ENSMUSG00000023087	Noct	3	51224447	51251644	ENSMUST00000144826.1	6503	6528	+	-5.16541	5.32e-05	0.238	AACAAAAAAACAAAAACAAAAGAGGA
ENSMUSG00000023087	Noct	3	51224447	51251644	ENSMUST00000144826.1	6489	6514	+	-6.7218	7.71e-05	0.249	AAAAAAAACAAAAAAACAAAAAAACA
ENSMUSG00000023087	Noct	3	51224447	51251644	ENSMUST00000144826.1	6495	6520	+	-7.45865	9.13e-05	0.254	AACAAAAAAACAAAAAAACAAAAACA
ENSMUSG00000023087	Noct	3	51224447	51251644	ENSMUST00000144826.1	3243	3268	+	-7.59398	9.38e-05	0.254	AACAGAAGAGGGGAACTTTTGAGGAG
ENSMUSG00000023087	Noct	3	51224447	51251644	ENSMUST00000144826.1	6501	6526	+	-0.81203	1.45e-05	0.143	AAAACAAAAAAACAAAAACAAAAGAG
ENSMUSG00000023330	Dtwd1	2	126152141	126165279	ENSMUST00000170908.7	619	644	+	-7.59398	9.38e-05	0.254	GAAACAAAGCTGACAACCTTGATGTG
ENSMUSG00000024054	Smchd1	17	71344489	71475343	ENSMUST00000127430.1	3645	3670	+	-1.57895	1.79e-05	0.15	TTAAAAGGAGGAAAAACAGTGCAGAT
ENSMUSG00000024054	Smchd1	17	71344489	71475343	ENSMUST00000127430.1	6808	6833	+	-4.75188	4.81e-05	0.237	ATTAAAGAAAACAAGAATTCAAAGAG
ENSMUSG00000024054	Smchd1	17	71344489	71475343	ENSMUST00000127430.1	1117	1142	+	-4.3609	4.25e-05	0.225	AGAAAGAGAAAGACAGCTTTACAGCT
ENSMUSG00000024054	Smchd1	17	71344489	71475343	ENSMUST00000127430.1	2509	2534	+	-2.29323	2.22e-05	0.163	AAAAAATGGAAAATATCCAGAAACTG
ENSMUSG00000024054	Smchd1	17	71344489	71475343	ENSMUST00000127430.1	994	1019	+	-2.81955	2.62e-05	0.176	TTGAGAAGAAGGAAAAAAATAAAGAG
ENSMUSG00000024059	Clip4	17	71768473	71864273	ENSMUST00000230749.1	2570	2595	+	-7.53383	9.28e-05	0.254	TAAAAAAAAAAAACAAAAAAAAAGTT
ENSMUSG00000024059	Clip4	17	71768473	71864273	ENSMUST00000230749.1	3259	3284	+	10.7143	3.39e-07	0.113	ATAAAGAAAAAAAAAACTTTAAAGAA
ENSMUSG00000024059	Clip4	17	71768473	71864273	ENSMUST00000230749.1	2630	2655	+	-4.73684	4.78e-05	0.236	AAAAAAAAAAAGAACACGCTACTTAG
ENSMUSG00000024059	Clip4	17	71768473	71864273	ENSMUST00000230749.1	2622	2647	+	-1.66165	1.82e-05	0.15	AAAAAAAAAAAAAAAAAAAGAACACG
ENSMUSG00000024059	Clip4	17	71768473	71864273	ENSMUST00000230749.1	3257	3282	+	-6.66917	7.65e-05	0.249	ATATAAAGAAAAAAAAAACTTTAAAG
ENSMUSG00000024059	Clip4	17	71768473	71864273	ENSMUST00000230749.1	2621	2646	+	-6.45865	7.33e-05	0.249	AAAAAAAAAAAAAAAAAAAAGAACAC
ENSMUSG00000024059	Clip4	17	71768473	71864273	ENSMUST00000230749.1	2575	2600	+	-6.08271	6.7e-05	0.247	AAAAAAAACAAAAAAAAAGTTAGGTC
ENSMUSG00000024059	Clip4	17	71768473	71864273	ENSMUST00000230749.1	2628	2653	+	-0.804511	1.44e-05	0.143	AAAAAAAAAAAAAGAACACGCTACTT
ENSMUSG00000024082	Ndufaf7	17	78937136	78948052	ENSMUST00000233068.1	810	835	+	0.443609	1.06e-05	0.142	ATGAAAGGAGGGAACATGTGGAAGTA
ENSMUSG00000024082	Ndufaf7	17	78937136	78948052	ENSMUST00000233068.1	1667	1692	+	-6.4812	7.37e-05	0.249	AGTCAAGAAAGGAATGCCTGCCAGTC
ENSMUSG00000024227	Pdzph1	17	58878808	58991375	ENSMUST00000025064.13	1389	1414	+	-5.35338	5.63e-05	0.243	AAGAGAGAAAAAACAGTTCTGATGTC
ENSMUSG00000024256	Adcyap1	17	93199017	93206537	ENSMUST00000064775.7	2647	2672	+	-3.60902	3.36e-05	0.2	AAAAAAAACAACAAAACCAAAAAAAG
ENSMUSG00000024256	Adcyap1	17	93199017	93206537	ENSMUST00000064775.7	2666	2691	+	-6.45865	7.33e-05	0.249	AAAAAAGAAAAAAAAAGAAAAAAACA
ENSMUSG00000024256	Adcyap1	17	93199017	93206537	ENSMUST00000064775.7	2674	2699	+	1.34586	8.26e-06	0.138	AAAAAAAAGAAAAAAACACATTAGTT
ENSMUSG00000024256	Adcyap1	17	93199017	93206537	ENSMUST00000064775.7	2676	2701	+	6.87218	1.37e-06	0.113	AAAAAAGAAAAAAACACATTAGTTTG
ENSMUSG00000024261	Syt4	18	31437808	31447406	ENSMUST00000025110.4	3511	3536	+	-7.55639	9.31e-05	0.254	AAAAAAAGAGAGAAACACAAGAAAGG
ENSMUSG00000024261	Syt4	18	31437808	31447406	ENSMUST00000025110.4	2518	2543	+	-4	3.84e-05	0.217	AGAAAAGAAAAAAAAAACTTGTGGAA
ENSMUSG00000024261	Syt4	18	31437808	31447406	ENSMUST00000025110.4	3512	3537	+	3.15038	4.53e-06	0.137	AAAAAAGAGAGAAACACAAGAAAGGA
ENSMUSG00000024261	Syt4	18	31437808	31447406	ENSMUST00000025110.4	2513	2538	+	-3.57143	3.34e-05	0.2	AGAAAAGAAAAGAAAAAAAAAACTTG
ENSMUSG00000024261	Syt4	18	31437808	31447406	ENSMUST00000025110.4	3510	3535	+	-5.03008	5.15e-05	0.238	AAAAAAAAGAGAGAAACACAAGAAAG
ENSMUSG00000024268	Celf4	18	25477632	25754157	ENSMUST00000115816.2	3862	3887	+	-6.46617	7.35e-05	0.249	AAACAAAAACAAAAAACCCAACAGCT
ENSMUSG00000024268	Celf4	18	25477632	25754157	ENSMUST00000115816.2	2532	2557	+	-7.58647	9.36e-05	0.254	AAAAAAATAAAAAAAGAACAAAAAAA
ENSMUSG00000024268	Celf4	18	25477632	25754157	ENSMUST00000115816.2	2935	2960	+	-5.75188	6.22e-05	0.244	AAAAAAATAAAAAAAAAAAGGAAAAA
ENSMUSG00000024268	Celf4	18	25477632	25754157	ENSMUST00000115816.2	3552	3577	+	-4.5188	4.49e-05	0.23	CTCAGAATCAGAAAAACACTGAATTA
ENSMUSG00000024268	Celf4	18	25477632	25754157	ENSMUST00000115816.2	2936	2961	+	-7.44361	9.1e-05	0.254	AAAAAATAAAAAAAAAAAGGAAAAAA
ENSMUSG00000024268	Celf4	18	25477632	25754157	ENSMUST00000115816.2	2543	2568	+	-4.90226	5e-05	0.238	AAAAGAACAAAAAAAACAAGGAAAAA
ENSMUSG00000024268	Celf4	18	25477632	25754157	ENSMUST00000115816.2	109	134	+	-0.609023	1.38e-05	0.143	ACCAAAGGGGAGAGAACCCGAGTGTG
ENSMUSG00000024268	Celf4	18	25477632	25754157	ENSMUST00000115816.2	2949	2974	+	7.81203	1.04e-06	0.113	AAAAAGGAAAAAAAAACCTTATAGAA
ENSMUSG00000024268	Celf4	18	25477632	25754157	ENSMUST00000115816.2	2948	2973	+	-3.78195	3.59e-05	0.21	AAAAAAGGAAAAAAAAACCTTATAGA
ENSMUSG00000024268	Celf4	18	25477632	25754157	ENSMUST00000115816.2	3466	3491	+	-0.977444	1.5e-05	0.144	GAAAAAACAAGGAAAACTATTTAATG
ENSMUSG00000024411	Aqp4	18	15389496	15410982	ENSMUST00000079081.7	1722	1747	+	-5.08271	5.23e-05	0.238	AAAAAAAATAGGAAAAAATATTAATT
ENSMUSG00000024500	Ppp2r2b	18	42637432	43083127	ENSMUST00000117687.7	2240	2265	+	-7.01504	8.25e-05	0.254	AAAAAAAAAAAATAAACACTGTTTAC
ENSMUSG00000024524	Gnal	18	67088216	67226792	ENSMUST00000025402.14	4997	5022	+	-7.78947	9.87e-05	0.255	GACAAAAGAAAGAAGCCAAAGATATG
ENSMUSG00000024558	Mapk4	18	73928486	74065359	ENSMUST00000162863.7	2902	2927	+	-6.1203	6.74e-05	0.247	AAAGAAAGGTGGTGAGCACAGAAGGG
ENSMUSG00000024589	Nedd4l	18	64887705	65217828	ENSMUST00000163516.8	6475	6500	+	-5.62406	6.05e-05	0.244	AAAAAAAAAAGAAAAAACAAAAACAA
ENSMUSG00000024589	Nedd4l	18	64887705	65217828	ENSMUST00000163516.8	6482	6507	+	-5.84962	6.34e-05	0.244	AAAGAAAAAACAAAAACAAAAAACTT
ENSMUSG00000024589	Nedd4l	18	64887705	65217828	ENSMUST00000163516.8	6488	6513	+	-0.616541	1.38e-05	0.143	AAAACAAAAACAAAAAACTTAAACTC
ENSMUSG00000024589	Nedd4l	18	64887705	65217828	ENSMUST00000163516.8	5013	5038	+	-6.34586	7.15e-05	0.249	AACAAACAAACAAAAGATTAAAAATA
ENSMUSG00000024589	Nedd4l	18	64887705	65217828	ENSMUST00000163516.8	6474	6499	+	-0.56391	1.37e-05	0.143	AAAAAAAAAAAGAAAAAACAAAAACA
ENSMUSG00000024683	Mrpl16	19	11770391	11774960	ENSMUST00000237728.1	1917	1942	+	-7.54887	9.3e-05	0.254	AAAAAAAAAAAACAATCTCAAAATAC
ENSMUSG00000024743	Syt7	19	10389090	10453180	ENSMUST00000076968.10	4874	4899	+	0.759398	9.71e-06	0.141	AAAAAGAAAAAAAATACAGCAAAGAG
ENSMUSG00000024743	Syt7	19	10389090	10453180	ENSMUST00000076968.10	4869	4894	+	-6.56391	7.49e-05	0.249	CACAAAAAAAGAAAAAAAATACAGCA
ENSMUSG00000024743	Syt7	19	10389090	10453180	ENSMUST00000076968.10	4730	4755	+	-6.7218	7.71e-05	0.249	AAAAAAAAAAAAAAAAAAAGCCAAGG
ENSMUSG00000024743	Syt7	19	10389090	10453180	ENSMUST00000076968.10	4731	4756	+	1.46617	7.95e-06	0.137	AAAAAAAAAAAAAAAAAAGCCAAGGG
ENSMUSG00000024743	Syt7	19	10389090	10453180	ENSMUST00000076968.10	4872	4897	+	1.84962	7.17e-06	0.137	AAAAAAAGAAAAAAAATACAGCAAAG
ENSMUSG00000024743	Syt7	19	10389090	10453180	ENSMUST00000076968.10	4734	4759	+	-4.32331	4.2e-05	0.223	AAAAAAAAAAAAAAAGCCAAGGGGAC
ENSMUSG00000024743	Syt7	19	10389090	10453180	ENSMUST00000076968.10	4733	4758	+	-7.31579	8.88e-05	0.254	AAAAAAAAAAAAAAAAGCCAAGGGGA
ENSMUSG00000024743	Syt7	19	10389090	10453180	ENSMUST00000076968.10	4726	4751	+	-7.42857	9.08e-05	0.254	AAAGAAAAAAAAAAAAAAAAAAAGCC
ENSMUSG00000024743	Syt7	19	10389090	10453180	ENSMUST00000076968.10	4732	4757	+	0.744361	9.73e-06	0.141	AAAAAAAAAAAAAAAAAGCCAAGGGG
ENSMUSG00000024921	Smarca2	19	26605050	26778322	ENSMUST00000025862.14	5605	5630	+	-6.8797	7.98e-05	0.251	AACAAAAAAAAAAGCTTTTTGACTTG
ENSMUSG00000024976	Shoc2	19	53944306	54033133	ENSMUST00000025932.8	375	400	+	-6.21053	6.92e-05	0.249	TAGGAAAAGAAAAAGACTCTAAAGAG
ENSMUSG00000025085	Ablim1	19	57032733	57314919	ENSMUST00000079360.11	3401	3426	+	-0.631579	1.39e-05	0.143	TCCAAAGAAAGGAAAGACAAAAAGAG
ENSMUSG00000025092	Hspa12a	19	58795750	58943654	ENSMUST00000066285.5	4207	4232	+	-6.83459	7.9e-05	0.251	AACAAGCGAATGGGAACCCCAAACTG
ENSMUSG00000025128	Bhlhe22	3	18054174	18057517	ENSMUST00000026120.7	2993	3018	+	-5.48872	5.85e-05	0.244	AAATAAAATTTAAAAGACATGAAATG
ENSMUSG00000025175	Fn3k	11	121434913	121450491	ENSMUST00000103014.3	3608	3633	+	-0.759398	1.43e-05	0.143	TAAAAAGAACAATAAAAATGAAACTG
ENSMUSG00000025189	Cnnm1	19	43440436	43497210	ENSMUST00000165311.2	3578	3603	+	-5.81203	6.29e-05	0.244	AAAAAAAAAAAAACAACTTACATGAA
ENSMUSG00000025189	Cnnm1	19	43440436	43497210	ENSMUST00000165311.2	3576	3601	+	-0.18797	1.23e-05	0.143	AAAAAAAAAAAAAAACAACTTACATG
ENSMUSG00000025217	Btrc	19	45363734	45530013	ENSMUST00000224053.1	749	774	+	-5.94737	6.48e-05	0.245	ACAAAAGACAGGAAACCCTTGACTGT
ENSMUSG00000025217	Btrc	19	45363734	45530013	ENSMUST00000224053.1	748	773	+	4.15789	3.15e-06	0.128	AACAAAAGACAGGAAACCCTTGACTG
ENSMUSG00000025217	Btrc	19	45363734	45530013	ENSMUST00000224053.1	3819	3844	+	-3.22556	3e-05	0.191	ACAAAAGAAAAGAAGACTTTGCCATA
ENSMUSG00000025353	Ormdl2	10	128817902	128821645	ENSMUST00000026409.4	1125	1150	+	9.42105	5.91e-07	0.113	AAATAAGAAAAAAGAGCTCACAAGTG
ENSMUSG00000025425	St8sia5	18	77185839	77258771	ENSMUST00000075290.7	549	574	+	-3.22556	3e-05	0.191	AGCTGAGGCAGGAGATCCTGGAGGTG
ENSMUSG00000025492	Ifitm3	7	141009586	141010770	ENSMUST00000026565.6	187	212	+	-6.03008	6.59e-05	0.246	AAAGAATCAAGGAAGAATATGAGGTG
ENSMUSG00000025545	Clybl	14	122181704	122402234	ENSMUST00000226136.1	392	417	+	-5.81203	6.29e-05	0.244	AACAAAAAGAATGAAGCTCGATTGAG
ENSMUSG00000025551	Fgf14	14	123977907	124677127	ENSMUST00000095529.9	552	577	+	-4.5188	4.49e-05	0.23	AGCAAAGGAACGCATATGCTGCAGTG
ENSMUSG00000025576	Rbfox3	11	118489762	118911597	ENSMUST00000017576.10	3110	3135	+	-5.88722	6.39e-05	0.244	AAAAAACAAAAAAAATCACAAAACAA
ENSMUSG00000025764	Jade1	3	41555731	41616864	ENSMUST00000163764.7	3711	3736	+	-6.55639	7.47e-05	0.249	TTAAAATATAGAAAGGCAATAAGTTG
ENSMUSG00000025764	Jade1	3	41555731	41616864	ENSMUST00000163764.7	4888	4913	+	1.90977	7.02e-06	0.137	ACAAAAAAAAAAAAAGCCCACACGTT
ENSMUSG00000025777	Gdap1	1	17145362	17164271	ENSMUST00000026879.7	237	262	+	-4.86466	4.95e-05	0.238	GTAATTGCTGAAAAGGCACTGAAGTG
ENSMUSG00000025777	Gdap1	1	17145362	17164271	ENSMUST00000026879.7	3147	3172	+	0.511278	1.04e-05	0.142	AAAAAAAAAAAAAAATCTACAAAAGG
ENSMUSG00000025777	Gdap1	1	17145362	17164271	ENSMUST00000026879.7	3148	3173	+	-7.57143	9.34e-05	0.254	AAAAAAAAAAAAAATCTACAAAAGGT
ENSMUSG00000025777	Gdap1	1	17145362	17164271	ENSMUST00000026879.7	3146	3171	+	-5.7218	6.18e-05	0.244	TAAAAAAAAAAAAAAATCTACAAAAG
ENSMUSG00000025795	Rassf3	10	121410350	121476347	ENSMUST00000026902.8	3170	3195	+	-6.92481	8.09e-05	0.252	ATAAAGGAAGAAAAAGCATAAAGGAA
ENSMUSG00000025795	Rassf3	10	121410350	121476347	ENSMUST00000026902.8	3169	3194	+	-1.62406	1.81e-05	0.15	CATAAAGGAAGAAAAAGCATAAAGGA
ENSMUSG00000025867	Cplx2	13	54371349	54383917	ENSMUST00000026985.8	3757	3782	+	-7.66165	9.55e-05	0.254	GAAAACAACAGGCAACCCTGGAAGGA
ENSMUSG00000025885	Myo5b	18	74440936	74771493	ENSMUST00000074157.12	3774	3799	+	-2.22556	2.18e-05	0.162	AACAACAGAACAATGGCTTAGATGTG
ENSMUSG00000025893	Kbtbd3	9	4309833	4331732	ENSMUST00000212221.1	469	494	+	-2.15038	2.13e-05	0.16	CATGAAAGAAAGAGATGACGGAAGTG
ENSMUSG00000025962	Fastkd2	1	63730614	63754655	ENSMUST00000027103.6	1105	1130	+	-6.78947	7.84e-05	0.251	AAATTGGAGATGAAAGCCTTGAAGGA
ENSMUSG00000025995	Wdr75	1	45795166	45823619	ENSMUST00000154436.7	617	642	+	-1.41353	1.71e-05	0.15	TTCAAAAAGAAAAAAACATGCAATTT
ENSMUSG00000025995	Wdr75	1	45795166	45823619	ENSMUST00000154436.7	2954	2979	+	-6.35338	7.16e-05	0.249	AGATATGGAGGGAAACAAAGAAAGTG
ENSMUSG00000026051	Ecrg4	1	43730602	43742578	ENSMUST00000027217.8	868	893	+	-4.13534	3.99e-05	0.22	AAAATAGAAATAAAAGCATTTAAAAA
ENSMUSG00000026083	Eif5b	1	37998010	38055579	ENSMUST00000027252.7	728	753	+	16.2782	4.49e-08	0.0887	AAAAAAGGTAAAAAAGCCCAGAAATC
ENSMUSG00000026083	Eif5b	1	37998010	38055579	ENSMUST00000027252.7	1215	1240	+	-6.58647	7.52e-05	0.249	AAAAGAAAAAAGATAAGAAGAAAAAG
ENSMUSG00000026083	Eif5b	1	37998010	38055579	ENSMUST00000027252.7	1452	1477	+	-4.31579	4.19e-05	0.223	AAAAAGAAAAAGAAAGAAAAGAACGG
ENSMUSG00000026083	Eif5b	1	37998010	38055579	ENSMUST00000027252.7	1480	1505	+	11.3985	2.58e-07	0.102	AAAAAAAGAAGGAAAGCTGTTAACTA
ENSMUSG00000026083	Eif5b	1	37998010	38055579	ENSMUST00000027252.7	798	823	+	-4.54135	4.52e-05	0.23	AAAGAAGTAAAGAACGTTCGAGAGTA
ENSMUSG00000026083	Eif5b	1	37998010	38055579	ENSMUST00000027252.7	420	445	+	4.80451	2.49e-06	0.119	AGAAAAAGAAACAAGACTTTGATGAG
ENSMUSG00000026088	Mitd1	1	37874801	37890411	ENSMUST00000027257.9	374	399	+	-6.59398	7.53e-05	0.249	AATTAAAATAGAAGAGAATGCAACTG
ENSMUSG00000026158	Ogfrl1	1	23366424	23397772	ENSMUST00000027343.5	1556	1581	+	-0.255639	1.25e-05	0.143	AAAAAAAAAAAAACTGCTTTCTAATG
ENSMUSG00000026158	Ogfrl1	1	23366424	23397772	ENSMUST00000027343.5	1546	1571	+	5.69925	1.89e-06	0.113	AAAAAAAAAAAAAAAAAAAAAAACTG
ENSMUSG00000026158	Ogfrl1	1	23366424	23397772	ENSMUST00000027343.5	4027	4052	+	-6.75188	7.76e-05	0.25	AAAATAGTGAAGAACAAGTTGAAGTA
ENSMUSG00000026158	Ogfrl1	1	23366424	23397772	ENSMUST00000027343.5	1551	1576	+	-1.35338	1.68e-05	0.148	AAAAAAAAAAAAAAAAAACTGCTTTC
ENSMUSG00000026163	Sphkap	1	83254139	83408200	ENSMUST00000160953.7	6952	6977	+	-4.31579	4.19e-05	0.223	AAGAAAGAAAGAAAGAAAAGAAAGAA
ENSMUSG00000026163	Sphkap	1	83254139	83408200	ENSMUST00000160953.7	6935	6960	+	1.45113	7.98e-06	0.137	AAAGAAAGAAAGAAAGAAAGAAAGAA
ENSMUSG00000026163	Sphkap	1	83254139	83408200	ENSMUST00000160953.7	6964	6989	+	2.86466	5.08e-06	0.137	AAGAAAAGAAAGAAAGACAGAAAGGA
ENSMUSG00000026163	Sphkap	1	83254139	83408200	ENSMUST00000160953.7	6947	6972	+	-5.88722	6.39e-05	0.244	AAAGAAAGAAAGAAAGAAAGAAAAGA
ENSMUSG00000026163	Sphkap	1	83254139	83408200	ENSMUST00000160953.7	6923	6948	+	1.45113	7.98e-06	0.137	AAAGAAAGAAAGAAAGAAAGAAAGAA
ENSMUSG00000026163	Sphkap	1	83254139	83408200	ENSMUST00000160953.7	6968	6993	+	-3.47368	3.22e-05	0.197	AAAGAAAGAAAGACAGAAAGGAATAG
ENSMUSG00000026163	Sphkap	1	83254139	83408200	ENSMUST00000160953.7	6956	6981	+	2.03008	6.73e-06	0.137	AAGAAAGAAAGAAAAGAAAGAAAGAC
ENSMUSG00000026163	Sphkap	1	83254139	83408200	ENSMUST00000160953.7	2015	2040	+	-4.94737	5.06e-05	0.238	AACTGGGGAAGGAAGCCATTGCAGAG
ENSMUSG00000026163	Sphkap	1	83254139	83408200	ENSMUST00000160953.7	6943	6968	+	1.45113	7.98e-06	0.137	AAAGAAAGAAAGAAAGAAAGAAAGAA
ENSMUSG00000026163	Sphkap	1	83254139	83408200	ENSMUST00000160953.7	6960	6985	+	-4.58647	4.56e-05	0.23	AAGAAAGAAAAGAAAGAAAGACAGAA
ENSMUSG00000026163	Sphkap	1	83254139	83408200	ENSMUST00000160953.7	6931	6956	+	1.45113	7.98e-06	0.137	AAAGAAAGAAAGAAAGAAAGAAAGAA
ENSMUSG00000026163	Sphkap	1	83254139	83408200	ENSMUST00000160953.7	6919	6944	+	-5.16541	5.32e-05	0.238	GAAGAAAGAAAGAAAGAAAGAAAGAA
ENSMUSG00000026163	Sphkap	1	83254139	83408200	ENSMUST00000160953.7	6927	6952	+	1.45113	7.98e-06	0.137	AAAGAAAGAAAGAAAGAAAGAAAGAA
ENSMUSG00000026163	Sphkap	1	83254139	83408200	ENSMUST00000160953.7	6939	6964	+	1.45113	7.98e-06	0.137	AAAGAAAGAAAGAAAGAAAGAAAGAA
ENSMUSG00000026173	Plcd4	1	74542888	74567794	ENSMUST00000141412.7	3183	3208	+	-7.41353	9.05e-05	0.254	AGCAAGGGAAGAAAGAGCCTGCACAG
ENSMUSG00000026173	Plcd4	1	74542888	74567794	ENSMUST00000141412.7	1477	1502	+	-5.31579	5.55e-05	0.241	AAAGAAGTTAAGAACAATTGAAGTTG
ENSMUSG00000026173	Plcd4	1	74542888	74567794	ENSMUST00000141412.7	3249	3274	+	-5.28571	5.5e-05	0.24	GACAAAGGACAGAGGCCCAGGAAGAG
ENSMUSG00000026185	Igfbp5	1	72857932	72874884	ENSMUST00000027377.8	20	45	+	-6.92481	8.09e-05	0.252	AAAAGAGCTAGGAAAGAGCTGCAAAG
ENSMUSG00000026185	Igfbp5	1	72857932	72874884	ENSMUST00000027377.8	5854	5879	+	15.9549	5.26e-08	0.0887	AAATAAAAAAGAAAAACCTGGAAGAT
ENSMUSG00000026200	Glb1l	1	75198236	75210813	ENSMUST00000155716.7	2188	2213	+	-7.6391	9.5e-05	0.254	ACTGAAAGAAAGATGACCCTGGAGTC
ENSMUSG00000026241	Nppc	1	86666291	86670571	ENSMUST00000027449.5	956	981	+	-6.8797	7.98e-05	0.251	AATGAAAGAAGCCAACCATTGTAATG
ENSMUSG00000026273	Mterf4	1	93299211	93305915	ENSMUST00000112944.7	1764	1789	+	-0.917293	1.48e-05	0.143	ATCAAAGTCAGGAGTGCTTGGTAGTA
ENSMUSG00000026360	Rgs2	1	143999338	144004161	ENSMUST00000127206.7	1635	1660	+	-4.15038	4.01e-05	0.22	AAAAGAAAAAGAAAAAAAGAGCATTG
ENSMUSG00000026360	Rgs2	1	143999338	144004161	ENSMUST00000127206.7	1640	1665	+	6.6015	1.46e-06	0.113	AAAAAGAAAAAAAGAGCATTGACCTG
ENSMUSG00000026360	Rgs2	1	143999338	144004161	ENSMUST00000127206.7	748	773	+	-7.65414	9.54e-05	0.254	CAGAAAAAAAAAAAAAACTGACCTTG
ENSMUSG00000026360	Rgs2	1	143999338	144004161	ENSMUST00000127206.7	753	778	+	0.368421	1.08e-05	0.142	AAAAAAAAAAAACTGACCTTGAATTC
ENSMUSG00000026452	Syt2	1	134646677	134762593	ENSMUST00000121990.1	5658	5683	+	-5.50376	5.87e-05	0.244	GAATAAACTGAAAAAGCCATAAAGGG
ENSMUSG00000026452	Syt2	1	134646677	134762593	ENSMUST00000121990.1	1110	1135	+	-5.14286	5.3e-05	0.238	GACTCAAGAAGAAGAAGACGACAGTG
ENSMUSG00000026463	Atp2b4	1	133699457	133801041	ENSMUST00000143567.7	9490	9515	+	-4.31579	4.19e-05	0.223	AGAAAAAGAAGAAGAAAAAGAAAAGG
ENSMUSG00000026463	Atp2b4	1	133699457	133801041	ENSMUST00000143567.7	8150	8175	+	-0.879699	1.47e-05	0.143	AACAAAAAGAAAAAAAAATTGACTTT
ENSMUSG00000026463	Atp2b4	1	133699457	133801041	ENSMUST00000143567.7	9466	9491	+	-4.69173	4.72e-05	0.235	AAGAAGAAGAAGAAAGAATGGAAAAG
ENSMUSG00000026463	Atp2b4	1	133699457	133801041	ENSMUST00000143567.7	8200	8225	+	-1.26316	1.64e-05	0.146	ATCAAAGCAATGTATACCCTAGCGTG
ENSMUSG00000026463	Atp2b4	1	133699457	133801041	ENSMUST00000143567.7	9815	9840	+	-5.12782	5.29e-05	0.238	AAAAACAAAACAACAACAACAAAGTT
ENSMUSG00000026463	Atp2b4	1	133699457	133801041	ENSMUST00000143567.7	8151	8176	+	-7.62406	9.46e-05	0.254	ACAAAAAGAAAAAAAAATTGACTTTT
ENSMUSG00000026463	Atp2b4	1	133699457	133801041	ENSMUST00000143567.7	4399	4424	+	-4.78195	4.86e-05	0.237	AACATAAATAACAACGCCGTGGACTG
ENSMUSG00000026482	Rgl1	1	152516760	152766351	ENSMUST00000111859.7	489	514	+	-3.57143	3.34e-05	0.2	ACAAAAGGAGAAAACACAGGACACTG
ENSMUSG00000026495	Efcab2	1	178406085	178484513	ENSMUST00000027775.8	3119	3144	+	-2.32331	2.24e-05	0.164	AAAAAAAAAAAAAAAAGATCAAGATT
ENSMUSG00000026495	Efcab2	1	178406085	178484513	ENSMUST00000027775.8	3125	3150	+	1.92481	6.99e-06	0.137	AAAAAAAAAAGATCAAGATTGATGAG
ENSMUSG00000026495	Efcab2	1	178406085	178484513	ENSMUST00000027775.8	3118	3143	+	-5	5.12e-05	0.238	AAAAAAAAAAAAAAAAAGATCAAGAT
ENSMUSG00000026495	Efcab2	1	178406085	178484513	ENSMUST00000027775.8	3112	3137	+	-0.81203	1.45e-05	0.143	AAAAAAAAAAAAAAAAAAAAAAAGAT
ENSMUSG00000026495	Efcab2	1	178406085	178484513	ENSMUST00000027775.8	3110	3135	+	-7.42857	9.08e-05	0.254	CAAAAAAAAAAAAAAAAAAAAAAAAG
ENSMUSG00000026495	Efcab2	1	178406085	178484513	ENSMUST00000027775.8	3120	3145	+	4.6015	2.7e-06	0.12	AAAAAAAAAAAAAAAGATCAAGATTG
ENSMUSG00000026511	Srp9	1	182124737	182132407	ENSMUST00000191799.1	855	880	+	-4.18045	4.04e-05	0.221	AAAACAAAAACAAAAAAACCGATGAG
ENSMUSG00000026514	Cnih3	1	181352628	181460641	ENSMUST00000027795.13	2626	2651	+	-7.66917	9.56e-05	0.254	AAAAAATTACAGAAAACAAAATAGAG
ENSMUSG00000026514	Cnih3	1	181352628	181460641	ENSMUST00000027795.13	2047	2072	+	-4.90977	5.01e-05	0.238	AAAAAACAAAACAAAACACCAAACCA
ENSMUSG00000026526	Fh1	1	175600374	175625635	ENSMUST00000027810.13	2499	2524	+	-3.97744	3.82e-05	0.217	TAAATGAAAATGAGAACATTAAAGAG
ENSMUSG00000026527	Rgs7	1	175059087	175492500	ENSMUST00000193798.1	4	29	+	-6.75188	7.76e-05	0.25	AAAAAAAATCTACAGACATTATAGGG
ENSMUSG00000026527	Rgs7	1	175059087	175492500	ENSMUST00000193798.1	57	82	+	-2.12782	2.11e-05	0.16	AAAAAAAATAAATAAAATGGAGAGGG
ENSMUSG00000026527	Rgs7	1	175059087	175492500	ENSMUST00000193798.1	56	81	+	-7.27068	8.77e-05	0.254	AAAAAAAAATAAATAAAATGGAGAGG
ENSMUSG00000026527	Rgs7	1	175059087	175492500	ENSMUST00000193798.1	55	80	+	-4.14286	4e-05	0.22	AAAAAAAAAATAAATAAAATGGAGAG
ENSMUSG00000026575	Nme7	1	164304121	164437725	ENSMUST00000193808.5	2254	2279	+	-1.30827	1.66e-05	0.147	GAGAAAGGAAAGAAGGAAAGGAAATG
ENSMUSG00000026575	Nme7	1	164304121	164437725	ENSMUST00000193808.5	12	37	+	-6.17293	6.83e-05	0.249	CTAATCAGTTAAAACACATGGAAGAG
ENSMUSG00000026576	Atp1b1	1	164437109	164458355	ENSMUST00000027863.12	1455	1480	+	-2.81203	2.61e-05	0.176	AAAAAAGATACACAAACCTACTAGTC
ENSMUSG00000026578	Ccdc181	1	164275585	164287847	ENSMUST00000027867.6	293	318	+	-6.96992	8.16e-05	0.252	AAAAAAGTAATGGCAGCACAATAGAG
ENSMUSG00000026610	Esrrg	1	187608791	188214885	ENSMUST00000110938.1	4876	4901	+	-1.92481	1.96e-05	0.154	ATAAAAGATATAAAAAATTTAAAACT
ENSMUSG00000026610	Esrrg	1	187608791	188214885	ENSMUST00000110938.1	1666	1691	+	-1.49624	1.75e-05	0.15	GAAAAGGGAAGATAAACCCAAGAATG
ENSMUSG00000026618	Iars2	1	185284726	185329396	ENSMUST00000027921.10	411	436	+	-4.17293	4.03e-05	0.221	GAGAAAGAAAAGTAAAGACGGAATTT
ENSMUSG00000026643	Nmt2	2	3284212	3328877	ENSMUST00000081932.12	183	208	+	-6.96241	8.15e-05	0.252	AACACGCCAAAGGAAGCCCTGGAGGG
ENSMUSG00000026643	Nmt2	2	3284212	3328877	ENSMUST00000081932.12	221	246	+	0.879699	9.44e-06	0.141	AAAAAGAAAAAGAAGAAACAAAAGAG
ENSMUSG00000026678	Rgs5	1	169655501	169695813	ENSMUST00000027997.8	1357	1382	+	-4.93233	5.04e-05	0.238	AACAATGGAAACAATAATTTAAAATT
ENSMUSG00000026728	Vim	2	13573927	13582826	ENSMUST00000191615.1	1937	1962	+	2.33083	6.07e-06	0.137	CACAAACAAAATTAAACCCTAAACTG
ENSMUSG00000026749	Nek6	2	38511643	38594606	ENSMUST00000054234.9	8678	8703	+	-4.57143	4.55e-05	0.23	TCAAAAAGTACAAAGAATTTGAAATG
ENSMUSG00000026761	Orc4	2	48902824	48950277	ENSMUST00000028098.10	2764	2789	+	-7.2406	8.71e-05	0.254	ATACATTATTAGATAATTCTAAAGTG
ENSMUSG00000026761	Orc4	2	48902824	48950277	ENSMUST00000028098.10	2410	2435	+	-7.15789	8.56e-05	0.254	ATCACAGTATGGGAATGACTGATGTG
ENSMUSG00000026784	Pdss1	2	22895522	22940266	ENSMUST00000139472.1	344	369	+	-7.50376	9.22e-05	0.254	GAAACAGAAAAGAAGACTGAGATGAG
ENSMUSG00000026787	Gad2	2	22622205	22693874	ENSMUST00000028123.3	5627	5652	+	-5.97744	6.52e-05	0.245	GAAAAAATAAAATAAAAACAAATGTG
ENSMUSG00000026787	Gad2	2	22622205	22693874	ENSMUST00000028123.3	1770	1795	+	-0.278195	1.26e-05	0.143	GACACAGGAGACAAGGCCTTGCAGTG
ENSMUSG00000026824	Kcnj3	2	55435970	55598145	ENSMUST00000067101.9	2099	2124	+	-7.84962	9.99e-05	0.256	AAAGAAAGACACAATTCTGTGGAGTG
ENSMUSG00000026824	Kcnj3	2	55435970	55598145	ENSMUST00000067101.9	4796	4821	+	-3.09774	2.89e-05	0.186	ATTAGAAAAATGAAAACAAGGTAGTA
ENSMUSG00000026824	Kcnj3	2	55435970	55598145	ENSMUST00000067101.9	45	70	+	4.64662	2.66e-06	0.119	ATCGAAGGAAGGAAGACTCAAATGTT
ENSMUSG00000026826	Nr4a2	2	57106830	57124003	ENSMUST00000028166.8	2885	2910	+	-7.28571	8.81e-05	0.254	AAAAAAAAAAGAAAATAACTACATAA
ENSMUSG00000026839	Upp2	2	58567298	58792971	ENSMUST00000135737.1	255	280	+	-0.924812	1.48e-05	0.143	GACAGAGAAAGGAAAGACTCGAAGGA
ENSMUSG00000026904	Slc4a10	2	62046462	62326730	ENSMUST00000102735.9	4989	5014	+	-6.18797	6.86e-05	0.249	ATAAATGGTAAAGAAAAATGCAAAAG
ENSMUSG00000026915	Strbp	2	37483228	37703859	ENSMUST00000028279.9	350	375	+	-1.98496	2.01e-05	0.156	AACAGAAGTAAAGAAAGATGAAGCTG
ENSMUSG00000026915	Strbp	2	37483228	37703859	ENSMUST00000028279.9	2367	2392	+	-1.40602	1.71e-05	0.15	AACAAACAAAAGAAACCAGTTCTGTG
ENSMUSG00000026915	Strbp	2	37483228	37703859	ENSMUST00000028279.9	11375	11400	+	-7.7594	9.79e-05	0.255	AAGAACAGAAGGTAAGAAGTGTACTG
ENSMUSG00000026915	Strbp	2	37483228	37703859	ENSMUST00000028279.9	13482	13507	+	-5.04511	5.17e-05	0.238	CCAAATGGAGGGAAGACATTTGAGTG
ENSMUSG00000026915	Strbp	2	37483228	37703859	ENSMUST00000028279.9	8756	8781	+	0.62406	1e-05	0.142	AACAAACAAAAAAAAACAACAAACTA
ENSMUSG00000026925	Inpp5e	2	26396249	26409203	ENSMUST00000145701.7	2498	2523	+	-2.96241	2.76e-05	0.181	ATTCAGAGACAGGAAGCACTGAAGAG
ENSMUSG00000027016	Zfp385b	2	77410634	77819639	ENSMUST00000090766.11	2305	2330	+	-5.83459	6.33e-05	0.244	AAAAACAAAAAGAGCTTCCTAAATTG
ENSMUSG00000027016	Zfp385b	2	77410634	77819639	ENSMUST00000090766.11	2276	2301	+	-5.88722	6.39e-05	0.244	AACAAAAAAAAAAAAACAAACAAAAA
ENSMUSG00000027016	Zfp385b	2	77410634	77819639	ENSMUST00000090766.11	2293	2318	+	-5.87218	6.37e-05	0.244	AAACAAAAACAAAAAAACAAAAAGAG
ENSMUSG00000027080	Med19	2	84678402	84688215	ENSMUST00000102645.3	2026	2051	+	-5.90977	6.42e-05	0.245	CTAATCAGAATAAAAAAATTAAAGGG
ENSMUSG00000027080	Med19	2	84678402	84688215	ENSMUST00000102645.3	636	661	+	3.02256	4.77e-06	0.137	ACAAGAAGAAGAAAAAGAAGAAAGAG
ENSMUSG00000027133	Nop10	2	112261926	112263269	ENSMUST00000028553.3	733	758	+	-5.6015	6.01e-05	0.244	TCAAAGAGTAAAAAAAAATGTATGTG
ENSMUSG00000027168	Pax6	2	105668900	105697364	ENSMUST00000111088.8	2126	2151	+	-1.6391	1.81e-05	0.15	AAAAAAAAAAAAAAAAATCAAAGGCT
ENSMUSG00000027168	Pax6	2	105668900	105697364	ENSMUST00000111088.8	2125	2150	+	5.1203	2.27e-06	0.115	AAAAAAAAAAAAAAAAAATCAAAGGC
ENSMUSG00000027168	Pax6	2	105668900	105697364	ENSMUST00000111088.8	2124	2149	+	0.0601504	1.16e-05	0.143	AAAAAAAAAAAAAAAAAAATCAAAGG
ENSMUSG00000027210	Meis2	2	115863064	116065839	ENSMUST00000140461.8	3848	3873	+	0.195489	1.13e-05	0.143	AAAAAAAAAAGAAAAAGATCAAGAAG
ENSMUSG00000027221	Chst1	2	92599707	92615250	ENSMUST00000065797.6	2584	2609	+	-6.95489	8.14e-05	0.252	AAAAAAAAAAAAAGACAAAAAAAATG
ENSMUSG00000027221	Chst1	2	92599707	92615250	ENSMUST00000065797.6	2586	2611	+	1.49624	7.91e-06	0.137	AAAAAAAAAAAGACAAAAAAAATGTG
ENSMUSG00000027221	Chst1	2	92599707	92615250	ENSMUST00000065797.6	2582	2607	+	-7.58647	9.36e-05	0.254	AAAAAAAAAAAAAAAGACAAAAAAAA
ENSMUSG00000027221	Chst1	2	92599707	92615250	ENSMUST00000065797.6	2583	2608	+	-7.30075	8.84e-05	0.254	AAAAAAAAAAAAAAGACAAAAAAAAT
ENSMUSG00000027221	Chst1	2	92599707	92615250	ENSMUST00000065797.6	2581	2606	+	-2.25564	2.2e-05	0.162	AAAAAAAAAAAAAAAAGACAAAAAAA
ENSMUSG00000027245	Hypk	2	121453290	121458672	ENSMUST00000110612.7	2113	2138	+	-5.27068	5.49e-05	0.24	AGAGAAAGAAAAAAAGTATGGCAGGT
ENSMUSG00000027270	Lamp5	2	136052239	136069917	ENSMUST00000057503.6	1927	1952	+	4.15038	3.16e-06	0.128	AAAAGAAAAAAAAAAGCACTATACTC
ENSMUSG00000027273	Snap25	2	136713453	136782428	ENSMUST00000125486.1	3611	3636	+	-0.894737	1.48e-05	0.143	AAAAATAAAAATGAAAAATGAAATTG
ENSMUSG00000027273	Snap25	2	136713453	136782428	ENSMUST00000125486.1	3364	3389	+	-4.1203	3.98e-05	0.22	CAATAAAAAAGAAAATCATTTAACAG
ENSMUSG00000027273	Snap25	2	136713453	136782428	ENSMUST00000125486.1	3638	3663	+	-3.59398	3.35e-05	0.2	ACAAAAGAAAGAAATGAACAGAAATA
ENSMUSG00000027273	Snap25	2	136713453	136782428	ENSMUST00000125486.1	2652	2677	+	-7.42105	9.06e-05	0.254	AGAAAAGGTACTAGAATTGGGAAGTC
ENSMUSG00000027273	Snap25	2	136713453	136782428	ENSMUST00000125486.1	3072	3097	+	-6.77444	7.81e-05	0.251	ATAAAAGAAAAAAGAAGAATTAAATC
ENSMUSG00000027347	Rasgrp1	2	117279993	117343001	ENSMUST00000102534.10	4265	4290	+	0.180451	1.13e-05	0.143	ATCAAAGGAAAAAGTGTTTAAAAGTT
ENSMUSG00000027350	Chgb	2	132781278	132795079	ENSMUST00000028826.3	998	1023	+	-3.37594	3.13e-05	0.196	GTGAAGAGAAGAAACACATTGAAGAT
ENSMUSG00000027394	Ttl	2	129065942	129096283	ENSMUST00000035812.13	3835	3860	+	-7.00752	8.22e-05	0.254	CTCAAAAAAAAATACTCTTTGAAGCA
ENSMUSG00000027394	Ttl	2	129065942	129096283	ENSMUST00000035812.13	2016	2041	+	-6.80451	7.87e-05	0.251	AAAACAAAAACAAAACCATGATAATC
ENSMUSG00000027419	Pcsk2	2	143546156	143816285	ENSMUST00000028905.9	209	234	+	-7.69925	9.61e-05	0.255	AAAAAAAAAAAAAAAGAAAAACAGAA
ENSMUSG00000027419	Pcsk2	2	143546156	143816285	ENSMUST00000028905.9	212	237	+	-7.18045	8.61e-05	0.254	AAAAAAAAAAAAGAAAAACAGAAACA
ENSMUSG00000027419	Pcsk2	2	143546156	143816285	ENSMUST00000028905.9	213	238	+	0.142857	1.14e-05	0.143	AAAAAAAAAAAGAAAAACAGAAACAA
ENSMUSG00000027419	Pcsk2	2	143546156	143816285	ENSMUST00000028905.9	214	239	+	-5.60902	6.02e-05	0.244	AAAAAAAAAAGAAAAACAGAAACAAA
ENSMUSG00000027438	Napb	2	148693985	148732467	ENSMUST00000028926.12	3622	3647	+	-7.81955	9.92e-05	0.255	CCAAAAAAAAAAAAGGACTGAAAGGC
ENSMUSG00000027438	Napb	2	148693985	148732467	ENSMUST00000028926.12	3742	3767	+	-5.60902	6.02e-05	0.244	AAAAAAAAAAAAAATACAAAGAACAC
ENSMUSG00000027438	Napb	2	148693985	148732467	ENSMUST00000028926.12	3621	3646	+	6.25564	1.61e-06	0.113	ACCAAAAAAAAAAAAGGACTGAAAGG
ENSMUSG00000027438	Napb	2	148693985	148732467	ENSMUST00000028926.12	2623	2648	+	-6.08271	6.7e-05	0.247	TTAAAAAGAAAAAAGGAAATGAAGCA
ENSMUSG00000027438	Napb	2	148693985	148732467	ENSMUST00000028926.12	3110	3135	+	-5.44361	5.75e-05	0.244	ATAAAAAAATTTAAAACTGTAATGTA
ENSMUSG00000027438	Napb	2	148693985	148732467	ENSMUST00000028926.12	3629	3654	+	-6.20301	6.9e-05	0.249	AAAAAAAGGACTGAAAGGCTGAGGTG
ENSMUSG00000027438	Napb	2	148693985	148732467	ENSMUST00000028926.12	3103	3128	+	-3.29323	3.06e-05	0.194	CTTAAAAATAAAAAAATTTAAAACTG
ENSMUSG00000027534	Snx16	3	10417817	10440102	ENSMUST00000099223.10	1395	1420	+	-4.45865	4.37e-05	0.227	AAAAAAAAAAAAAAACCCAGTTAGAA
ENSMUSG00000027534	Snx16	3	10417817	10440102	ENSMUST00000099223.10	1398	1423	+	-6.63158	7.58e-05	0.249	AAAAAAAAAAAACCCAGTTAGAATTG
ENSMUSG00000027534	Snx16	3	10417817	10440102	ENSMUST00000099223.10	1393	1418	+	-7.31579	8.88e-05	0.254	AAAAAAAAAAAAAAAAACCCAGTTAG
ENSMUSG00000027534	Snx16	3	10417817	10440102	ENSMUST00000099223.10	1394	1419	+	-5.49624	5.86e-05	0.244	AAAAAAAAAAAAAAAACCCAGTTAGA
ENSMUSG00000027636	Sla2	2	156872457	156887192	ENSMUST00000029164.8	1021	1046	+	-7.77444	9.83e-05	0.255	CAAAGAGAAAGGGAACCAAGACTGTG
ENSMUSG00000027679	Dnajc19	3	34056020	34081321	ENSMUST00000011029.11	1463	1488	+	-4.04511	3.89e-05	0.218	AAAAAAAAAAAGAAGAAAGAGAAGAA
ENSMUSG00000027679	Dnajc19	3	34056020	34081321	ENSMUST00000011029.11	1454	1479	+	0.879699	9.44e-06	0.141	AAAAAAAAAAAAAAAAAAAAGAAGAA
ENSMUSG00000027679	Dnajc19	3	34056020	34081321	ENSMUST00000011029.11	1458	1483	+	12.2932	1.85e-07	0.0906	AAAAAAAAAAAAAAAAGAAGAAAGAG
ENSMUSG00000027679	Dnajc19	3	34056020	34081321	ENSMUST00000011029.11	1451	1476	+	-6.84962	7.93e-05	0.251	ACAAAAAAAAAAAAAAAAAAAAAGAA
ENSMUSG00000027679	Dnajc19	3	34056020	34081321	ENSMUST00000011029.11	1456	1481	+	-7.42857	9.08e-05	0.254	AAAAAAAAAAAAAAAAAAGAAGAAAG
ENSMUSG00000027679	Dnajc19	3	34056020	34081321	ENSMUST00000011029.11	1467	1492	+	-4.89474	4.99e-05	0.238	AAAAAAAGAAGAAAGAGAAGAAGAAG
ENSMUSG00000027714	Exosc9	3	36552606	36565727	ENSMUST00000133854.3	1830	1855	+	-2.12782	2.11e-05	0.16	ACCATAGAATAGAAGCAACTGAAGTG
ENSMUSG00000027716	Trpc3	3	36620482	36690167	ENSMUST00000029271.4	2746	2771	+	-6.18797	6.86e-05	0.249	AAGTAGACAAAGAAAACGATGAGGTG
ENSMUSG00000027722	Spata5	3	37419896	37579096	ENSMUST00000108112.9	1360	1385	+	-7.55639	9.31e-05	0.254	AGAGAAACTACTAAAACCTGCTAGTG
ENSMUSG00000027722	Spata5	3	37419896	37579096	ENSMUST00000108112.9	1042	1067	+	-3.30827	3.07e-05	0.194	CACAACATTGGGAAAGCTTCAGAGTG
ENSMUSG00000027799	Nbea	3	55625195	56183701	ENSMUST00000029374.7	10955	10980	+	-4.83459	4.91e-05	0.238	AAAAAAGAAAAATAAAATATGCAAAG
ENSMUSG00000027799	Nbea	3	55625195	56183701	ENSMUST00000029374.7	3352	3377	+	-1.30827	1.66e-05	0.147	CATTAAGAAAGGAAAGAAAGGAAATG
ENSMUSG00000027799	Nbea	3	55625195	56183701	ENSMUST00000029374.7	4677	4702	+	3.85714	3.5e-06	0.137	AGACTGAATTGGAAAACATTGAAGTG
ENSMUSG00000027827	Kcnab1	3	64949196	65378223	ENSMUST00000161956.1	3326	3351	+	2.50376	5.74e-06	0.137	AAAATAAATAGGAAAATGCTGAATTA
ENSMUSG00000027827	Kcnab1	3	64949196	65378223	ENSMUST00000161956.1	2236	2261	+	4.6391	2.67e-06	0.119	ATCAAGTAAAGGAAGAGCCTGCAGTG
ENSMUSG00000027827	Kcnab1	3	64949196	65378223	ENSMUST00000161956.1	1116	1141	+	0.586466	1.01e-05	0.142	ACAAAGGATAAATAAACCTTACAGTT
ENSMUSG00000027833	Shox2	3	66971727	66981771	ENSMUST00000029422.13	1613	1638	+	-1.76692	1.88e-05	0.151	CAAACTAGAAAGAAAACGAGAAAGGG
ENSMUSG00000027833	Shox2	3	66971727	66981771	ENSMUST00000029422.13	1722	1747	+	-2.20301	2.16e-05	0.161	AAATACGGAAAAATAACCTGGATGAA
ENSMUSG00000027833	Shox2	3	66971727	66981771	ENSMUST00000029422.13	2065	2090	+	-3.34586	3.1e-05	0.195	AAAAAAGAAAGAAAAGAAAAGAAAAA
ENSMUSG00000027865	Gdap2	3	100162381	100206981	ENSMUST00000029459.9	1158	1183	+	-6.69925	7.69e-05	0.249	AAGATGAGGATGAAGGCTTGGGAGTG
ENSMUSG00000027935	Rab13	3	90213695	90226385	ENSMUST00000107373.7	303	328	+	-1.15789	1.59e-05	0.145	AGAACTGGATGAAAAGCATCAAAGAG
ENSMUSG00000028069	Gpatch4	3	88043108	88055993	ENSMUST00000193398.1	1787	1812	+	4.15789	3.15e-06	0.128	AAAGACAAAAGGAAAAGACAGCAGTG
ENSMUSG00000028069	Gpatch4	3	88043108	88055993	ENSMUST00000193398.1	1332	1357	+	-2.7594	2.55e-05	0.173	AGAAAAAGAAGAGGAAGCAGAAAGAG
ENSMUSG00000028069	Gpatch4	3	88043108	88055993	ENSMUST00000193398.1	1792	1817	+	-1.84211	1.92e-05	0.153	CAAAAGGAAAAGACAGCAGTGCTGTG
ENSMUSG00000028069	Gpatch4	3	88043108	88055993	ENSMUST00000193398.1	1326	1351	+	-6.58647	7.52e-05	0.249	AAAAAAAGAAAAAGAAGAGGAAGCAG
ENSMUSG00000028086	Fbxw7	3	84815268	84979198	ENSMUST00000107679.7	2914	2939	+	1.6015	7.67e-06	0.137	AAAAAAAAACAGAAAAAAAAAAAGAG
ENSMUSG00000028086	Fbxw7	3	84815268	84979198	ENSMUST00000107679.7	2926	2951	+	-4.04511	3.89e-05	0.218	AAAAAAAAAAAGAGAAAAAAGAAAAG
ENSMUSG00000028086	Fbxw7	3	84815268	84979198	ENSMUST00000107679.7	2905	2930	+	-5.48872	5.85e-05	0.244	AAAAATGAAAAAAAAAAACAGAAAAA
ENSMUSG00000028086	Fbxw7	3	84815268	84979198	ENSMUST00000107679.7	2921	2946	+	-7.57143	9.34e-05	0.254	AACAGAAAAAAAAAAAGAGAAAAAAG
ENSMUSG00000028086	Fbxw7	3	84815268	84979198	ENSMUST00000107679.7	2928	2953	+	-5.73684	6.19e-05	0.244	AAAAAAAAAGAGAAAAAAGAAAAGGA
ENSMUSG00000028086	Fbxw7	3	84815268	84979198	ENSMUST00000107679.7	2927	2952	+	0.0300752	1.17e-05	0.143	AAAAAAAAAAGAGAAAAAAGAAAAGG
ENSMUSG00000028086	Fbxw7	3	84815268	84979198	ENSMUST00000107679.7	2900	2925	+	-4.32331	4.2e-05	0.223	AACAAAAAAATGAAAAAAAAAAACAG
ENSMUSG00000028086	Fbxw7	3	84815268	84979198	ENSMUST00000107679.7	2892	2917	+	-6.71429	7.71e-05	0.249	AACAAACAAACAAAAAAATGAAAAAA
ENSMUSG00000028086	Fbxw7	3	84815268	84979198	ENSMUST00000107679.7	2886	2911	+	0.368421	1.08e-05	0.142	AACAAAAACAAACAAACAAAAAAATG
ENSMUSG00000028086	Fbxw7	3	84815268	84979198	ENSMUST00000107679.7	1190	1215	+	-5.37594	5.66e-05	0.243	AAAAATGAAAAGAAAGTTGGACCATG
ENSMUSG00000028086	Fbxw7	3	84815268	84979198	ENSMUST00000107679.7	1698	1723	+	-6.67669	7.66e-05	0.249	ATCAAGAGAAGAAAAATAATAAAACC
ENSMUSG00000028128	F3	3	121723537	121735048	ENSMUST00000029771.12	1411	1436	+	-7.2782	8.79e-05	0.254	TTCATAGGCTGTAGAACAGTAAAGTG
ENSMUSG00000028161	Ppp3ca	3	136670124	136937727	ENSMUST00000070198.13	2853	2878	+	-5.33835	5.59e-05	0.242	GAAAAAGAAAAAAAAAACCTGGAAAA
ENSMUSG00000028161	Ppp3ca	3	136670124	136937727	ENSMUST00000070198.13	2494	2519	+	-7.01504	8.25e-05	0.254	TTCTAGGGAAAAAAAGTTTTAAAAAG
ENSMUSG00000028161	Ppp3ca	3	136670124	136937727	ENSMUST00000070198.13	3219	3244	+	-5.84962	6.34e-05	0.244	AAAAAACAAAAACAAACAAAAAAATT
ENSMUSG00000028161	Ppp3ca	3	136670124	136937727	ENSMUST00000070198.13	2830	2855	+	-5.73684	6.19e-05	0.244	AAAGAAAAAAGAAAAAAAGAAAAGAA
ENSMUSG00000028161	Ppp3ca	3	136670124	136937727	ENSMUST00000070198.13	2916	2941	+	5.68421	1.89e-06	0.113	AAAAAATAAAAAAAAATACGACAGTT
ENSMUSG00000028161	Ppp3ca	3	136670124	136937727	ENSMUST00000070198.13	2814	2839	+	-0.691729	1.41e-05	0.143	AAAAAAAAAAAGAAAAAAAGAAAAAA
ENSMUSG00000028161	Ppp3ca	3	136670124	136937727	ENSMUST00000070198.13	2401	2426	+	-5.79699	6.27e-05	0.244	ATAAAAATAAAAAAAGAGGGAGAGAG
ENSMUSG00000028161	Ppp3ca	3	136670124	136937727	ENSMUST00000070198.13	3269	3294	+	-1.84211	1.92e-05	0.153	AAAAAAAATAAAATAAAATGGCTGTA
ENSMUSG00000028161	Ppp3ca	3	136670124	136937727	ENSMUST00000070198.13	419	444	+	-1.90977	1.95e-05	0.154	AAGAATAAAAGAAGAACCGGGAGGCG
ENSMUSG00000028161	Ppp3ca	3	136670124	136937727	ENSMUST00000070198.13	2817	2842	+	-6.84962	7.93e-05	0.251	AAAAAAAAGAAAAAAAGAAAAAAGAA
ENSMUSG00000028161	Ppp3ca	3	136670124	136937727	ENSMUST00000070198.13	2854	2879	+	6.92481	1.35e-06	0.113	AAAAAGAAAAAAAAAACCTGGAAAAA
ENSMUSG00000028161	Ppp3ca	3	136670124	136937727	ENSMUST00000070198.13	2855	2880	+	-7.67669	9.57e-05	0.254	AAAAGAAAAAAAAAACCTGGAAAAAA
ENSMUSG00000028161	Ppp3ca	3	136670124	136937727	ENSMUST00000070198.13	2815	2840	+	0.879699	9.44e-06	0.141	AAAAAAAAAAGAAAAAAAGAAAAAAG
ENSMUSG00000028161	Ppp3ca	3	136670124	136937727	ENSMUST00000070198.13	2834	2859	+	0.0300752	1.17e-05	0.143	AAAAAAGAAAAAAAGAAAAGAAAAAG
ENSMUSG00000028161	Ppp3ca	3	136670124	136937727	ENSMUST00000070198.13	2810	2835	+	-7.69925	9.61e-05	0.255	TAAAAAAAAAAAAAAGAAAAAAAGAA
ENSMUSG00000028161	Ppp3ca	3	136670124	136937727	ENSMUST00000070198.13	2829	2854	+	-7.30827	8.86e-05	0.254	AAAAGAAAAAAGAAAAAAAGAAAAGA
ENSMUSG00000028184	Adgrl2	3	148815583	148990555	ENSMUST00000106128.6	4701	4726	+	-7.40602	9.03e-05	0.254	AAAAAAGAAATGCCAACCAGGTATTT
ENSMUSG00000028184	Adgrl2	3	148815583	148990555	ENSMUST00000106128.6	5555	5580	+	-7.78947	9.87e-05	0.255	AATAAAAATAAAATAAAACAGAAATA
ENSMUSG00000028184	Adgrl2	3	148815583	148990555	ENSMUST00000106128.6	5422	5447	+	-7.75188	9.76e-05	0.255	CACAAATGTGGGGAAATCTGGAGGTC
ENSMUSG00000028187	Rpf1	3	146505956	146521429	ENSMUST00000199079.1	233	258	+	-6.78947	7.84e-05	0.251	AGCAGCGGAAGGAAAAGTTGGCAGCT
ENSMUSG00000028207	Asph	4	9448069	9669344	ENSMUST00000078139.12	2713	2738	+	-7.37594	8.98e-05	0.254	TTTAAGGGGCAGAAAACTTGGTTGTG
ENSMUSG00000028207	Asph	4	9448069	9669344	ENSMUST00000078139.12	6661	6686	+	-6.93985	8.12e-05	0.252	ATAAAAATAAAGGTAATTCGAAAGAT
ENSMUSG00000028218	Fam92a	4	12153409	12172015	ENSMUST00000126808.7	1676	1701	+	-0.548872	1.36e-05	0.143	ATAAAAAATAGAACAAAAAGGCAGTT
ENSMUSG00000028218	Fam92a	4	12153409	12172015	ENSMUST00000126808.7	1054	1079	+	1.61654	7.64e-06	0.137	AACAAACAAAAAAAAAACATGAAATC
ENSMUSG00000028218	Fam92a	4	12153409	12172015	ENSMUST00000126808.7	2893	2918	+	14.6992	8.5e-08	0.0887	TAAAAAAAAAAAAAAGCCCAGAAATG
ENSMUSG00000028218	Fam92a	4	12153409	12172015	ENSMUST00000126808.7	1055	1080	+	-1.6391	1.81e-05	0.15	ACAAACAAAAAAAAAACATGAAATCA
ENSMUSG00000028218	Fam92a	4	12153409	12172015	ENSMUST00000126808.7	2894	2919	+	-6.73684	7.74e-05	0.25	AAAAAAAAAAAAAAGCCCAGAAATGT
ENSMUSG00000028222	Calb1	4	15881264	15908064	ENSMUST00000029876.1	3854	3879	+	-7.73684	9.71e-05	0.255	AACAAGTTCAGAACAACATTGTATTG
ENSMUSG00000028222	Calb1	4	15881264	15908064	ENSMUST00000029876.1	3426	3451	+	-3.81203	3.63e-05	0.211	AAAAAAAATTGTAATACAAGTAACTG
ENSMUSG00000028222	Calb1	4	15881264	15908064	ENSMUST00000029876.1	3181	3206	+	-5.96241	6.51e-05	0.245	AAAAAAGAATAAAAAGAATATAAATC
ENSMUSG00000028222	Calb1	4	15881264	15908064	ENSMUST00000029876.1	3189	3214	+	3.09023	4.66e-06	0.137	ATAAAAAGAATATAAATCTAGAAATG
ENSMUSG00000028222	Calb1	4	15881264	15908064	ENSMUST00000029876.1	3171	3196	+	-5.84211	6.33e-05	0.244	AGAACAGAAAAAAAAAGAATAAAAAG
ENSMUSG00000028243	Ubxn2b	4	6191098	6221688	ENSMUST00000029907.5	4418	4443	+	-0.233083	1.24e-05	0.143	AAAAAAAAAAAAAAAGCAAAAATGGA
ENSMUSG00000028243	Ubxn2b	4	6191098	6221688	ENSMUST00000029907.5	4417	4442	+	-6.59398	7.53e-05	0.249	CAAAAAAAAAAAAAAAGCAAAAATGG
ENSMUSG00000028243	Ubxn2b	4	6191098	6221688	ENSMUST00000029907.5	4422	4447	+	-6.30075	7.06e-05	0.249	AAAAAAAAAAAGCAAAAATGGAGAAA
ENSMUSG00000028243	Ubxn2b	4	6191098	6221688	ENSMUST00000029907.5	4416	4441	+	-6.1203	6.74e-05	0.247	GCAAAAAAAAAAAAAAAGCAAAAATG
ENSMUSG00000028243	Ubxn2b	4	6191098	6221688	ENSMUST00000029907.5	299	324	+	-7.48872	9.19e-05	0.254	CAAAGAGGCAAGGGAACATGGAGCTG
ENSMUSG00000028243	Ubxn2b	4	6191098	6221688	ENSMUST00000029907.5	5500	5525	+	-5.51128	5.88e-05	0.244	CTTAAAGGAAGGACATCAAGGAAGAA
ENSMUSG00000028243	Ubxn2b	4	6191098	6221688	ENSMUST00000029907.5	4066	4091	+	-2.60902	2.44e-05	0.169	AAACAAAACAGGAAAACACATAATTT
ENSMUSG00000028251	Tstd3	4	21757382	21767212	ENSMUST00000029915.5	1551	1576	+	-1.4812	1.74e-05	0.15	TTCAAAACTAATAAAATATTAAAGTT
ENSMUSG00000028266	Lmo4	3	144188530	144205220	ENSMUST00000120539.7	1493	1518	+	2.46617	5.81e-06	0.137	AAAAAAGAAAAGAAGAAAAAAAAATG
ENSMUSG00000028266	Lmo4	3	144188530	144205220	ENSMUST00000120539.7	1484	1509	+	-7.09023	8.41e-05	0.254	TTAAAAAAAAAAAAAGAAAAGAAGAA
ENSMUSG00000028266	Lmo4	3	144188530	144205220	ENSMUST00000120539.7	219	244	+	-5.73684	6.19e-05	0.244	AAAAAAAAAAAAAAAAAAAAGCAGCC
ENSMUSG00000028266	Lmo4	3	144188530	144205220	ENSMUST00000120539.7	217	242	+	-7.42857	9.08e-05	0.254	AAAAAAAAAAAAAAAAAAAAAAGCAG
ENSMUSG00000028266	Lmo4	3	144188530	144205220	ENSMUST00000120539.7	216	241	+	-7.42857	9.08e-05	0.254	TAAAAAAAAAAAAAAAAAAAAAAGCA
ENSMUSG00000028266	Lmo4	3	144188530	144205220	ENSMUST00000120539.7	1488	1513	+	-0.691729	1.41e-05	0.143	AAAAAAAAAAAGAAAAGAAGAAAAAA
ENSMUSG00000028266	Lmo4	3	144188530	144205220	ENSMUST00000120539.7	1489	1514	+	-6.72932	7.72e-05	0.249	AAAAAAAAAAGAAAAGAAGAAAAAAA
ENSMUSG00000028289	Epha7	4	28813131	28967499	ENSMUST00000029964.11	4013	4038	+	7.39098	1.17e-06	0.113	AAAAAAAAAAAGAAAGCAATAATGAT
ENSMUSG00000028289	Epha7	4	28813131	28967499	ENSMUST00000029964.11	4009	4034	+	-7.71429	9.64e-05	0.255	AAAAAAAAAAAAAAAGAAAGCAATAA
ENSMUSG00000028289	Epha7	4	28813131	28967499	ENSMUST00000029964.11	741	766	+	-5.79699	6.27e-05	0.244	GAAAGATGAAGCTGAACACTGAGGTG
ENSMUSG00000028289	Epha7	4	28813131	28967499	ENSMUST00000029964.11	4008	4033	+	-6.56391	7.49e-05	0.249	AAAAAAAAAAAAAAAAGAAAGCAATA
ENSMUSG00000028289	Epha7	4	28813131	28967499	ENSMUST00000029964.11	4011	4036	+	-6.69925	7.69e-05	0.249	AAAAAAAAAAAAAGAAAGCAATAATG
ENSMUSG00000028289	Epha7	4	28813131	28967499	ENSMUST00000029964.11	4005	4030	+	-7.69925	9.61e-05	0.255	TGAAAAAAAAAAAAAAAAAGAAAGCA
ENSMUSG00000028484	Psip1	4	83455680	83486459	ENSMUST00000030207.14	1036	1061	+	-7.55639	9.31e-05	0.254	AAAGGAAGAAGAGAAGCCAAGAAAAG
ENSMUSG00000028484	Psip1	4	83455680	83486459	ENSMUST00000030207.14	783	808	+	-3.80451	3.62e-05	0.211	CTGAAAAACAAGTAGACACTGAAGAG
ENSMUSG00000028527	Ak4	4	101419277	101466995	ENSMUST00000106946.7	2783	2808	+	4.68421	2.61e-06	0.119	AAGAGAGGTAGGAAAACTTCAAACTT
ENSMUSG00000028546	Elavl4	4	110203722	110351909	ENSMUST00000106597.9	979	1004	+	-7.10526	8.43e-05	0.254	ATCAAAGGACTGAATGGCCAGAAGCC
ENSMUSG00000028546	Elavl4	4	110203722	110351909	ENSMUST00000106597.9	1753	1778	+	-0.56391	1.37e-05	0.143	AAAAAAAGAAAAAAAAAACAAAAAAA
ENSMUSG00000028546	Elavl4	4	110203722	110351909	ENSMUST00000106597.9	1755	1780	+	-0.789474	1.44e-05	0.143	AAAAAGAAAAAAAAAACAAAAAAATA
ENSMUSG00000028546	Elavl4	4	110203722	110351909	ENSMUST00000106597.9	1766	1791	+	-5.78195	6.25e-05	0.244	AAAAACAAAAAAATACCTTTGATGCA
ENSMUSG00000028546	Elavl4	4	110203722	110351909	ENSMUST00000106597.9	3957	3982	+	-5.30075	5.52e-05	0.24	AAAAAAGGAAAAAAAATCTTAGGACC
ENSMUSG00000028546	Elavl4	4	110203722	110351909	ENSMUST00000106597.9	1754	1779	+	-5.62406	6.05e-05	0.244	AAAAAAGAAAAAAAAAACAAAAAAAT
ENSMUSG00000028546	Elavl4	4	110203722	110351909	ENSMUST00000106597.9	3402	3427	+	-7.20301	8.66e-05	0.254	ATGAAACAAAAAAAAATACAAGAGTT
ENSMUSG00000028546	Elavl4	4	110203722	110351909	ENSMUST00000106597.9	3956	3981	+	-5.11278	5.27e-05	0.238	AAAAAAAGGAAAAAAAATCTTAGGAC
ENSMUSG00000028556	Dock7	4	98936671	99120915	ENSMUST00000030286.13	1572	1597	+	-3.48872	3.23e-05	0.197	TAAGCAGGAAGGAGACCGTTTAAGTG
ENSMUSG00000028559	Osbpl9	4	109061145	109202272	ENSMUST00000084366.12	1859	1884	+	1.08271	8.96e-06	0.141	AGCAACGGAAGCAAAGCACAGACTTG
ENSMUSG00000028559	Osbpl9	4	109061145	109202272	ENSMUST00000084366.12	2840	2865	+	-4.21053	4.07e-05	0.222	ATTAAAAAAACAAAACCAGGGCAGTT
ENSMUSG00000028572	Hook1	4	95967240	96025413	ENSMUST00000030306.13	4868	4893	+	-4.21805	4.08e-05	0.222	ATAAAGTTAAAAACAACCTTGAATTT
ENSMUSG00000028572	Hook1	4	95967240	96025413	ENSMUST00000030306.13	2507	2532	+	-4.6391	4.66e-05	0.233	AACAAAGGTTAAGATGCTTGGTAGCA
ENSMUSG00000028576	Ift74	4	94614491	94693229	ENSMUST00000030311.10	1163	1188	+	-2.95489	2.75e-05	0.181	AAAAGAAAAAATAAACCAATTTAGTG
ENSMUSG00000028576	Ift74	4	94614491	94693229	ENSMUST00000030311.10	1261	1286	+	6.69173	1.43e-06	0.113	AAAAAAGGGAGGAAAATATGGATGCT
ENSMUSG00000028576	Ift74	4	94614491	94693229	ENSMUST00000030311.10	761	786	+	4.48872	2.83e-06	0.125	AGCGAAGGAAAAACAAATCAGAAGTG
ENSMUSG00000028634	Hivep3	4	119733784	120138045	ENSMUST00000106307.8	11591	11616	+	-4.87218	4.96e-05	0.238	AAAGAAAAAAGAAAAAAAAAGAAATC
ENSMUSG00000028634	Hivep3	4	119733784	120138045	ENSMUST00000106307.8	8559	8584	+	-7.78195	9.85e-05	0.255	AGAAAAGGGGAGAAAAACTGTAATTA
ENSMUSG00000028634	Hivep3	4	119733784	120138045	ENSMUST00000106307.8	1617	1642	+	-3.85714	3.68e-05	0.213	AAGAAAGAGAGGAAACCGCAGAAGCC
ENSMUSG00000028634	Hivep3	4	119733784	120138045	ENSMUST00000106307.8	6113	6138	+	-0.353383	1.28e-05	0.143	GGAAAAGGAAGAAAAGCAAGGGAAGG
ENSMUSG00000028634	Hivep3	4	119733784	120138045	ENSMUST00000106307.8	11559	11584	+	-6.58647	7.52e-05	0.249	AACAAATAAAAAAAAAAACTCAAACA
ENSMUSG00000028634	Hivep3	4	119733784	120138045	ENSMUST00000106307.8	9432	9457	+	-6.7218	7.71e-05	0.249	AAAAAAGGAAAGCAAGCCCCCTGCGG
ENSMUSG00000028634	Hivep3	4	119733784	120138045	ENSMUST00000106307.8	11599	11624	+	-7.38346	8.99e-05	0.254	AAGAAAAAAAAAGAAATCTTACACAG
ENSMUSG00000028909	Ptpru	4	131768457	131838288	ENSMUST00000105987.8	5237	5262	+	-7.42857	9.08e-05	0.254	AGAGGAAGAAGGGATACTTTGGAATG
ENSMUSG00000029014	Dnajc2	5	21757267	21785251	ENSMUST00000132962.7	3699	3724	+	-3.79699	3.61e-05	0.21	AAATAATGCAGGCAATCCTGGTTGTG
ENSMUSG00000029121	Crmp1	5	37241940	37292133	ENSMUST00000114158.8	3018	3043	+	-6.76692	7.79e-05	0.251	TGAAAAAAAATAAAGAAATTAAATTG
ENSMUSG00000029141	Slc4a1ap	5	31526995	31556932	ENSMUST00000202214.3	1779	1804	+	-5.96241	6.51e-05	0.245	TGCAAATGAAGGATGAACCTGAAGTA
ENSMUSG00000029153	Ociad2	5	73322199	73341028	ENSMUST00000087195.8	1774	1799	+	-4.50376	4.46e-05	0.23	TAAAAAAATGAGAAACCCTGGGGCTG
ENSMUSG00000029153	Ociad2	5	73322199	73341028	ENSMUST00000087195.8	1697	1722	+	-7.02256	8.27e-05	0.254	ATAAAAAAAAGACAACTTCTTAACTT
ENSMUSG00000029167	Ppargc1a	5	51454250	51567726	ENSMUST00000132734.7	5280	5305	+	-5.59398	6e-05	0.244	AATAATAATAAAAAGACTATTAAGAG
ENSMUSG00000029167	Ppargc1a	5	51454250	51567726	ENSMUST00000132734.7	5872	5897	+	-7.40602	9.03e-05	0.254	AAAAAAAAAAAAAAGAAATGTAGCAG
ENSMUSG00000029167	Ppargc1a	5	51454250	51567726	ENSMUST00000132734.7	5871	5896	+	-6.69173	7.68e-05	0.249	TAAAAAAAAAAAAAAGAAATGTAGCA
ENSMUSG00000029167	Ppargc1a	5	51454250	51567726	ENSMUST00000132734.7	3062	3087	+	-2.57895	2.42e-05	0.169	TTAAAAGGAAAGAAAACTCACAAACC
ENSMUSG00000029211	Gabra4	5	71569749	71658308	ENSMUST00000031121.9	2475	2500	+	8.42105	8.52e-07	0.113	AAAAAAAAAAGAAAGACTGTGAATTT
ENSMUSG00000029211	Gabra4	5	71569749	71658308	ENSMUST00000031121.9	2474	2499	+	-5.97744	6.52e-05	0.245	GAAAAAAAAAAGAAAGACTGTGAATT
ENSMUSG00000029245	Epha5	5	84054761	84417382	ENSMUST00000053733.14	59	84	+	-6.58647	7.52e-05	0.249	AAAAAAAAAAGAAGAAGAAGAAGAAG
ENSMUSG00000029245	Epha5	5	84054761	84417382	ENSMUST00000053733.14	62	87	+	2.44361	5.85e-06	0.137	AAAAAAAGAAGAAGAAGAAGAAGGGG
ENSMUSG00000029245	Epha5	5	84054761	84417382	ENSMUST00000053733.14	4277	4302	+	-1.69173	1.84e-05	0.151	AAAAAGTGAAGAAAAATTATGATTTG
ENSMUSG00000029245	Epha5	5	84054761	84417382	ENSMUST00000053733.14	61	86	+	-7.80451	9.89e-05	0.255	AAAAAAAAGAAGAAGAAGAAGAAGGG
ENSMUSG00000029245	Epha5	5	84054761	84417382	ENSMUST00000053733.14	92	117	+	-6.93233	8.1e-05	0.252	CCAGAAAAAGAAAAAGTCTTAAAGGG
ENSMUSG00000029276	Glmn	5	107548967	107597888	ENSMUST00000124546.7	994	1019	+	-5.96241	6.51e-05	0.245	AATCATGGAAGGAAAAAAAGGACTTG
ENSMUSG00000029276	Glmn	5	107548967	107597888	ENSMUST00000124546.7	221	246	+	-6.33083	7.13e-05	0.249	TAAAAAGATGTCAAATCCTAGAAGAG
ENSMUSG00000029309	Sparcl1	5	104079111	104113733	ENSMUST00000031249.7	1252	1277	+	-6.65414	7.62e-05	0.249	AAGAAGGGAAAGCTGGCCTTGAAGCT
ENSMUSG00000029309	Sparcl1	5	104079111	104113733	ENSMUST00000031249.7	2501	2526	+	-4.08271	3.94e-05	0.219	AACTTAGGAAATGAAACTTTAAAATT
ENSMUSG00000029330	Cds1	5	101765130	101823858	ENSMUST00000031273.8	3084	3109	+	-4.62406	4.63e-05	0.232	AAGAAATGGAGGGAAGCCTTGTGGTA
ENSMUSG00000029363	Rfc5	5	117378103	117389047	ENSMUST00000150962.7	2860	2885	+	-2.6015	2.43e-05	0.169	AAAATAGGAAAGAAACTACAACAGTT
ENSMUSG00000029403	Cdkl2	5	92006074	92043883	ENSMUST00000086978.11	1720	1745	+	0.0300752	1.17e-05	0.143	AGAAAAGGAAGGAATATCCCAAAGCA
ENSMUSG00000029403	Cdkl2	5	92006074	92043883	ENSMUST00000086978.11	2389	2414	+	-2.39098	2.29e-05	0.164	TGAAAATGAAAAAAAGCTAGGATCTG
ENSMUSG00000029406	Pitpnm2	5	124118690	124249760	ENSMUST00000162812.7	6502	6527	+	-4.59398	4.57e-05	0.23	AAAATACCAAAAAAATGTTTACAGTG
ENSMUSG00000029463	Fam216a	5	122364580	122372364	ENSMUST00000031419.5	988	1013	+	-6.55639	7.47e-05	0.249	AAAACAAGATGCAAGTCCCTGAAGAT
ENSMUSG00000029471	Camkk2	5	122731170	122779409	ENSMUST00000111668.7	2835	2860	+	-6.46617	7.35e-05	0.249	AAAAAAAAAAAAACAACCAAAAACAA
ENSMUSG00000029471	Camkk2	5	122731170	122779409	ENSMUST00000111668.7	2832	2857	+	-5.74436	6.2e-05	0.244	AAAAAAAAAAAAAAAACAACCAAAAA
ENSMUSG00000029471	Camkk2	5	122731170	122779409	ENSMUST00000111668.7	2857	2882	+	-6.60902	7.55e-05	0.249	ACAAAAAAAAAAAAAACCCAACAACT
ENSMUSG00000029484	Anxa3	5	96793339	96845966	ENSMUST00000031447.11	702	727	+	4.96992	2.37e-06	0.115	GTAGAAGAGATGAAAGCCTCAAAGTG
ENSMUSG00000029516	Cit	5	115845278	116008947	ENSMUST00000051704.14	4412	4437	+	-7.64662	9.52e-05	0.254	AAGACAGAAAGGAGCGACCTGGAGTA
ENSMUSG00000029516	Cit	5	115845278	116008947	ENSMUST00000051704.14	8146	8171	+	-4.29323	4.17e-05	0.223	ACAACAAAAAAAAAAACGCTCAAGCC
ENSMUSG00000029516	Cit	5	115845278	116008947	ENSMUST00000051704.14	9131	9156	+	6.02256	1.73e-06	0.113	AAAAAAAAAAAAAGGAAATTGAATTG
ENSMUSG00000029516	Cit	5	115845278	116008947	ENSMUST00000051704.14	7262	7287	+	-4.57895	4.55e-05	0.23	ATCAAAAGGAAACCAACCCGGACTCG
ENSMUSG00000029563	Foxp2	6	14901349	15441977	ENSMUST00000115477.7	4207	4232	+	-5.14286	5.3e-05	0.238	AAACAAAAAACAAAAAACAAAAAGTA
ENSMUSG00000029563	Foxp2	6	14901349	15441977	ENSMUST00000115477.7	4880	4905	+	-5.73684	6.19e-05	0.244	GAAAAAAGAAAAAAAAAAAAAAAAAG
ENSMUSG00000029563	Foxp2	6	14901349	15441977	ENSMUST00000115477.7	4201	4226	+	-7.30075	8.84e-05	0.254	AAAAAAAAACAAAAAACAAAAAACAA
ENSMUSG00000029563	Foxp2	6	14901349	15441977	ENSMUST00000115477.7	4888	4913	+	-5.87218	6.37e-05	0.244	AAAAAAAAAAAAAAAAAGAAAAAAAG
ENSMUSG00000029563	Foxp2	6	14901349	15441977	ENSMUST00000115477.7	4908	4933	+	-6.33083	7.13e-05	0.249	AAAAAGGAAAAAAAAACACAAGAAAA
ENSMUSG00000029563	Foxp2	6	14901349	15441977	ENSMUST00000115477.7	4208	4233	+	-6.7218	7.71e-05	0.249	AACAAAAAACAAAAAACAAAAAGTAG
ENSMUSG00000029563	Foxp2	6	14901349	15441977	ENSMUST00000115477.7	4932	4957	+	-5.55639	5.93e-05	0.244	AAAAAAAGAGAAAAAAGTTAGAACAA
ENSMUSG00000029563	Foxp2	6	14901349	15441977	ENSMUST00000115477.7	4895	4920	+	-0.691729	1.41e-05	0.143	AAAAAAAAAAGAAAAAAAGGAAAAAA
ENSMUSG00000029563	Foxp2	6	14901349	15441977	ENSMUST00000115477.7	4898	4923	+	-6.72932	7.72e-05	0.249	AAAAAAAGAAAAAAAGGAAAAAAAAA
ENSMUSG00000029563	Foxp2	6	14901349	15441977	ENSMUST00000115477.7	4881	4906	+	-6.45865	7.33e-05	0.249	AAAAAAGAAAAAAAAAAAAAAAAAGA
ENSMUSG00000029563	Foxp2	6	14901349	15441977	ENSMUST00000115477.7	4882	4907	+	-7.42857	9.08e-05	0.254	AAAAAGAAAAAAAAAAAAAAAAAGAA
ENSMUSG00000029563	Foxp2	6	14901349	15441977	ENSMUST00000115477.7	4906	4931	+	-4.32331	4.2e-05	0.223	AAAAAAAGGAAAAAAAAACACAAGAA
ENSMUSG00000029563	Foxp2	6	14901349	15441977	ENSMUST00000115477.7	4894	4919	+	1	9.18e-06	0.141	AAAAAAAAAAAGAAAAAAAGGAAAAA
ENSMUSG00000029563	Foxp2	6	14901349	15441977	ENSMUST00000115477.7	4889	4914	+	-0.81203	1.45e-05	0.143	AAAAAAAAAAAAAAAAGAAAAAAAGG
ENSMUSG00000029563	Foxp2	6	14901349	15441977	ENSMUST00000115477.7	4890	4915	+	-1.08271	1.55e-05	0.144	AAAAAAAAAAAAAAAGAAAAAAAGGA
ENSMUSG00000029563	Foxp2	6	14901349	15441977	ENSMUST00000115477.7	3854	3879	+	-5.73684	6.19e-05	0.244	AAAAACAAAAAAACAACCCACAACTA
ENSMUSG00000029634	Rnf6	5	146209192	146221555	ENSMUST00000161859.7	3403	3428	+	0.458647	1.05e-05	0.142	ATAAACACAAAGTATGCATTAAAGTC
ENSMUSG00000029634	Rnf6	5	146209192	146221555	ENSMUST00000161859.7	2528	2553	+	-7.30075	8.84e-05	0.254	AAAAAAAAACAAAAAACAAAAAAACC
ENSMUSG00000029757	Dync1i1	6	5725639	6028039	ENSMUST00000115556.7	831	856	+	-6.96992	8.16e-05	0.252	AAAAAAAGCAGGAGACAAAGGAAGCC
ENSMUSG00000029769	Ccdc136	6	29396309	29426994	ENSMUST00000096084.11	3356	3381	+	7.21053	1.23e-06	0.113	AAGATGAGGAGGAAAACTTTGAAGAG
ENSMUSG00000029878	Dbpht2	12	74296668	74302008	ENSMUST00000221311.1	2770	2795	+	-5.42857	5.73e-05	0.243	AACAAAACAAAACAACCCAGAAACTA
ENSMUSG00000029910	Mad2l1	6	66535390	66547220	ENSMUST00000116605.7	4829	4854	+	-5.73684	6.19e-05	0.244	AAAAACAAAAAGAAAAAAAAAAAGAA
ENSMUSG00000029910	Mad2l1	6	66535390	66547220	ENSMUST00000116605.7	2649	2674	+	-2.97744	2.77e-05	0.181	CTAAAAGAACTGAAAGGACAGAAATG
ENSMUSG00000029910	Mad2l1	6	66535390	66547220	ENSMUST00000116605.7	2822	2847	+	-6.66917	7.65e-05	0.249	GACAAAAGCAGGGCAACCCTGTGGTT
ENSMUSG00000029910	Mad2l1	6	66535390	66547220	ENSMUST00000116605.7	4832	4857	+	-6.12782	6.75e-05	0.247	AACAAAAAGAAAAAAAAAAAGAATTC
ENSMUSG00000030000	Add2	6	86028681	86124409	ENSMUST00000204059.2	1540	1565	+	-2.85714	2.65e-05	0.177	CCAAGAGAAAACCAAACACAAAAGTG
ENSMUSG00000030000	Add2	6	86028681	86124409	ENSMUST00000204059.2	1545	1570	+	-7.17293	8.59e-05	0.254	AGAAAACCAAACACAAAAGTGAAGTG
ENSMUSG00000030000	Add2	6	86028681	86124409	ENSMUST00000204059.2	2520	2545	+	-7.20301	8.66e-05	0.254	AGAAAAGCAAGAAGAAGGAGAAGGTG
ENSMUSG00000030016	Zfp638	6	83867109	83989550	ENSMUST00000204751.2	4108	4133	+	-5.4812	5.83e-05	0.244	AGCTGAAGTGGATAAACATGAAACTG
ENSMUSG00000030016	Zfp638	6	83867109	83989550	ENSMUST00000204751.2	3576	3601	+	-3.41353	3.17e-05	0.197	TTCAAAGGAAGAATGATCTGGAACTA
ENSMUSG00000030016	Zfp638	6	83867109	83989550	ENSMUST00000204751.2	5004	5029	+	-1.6015	1.8e-05	0.15	GAAAAAGAAAGGAAGCCCTCAAAATT
ENSMUSG00000030016	Zfp638	6	83867109	83989550	ENSMUST00000204751.2	604	629	+	-7.76692	9.81e-05	0.255	ACAAAAGAAGGGGAAGCCTCATGGTA
ENSMUSG00000030029	Lrig1	6	94604529	94700158	ENSMUST00000101126.2	1735	1760	+	-3.51128	3.26e-05	0.199	TTGCAAAGATGAAGAACCTTAAAGAG
ENSMUSG00000030029	Lrig1	6	94604529	94700158	ENSMUST00000101126.2	4881	4906	+	-2.18797	2.14e-05	0.161	TTGAAAACATGTAAAATATTGAAGTG
ENSMUSG00000030067	Foxp1	6	98925338	99522721	ENSMUST00000113322.8	2497	2522	+	1.45113	7.98e-06	0.137	AAATAAAAAAAGAAAGAAAGGAAAAG
ENSMUSG00000030067	Foxp1	6	98925338	99522721	ENSMUST00000113322.8	5664	5689	+	-7.7594	9.79e-05	0.255	TAAAAAGGAATAAATGCATACACCTG
ENSMUSG00000030067	Foxp1	6	98925338	99522721	ENSMUST00000113322.8	3362	3387	+	-6.00752	6.55e-05	0.245	AAAAAAAAAAAAAGAGAAAAGAAAAG
ENSMUSG00000030067	Foxp1	6	98925338	99522721	ENSMUST00000113322.8	2492	2517	+	-0.203008	1.24e-05	0.143	AAAAAAAATAAAAAAAGAAAGAAAGG
ENSMUSG00000030067	Foxp1	6	98925338	99522721	ENSMUST00000113322.8	5744	5769	+	-3.20301	2.98e-05	0.19	AAAAAAAGAAGAGGAAGAAGGAAAAG
ENSMUSG00000030067	Foxp1	6	98925338	99522721	ENSMUST00000113322.8	2502	2527	+	-2.62406	2.44e-05	0.169	AAAAAAGAAAGAAAGGAAAAGAAAAG
ENSMUSG00000030067	Foxp1	6	98925338	99522721	ENSMUST00000113322.8	2493	2518	+	-0.37594	1.29e-05	0.143	AAAAAAATAAAAAAAGAAAGAAAGGA
ENSMUSG00000030067	Foxp1	6	98925338	99522721	ENSMUST00000113322.8	3364	3389	+	-5.73684	6.19e-05	0.244	AAAAAAAAAAAGAGAAAAGAAAAGAA
ENSMUSG00000030067	Foxp1	6	98925338	99522721	ENSMUST00000113322.8	6601	6626	+	-2.70677	2.52e-05	0.173	TAAAAAAATAAAACAAAATGATAGAG
ENSMUSG00000030067	Foxp1	6	98925338	99522721	ENSMUST00000113322.8	3383	3408	+	-7.31579	8.88e-05	0.254	AAAAGAAAAAAAAAGATCCCAAAGGC
ENSMUSG00000030067	Foxp1	6	98925338	99522721	ENSMUST00000113322.8	2470	2495	+	-7.35338	8.94e-05	0.254	AAAAAAAGCAAAACAAATTTAAAAAA
ENSMUSG00000030067	Foxp1	6	98925338	99522721	ENSMUST00000113322.8	5423	5448	+	-1.03759	1.53e-05	0.144	AAAAAAAAAAAAAAAGTTCTCAGGCT
ENSMUSG00000030067	Foxp1	6	98925338	99522721	ENSMUST00000113322.8	2489	2514	+	-6.7218	7.71e-05	0.249	TAAAAAAAAAATAAAAAAAGAAAGAA
ENSMUSG00000030088	Aldh1l1	6	90486427	90600203	ENSMUST00000130418.7	258	283	+	2.81203	5.2e-06	0.137	AGCTAAGGAAGGAGGGCCATGAGGTG
ENSMUSG00000030102	Itpr1	6	108213096	108551109	ENSMUST00000032192.8	5889	5914	+	-1.53383	1.77e-05	0.15	ACAGAAGATAAGAAATCAGAGAAGTT
ENSMUSG00000030102	Itpr1	6	108213096	108551109	ENSMUST00000032192.8	655	680	+	-3.57143	3.34e-05	0.2	AGAATGAGACAGAAAACAGGAAATTG
ENSMUSG00000030102	Itpr1	6	108213096	108551109	ENSMUST00000032192.8	5995	6020	+	-2.55639	2.4e-05	0.169	GAAACAAAAAGAAAGATGATGAAGTG
ENSMUSG00000030102	Itpr1	6	108213096	108551109	ENSMUST00000032192.8	5347	5372	+	-5.57895	5.97e-05	0.244	ATGAAGAGAAACTATGCATTAAAGTC
ENSMUSG00000030122	Ptms	6	124913681	124920103	ENSMUST00000032216.6	395	420	+	0.661654	9.95e-06	0.142	AAGAAAAGAAGGACAAGGTGGAGGAG
ENSMUSG00000030134	Rasgef1a	6	118011438	118091546	ENSMUST00000164960.3	2476	2501	+	-2.56391	2.4e-05	0.169	AGAGAAGGAAAAGAAACATGGGTATG
ENSMUSG00000030188	Magohb	6	131284388	131293244	ENSMUST00000173837.5	510	535	+	-0.533835	1.35e-05	0.143	AGAAAAACAAGGGAAGCTTAGATATG
ENSMUSG00000030226	Lmo3	6	138362918	138581968	ENSMUST00000162772.7	2646	2671	+	5.44361	2.05e-06	0.113	AATACACAAAACAAAACCTGGAAGAG
ENSMUSG00000030231	Plekha5	6	140424054	140597110	ENSMUST00000087622.5	5939	5964	+	-0.894737	1.48e-05	0.143	AAAAAAAAAAAAAAAGAATTTACGGT
ENSMUSG00000030231	Plekha5	6	140424054	140597110	ENSMUST00000087622.5	5943	5968	+	-5.03759	5.16e-05	0.238	AAAAAAAAAAAGAATTTACGGTACAG
ENSMUSG00000030231	Plekha5	6	140424054	140597110	ENSMUST00000087622.5	5938	5963	+	-6.55639	7.47e-05	0.249	AAAAAAAAAAAAAAAAGAATTTACGG
ENSMUSG00000030231	Plekha5	6	140424054	140597110	ENSMUST00000087622.5	5940	5965	+	-2.39098	2.29e-05	0.164	AAAAAAAAAAAAAAGAATTTACGGTA
ENSMUSG00000030231	Plekha5	6	140424054	140597110	ENSMUST00000087622.5	5178	5203	+	-6.69173	7.68e-05	0.249	GAAAAAAAAAAAAAAGGAATGACCAG
ENSMUSG00000030231	Plekha5	6	140424054	140597110	ENSMUST00000087622.5	5183	5208	+	-2.61654	2.44e-05	0.169	AAAAAAAAAAGGAATGACCAGTTGTC
ENSMUSG00000030270	Cpne9	6	113282307	113305627	ENSMUST00000134523.7	3883	3908	+	-7.48872	9.19e-05	0.254	AAAATAAATAAATAAATCTTTAAGAA
ENSMUSG00000030282	Cmas	6	142756686	142775714	ENSMUST00000144920.3	2925	2950	+	-4.42105	4.34e-05	0.227	AAAATGAAAAAGACAGTTCAGAAGGG
ENSMUSG00000030302	Atp2b2	6	113743831	114042613	ENSMUST00000101045.9	6275	6300	+	-1.82707	1.91e-05	0.153	CTATAAGGAAGAATATCTCTGAAGGA
ENSMUSG00000030337	Vamp1	6	125215551	125245964	ENSMUST00000159547.2	4749	4774	+	-4.79699	4.87e-05	0.237	AGGAAAGAAAGGATAAGGGGGAGGTG
ENSMUSG00000030500	Slc17a6	7	51622006	51671119	ENSMUST00000032710.6	3157	3182	+	-4	3.84e-05	0.217	AAAATAAGAAGAAATAGACTTCAATG
ENSMUSG00000030500	Slc17a6	7	51622006	51671119	ENSMUST00000032710.6	2503	2528	+	-1.45865	1.73e-05	0.15	AAACAAAAACAAAAAAATCTGAATTC
ENSMUSG00000030521	Mphosph10	7	64376527	64392268	ENSMUST00000205516.1	702	727	+	-2.01504	2.03e-05	0.157	AGAAGAGGAAAAAAGACCAGATGGTG
ENSMUSG00000030521	Mphosph10	7	64376527	64392268	ENSMUST00000205516.1	1243	1268	+	-3.6391	3.4e-05	0.202	AATAAAAGTAGCAGAAATCTGAAATA
ENSMUSG00000030551	Nr2f2	7	70351944	70366735	ENSMUST00000032768.14	3627	3652	+	-3.50376	3.25e-05	0.198	GAGAGAATAAAGAAAACTTTACAGGG
ENSMUSG00000030551	Nr2f2	7	70351944	70366735	ENSMUST00000032768.14	1715	1740	+	3.91729	3.44e-06	0.135	AAAAAAGAAAGAAAACAACTCCTGTG
ENSMUSG00000030551	Nr2f2	7	70351944	70366735	ENSMUST00000032768.14	3447	3472	+	-4.8797	4.97e-05	0.238	ACATAAAAAAAAAAAACCATGAACAT
ENSMUSG00000030551	Nr2f2	7	70351944	70366735	ENSMUST00000032768.14	62	87	+	-5.56391	5.94e-05	0.244	AGCAAAAACAAAAAAACAAAAAAGGA
ENSMUSG00000030551	Nr2f2	7	70351944	70366735	ENSMUST00000032768.14	3448	3473	+	-7.78195	9.85e-05	0.255	CATAAAAAAAAAAAACCATGAACATT
ENSMUSG00000030551	Nr2f2	7	70351944	70366735	ENSMUST00000032768.14	2082	2107	+	-7.57895	9.35e-05	0.254	ATAGGAAAACATAAAACTTTAAAAGG
ENSMUSG00000030551	Nr2f2	7	70351944	70366735	ENSMUST00000032768.14	2075	2100	+	-4.23308	4.1e-05	0.223	AAATAGCATAGGAAAACATAAAACTT
ENSMUSG00000030614	Tmem126b	7	90467438	90476001	ENSMUST00000123622.1	631	656	+	-4.96241	5.07e-05	0.238	AAAACAAGAGGAACTGTATTAAAGGG
ENSMUSG00000030659	Nucb2	7	116504369	116540584	ENSMUST00000183175.7	209	234	+	-3.39098	3.14e-05	0.196	AATAAAAAAGATAAAACCTTGGCCTG
ENSMUSG00000030677	Kif22	7	127027729	127042471	ENSMUST00000206412.1	1657	1682	+	-0.654135	1.39e-05	0.143	CAAAAAAAAAAAAAAAAATGGGATAG
ENSMUSG00000030677	Kif22	7	127027729	127042471	ENSMUST00000206412.1	1659	1684	+	0.616541	1e-05	0.142	AAAAAAAAAAAAAAAATGGGATAGAG
ENSMUSG00000030677	Kif22	7	127027729	127042471	ENSMUST00000206412.1	1658	1683	+	-7.41353	9.05e-05	0.254	AAAAAAAAAAAAAAAAATGGGATAGA
ENSMUSG00000030729	Pgm2l1	7	100227394	100278868	ENSMUST00000084935.10	66	91	+	-2.80451	2.6e-05	0.176	AAAAAAACAAAGCCAGCTGTGCACTG
ENSMUSG00000030729	Pgm2l1	7	100227394	100278868	ENSMUST00000084935.10	5542	5567	+	-1.6391	1.81e-05	0.15	AAAAAAAAAAAAAAAAAAAAAAACTA
ENSMUSG00000030729	Pgm2l1	7	100227394	100278868	ENSMUST00000084935.10	5585	5610	+	4.29323	3.02e-06	0.128	AAACACAAAAAGAAGACCTAGAAGGG
ENSMUSG00000030729	Pgm2l1	7	100227394	100278868	ENSMUST00000084935.10	5549	5574	+	6.54887	1.48e-06	0.113	AAAAAAAAAAAAAAAACTAAAAATGG
ENSMUSG00000030729	Pgm2l1	7	100227394	100278868	ENSMUST00000084935.10	5548	5573	+	12.4662	1.76e-07	0.0906	AAAAAAAAAAAAAAAAACTAAAAATG
ENSMUSG00000030729	Pgm2l1	7	100227394	100278868	ENSMUST00000084935.10	2314	2339	+	-7.74436	9.74e-05	0.255	AAGAATTAAAGAAACTCATTGACGCG
ENSMUSG00000030729	Pgm2l1	7	100227394	100278868	ENSMUST00000084935.10	5547	5572	+	3.67669	3.79e-06	0.137	AAAAAAAAAAAAAAAAAACTAAAAAT
ENSMUSG00000030729	Pgm2l1	7	100227394	100278868	ENSMUST00000084935.10	1639	1664	+	-6.3609	7.17e-05	0.249	AGAAAAACAAACCAAACGCCGATGTG
ENSMUSG00000030729	Pgm2l1	7	100227394	100278868	ENSMUST00000084935.10	5028	5053	+	-7.28571	8.81e-05	0.254	ATGAAGCGAAGTCAAATCATAAAGTG
ENSMUSG00000030729	Pgm2l1	7	100227394	100278868	ENSMUST00000084935.10	7786	7811	+	-7.00752	8.22e-05	0.254	TTAAAAGATAATAAAACAGTAATTTT
ENSMUSG00000030770	Parva	7	112427505	112591692	ENSMUST00000139720.7	3615	3640	+	2.88722	5.03e-06	0.137	AAAACTGAAAGAATAACCTTAAAAAG
ENSMUSG00000030793	Pycard	7	127989708	127993867	ENSMUST00000033056.4	1239	1264	+	0.744361	9.73e-06	0.141	AAAAACAAAAAAAAAACAGGCAATGG
ENSMUSG00000030793	Pycard	7	127989708	127993867	ENSMUST00000033056.4	1238	1263	+	-4.30075	4.18e-05	0.223	CAAAAACAAAAAAAAAACAGGCAATG
ENSMUSG00000030839	Sergef	7	46443154	46639807	ENSMUST00000216505.1	1739	1764	+	1.76692	7.33e-06	0.137	AACAAGAACAAGAAAGCAAGAGAGAG
ENSMUSG00000030839	Sergef	7	46443154	46639807	ENSMUST00000216505.1	1713	1738	+	-5.42857	5.73e-05	0.243	AGAGAGAAAAAGAAAGCAAGAAAAAG
ENSMUSG00000030839	Sergef	7	46443154	46639807	ENSMUST00000216505.1	1731	1756	+	-3.6015	3.36e-05	0.2	AGAAAAAGAACAAGAACAAGAAAGCA
ENSMUSG00000030844	Rgs10	7	128373621	128418758	ENSMUST00000033133.11	767	792	+	6	1.74e-06	0.113	TTAAAAACAAAAGTAGCTTTAAAGTG
ENSMUSG00000030887	Pdzd9	7	120658731	120670343	ENSMUST00000033178.3	552	577	+	-7.5188	9.25e-05	0.254	ACCAAAGAAAACGGAGCCGGCAAGAG
ENSMUSG00000030887	Pdzd9	7	120658731	120670343	ENSMUST00000033178.3	1322	1347	+	-6.44361	7.3e-05	0.249	AAACAAGCAAGGAAGAGACAGAAGGA
ENSMUSG00000030905	Crym	7	120186380	120202111	ENSMUST00000134067.1	751	776	+	-7.78947	9.87e-05	0.255	AAAATAAATAAATAAATAAAAAAGAG
ENSMUSG00000030905	Crym	7	120186380	120202111	ENSMUST00000134067.1	758	783	+	-7.50376	9.22e-05	0.254	ATAAATAAATAAAAAAGAGTGAAAAG
ENSMUSG00000030905	Crym	7	120186380	120202111	ENSMUST00000134067.1	760	785	+	-5.3609	5.64e-05	0.243	AAATAAATAAAAAAGAGTGAAAAGTG
ENSMUSG00000030905	Crym	7	120186380	120202111	ENSMUST00000134067.1	768	793	+	-2.82707	2.63e-05	0.176	AAAAAAGAGTGAAAAGTGTTAGAGAG
ENSMUSG00000030967	Zranb1	7	132931142	132986391	ENSMUST00000106157.7	1943	1968	+	-7.77444	9.83e-05	0.255	AACAATGGCAAGAAGACTGGGCATTC
ENSMUSG00000030967	Zranb1	7	132931142	132986391	ENSMUST00000106157.7	2779	2804	+	-7.42857	9.08e-05	0.254	AAAAGAAAAAAAAAAAAAAAAAAGAA
ENSMUSG00000030967	Zranb1	7	132931142	132986391	ENSMUST00000106157.7	2777	2802	+	0.879699	9.44e-06	0.141	AAAAAAGAAAAAAAAAAAAAAAAAAG
ENSMUSG00000030967	Zranb1	7	132931142	132986391	ENSMUST00000106157.7	2801	2826	+	-5.15789	5.32e-05	0.238	AGAAAAGAAAAAAAAAGAAAAAAGAA
ENSMUSG00000030967	Zranb1	7	132931142	132986391	ENSMUST00000106157.7	2818	2843	+	-5.15038	5.31e-05	0.238	AAAAAAGAAAAAAAATAACCTAATTT
ENSMUSG00000030967	Zranb1	7	132931142	132986391	ENSMUST00000106157.7	1208	1233	+	-2.06767	2.06e-05	0.158	AAAATAGGATGAAAAAGACTGATTGG
ENSMUSG00000030967	Zranb1	7	132931142	132986391	ENSMUST00000106157.7	3182	3207	+	-1.6391	1.81e-05	0.15	AAAAAAAAAAAAAAAAAAAAAAAATC
ENSMUSG00000030967	Zranb1	7	132931142	132986391	ENSMUST00000106157.7	2791	2816	+	-6.45865	7.33e-05	0.249	AAAAAAAAAAAGAAAAGAAAAAAAAA
ENSMUSG00000030967	Zranb1	7	132931142	132986391	ENSMUST00000106157.7	2787	2812	+	-6.72932	7.72e-05	0.249	AAAAAAAAAAAAAAAGAAAAGAAAAA
ENSMUSG00000030967	Zranb1	7	132931142	132986391	ENSMUST00000106157.7	3195	3220	+	-4.03759	3.89e-05	0.218	AAAAAAAAAAATCAAACCCTTAGGAA
ENSMUSG00000030967	Zranb1	7	132931142	132986391	ENSMUST00000106157.7	2784	2809	+	-0.81203	1.45e-05	0.143	AAAAAAAAAAAAAAAAAAGAAAAGAA
ENSMUSG00000030967	Zranb1	7	132931142	132986391	ENSMUST00000106157.7	2792	2817	+	0.609023	1.01e-05	0.142	AAAAAAAAAAGAAAAGAAAAAAAAAG
ENSMUSG00000030967	Zranb1	7	132931142	132986391	ENSMUST00000106157.7	3188	3213	+	-2.21805	2.17e-05	0.162	AAAAAAAAAAAAAAAAAATCAAACCC
ENSMUSG00000030967	Zranb1	7	132931142	132986391	ENSMUST00000106157.7	2782	2807	+	-5.15789	5.32e-05	0.238	AGAAAAAAAAAAAAAAAAAAGAAAAG
ENSMUSG00000030967	Zranb1	7	132931142	132986391	ENSMUST00000106157.7	2814	2839	+	-7.24812	8.73e-05	0.254	AAAGAAAAAAGAAAAAAAATAACCTA
ENSMUSG00000030967	Zranb1	7	132931142	132986391	ENSMUST00000106157.7	3187	3212	+	-7.2782	8.79e-05	0.254	AAAAAAAAAAAAAAAAAAATCAAACC
ENSMUSG00000031523	Dlc1	8	36567751	36953143	ENSMUST00000098826.9	5575	5600	+	-3.15038	2.93e-05	0.187	AAAAAAAAGAATAAATAAAGGAAGAG
ENSMUSG00000031523	Dlc1	8	36567751	36953143	ENSMUST00000098826.9	1959	1984	+	-3.92481	3.77e-05	0.216	CTCCAAAACAGATACACCTGGATGTG
ENSMUSG00000031523	Dlc1	8	36567751	36953143	ENSMUST00000098826.9	5567	5592	+	-6.56391	7.49e-05	0.249	ACAAAAGAAAAAAAAAGAATAAATAA
ENSMUSG00000031626	Sorbs2	8	45507788	45827906	ENSMUST00000136119.1	4924	4949	+	-2.09023	2.08e-05	0.159	CAGAACTGTAGGAAGACATGAAATTG
ENSMUSG00000031641	Cbr4	8	61487734	61506694	ENSMUST00000034058.13	3640	3665	+	-0.195489	1.23e-05	0.143	AGAACAGAAATGAAGACACAGAACTG
ENSMUSG00000031671	Setd6	8	95715881	95719010	ENSMUST00000034096.5	1564	1589	+	8.33083	8.75e-07	0.113	ATCAAAGGAAAAATAGCTAAAAAGTA
ENSMUSG00000031731	Ap1g1	8	109778554	109864204	ENSMUST00000093157.12	6387	6412	+	-5.82707	6.32e-05	0.244	TTAAACAGAAGAAAAAGCTGAAGCGG
ENSMUSG00000031755	Bbs2	8	94067954	94098928	ENSMUST00000034206.5	2476	2501	+	-6.45113	7.32e-05	0.249	ATGAGGGACATGAAAACAATGAAGAG
ENSMUSG00000031783	Polr2c	8	94857450	94873535	ENSMUST00000211939.1	1705	1730	+	-7.2406	8.71e-05	0.254	GGCAAAAGAAGGGAAGGAAGGAGGCG
ENSMUSG00000031906	Smpd3	8	106252548	106337988	ENSMUST00000067512.7	234	259	+	-4.55639	4.53e-05	0.23	AGAGAAGAGAAAAAAACACAACAGTT
ENSMUSG00000031971	Ccsap	8	123840831	123860209	ENSMUST00000122421.1	769	794	+	-4.87218	4.96e-05	0.238	AACACAAGACAAAAGAGACTGATGGG
ENSMUSG00000032174	Icam5	9	21032073	21039036	ENSMUST00000019616.5	1643	1668	+	-6.58647	7.52e-05	0.249	CTGGAAAGGAGGAAGTCATGGAAGGG
ENSMUSG00000032177	Pde4a	9	21165714	21213248	ENSMUST00000039413.14	3014	3039	+	2.07519	6.66e-06	0.137	ACAAAAAGAAAAAAAAAAAAAGAGTG
ENSMUSG00000032177	Pde4a	9	21165714	21213248	ENSMUST00000039413.14	3019	3044	+	-6.56391	7.49e-05	0.249	AAGAAAAAAAAAAAAAGAGTGAAACA
ENSMUSG00000032177	Pde4a	9	21165714	21213248	ENSMUST00000039413.14	3020	3045	+	-7.81955	9.92e-05	0.255	AGAAAAAAAAAAAAAGAGTGAAACAC
ENSMUSG00000032177	Pde4a	9	21165714	21213248	ENSMUST00000039413.14	2833	2858	+	1.84211	7.19e-06	0.137	CTGAGAAAAAAGAAAACAGAAAAGTG
ENSMUSG00000032224	Fam81a	9	70088511	70142560	ENSMUST00000034749.15	1999	2024	+	-5.97744	6.52e-05	0.245	GAGAGAAAAAAAAAAGCCCTGCAATT
ENSMUSG00000032224	Fam81a	9	70088511	70142560	ENSMUST00000034749.15	1758	1783	+	0.511278	1.04e-05	0.142	AAAAAAAAAAAAAACCCACCATGGTG
ENSMUSG00000032238	Rora	9	68653786	69388246	ENSMUST00000034766.13	5453	5478	+	-0.699248	1.41e-05	0.143	AAAGAAAAAAAAAAGATTTTGTAATG
ENSMUSG00000032238	Rora	9	68653786	69388246	ENSMUST00000034766.13	5481	5506	+	-4.13534	3.99e-05	0.22	AAACAAAGAAAGAAAGTAATGTAATT
ENSMUSG00000032238	Rora	9	68653786	69388246	ENSMUST00000034766.13	2428	2453	+	-6.45865	7.33e-05	0.249	AAAAAAGAAAAAAAAAGAAAAAACAA
ENSMUSG00000032238	Rora	9	68653786	69388246	ENSMUST00000034766.13	2438	2463	+	-5.60902	6.02e-05	0.244	AAAAAAGAAAAAACAACAAAAAAAAA
ENSMUSG00000032238	Rora	9	68653786	69388246	ENSMUST00000034766.13	10685	10710	+	-0.969925	1.5e-05	0.143	TAAAAAAAAAAGAGAGATTTAATGTT
ENSMUSG00000032238	Rora	9	68653786	69388246	ENSMUST00000034766.13	5482	5507	+	-4.41353	4.33e-05	0.227	AACAAAGAAAGAAAGTAATGTAATTT
ENSMUSG00000032238	Rora	9	68653786	69388246	ENSMUST00000034766.13	6439	6464	+	-1.28571	1.65e-05	0.147	GTGAATGGAAGATGAATCCGGAAGTG
ENSMUSG00000032238	Rora	9	68653786	69388246	ENSMUST00000034766.13	2424	2449	+	-4.90977	5.01e-05	0.238	AACAAAAAAAGAAAAAAAAAGAAAAA
ENSMUSG00000032238	Rora	9	68653786	69388246	ENSMUST00000034766.13	2435	2460	+	-7.30075	8.84e-05	0.254	AAAAAAAAAGAAAAAACAACAAAAAA
ENSMUSG00000032251	Irak1bp1	9	82829540	82847687	ENSMUST00000113245.8	1092	1117	+	-6.21805	6.93e-05	0.249	ATCAAAGAAGAAGAAACAAAAGACTG
ENSMUSG00000032297	Celf6	9	59577917	59607292	ENSMUST00000143916.7	1791	1816	+	2.90226	5.01e-06	0.137	AAAGGAAACAGAAAAGCACAGAAATG
ENSMUSG00000032297	Celf6	9	59577917	59607292	ENSMUST00000143916.7	2116	2141	+	0.0150376	1.18e-05	0.143	AACAAAGAAAAAAAAACAGGAGACAA
ENSMUSG00000032348	Gsta4	9	78182774	78209349	ENSMUST00000034903.6	482	507	+	-7.54887	9.3e-05	0.254	AGGAAAAAGAGGAGAGCTATGATTTG
ENSMUSG00000032348	Gsta4	9	78182774	78209349	ENSMUST00000034903.6	107	132	+	0.413534	1.07e-05	0.142	CACAAGAATAAGGAAGCTCTGAAGCA
ENSMUSG00000032356	Rasgrf1	9	89909908	90026977	ENSMUST00000189545.1	2508	2533	+	-7.31579	8.88e-05	0.254	ATCTAAGCAAAGCAAGGGGTGAAGGG
ENSMUSG00000032368	Zic1	9	91358058	91365810	ENSMUST00000034927.12	1727	1752	+	-5.46617	5.8e-05	0.244	CACACAGGGGAGAAGCCCTTCAAGTG
ENSMUSG00000032368	Zic1	9	91358058	91365810	ENSMUST00000034927.12	3077	3102	+	13.0451	1.46e-07	0.0906	AAAAAAAAAAAAAAAACTCGTATGTA
ENSMUSG00000032417	Rwdd2a	9	86571991	86574899	ENSMUST00000034988.9	734	759	+	5.10526	2.29e-06	0.115	ACCTGAGGAAAAAGATCTTGGAAGTG
ENSMUSG00000032425	Zfp949	9	88548020	88571061	ENSMUST00000162827.7	1573	1598	+	-0.676692	1.4e-05	0.143	AACTCAGGGAGAAAATCTTGTAAATG
ENSMUSG00000032425	Zfp949	9	88548020	88571061	ENSMUST00000162827.7	2356	2381	+	1.90977	7.02e-06	0.137	AATAAATGTGGGAAAACGTTTCAGTG
ENSMUSG00000032425	Zfp949	9	88548020	88571061	ENSMUST00000162827.7	2245	2270	+	-7.2782	8.79e-05	0.254	CACACAGGTGAGAAACCATATGAGTG
ENSMUSG00000032425	Zfp949	9	88548020	88571061	ENSMUST00000162827.7	1381	1406	+	-3.95489	3.8e-05	0.217	ATCAGAGAAAGGAAAGATACAAAGGA
ENSMUSG00000032475	Nck1	9	100492293	100546134	ENSMUST00000116522.7	1043	1068	+	-3.22556	3e-05	0.191	ATTAAATGAAAGAGGGCATGAAGGAG
ENSMUSG00000032475	Nck1	9	100492293	100546134	ENSMUST00000116522.7	3687	3712	+	-7.43609	9.09e-05	0.254	AACAACAACAAAAAAACCCTATAAAT
ENSMUSG00000032503	Arpp21	9	112065091	112235938	ENSMUST00000159432.7	294	319	+	-7.76692	9.81e-05	0.255	AACCAAGAGAGGAGAAAATCCAAGTC
ENSMUSG00000032503	Arpp21	9	112065091	112235938	ENSMUST00000159432.7	867	892	+	-2.86466	2.66e-05	0.177	GAAAAAAGTGAAGAATCCCAGAAGCG
ENSMUSG00000032507	Fbxl2	9	113963637	114046191	ENSMUST00000035090.13	569	594	+	-6.90226	8.03e-05	0.252	AGATCACAAAGGAAGGCATTGAGGCG
ENSMUSG00000032507	Fbxl2	9	113963637	114046191	ENSMUST00000035090.13	3318	3343	+	-7.34586	8.92e-05	0.254	AGCAAAGGGAAGGACGGATGGGAGCG
ENSMUSG00000032551	1110059G10Rik	9	122945089	122951000	ENSMUST00000035154.3	435	460	+	-1.03008	1.53e-05	0.144	CCAAAAAGAAGAAAACCAATGAAGAT
ENSMUSG00000032560	Dnajc13	9	104151282	104262930	ENSMUST00000035170.12	6097	6122	+	-0.879699	1.47e-05	0.143	AAAATCAACGGGACAACCCTGATGTG
ENSMUSG00000032560	Dnajc13	9	104151282	104262930	ENSMUST00000035170.12	7519	7544	+	-3.54135	3.3e-05	0.2	AAAAATTAAAACTAAAAATGGATGTG
ENSMUSG00000032560	Dnajc13	9	104151282	104262930	ENSMUST00000035170.12	1614	1639	+	-6.6015	7.54e-05	0.249	ATGAAGGTAGTGAAAGCACTCAAGAG
ENSMUSG00000032564	Cpne4	9	104547286	105034544	ENSMUST00000057742.14	2359	2384	+	-5.95489	6.49e-05	0.245	ACAAAACAAAAAAAAACAATAATATA
ENSMUSG00000032564	Cpne4	9	104547286	105034544	ENSMUST00000057742.14	3900	3925	+	-6.26316	6.99e-05	0.249	AAAAACAGTCACAAATGTTTAAATTG
ENSMUSG00000032564	Cpne4	9	104547286	105034544	ENSMUST00000057742.14	2752	2777	+	-6.16541	6.82e-05	0.249	ATTATAATAAAAATAACCTTACACTG
ENSMUSG00000032589	Bsn	9	108096022	108190384	ENSMUST00000035208.13	2271	2296	+	-4.99248	5.11e-05	0.238	GCAAGAAGTGGAACAGCTTGACAGTG
ENSMUSG00000032872	Cyb5r4	9	87022014	87077774	ENSMUST00000174043.7	1154	1179	+	-6.29323	7.04e-05	0.249	ATTAAGAGAAAAAAGGTATTGCATTG
ENSMUSG00000032875	Arhgef17	7	100869752	100932107	ENSMUST00000107032.2	8194	8219	+	-7.41353	9.05e-05	0.254	ACACAAGACTGCAAAGGATTTAAGTG
ENSMUSG00000032878	Ccdc85a	11	28385685	28584324	ENSMUST00000093253.9	1029	1054	+	-7.80451	9.89e-05	0.255	AACTCCAGGAAGACAACCAGGAACTG
ENSMUSG00000032878	Ccdc85a	11	28385685	28584324	ENSMUST00000093253.9	2302	2327	+	-5.14286	5.3e-05	0.238	AGAAAAAGAAGACAAAGAAGAAATTC
ENSMUSG00000032878	Ccdc85a	11	28385685	28584324	ENSMUST00000093253.9	3085	3110	+	-3.96241	3.81e-05	0.217	ATAAACTTTATGTAAACTTTAAAGTC
ENSMUSG00000032946	Rasgrp2	19	6399340	6415216	ENSMUST00000152022.7	8660	8685	+	-6.61654	7.56e-05	0.249	AGCAATGCAAAGAGCGCCTGTCAGTG
ENSMUSG00000032946	Rasgrp2	19	6399340	6415216	ENSMUST00000152022.7	5829	5854	+	1.22556	8.59e-06	0.14	AACAAAAACAAAAAAACCTGTTGGTC
ENSMUSG00000032946	Rasgrp2	19	6399340	6415216	ENSMUST00000152022.7	321	346	+	-6.33835	7.14e-05	0.249	AGATAAGGAAACTGAGACGTGAAGTG
ENSMUSG00000032946	Rasgrp2	19	6399340	6415216	ENSMUST00000152022.7	316	341	+	-3.30075	3.06e-05	0.194	CTCACAGATAAGGAAACTGAGACGTG
ENSMUSG00000032946	Rasgrp2	19	6399340	6415216	ENSMUST00000152022.7	4952	4977	+	3.6015	3.89e-06	0.137	AGAAAGGAAAAAAAAGCAGGGCAGGG
ENSMUSG00000032946	Rasgrp2	19	6399340	6415216	ENSMUST00000152022.7	4947	4972	+	6.67669	1.44e-06	0.113	AAAAAAGAAAGGAAAAAAAAGCAGGG
ENSMUSG00000033060	Lmo7	14	101729957	101934710	ENSMUST00000100337.9	543	568	+	-7.66917	9.56e-05	0.254	AAAAATGTTTTGATAACTTTGTACTG
ENSMUSG00000033060	Lmo7	14	101729957	101934710	ENSMUST00000100337.9	2314	2339	+	-1.90226	1.95e-05	0.154	AGAAGAAAAAGGAAGAGAGGGAAGAG
ENSMUSG00000033430	Terf2ip	8	112011398	112020528	ENSMUST00000052138.10	3478	3503	+	-4.40602	4.33e-05	0.227	AAAAAAAAAAGAAAATTCTGTTTTTG
ENSMUSG00000033430	Terf2ip	8	112011398	112020528	ENSMUST00000052138.10	3457	3482	+	-7.7218	9.66e-05	0.255	ATAAATAAAAATAAATCTTTAAAAAA
ENSMUSG00000033430	Terf2ip	8	112011398	112020528	ENSMUST00000052138.10	3504	3529	+	-6.08271	6.7e-05	0.247	TAAAAAAAAAAAAGACAGCTACAGTG
ENSMUSG00000033430	Terf2ip	8	112011398	112020528	ENSMUST00000052138.10	3506	3531	+	-5.36842	5.65e-05	0.243	AAAAAAAAAAAGACAGCTACAGTGTA
ENSMUSG00000033430	Terf2ip	8	112011398	112020528	ENSMUST00000052138.10	3477	3502	+	0.233083	1.12e-05	0.143	AAAAAAAAAAAGAAAATTCTGTTTTT
ENSMUSG00000033499	Larp4b	13	9093881	9174451	ENSMUST00000091829.3	5222	5247	+	-5.73684	6.19e-05	0.244	AAAAAAAAAGAAAAAAAAAAGAAAAG
ENSMUSG00000033499	Larp4b	13	9093881	9174451	ENSMUST00000091829.3	5264	5289	+	1.78947	7.28e-06	0.137	AAAAAAGGAAAAAAAAGTCTTATATT
ENSMUSG00000033499	Larp4b	13	9093881	9174451	ENSMUST00000091829.3	4360	4385	+	4.95489	2.38e-06	0.115	AAAAAAAAAAAAAAAAAAAGAAAGAA
ENSMUSG00000033499	Larp4b	13	9093881	9174451	ENSMUST00000091829.3	1998	2023	+	-7.3609	8.95e-05	0.254	CCCAAAAGAACAAAAGCCAAGCACTG
ENSMUSG00000033499	Larp4b	13	9093881	9174451	ENSMUST00000091829.3	4358	4383	+	-7.42857	9.08e-05	0.254	AAAAAAAAAAAAAAAAAAAAAGAAAG
ENSMUSG00000033499	Larp4b	13	9093881	9174451	ENSMUST00000091829.3	4364	4389	+	4.68421	2.61e-06	0.119	AAAAAAAAAAAAAAAGAAAGAAAGAA
ENSMUSG00000033499	Larp4b	13	9093881	9174451	ENSMUST00000091829.3	5224	5249	+	0.879699	9.44e-06	0.141	AAAAAAAGAAAAAAAAAAGAAAAGAA
ENSMUSG00000033499	Larp4b	13	9093881	9174451	ENSMUST00000091829.3	5255	5280	+	-7.84211	9.96e-05	0.255	GACAAAAAAAAAAAAGGAAAAAAAAG
ENSMUSG00000033499	Larp4b	13	9093881	9174451	ENSMUST00000091829.3	5236	5261	+	-5.61654	6.04e-05	0.244	AAAAAAGAAAAGAAAAAAAGACAAAA
ENSMUSG00000033499	Larp4b	13	9093881	9174451	ENSMUST00000091829.3	4363	4388	+	-6.45865	7.33e-05	0.249	AAAAAAAAAAAAAAAAGAAAGAAAGA
ENSMUSG00000033499	Larp4b	13	9093881	9174451	ENSMUST00000091829.3	5232	5257	+	0.609023	1.01e-05	0.142	AAAAAAAAAAGAAAAGAAAAAAAGAC
ENSMUSG00000033499	Larp4b	13	9093881	9174451	ENSMUST00000091829.3	1674	1699	+	-2.97744	2.77e-05	0.181	TTCAAAAGAAAGAAACCTCAGTACAG
ENSMUSG00000033499	Larp4b	13	9093881	9174451	ENSMUST00000091829.3	4372	4397	+	1.45113	7.98e-06	0.137	AAAAAAAGAAAGAAAGAAAGAAGAAG
ENSMUSG00000033499	Larp4b	13	9093881	9174451	ENSMUST00000091829.3	4368	4393	+	6.37594	1.55e-06	0.113	AAAAAAAAAAAGAAAGAAAGAAAGAA
ENSMUSG00000033499	Larp4b	13	9093881	9174451	ENSMUST00000091829.3	4356	4381	+	-6.84962	7.93e-05	0.251	ACAAAAAAAAAAAAAAAAAAAAAGAA
ENSMUSG00000033499	Larp4b	13	9093881	9174451	ENSMUST00000091829.3	4359	4384	+	-6.45865	7.33e-05	0.249	AAAAAAAAAAAAAAAAAAAAGAAAGA
ENSMUSG00000033499	Larp4b	13	9093881	9174451	ENSMUST00000091829.3	5265	5290	+	6.58647	1.47e-06	0.113	AAAAAGGAAAAAAAAGTCTTATATTG
ENSMUSG00000033900	Map9	3	82358044	82395268	ENSMUST00000091014.9	2085	2110	+	5.47368	2.03e-06	0.113	AAGAAAGGCAAGAAAGAATTGAACGG
ENSMUSG00000033900	Map9	3	82358044	82395268	ENSMUST00000091014.9	1818	1843	+	-1.16541	1.59e-05	0.145	AGAAAAAGCTAGAATACCTCAAAGAG
ENSMUSG00000033900	Map9	3	82358044	82395268	ENSMUST00000091014.9	4610	4635	+	9.4812	5.74e-07	0.113	ATAATAATAAACAAAACTCTGACGTG
ENSMUSG00000033900	Map9	3	82358044	82395268	ENSMUST00000091014.9	2077	2102	+	-3.73684	3.52e-05	0.207	GGAAAAGAAAGAAAGGCAAGAAAGAA
ENSMUSG00000033900	Map9	3	82358044	82395268	ENSMUST00000091014.9	1997	2022	+	-7.78947	9.87e-05	0.255	GAGAGAAGAAAGGAAGAGCTGAAGAG
ENSMUSG00000033910	Gucy1a1	3	82092427	82145789	ENSMUST00000193924.5	1307	1332	+	-5.18797	5.36e-05	0.239	TCCAAGGGAAGCCCAACTTTGAAGAG
ENSMUSG00000033910	Gucy1a1	3	82092427	82145789	ENSMUST00000193924.5	665	690	+	-5.40602	5.7e-05	0.243	ATAAAATAGAAGAAAACAGGAAATCT
ENSMUSG00000034059	Ypel4	2	84734058	84738655	ENSMUST00000151647.1	891	916	+	-5.18797	5.36e-05	0.239	AAGAAGGGAAGTACATCATTGAGATG
ENSMUSG00000034059	Ypel4	2	84734058	84738655	ENSMUST00000151647.1	1426	1451	+	-6.48872	7.38e-05	0.249	TTAAAAAAAATAAAGGATCGGATGGG
ENSMUSG00000034187	Nsf	11	103821782	103954056	ENSMUST00000103075.10	3726	3751	+	-6.21805	6.93e-05	0.249	GCAAATTGAAGGAATGCAATAAAGAG
ENSMUSG00000034187	Nsf	11	103821782	103954056	ENSMUST00000103075.10	2167	2192	+	-2.2782	2.21e-05	0.162	GTCAAAGGGAAGAAAGTCTGGATAGG
ENSMUSG00000034209	Rasl10a	11	5058128	5060385	ENSMUST00000037218.1	1082	1107	+	-3.42857	3.19e-05	0.197	AAAAACAAATGCAAAAACTGTAAATG
ENSMUSG00000034336	Ina	19	47014698	47025327	ENSMUST00000037636.3	2324	2349	+	-1.00752	1.52e-05	0.144	TAAATAAATAAATAAACATAAAAGGG
ENSMUSG00000034336	Ina	19	47014698	47025327	ENSMUST00000037636.3	2262	2287	+	6.12782	1.68e-06	0.113	AAAAAAAAAAGAAAAAGATTAATGAT
ENSMUSG00000034610	Tut4	4	108459426	108559421	ENSMUST00000043368.11	856	881	+	-4.69925	4.73e-05	0.235	ACAAAAGCAGAAAAAGTACCAAAGTC
ENSMUSG00000034610	Tut4	4	108459426	108559421	ENSMUST00000043368.11	2737	2762	+	-3.8797	3.7e-05	0.213	CTAAGCAGTAAGAAACCAGTGAAGTC
ENSMUSG00000034610	Tut4	4	108459426	108559421	ENSMUST00000043368.11	4478	4503	+	-2.33083	2.25e-05	0.164	GACTAAAGAAGAAAGACAGTGAAGAA
ENSMUSG00000034701	Neurod1	2	79452521	79456751	ENSMUST00000041099.4	1943	1968	+	-2.74436	2.55e-05	0.173	AAGAAAAGAAAAAAAACCAACAAATT
ENSMUSG00000034701	Neurod1	2	79452521	79456751	ENSMUST00000041099.4	1934	1959	+	-4.76692	4.83e-05	0.237	AAAAAAGAAAAGAAAAGAAAAAAAAC
ENSMUSG00000034701	Neurod1	2	79452521	79456751	ENSMUST00000041099.4	1944	1969	+	2.78195	5.25e-06	0.137	AGAAAAGAAAAAAAACCAACAAATTG
ENSMUSG00000034701	Neurod1	2	79452521	79456751	ENSMUST00000041099.4	1503	1528	+	-7.3985	9.02e-05	0.254	TTTAAAAATAATAATACAGTAAAGTA
ENSMUSG00000034765	Dusp5	19	53529109	53542431	ENSMUST00000038287.6	2448	2473	+	6.21053	1.64e-06	0.113	ATAACAAAAAAAAAAAAATCCAAGTG
ENSMUSG00000034799	Unc13a	8	71624417	71671757	ENSMUST00000030170.14	2263	2288	+	-7.06015	8.37e-05	0.254	AGAAAAGGACAAAAACCATCTACGGG
ENSMUSG00000034799	Unc13a	8	71624417	71671757	ENSMUST00000030170.14	7938	7963	+	-3.55639	3.32e-05	0.2	CAAAAAACACAGAATCCCTGAAACTG
ENSMUSG00000034799	Unc13a	8	71624417	71671757	ENSMUST00000030170.14	2494	2519	+	-7.7594	9.79e-05	0.255	ACAAGAGAACGGACAAGTCGGCGGTG
ENSMUSG00000034818	Celf5	10	81459227	81482709	ENSMUST00000118763.7	4334	4359	+	1.6391	7.6e-06	0.137	AAACGAAAAACAAAAACCTAAAAGTT
ENSMUSG00000034818	Celf5	10	81459227	81482709	ENSMUST00000118763.7	1626	1651	+	-7.7594	9.79e-05	0.255	AAACCGGGAGAGAAAGCTAGGAGGTT
ENSMUSG00000034825	Nrip3	7	109758055	109782025	ENSMUST00000041460.12	2000	2025	+	-7.68421	9.58e-05	0.255	AAGAGAAGAAAGAAACCACAGATAGG
ENSMUSG00000034973	Dop1a	9	86467154	86555923	ENSMUST00000190957.6	9071	9096	+	0.819549	9.57e-06	0.141	AAAAAAAAAAAGCAAGCATTCAGTTA
ENSMUSG00000034973	Dop1a	9	86467154	86555923	ENSMUST00000190957.6	2955	2980	+	-5.27068	5.49e-05	0.24	AAGACAAGAAAATAAGGATGGAAGCA
ENSMUSG00000035033	Tbr1	2	61802930	61814114	ENSMUST00000048934.14	115	140	+	-7.36842	8.96e-05	0.254	AAAAAAGTAAATCAAACCTTTGAGAA
ENSMUSG00000035104	Eva1a	6	82041043	82093099	ENSMUST00000042974.14	1212	1237	+	-5.80451	6.28e-05	0.244	ATAAAAGGAAAAAAAAATCTCATAGC
ENSMUSG00000035104	Eva1a	6	82041043	82093099	ENSMUST00000042974.14	1362	1387	+	-6.66917	7.65e-05	0.249	AAAACAGAAAAAAAATCTTGACAACC
ENSMUSG00000035226	Rims4	2	163859751	163918683	ENSMUST00000044734.2	3012	3037	+	-2.2406	2.19e-05	0.162	CTCCAAAGCAATAACACCCTGAGGTG
ENSMUSG00000035337	Uchl4	9	64235201	64236362	ENSMUST00000039011.3	1088	1113	+	-6.80451	7.87e-05	0.251	AACAAACAAAAAAGAATAATAATCTG
ENSMUSG00000035597	Prpf39	12	65036333	65063386	ENSMUST00000129956.1	2196	2221	+	-5.75188	6.22e-05	0.244	CTAAAAGAACAGGATACTTTAAAAAG
ENSMUSG00000035597	Prpf39	12	65036333	65063386	ENSMUST00000129956.1	2251	2276	+	-1.64662	1.82e-05	0.15	AAGAAAAGAAAGCACACACAGAAGAT
ENSMUSG00000035597	Prpf39	12	65036333	65063386	ENSMUST00000129956.1	521	546	+	-7.6015	9.4e-05	0.254	GGAAAAAGTATGCAGACCTTGAAAAG
ENSMUSG00000035597	Prpf39	12	65036333	65063386	ENSMUST00000129956.1	2116	2141	+	-7.49624	9.21e-05	0.254	AAAGAAAAGTGGAATTCCTTGAAGAT
ENSMUSG00000035597	Prpf39	12	65036333	65063386	ENSMUST00000129956.1	1419	1444	+	-1.42857	1.72e-05	0.15	AAAACTGGAAAGAATACTTAGAATTC
ENSMUSG00000035614	Togaram1	12	64965804	65022573	ENSMUST00000223166.1	6123	6148	+	-4.37594	4.28e-05	0.226	ACCAAAGCTTAGAAAACATTAAACAT
ENSMUSG00000035614	Togaram1	12	64965804	65022573	ENSMUST00000223166.1	6343	6368	+	-5.76692	6.23e-05	0.244	AAAGAAGAAAAGGAATGTTTAAAATA
ENSMUSG00000035681	Kcnc2	10	112271121	112467024	ENSMUST00000092175.3	2672	2697	+	-6.19549	6.89e-05	0.249	ATAAAAAACAAACAAATGCTGTATTG
ENSMUSG00000035790	Cep19	16	32099800	32108069	ENSMUST00000115168.8	765	790	+	-6.08271	6.7e-05	0.247	CCAAAAGGAAGAGCATCATGGATGAG
ENSMUSG00000035849	Krt222	11	99232761	99244085	ENSMUST00000103132.9	153	178	+	-2.81955	2.62e-05	0.176	GACAAGGATGGGGAAGCTCTGAAGGC
ENSMUSG00000035864	Syt1	10	108497650	109010982	ENSMUST00000105276.7	1056	1081	+	-4.81955	4.89e-05	0.238	AAGAAAAGGAGGAGCCCAAGGAAGAG
ENSMUSG00000035910	Dcdc2a	13	25056004	25210706	ENSMUST00000069614.6	5873	5898	+	-2.83459	2.64e-05	0.176	GTAAAAAGAGTCAACACCTGAAAGAG
ENSMUSG00000035949	Fbxw2	2	34804514	34826311	ENSMUST00000201806.1	1567	1592	+	-1.3985	1.7e-05	0.149	CTAGAAGGAGGGAAAACATTGAGTTT
ENSMUSG00000035949	Fbxw2	2	34804514	34826311	ENSMUST00000201806.1	4087	4112	+	-5.81203	6.29e-05	0.244	ACAAGAAAAAAAAAAACATTTTAGGT
ENSMUSG00000035984	Nme5	18	34562634	34579115	ENSMUST00000154342.1	2	27	+	6.89474	1.36e-06	0.113	AACAGAGTAAGTAAAGCTTGGGAGGG
ENSMUSG00000036006	Ripor2	13	24501525	24733816	ENSMUST00000110384.8	4496	4521	+	-2.52632	2.37e-05	0.169	TTAAAAGTAAGCAAAACCTTAAGCTT
ENSMUSG00000036006	Ripor2	13	24501525	24733816	ENSMUST00000110384.8	4495	4520	+	-4.64662	4.67e-05	0.233	ATTAAAAGTAAGCAAAACCTTAAGCT
ENSMUSG00000036062	Phf24	4	42916660	42944752	ENSMUST00000107976.8	1742	1767	+	-7.60902	9.42e-05	0.254	GAAAAAGGACCAAAAGCCTTTTGTTG
ENSMUSG00000036062	Phf24	4	42916660	42944752	ENSMUST00000107976.8	4529	4554	+	-2.67669	2.49e-05	0.171	AAAACAGAAAGCACAGAATTCAACTG
ENSMUSG00000036188	Ankmy2	12	36157114	36197291	ENSMUST00000220788.1	4124	4149	+	-7.09023	8.41e-05	0.254	AGGAAAAGAATGGAAACCCCAATGTC
ENSMUSG00000036202	Rif1	2	52072832	52122383	ENSMUST00000112693.9	4778	4803	+	2.18797	6.37e-06	0.137	AACAAGAAGAAAAAAAGGCTGAAGAG
ENSMUSG00000036202	Rif1	2	52072832	52122383	ENSMUST00000112693.9	3101	3126	+	-6.35338	7.16e-05	0.249	AGGATAAAAAAAAAAAAGTGAAACTG
ENSMUSG00000036202	Rif1	2	52072832	52122383	ENSMUST00000112693.9	5242	5267	+	-2.1203	2.11e-05	0.16	AACACAGAAAGTTATGCTATAAAGAG
ENSMUSG00000036202	Rif1	2	52072832	52122383	ENSMUST00000112693.9	4779	4804	+	-6.12782	6.75e-05	0.247	ACAAGAAGAAAAAAAGGCTGAAGAGG
ENSMUSG00000036202	Rif1	2	52072832	52122383	ENSMUST00000112693.9	3095	3120	+	-4.06767	3.92e-05	0.219	ATACAAAGGATAAAAAAAAAAAAGTG
ENSMUSG00000036225	Kctd1	18	14968685	15151446	ENSMUST00000234685.1	2534	2559	+	-0.804511	1.44e-05	0.143	AATAAATTAAGCAAAGCTGTAAAGTC
ENSMUSG00000036225	Kctd1	18	14968685	15151446	ENSMUST00000234685.1	858	883	+	-4.22556	4.09e-05	0.223	GTATTAAAAGGGAATACATGGAAATG
ENSMUSG00000036225	Kctd1	18	14968685	15151446	ENSMUST00000234685.1	1077	1102	+	-5.04511	5.17e-05	0.238	ATAAAAGCAAAACAGAAATTGTAATG
ENSMUSG00000036257	Pnpla8	12	44221370	44322532	ENSMUST00000043082.15	2509	2534	+	-6.03008	6.59e-05	0.246	ATCAATGATTGGATAAAATTAAAAAG
ENSMUSG00000036257	Pnpla8	12	44221370	44322532	ENSMUST00000043082.15	8726	8751	+	11.6466	2.36e-07	0.102	AAAAAAAAAAAAAAAAATTGGAACTC
ENSMUSG00000036257	Pnpla8	12	44221370	44322532	ENSMUST00000043082.15	7952	7977	+	-7.81203	9.9e-05	0.255	AAGAAAAGAAGAGAGGCAAAGAAGGC
ENSMUSG00000036257	Pnpla8	12	44221370	44322532	ENSMUST00000043082.15	7492	7517	+	-6.06015	6.65e-05	0.247	ATATAGAAAAATAAAACTCTTAACAG
ENSMUSG00000036257	Pnpla8	12	44221370	44322532	ENSMUST00000043082.15	391	416	+	2.09774	6.61e-06	0.137	CACACAAGTAAGAAAAGCTGTAAATG
ENSMUSG00000036257	Pnpla8	12	44221370	44322532	ENSMUST00000043082.15	10925	10950	+	-6.25564	6.97e-05	0.249	AGCAAGAGAAGGAAAATAGATAAGAG
ENSMUSG00000036257	Pnpla8	12	44221370	44322532	ENSMUST00000043082.15	392	417	+	-2.1203	2.11e-05	0.16	ACACAAGTAAGAAAAGCTGTAAATGG
ENSMUSG00000036257	Pnpla8	12	44221370	44322532	ENSMUST00000043082.15	6504	6529	+	-5.30827	5.53e-05	0.24	AAAAAAAGTAAAGCAACTATTGACTG
ENSMUSG00000036257	Pnpla8	12	44221370	44322532	ENSMUST00000043082.15	8725	8750	+	-7.82707	9.93e-05	0.255	TAAAAAAAAAAAAAAAAATTGGAACT
ENSMUSG00000036257	Pnpla8	12	44221370	44322532	ENSMUST00000043082.15	3237	3262	+	1.7594	7.34e-06	0.137	ATTAACAAAAATAAATTATTGAAGTG
ENSMUSG00000036257	Pnpla8	12	44221370	44322532	ENSMUST00000043082.15	11598	11623	+	-2.22556	2.18e-05	0.162	AACAAAAGAAAGAGATTTGTTCAGTG
ENSMUSG00000036273	Lrrk2	15	91673175	91816120	ENSMUST00000060642.6	7620	7645	+	-4.22556	4.09e-05	0.223	AAAATTTAGAAAAACACATTGAAGTA
ENSMUSG00000036452	Arhgap26	18	38993145	39376284	ENSMUST00000097593.8	3756	3781	+	3.06767	4.7e-06	0.137	AACAAAAAGAGGGAATCATTAAATAG
ENSMUSG00000036533	Cdc42ep3	17	79333727	79355091	ENSMUST00000068958.8	1534	1559	+	10.5113	3.73e-07	0.113	AAAAAGAAAAGAAAAAGGAGGAAGTG
ENSMUSG00000036533	Cdc42ep3	17	79333727	79355091	ENSMUST00000068958.8	1528	1553	+	-4.43609	4.36e-05	0.227	AGAAAAAAAAAGAAAAGAAAAAGGAG
ENSMUSG00000036533	Cdc42ep3	17	79333727	79355091	ENSMUST00000068958.8	1495	1520	+	-6.41353	7.24e-05	0.249	AAAACAAAACAAAAAAACCTGTTCTG
ENSMUSG00000036617	Etl4	2	19909780	20810713	ENSMUST00000114627.7	2306	2331	+	1.3609	8.23e-06	0.138	AACAAAGTGAAGGAGACCATGAAGAG
ENSMUSG00000036617	Etl4	2	19909780	20810713	ENSMUST00000114627.7	5033	5058	+	6.23308	1.62e-06	0.113	AAAACGGGAAAGAAAACCCTGCAGGT
ENSMUSG00000036617	Etl4	2	19909780	20810713	ENSMUST00000114627.7	6971	6996	+	-7.7594	9.79e-05	0.255	TACAAATATAAATAAACATCAAAATA
ENSMUSG00000036617	Etl4	2	19909780	20810713	ENSMUST00000114627.7	5034	5059	+	-1.14286	1.58e-05	0.145	AAACGGGAAAGAAAACCCTGCAGGTG
ENSMUSG00000036792	Mbd5	2	48949508	49325405	ENSMUST00000047413.9	6582	6607	+	-0.142857	1.22e-05	0.143	TTAAAAAAAAAAAAAACTTAGATGAA
ENSMUSG00000036792	Mbd5	2	48949508	49325405	ENSMUST00000047413.9	427	452	+	-5.20301	5.38e-05	0.24	TACATAAAAGAAAGATCATTGCAGTG
ENSMUSG00000036815	Dpp10	1	123321471	124846039	ENSMUST00000112606.7	4091	4116	+	1.57143	7.72e-06	0.137	AAAACCAGGAAGAAAATTTTAAAGTA
ENSMUSG00000036815	Dpp10	1	123321471	124846039	ENSMUST00000112606.7	14616	14641	+	-5.71429	6.16e-05	0.244	ATTAAACAAACATAAACTTGAAGGTT
ENSMUSG00000036815	Dpp10	1	123321471	124846039	ENSMUST00000112606.7	1378	1403	+	-4.28571	4.17e-05	0.223	ATCTGACATCAGGAAACTGGGAAGTG
ENSMUSG00000036815	Dpp10	1	123321471	124846039	ENSMUST00000112606.7	2757	2782	+	-4.33083	4.21e-05	0.224	AAAAAAATTAGTTTCACATTAAAGTA
ENSMUSG00000036880	Acaa2	18	74779197	74806208	ENSMUST00000041053.10	685	710	+	-6.59398	7.53e-05	0.249	AGAAAGGCAAACAGACCATGCAAGTG
ENSMUSG00000036894	Rap2b	3	61361638	61368430	ENSMUST00000049064.3	181	206	+	-3.01504	2.8e-05	0.182	TAAAAAAATAAAAAAGAAAGAAAAAG
ENSMUSG00000036894	Rap2b	3	61361638	61368430	ENSMUST00000049064.3	4309	4334	+	-6.79699	7.85e-05	0.251	AACCTGAAAAAAAAAAAATGGGGGTG
ENSMUSG00000036894	Rap2b	3	61361638	61368430	ENSMUST00000049064.3	191	216	+	-5.14286	5.3e-05	0.238	AAAAAGAAAGAAAAAGCCATCAAGCT
ENSMUSG00000036949	Slc39a12	2	14388316	14494977	ENSMUST00000082290.7	998	1023	+	-0.233083	1.24e-05	0.143	ACCAAAGGAAACAAAACACAGAGGAA
ENSMUSG00000036972	Zic4	9	91362413	91389348	ENSMUST00000066384.6	2709	2734	+	-5.60902	6.02e-05	0.244	AAAAAAAAAAAAAAAACAAAGCAAAA
ENSMUSG00000036972	Zic4	9	91362413	91389348	ENSMUST00000066384.6	2706	2731	+	-0.81203	1.45e-05	0.143	AAAAAAAAAAAAAAAAAAACAAAGCA
ENSMUSG00000036972	Zic4	9	91362413	91389348	ENSMUST00000066384.6	2409	2434	+	-7.34586	8.92e-05	0.254	TATTGAGCTGAGAAATCTTTGAAGTG
ENSMUSG00000036972	Zic4	9	91362413	91389348	ENSMUST00000066384.6	2617	2642	+	-5.12782	5.29e-05	0.238	AGAAAAGAAAAAAGACCCCTACACTC
ENSMUSG00000037060	Cavin3	7	105480083	105482300	ENSMUST00000047040.3	1636	1661	+	-7.04511	8.33e-05	0.254	ATAAAATAAAAAAAAAATAGGACCTC
ENSMUSG00000037259	Dzank1	2	144470557	144527414	ENSMUST00000081982.11	3635	3660	+	-1.85714	1.93e-05	0.153	TACACAAGGAGGATAACATAAAAGTA
ENSMUSG00000037259	Dzank1	2	144470557	144527414	ENSMUST00000081982.11	6822	6847	+	-3.56391	3.33e-05	0.2	AATAAAGTAAAAAAACTACTGAACTA
ENSMUSG00000037316	Bag4	8	25764538	25785287	ENSMUST00000038498.9	1630	1655	+	-7.82707	9.93e-05	0.255	GGAAAAAACTGGAAAAGCCGGCAGAG
ENSMUSG00000037316	Bag4	8	25764538	25785287	ENSMUST00000038498.9	3451	3476	+	-7.12782	8.47e-05	0.254	ATATAGCCTAGGACAACCTAGAAGTT
ENSMUSG00000037316	Bag4	8	25764538	25785287	ENSMUST00000038498.9	4636	4661	+	-6.95489	8.14e-05	0.252	ATCAAAGAAAAAAAAAAGCAACATTT
ENSMUSG00000037362	Ccn3	15	54745702	54754039	ENSMUST00000050027.8	1027	1052	+	-4.30827	4.19e-05	0.223	GTAACAGACAAGAAAGGTAAAAAGTG
ENSMUSG00000037493	Cib2	9	54544794	54560218	ENSMUST00000041901.6	1169	1194	+	-1.78195	1.88e-05	0.151	AACCAAGCAAAGAAAACAGAAAACAG
ENSMUSG00000037531	Mrpl47	3	32725397	32737605	ENSMUST00000043966.7	3276	3301	+	-5.2406	5.45e-05	0.24	AAAAAGAACCAGAAAAGATGTAATTG
ENSMUSG00000037872	Ackr1	1	173331886	173333750	ENSMUST00000038227.5	684	709	+	-7.3985	9.02e-05	0.254	TCCAGAGACATGGAAGCTTTGAAGTA
ENSMUSG00000038020	Rapgefl1	11	98836785	98853697	ENSMUST00000107479.2	4128	4153	+	5.14286	2.26e-06	0.115	AAAGGAAAAAAAAATACACTAAAGTC
ENSMUSG00000038026	Kcnj9	1	172320501	172329318	ENSMUST00000062387.7	3622	3647	+	-5.80451	6.28e-05	0.244	AGCAATGGAATGGAGACATTGAAGCT
ENSMUSG00000038039	Gcc2	10	58255497	58305599	ENSMUST00000057659.13	1399	1424	+	3.36842	4.22e-06	0.137	GAAAAAGAAAAGTTAGCATTGATGTT
ENSMUSG00000038039	Gcc2	10	58255497	58305599	ENSMUST00000057659.13	4074	4099	+	-6.25564	6.97e-05	0.249	AACTGAGGGAGCTAAACAAGAAAGGG
ENSMUSG00000038039	Gcc2	10	58255497	58305599	ENSMUST00000057659.13	347	372	+	-6.8797	7.98e-05	0.251	GTCTGAAAAAAGAAAATGTTAAAATG
ENSMUSG00000038039	Gcc2	10	58255497	58305599	ENSMUST00000057659.13	2895	2920	+	-5.76692	6.23e-05	0.244	AGAAAAAATAGAAAGTCTGGAAAAAG
ENSMUSG00000038039	Gcc2	10	58255497	58305599	ENSMUST00000057659.13	4088	4113	+	10.782	3.32e-07	0.113	AACAAGAAAGGGAACACCTGGAAATG
ENSMUSG00000038039	Gcc2	10	58255497	58305599	ENSMUST00000057659.13	3125	3150	+	-4.6015	4.59e-05	0.231	ATAAGCAGTCAGAACAGCTGGATGTG
ENSMUSG00000038039	Gcc2	10	58255497	58305599	ENSMUST00000057659.13	4860	4885	+	-7.19549	8.64e-05	0.254	AAGACTGGAAAGAAACCAAGAGCGTG
ENSMUSG00000038039	Gcc2	10	58255497	58305599	ENSMUST00000057659.13	2894	2919	+	-5.15789	5.32e-05	0.238	AAGAAAAAATAGAAAGTCTGGAAAAA
ENSMUSG00000038055	Dexi	16	10502531	10543054	ENSMUST00000184863.7	2349	2374	+	-2.83459	2.64e-05	0.176	AAGAGGAGCAGAAAAAAATGGAAATG
ENSMUSG00000038055	Dexi	16	10502531	10543054	ENSMUST00000184863.7	2355	2380	+	-6.21805	6.93e-05	0.249	AGCAGAAAAAAATGGAAATGGAAGTG
ENSMUSG00000038094	Atp13a4	16	29395853	29544864	ENSMUST00000182627.7	668	693	+	-3.90977	3.74e-05	0.215	ATCTAAAGGTGAGATACATAAAAGTG
ENSMUSG00000038174	Fam126b	1	58522806	58586323	ENSMUST00000161600.7	8333	8358	+	-6.12782	6.75e-05	0.247	AGCTGAAGAAAAAAAAAACCAAAATG
ENSMUSG00000038174	Fam126b	1	58522806	58586323	ENSMUST00000161600.7	6785	6810	+	0.924812	9.33e-06	0.141	AAAAAAAAAAAAAAAAGGTAGAATTA
ENSMUSG00000038174	Fam126b	1	58522806	58586323	ENSMUST00000161600.7	4236	4261	+	-7.42857	9.08e-05	0.254	AAAAGAAAAAAAAAAAAAAAAAAAGG
ENSMUSG00000038174	Fam126b	1	58522806	58586323	ENSMUST00000161600.7	4241	4266	+	-7.41353	9.05e-05	0.254	AAAAAAAAAAAAAAAAAAAGGTTTTT
ENSMUSG00000038174	Fam126b	1	58522806	58586323	ENSMUST00000161600.7	6782	6807	+	-6.15038	6.78e-05	0.248	ACCAAAAAAAAAAAAAAAAGGTAGAA
ENSMUSG00000038174	Fam126b	1	58522806	58586323	ENSMUST00000161600.7	6786	6811	+	-2.03759	2.04e-05	0.157	AAAAAAAAAAAAAAAGGTAGAATTAG
ENSMUSG00000038174	Fam126b	1	58522806	58586323	ENSMUST00000161600.7	4238	4263	+	-6.95489	8.14e-05	0.252	AAGAAAAAAAAAAAAAAAAAAAGGTT
ENSMUSG00000038174	Fam126b	1	58522806	58586323	ENSMUST00000161600.7	1124	1149	+	-7.28571	8.81e-05	0.254	AAGAAGGCCAGAAAGTACTTAAAGTG
ENSMUSG00000038174	Fam126b	1	58522806	58586323	ENSMUST00000161600.7	4237	4262	+	-7.42857	9.08e-05	0.254	AAAGAAAAAAAAAAAAAAAAAAAGGT
ENSMUSG00000038174	Fam126b	1	58522806	58586323	ENSMUST00000161600.7	7296	7321	+	-4.66165	4.69e-05	0.234	AATAAATGGGGGAAACTCCTGAAGTT
ENSMUSG00000038175	Mylip	13	45389742	45412022	ENSMUST00000038275.10	2095	2120	+	-4.2782	4.16e-05	0.223	AAAAAAAAAAAGCAATCCTGTGACTT
ENSMUSG00000038175	Mylip	13	45389742	45412022	ENSMUST00000038275.10	1681	1706	+	3.76692	3.66e-06	0.137	AAGGAGGAAAAGAAAACAAGAATGTG
ENSMUSG00000038175	Mylip	13	45389742	45412022	ENSMUST00000038275.10	2987	3012	+	-7.72932	9.69e-05	0.255	TTTAAAAAAAAAAAAACTCTGTTATA
ENSMUSG00000038175	Mylip	13	45389742	45412022	ENSMUST00000038275.10	2091	2116	+	-5.86466	6.36e-05	0.244	ATTGAAAAAAAAAAAGCAATCCTGTG
ENSMUSG00000038240	Pdss2	10	43221486	43464882	ENSMUST00000160823.7	2486	2511	+	-7.61654	9.44e-05	0.254	GAAAAAAAAAAAGAAGTATTTGAATG
ENSMUSG00000038240	Pdss2	10	43221486	43464882	ENSMUST00000160823.7	2488	2513	+	-7.37594	8.98e-05	0.254	AAAAAAAAAAGAAGTATTTGAATGAC
ENSMUSG00000038240	Pdss2	10	43221486	43464882	ENSMUST00000160823.7	3398	3423	+	-1.15789	1.59e-05	0.145	TTCCCAGAAAGGAAAGCCATGAAAAG
ENSMUSG00000038240	Pdss2	10	43221486	43464882	ENSMUST00000160823.7	2652	2677	+	-2.39098	2.29e-05	0.164	ACCACAGAAAACTAGGCATGGTAGTG
ENSMUSG00000038240	Pdss2	10	43221486	43464882	ENSMUST00000160823.7	2487	2512	+	-5.66165	6.09e-05	0.244	AAAAAAAAAAAGAAGTATTTGAATGA
ENSMUSG00000038255	Neurod2	11	98325415	98329648	ENSMUST00000041685.6	2016	2041	+	-7.39098	9.01e-05	0.254	AGGAAAAAAAAAAAAGAAAGAAAGAA
ENSMUSG00000038255	Neurod2	11	98325415	98329648	ENSMUST00000041685.6	2020	2045	+	6.37594	1.55e-06	0.113	AAAAAAAAAAAGAAAGAAAGAAAGAA
ENSMUSG00000038255	Neurod2	11	98325415	98329648	ENSMUST00000041685.6	2012	2037	+	-6.58647	7.52e-05	0.249	CAAAAGGAAAAAAAAAAAAGAAAGAA
ENSMUSG00000038255	Neurod2	11	98325415	98329648	ENSMUST00000041685.6	2025	2050	+	-4.04511	3.89e-05	0.218	AAAAAAGAAAGAAAGAAAGAAAAAGG
ENSMUSG00000038255	Neurod2	11	98325415	98329648	ENSMUST00000041685.6	2024	2049	+	8.06767	9.45e-07	0.113	AAAAAAAGAAAGAAAGAAAGAAAAAG
ENSMUSG00000038332	Sesn1	10	41809935	41908424	ENSMUST00000099931.10	3625	3650	+	-7.58647	9.36e-05	0.254	GAATAAAGCTGGAAAATATTTTAGTG
ENSMUSG00000038368	Focad	4	88094629	88411011	ENSMUST00000107148.7	2396	2421	+	-7.51128	9.23e-05	0.254	AATCTTGGTATGGAAGCTATAAAGTG
ENSMUSG00000038370	Pcp4l1	1	171173262	171196268	ENSMUST00000111332.1	1535	1560	+	1.69925	7.47e-06	0.137	ATGACAATAAAAAAAGCCCTCAAATG
ENSMUSG00000038388	Mpp6	6	50110241	50198939	ENSMUST00000203415.1	2138	2163	+	-1.1203	1.57e-05	0.144	GAGAAAGGTAGGAAGACCTGATTGTA
ENSMUSG00000038393	Txnip	3	96557957	96561883	ENSMUST00000074519.12	692	717	+	5.38346	2.09e-06	0.113	AAGAGGCAAAGAAAAACTTCGAAGTG
ENSMUSG00000038393	Txnip	3	96557957	96561883	ENSMUST00000074519.12	2774	2799	+	-7.24812	8.73e-05	0.254	GTAAAAAAAAATAAAGTTTTTTAATG
ENSMUSG00000038524	Fchsd1	18	37957431	37969774	ENSMUST00000043437.13	2951	2976	+	1.3985	8.14e-06	0.138	AAGAAAGGAAGGGAAGCAGTGTTGTT
ENSMUSG00000038530	Rgs4	1	169741477	169747642	ENSMUST00000027991.11	1298	1323	+	-1.78195	1.88e-05	0.151	AGAAAAGATGGGAAAGATCCTAGGTG
ENSMUSG00000038530	Rgs4	1	169741477	169747642	ENSMUST00000027991.11	2112	2137	+	-2.88722	2.67e-05	0.177	AAGAAAGAGAAAAGAAAACAGAAGAG
ENSMUSG00000038569	Rad9b	5	122323223	122354233	ENSMUST00000117263.7	2246	2271	+	-5.58647	5.98e-05	0.244	AATATAGATGGAAAAGCTATAAACTT
ENSMUSG00000038570	Saxo2	7	82632960	82648528	ENSMUST00000056728.4	1653	1678	+	-3.52632	3.28e-05	0.199	AAAAATTGAAGATAAGCTATAAATTA
ENSMUSG00000038570	Saxo2	7	82632960	82648528	ENSMUST00000056728.4	1072	1097	+	-6.90226	8.03e-05	0.252	AACAGAGAGCTGCAAACCTTTAAATG
ENSMUSG00000038582	Pptc7	5	122284365	122324281	ENSMUST00000053426.14	4285	4310	+	-0.81203	1.45e-05	0.143	AAAAAAAAAAAAAAAAAAGAAAAGAA
ENSMUSG00000038582	Pptc7	5	122284365	122324281	ENSMUST00000053426.14	4283	4308	+	0.879699	9.44e-06	0.141	AAAAAAAAAAAAAAAAAAAAGAAAAG
ENSMUSG00000038582	Pptc7	5	122284365	122324281	ENSMUST00000053426.14	4280	4305	+	-0.81203	1.45e-05	0.143	AAAAAAAAAAAAAAAAAAAAAAAGAA
ENSMUSG00000038582	Pptc7	5	122284365	122324281	ENSMUST00000053426.14	4292	4317	+	-6.56391	7.49e-05	0.249	AAAAAAAAAAAGAAAAGAAAAACATA
ENSMUSG00000038582	Pptc7	5	122284365	122324281	ENSMUST00000053426.14	4284	4309	+	-2.38346	2.28e-05	0.164	AAAAAAAAAAAAAAAAAAAGAAAAGA
ENSMUSG00000038582	Pptc7	5	122284365	122324281	ENSMUST00000053426.14	4288	4313	+	-6.72932	7.72e-05	0.249	AAAAAAAAAAAAAAAGAAAAGAAAAA
ENSMUSG00000038582	Pptc7	5	122284365	122324281	ENSMUST00000053426.14	4298	4323	+	0.323308	1.09e-05	0.143	AAAAAGAAAAGAAAAACATAAAACAA
ENSMUSG00000038582	Pptc7	5	122284365	122324281	ENSMUST00000053426.14	4297	4322	+	2	6.82e-06	0.137	AAAAAAGAAAAGAAAAACATAAAACA
ENSMUSG00000038587	Akap12	10	4266380	4359470	ENSMUST00000045730.6	2400	2425	+	-5.96992	6.52e-05	0.245	AAAAATCCAAGTCAAAACTGGAAGAG
ENSMUSG00000038587	Akap12	10	4266380	4359470	ENSMUST00000045730.6	3736	3761	+	-6.39098	7.21e-05	0.249	AGAACACAGGGAAAAACCAGGAAGGG
ENSMUSG00000038646	Ramac	7	81762925	81769491	ENSMUST00000042166.10	1146	1171	+	-1.36842	1.68e-05	0.148	CTTACAACAAGGAAGACATGGATGTG
ENSMUSG00000038717	Atp5l	9	44912557	44920742	ENSMUST00000216815.1	650	675	+	-7.42857	9.08e-05	0.254	AAAAAAAAAAAAAGAAAAGAAAAGAA
ENSMUSG00000038717	Atp5l	9	44912557	44920742	ENSMUST00000216815.1	648	673	+	0.609023	1.01e-05	0.142	AAAAAAAAAAAAAAAGAAAAGAAAAG
ENSMUSG00000038717	Atp5l	9	44912557	44920742	ENSMUST00000216815.1	645	670	+	-7.42857	9.08e-05	0.254	GAAAAAAAAAAAAAAAAAGAAAAGAA
ENSMUSG00000038717	Atp5l	9	44912557	44920742	ENSMUST00000216815.1	500	525	+	-6.83459	7.9e-05	0.251	AAAAAAAGAACAAGAACCGCCAGGCG
ENSMUSG00000038717	Atp5l	9	44912557	44920742	ENSMUST00000216815.1	653	678	+	2.30075	6.11e-06	0.137	AAAAAAAAAAGAAAAGAAAAGAAAAG
ENSMUSG00000038717	Atp5l	9	44912557	44920742	ENSMUST00000216815.1	6100	6125	+	-4.30827	4.19e-05	0.223	TAAAAAAGAGAGAGAGGCCAAAACTG
ENSMUSG00000038717	Atp5l	9	44912557	44920742	ENSMUST00000216815.1	3065	3090	+	-6.94737	8.13e-05	0.252	AAAAAATGAATGAATGCATGCATGAT
ENSMUSG00000038729	Pakap	4	57717657	57896984	ENSMUST00000107600.7	4386	4411	+	-2.17293	2.14e-05	0.16	GGACAAAGAAAGAAAGGAAGGAAGGG
ENSMUSG00000038729	Pakap	4	57717657	57896984	ENSMUST00000107600.7	3387	3412	+	-3.72932	3.52e-05	0.207	AATAAAAACAAAAAAACAAAGAAGCA
ENSMUSG00000038729	Pakap	4	57717657	57896984	ENSMUST00000107600.7	137	162	+	-7.54887	9.3e-05	0.254	AACACACAAAAAAACAAATGAAATGG
ENSMUSG00000038729	Pakap	4	57717657	57896984	ENSMUST00000107600.7	3392	3417	+	-5.42105	5.72e-05	0.243	AAACAAAAAAACAAAGAAGCAAAGCG
ENSMUSG00000038729	Pakap	4	57717657	57896984	ENSMUST00000107600.7	4387	4412	+	-4.58647	4.56e-05	0.23	GACAAAGAAAGAAAGGAAGGAAGGGG
ENSMUSG00000038807	Rap1gap2	11	74383356	74610915	ENSMUST00000102521.8	6350	6375	+	-7.41353	9.05e-05	0.254	AAACAAATTCTAAAAGGTTGAAAATG
ENSMUSG00000038984	Tspyl5	15	33683875	33687884	ENSMUST00000042021.4	3982	4007	+	1.54887	7.77e-06	0.137	AAAAAAATAAAAAAAATATTCTTGTG
ENSMUSG00000038984	Tspyl5	15	33683875	33687884	ENSMUST00000042021.4	2487	2512	+	-5.37594	5.66e-05	0.243	AAAGAAAAACCAAAAGGTCTCAAGAG
ENSMUSG00000039033	Tasp1	2	139833480	140066805	ENSMUST00000046656.8	2179	2204	+	-6.3985	7.22e-05	0.249	AATTAAAGTCAGAACGTTTTAAAGTA
ENSMUSG00000039086	Ss18l1	2	180042509	180070201	ENSMUST00000041126.8	2697	2722	+	-3.15038	2.93e-05	0.187	GAGAAGAAAAGAACAACCTTGAAGAT
ENSMUSG00000039095	En2	5	28165694	28172166	ENSMUST00000036177.8	1507	1532	+	-4.63158	4.64e-05	0.232	AACCAAAGAAGAAGAACCCTAACAAA
ENSMUSG00000039145	Camk1d	2	5293457	5714515	ENSMUST00000044009.13	4794	4819	+	-3.59398	3.35e-05	0.2	AAAAAACAAAACAAAATAAAAAAGAG
ENSMUSG00000039145	Camk1d	2	5293457	5714515	ENSMUST00000044009.13	4803	4828	+	-4.33835	4.22e-05	0.224	AACAAAATAAAAAAGAGCAGGAAAAG
ENSMUSG00000039145	Camk1d	2	5293457	5714515	ENSMUST00000044009.13	6742	6767	+	-6.88722	8e-05	0.252	AGTAAAAGAAGGGAAACTGTGCATTT
ENSMUSG00000039166	Akap7	10	25169090	25307870	ENSMUST00000175979.1	56	81	+	-7.76692	9.81e-05	0.255	AACCCCAGAGTGAAAACTCGGTTGTG
ENSMUSG00000039182	AW209491	13	14630154	14639096	ENSMUST00000038690.5	2110	2135	+	-4.42105	4.34e-05	0.227	ATTAATGGAAAGAAAGTCCTAAAAAC
ENSMUSG00000039182	AW209491	13	14630154	14639096	ENSMUST00000038690.5	1801	1826	+	-7.78195	9.85e-05	0.255	TTAGAAAAAAAAAAAAAACCCAATTG
ENSMUSG00000039182	AW209491	13	14630154	14639096	ENSMUST00000038690.5	1803	1828	+	-5.88722	6.39e-05	0.244	AGAAAAAAAAAAAAAACCCAATTGAC
ENSMUSG00000039252	Lgi2	5	52533517	52566462	ENSMUST00000039750.6	875	900	+	-6.48872	7.38e-05	0.249	ACCAGGAGAAGAAACTCAACGAAGTG
ENSMUSG00000039375	Wdr17	8	54629055	54887184	ENSMUST00000144711.8	639	664	+	-1.96241	1.99e-05	0.156	CCAAAAGAAAGGAAAAGTTGCATTTG
ENSMUSG00000039375	Wdr17	8	54629055	54887184	ENSMUST00000144711.8	332	357	+	-6.84962	7.93e-05	0.251	AACATAAAAAAACAATCACGGCAATT
ENSMUSG00000039375	Wdr17	8	54629055	54887184	ENSMUST00000144711.8	2218	2243	+	-4.96992	5.08e-05	0.238	AAACAAGAAGTAGAAAAACTAACGTG
ENSMUSG00000039419	Cntnap2	6	45059357	47304213	ENSMUST00000114641.7	6992	7017	+	-0.338346	1.28e-05	0.143	AAAAAAAAAAAAAACCCAAGACACTG
ENSMUSG00000039419	Cntnap2	6	45059357	47304213	ENSMUST00000114641.7	5150	5175	+	2.7594	5.28e-06	0.137	AACAAAAATATGGATACTTTCTAGTG
ENSMUSG00000039419	Cntnap2	6	45059357	47304213	ENSMUST00000114641.7	8633	8658	+	-6.56391	7.49e-05	0.249	AGAAAAAAAAAAAAAAAATAGAATAA
ENSMUSG00000039419	Cntnap2	6	45059357	47304213	ENSMUST00000114641.7	6988	7013	+	0.0225564	1.17e-05	0.143	AAAAAAAAAAAAAAAAAACCCAAGAC
ENSMUSG00000039419	Cntnap2	6	45059357	47304213	ENSMUST00000114641.7	7940	7965	+	-7.09023	8.41e-05	0.254	CTTAAAAGAAAAAAAAAAGGAAAGAA
ENSMUSG00000039419	Cntnap2	6	45059357	47304213	ENSMUST00000114641.7	9248	9273	+	-6.72932	7.72e-05	0.249	ATCACTGTCAATAAAACAGAGAAGTG
ENSMUSG00000039419	Cntnap2	6	45059357	47304213	ENSMUST00000114641.7	9299	9324	+	-4.93985	5.05e-05	0.238	GACAAAGGTAATAAAGATAGAAATGG
ENSMUSG00000039419	Cntnap2	6	45059357	47304213	ENSMUST00000114641.7	6990	7015	+	-0.571429	1.37e-05	0.143	AAAAAAAAAAAAAAAACCCAAGACAC
ENSMUSG00000039431	Mtmr7	8	40551095	40634797	ENSMUST00000048890.16	743	768	+	-5.48872	5.85e-05	0.244	CATCAGGAAAGCCAATCCTGGAAGTG
ENSMUSG00000039478	Micu3	8	40307458	40386308	ENSMUST00000136835.1	1821	1846	+	-3.35338	3.11e-05	0.195	AAAAGAGAAAATAAAACTTTCTCTTG
ENSMUSG00000039478	Micu3	8	40307458	40386308	ENSMUST00000136835.1	2034	2059	+	-3.59398	3.35e-05	0.2	AAAAAGAAAGGGAAGGCAAGAGAGGG
ENSMUSG00000039546	Ajap1	4	153373221	153482811	ENSMUST00000105646.2	2503	2528	+	-5.1203	5.28e-05	0.238	AAAAGAAAAAGAAAAAAAGAATTGTG
ENSMUSG00000039546	Ajap1	4	153373221	153482811	ENSMUST00000105646.2	2501	2526	+	-4.15038	4.01e-05	0.22	TAAAAAGAAAAAGAAAAAAAGAATTG
ENSMUSG00000039546	Ajap1	4	153373221	153482811	ENSMUST00000105646.2	2506	2531	+	-5.93233	6.46e-05	0.245	AGAAAAAGAAAAAAAGAATTGTGTTC
ENSMUSG00000039629	Strip2	6	29917012	29959681	ENSMUST00000046028.11	5340	5365	+	0.81203	9.59e-06	0.141	TTAATAAAAAGAAAAACCTGGACTTA
ENSMUSG00000039661	Dusp26	8	31089471	31097047	ENSMUST00000036631.13	1607	1632	+	-7.06767	8.38e-05	0.254	AAACAAAGGACCACTGCCCTGAAGTA
ENSMUSG00000039697	Ncoa7	10	30628999	30803326	ENSMUST00000215740.1	177	202	+	-7.54887	9.3e-05	0.254	AAGAGAAGAAGGAACAGAAGGAACGG
ENSMUSG00000039706	Ldb2	5	44472132	44799680	ENSMUST00000199256.4	1934	1959	+	-4.87218	4.96e-05	0.238	AAAAAAGAAAAGAAAAGAAAAATATC
ENSMUSG00000039714	Cplx3	9	57599992	57606281	ENSMUST00000045068.9	1802	1827	+	1.39098	8.16e-06	0.138	AAACAGAGAAAAAAAGCATCATTGTG
ENSMUSG00000039756	Dnttip2	3	122274388	122285271	ENSMUST00000035776.9	2157	2182	+	-4.42105	4.34e-05	0.227	AGAAACAGAGGAAAAAGACGATTGTG
ENSMUSG00000039756	Dnttip2	3	122274388	122285271	ENSMUST00000035776.9	1602	1627	+	-6.80451	7.87e-05	0.251	AGAAAGAGGAGGAAAATAGTGAAGAA
ENSMUSG00000039809	Gabbr2	4	46662305	46991873	ENSMUST00000107749.3	5287	5312	+	-5.34586	5.61e-05	0.243	AATCAAAAAACAAAAGTATTGGATTG
ENSMUSG00000039809	Gabbr2	4	46662305	46991873	ENSMUST00000107749.3	5272	5297	+	-7.42105	9.06e-05	0.254	AAAAAAAAAAACAAAAATCAAAAAAC
ENSMUSG00000039809	Gabbr2	4	46662305	46991873	ENSMUST00000107749.3	5279	5304	+	-5.14286	5.3e-05	0.238	AAAACAAAAATCAAAAAACAAAAGTA
ENSMUSG00000039860	Srrm3	5	135806890	135874772	ENSMUST00000144211.1	1221	1246	+	1.18045	8.68e-06	0.141	AAAGAAAAAAACAAAGAGCGAAAGAG
ENSMUSG00000039910	Cited2	10	17723218	17725674	ENSMUST00000219558.1	1599	1624	+	-7.42105	9.06e-05	0.254	AAAAAAAAAACAAAAAAACAAACATT
ENSMUSG00000039943	Plcb4	2	135659011	136014593	ENSMUST00000110109.7	3112	3137	+	-5.79699	6.27e-05	0.244	AAAAAAAGAAACAGAAATTAAAATTC
ENSMUSG00000039983	Ccdc32	2	119017779	119029393	ENSMUST00000036470.13	1214	1239	+	-4.97744	5.09e-05	0.238	AGAAAAAGAAAAAAAAGTGTGAAAAC
ENSMUSG00000039983	Ccdc32	2	119017779	119029393	ENSMUST00000036470.13	1223	1248	+	-1.11278	1.56e-05	0.144	AAAAAAAGTGTGAAAACGTGGGTGTT
ENSMUSG00000039983	Ccdc32	2	119017779	119029393	ENSMUST00000036470.13	1215	1240	+	0.631579	1e-05	0.142	GAAAAAGAAAAAAAAGTGTGAAAACG
ENSMUSG00000040009	Gnaz	10	74967177	75016907	ENSMUST00000037813.4	2458	2483	+	-7.20301	8.66e-05	0.254	TACAAAAAAAAAACAGCTAAAACGTA
ENSMUSG00000040009	Gnaz	10	74967177	75016907	ENSMUST00000037813.4	2504	2529	+	-7.2782	8.79e-05	0.254	AAAAAAAAAAAAAAAAAAATTAACAC
ENSMUSG00000040009	Gnaz	10	74967177	75016907	ENSMUST00000037813.4	2499	2524	+	-1.6391	1.81e-05	0.15	AAAAAAAAAAAAAAAAAAAAAAAATT
ENSMUSG00000040009	Gnaz	10	74967177	75016907	ENSMUST00000037813.4	2500	2525	+	-1.6391	1.81e-05	0.15	AAAAAAAAAAAAAAAAAAAAAAATTA
ENSMUSG00000040009	Gnaz	10	74967177	75016907	ENSMUST00000037813.4	2506	2531	+	-1.6015	1.8e-05	0.15	AAAAAAAAAAAAAAAAATTAACACAG
ENSMUSG00000040009	Gnaz	10	74967177	75016907	ENSMUST00000037813.4	2505	2530	+	-2.90226	2.69e-05	0.177	AAAAAAAAAAAAAAAAAATTAACACA
ENSMUSG00000040037	Negr1	3	156561794	157316445	ENSMUST00000074015.10	4097	4122	+	-4.71429	4.75e-05	0.235	AAAGAAAGAAGGAAAAAATGATGATA
ENSMUSG00000040112	Mrps35	6	147042764	147073991	ENSMUST00000149660.1	2791	2816	+	-2.33083	2.25e-05	0.164	GAGACAAGAAAGCAAACACTGAAGAA
ENSMUSG00000040181	Fmo1	1	162829561	162866610	ENSMUST00000193766.1	871	896	+	-6.30075	7.06e-05	0.249	AGGAGGTAAAGGAAAACTCTGTCGTG
ENSMUSG00000040276	Pacsin1	17	27655509	27711482	ENSMUST00000232437.1	1747	1772	+	-7.69925	9.61e-05	0.255	AAAAAAAAAAAAAAAGAAGAAATACG
ENSMUSG00000040276	Pacsin1	17	27655509	27711482	ENSMUST00000232437.1	1752	1777	+	3.18797	4.49e-06	0.137	AAAAAAAAAAGAAGAAATACGAAGAG
ENSMUSG00000040321	Zfp770	2	114193461	114201469	ENSMUST00000050668.3	1388	1413	+	-2.57895	2.42e-05	0.169	AAAAGAAGAAGAAAACTCTGGCTTTG
ENSMUSG00000040321	Zfp770	2	114193461	114201469	ENSMUST00000050668.3	1387	1412	+	-4.95489	5.06e-05	0.238	AAAAAGAAGAAGAAAACTCTGGCTTT
ENSMUSG00000040325	Dcaf1	9	106821874	106880992	ENSMUST00000161758.2	3965	3990	+	-6.10526	6.73e-05	0.247	AAGAGAGGATGAAAAGCCCTTTTGGG
ENSMUSG00000040325	Dcaf1	9	106821874	106880992	ENSMUST00000161758.2	369	394	+	-1.96992	2e-05	0.156	AGAAAAGGAAGGAATTGTTGAAAATC
ENSMUSG00000040380	Cbln3	14	55878913	55884392	ENSMUST00000063871.12	161	186	+	-7.06015	8.37e-05	0.254	ACAGAAGACAGGAAAATCTGTGAGTT
ENSMUSG00000040380	Cbln3	14	55878913	55884392	ENSMUST00000063871.12	2355	2380	+	-6.34586	7.15e-05	0.249	CAAAGAAAGAAATAAGGATGGAGGTG
ENSMUSG00000040380	Cbln3	14	55878913	55884392	ENSMUST00000063871.12	4551	4576	+	-7.64662	9.52e-05	0.254	GACAGAAGCAGGAAGATCTGGAGTTG
ENSMUSG00000040389	Wdr47	3	108591279	108645719	ENSMUST00000051145.14	2925	2950	+	-7.65414	9.54e-05	0.254	AAATAAAGGTGACAGACCTGCAAGGG
ENSMUSG00000040430	Pitpnc1	11	107207892	107470699	ENSMUST00000103064.9	4694	4719	+	8.54887	8.16e-07	0.113	AAAAAAAAAAAGCAGAACTTGAATTG
ENSMUSG00000040430	Pitpnc1	11	107207892	107470699	ENSMUST00000103064.9	2534	2559	+	7.31579	1.19e-06	0.113	AAAAGAAAAAAAAATACTCTCAGGTG
ENSMUSG00000040430	Pitpnc1	11	107207892	107470699	ENSMUST00000103064.9	2527	2552	+	-6.56391	7.49e-05	0.249	AAAAAAAAAAAGAAAAAAAAATACTC
ENSMUSG00000040430	Pitpnc1	11	107207892	107470699	ENSMUST00000103064.9	2110	2135	+	-4.18045	4.04e-05	0.221	AAAAAAAAAAACAAAAAAACGAAAGG
ENSMUSG00000040430	Pitpnc1	11	107207892	107470699	ENSMUST00000103064.9	2532	2557	+	-5.58647	5.98e-05	0.244	AAAAAAGAAAAAAAAATACTCTCAGG
ENSMUSG00000040430	Pitpnc1	11	107207892	107470699	ENSMUST00000103064.9	2105	2130	+	0.037594	1.17e-05	0.143	AAACAAAAAAAAAAAACAAAAAAACG
ENSMUSG00000040430	Pitpnc1	11	107207892	107470699	ENSMUST00000103064.9	2111	2136	+	5.78947	1.84e-06	0.113	AAAAAAAAAACAAAAAAACGAAAGGA
ENSMUSG00000040430	Pitpnc1	11	107207892	107470699	ENSMUST00000103064.9	4695	4720	+	-5.69173	6.13e-05	0.244	AAAAAAAAAAGCAGAACTTGAATTGC
ENSMUSG00000040430	Pitpnc1	11	107207892	107470699	ENSMUST00000103064.9	5331	5356	+	-5.35338	5.63e-05	0.243	TACAAATAAATAAAAATTTAAAAGTA
ENSMUSG00000040430	Pitpnc1	11	107207892	107470699	ENSMUST00000103064.9	4689	4714	+	-7.54887	9.3e-05	0.254	GAAGAAAAAAAAAAAAGCAGAACTTG
ENSMUSG00000040455	Usp45	4	21767156	21837872	ENSMUST00000065111.14	3880	3905	+	3.67669	3.79e-06	0.137	AGCAAAACAAAGAAAATATTCAGGTG
ENSMUSG00000040455	Usp45	4	21767156	21837872	ENSMUST00000065111.14	3641	3666	+	-5.99248	6.54e-05	0.245	ATAGGAATATAGAATACTTTAAAGTT
ENSMUSG00000040455	Usp45	4	21767156	21837872	ENSMUST00000065111.14	1438	1463	+	-1.15038	1.58e-05	0.145	ACCCAAAGAATGACAACTTGGAAGCC
ENSMUSG00000040473	Cfap69	5	5579278	5664239	ENSMUST00000054865.12	2538	2563	+	-5.42105	5.72e-05	0.243	ACAACAGATGAAAAATCTTTGAACTC
ENSMUSG00000040473	Cfap69	5	5579278	5664239	ENSMUST00000054865.12	2751	2776	+	-6.96992	8.16e-05	0.252	AAAACATTAAAGAAAGCAAAGAAGCT
ENSMUSG00000040536	Necab1	4	14952245	15149794	ENSMUST00000041606.13	4396	4421	+	5.51128	2e-06	0.113	ATCAAAAGTAAAAATAAATTGAATCG
ENSMUSG00000040536	Necab1	4	14952245	15149794	ENSMUST00000041606.13	2243	2268	+	-3.98496	3.83e-05	0.217	AAGAAATTAAAACAAGCACAAAAGTT
ENSMUSG00000040612	Ildr2	1	166254139	166316823	ENSMUST00000111416.6	6924	6949	+	-6.1203	6.74e-05	0.247	ATAGAAAAAAAAAAAAGCCATCAGAG
ENSMUSG00000040618	Pck2	14	55540266	55551242	ENSMUST00000226519.1	3083	3108	+	-0.360902	1.29e-05	0.143	TTAAAAAGAAAATAAGATTTGCAGTT
ENSMUSG00000040640	Erc2	14	27622428	28478537	ENSMUST00000210135.1	1985	2010	+	-2.83459	2.64e-05	0.176	AGAAAAAAATTGAAAACTTGCAAGAA
ENSMUSG00000040640	Erc2	14	27622428	28478537	ENSMUST00000210135.1	6046	6071	+	-3.09023	2.88e-05	0.186	ATAAAATTAAGGAACCCTCGAAACTA
ENSMUSG00000040640	Erc2	14	27622428	28478537	ENSMUST00000210135.1	1745	1770	+	-5.18045	5.35e-05	0.239	CAGATTGCAAGCAACACATTGAAGTG
ENSMUSG00000040640	Erc2	14	27622428	28478537	ENSMUST00000210135.1	1394	1419	+	-0.157895	1.22e-05	0.143	AGAAAGAGAAGGAAAACATCCACCTG
ENSMUSG00000040659	Efhd2	4	141858142	141874920	ENSMUST00000036854.3	2103	2128	+	-0.218045	1.24e-05	0.143	AAAAAAAGAAAAAAAGAAAAAAACTA
ENSMUSG00000040797	Iqsec3	6	121372933	121473678	ENSMUST00000151397.2	993	1018	+	-3.52632	3.28e-05	0.199	ACCTAAAGAATAAACAGATTGAAATG
ENSMUSG00000041132	N4bp2l1	5	150571644	150597188	ENSMUST00000016279.10	384	409	+	-5.24812	5.46e-05	0.24	AGAAGAGCAAGGAAAGCAATGAGGAA
ENSMUSG00000041261	Car8	4	8143362	8239041	ENSMUST00000066674.7	2033	2058	+	-6.7218	7.71e-05	0.249	CAAAAAAAAAAAAAATCACAAGAGAT
ENSMUSG00000041261	Car8	4	8143362	8239041	ENSMUST00000066674.7	2284	2309	+	-4.72932	4.77e-05	0.235	AAACAAACAAAATGAACCCTGAAATT
ENSMUSG00000041261	Car8	4	8143362	8239041	ENSMUST00000066674.7	2031	2056	+	0.496241	1.04e-05	0.142	TACAAAAAAAAAAAAAATCACAAGAG
ENSMUSG00000041261	Car8	4	8143362	8239041	ENSMUST00000066674.7	2285	2310	+	2.78195	5.25e-06	0.137	AACAAACAAAATGAACCCTGAAATTG
ENSMUSG00000041268	Dmxl2	9	54365158	54501626	ENSMUST00000118163.7	7076	7101	+	-6.22556	6.94e-05	0.249	GCCTCAGGACAGAAAGCATCGAAGAG
ENSMUSG00000041268	Dmxl2	9	54365158	54501626	ENSMUST00000118163.7	4646	4671	+	-4.3985	4.32e-05	0.227	AAAAGAGAGAGAACAAATCAAAAGTA
ENSMUSG00000041488	Stx3	19	11775118	11819403	ENSMUST00000047698.13	940	965	+	-7.73684	9.71e-05	0.255	ATGAAACCAAAGATGACCTTGAACAG
ENSMUSG00000041488	Stx3	19	11775118	11819403	ENSMUST00000047698.13	1731	1756	+	-5.36842	5.65e-05	0.243	AACAAATTAATGAAAATGTAGAATTG
ENSMUSG00000041528	Rnf123	9	108051534	108083346	ENSMUST00000162355.7	2008	2033	+	-3	2.79e-05	0.182	AAGCAAGGGAGGAGACCACCGAAGAG
ENSMUSG00000041528	Rnf123	9	108051534	108083346	ENSMUST00000162355.7	2068	2093	+	5.51128	2e-06	0.113	AAAGACTCAAGAAACGCATTGAAGTG
ENSMUSG00000041528	Rnf123	9	108051534	108083346	ENSMUST00000162355.7	2998	3023	+	-3.39098	3.14e-05	0.196	AGAGGAGGAAGGATATCCTTGCAGAG
ENSMUSG00000041625	Ggact	14	122816223	122913757	ENSMUST00000227890.1	2743	2768	+	-5.93233	6.46e-05	0.245	AACAAAAGTAGAGCAACTATAAAACT
ENSMUSG00000041716	Gm20604	12	102741732	102758672	ENSMUST00000174651.1	1720	1745	+	-4.8797	4.97e-05	0.238	ATCTGAGGTACAAAAAGCTGAGTGTG
ENSMUSG00000041720	Pi4ka	16	17280351	17406314	ENSMUST00000232232.1	6603	6628	+	0.24812	1.11e-05	0.143	ATGAAAAAAATAAAAATCCCAAAATG
ENSMUSG00000041720	Pi4ka	16	17280351	17406314	ENSMUST00000232232.1	6605	6630	+	-5.63158	6.06e-05	0.244	GAAAAAAATAAAAATCCCAAAATGTG
ENSMUSG00000041720	Pi4ka	16	17280351	17406314	ENSMUST00000232232.1	441	466	+	-2.97744	2.77e-05	0.181	GTAGAAGAAAGCACAGCTCGGAAAGG
ENSMUSG00000041763	Tpp2	1	43933647	44003000	ENSMUST00000190401.6	4921	4946	+	0.766917	9.69e-06	0.141	AAAAAAAAAATAAAAACAGCAAAATT
ENSMUSG00000041763	Tpp2	1	43933647	44003000	ENSMUST00000190401.6	4928	4953	+	-0.699248	1.41e-05	0.143	AAATAAAAACAGCAAAATTTAAAGTT
ENSMUSG00000041773	Enc1	13	97241105	97253034	ENSMUST00000041623.8	1217	1242	+	-3.54887	3.31e-05	0.2	GAAAGAGTAAGGAGATCGTGGAAGAG
ENSMUSG00000041774	Ydjc	16	17144621	17160701	ENSMUST00000232479.1	1359	1384	+	-5.83459	6.33e-05	0.244	AACAGAAATAGGAAAATATGGCATCA
ENSMUSG00000041774	Ydjc	16	17144621	17160701	ENSMUST00000232479.1	1516	1541	+	-3.6015	3.36e-05	0.2	ACAAAACAAAACAAAACCCCAAACTT
ENSMUSG00000041817	Fam169a	13	97067286	97131013	ENSMUST00000169863.8	1630	1655	+	-0.947368	1.49e-05	0.143	ATCAAATATAGAAAAGTCTGATGGTA
ENSMUSG00000041817	Fam169a	13	97067286	97131013	ENSMUST00000169863.8	3533	3558	+	3.83459	3.54e-06	0.137	AAACCAAATAGCAAACCCTTGAAGTT
ENSMUSG00000041911	Dlx1	2	71528113	71533981	ENSMUST00000037119.3	2797	2822	+	1.65414	7.56e-06	0.137	ATAAAAGAAAAAGGAACAGTGAAGGC
ENSMUSG00000041911	Dlx1	2	71528113	71533981	ENSMUST00000037119.3	3517	3542	+	-6.09023	6.71e-05	0.247	ATAACAACAAAAGAAAGACCGAAGTA
ENSMUSG00000041986	Elmod1	9	53911457	53975301	ENSMUST00000048409.13	2363	2388	+	-2.70677	2.52e-05	0.173	AAAAAAACAAGATCATCCTCAAACTG
ENSMUSG00000042045	Sln	9	53850164	53854560	ENSMUST00000048485.6	162	187	+	-5.59398	6e-05	0.244	AGGAAGTGAAGACAAGCCTTGGTGTG
ENSMUSG00000042105	Inpp5f	7	128611328	128696425	ENSMUST00000043138.12	684	709	+	-1.30827	1.66e-05	0.147	AAGAAAGTAAAGAAAAGGAGAAACTG
ENSMUSG00000042109	Csdc2	15	81936759	81950941	ENSMUST00000152678.1	622	647	+	1.61654	7.64e-06	0.137	AAAAAAAGAAGAAGAAGAAGAAGATG
ENSMUSG00000042155	Klhl23	2	69821944	69836651	ENSMUST00000053087.3	2098	2123	+	-2.66165	2.47e-05	0.17	GAATAACAAAAGAAAAATGTGATGTG
ENSMUSG00000042182	Bend6	1	33852052	33907816	ENSMUST00000062289.10	551	576	+	-5.38346	5.68e-05	0.243	GTAACAAAATCGAAAGCCTGAAAGAA
ENSMUSG00000042182	Bend6	1	33852052	33907816	ENSMUST00000062289.10	2321	2346	+	-7.69925	9.61e-05	0.255	AGCTTGGGAAGGAGGATTTTAAAGTG
ENSMUSG00000042298	Ttc19	11	62281473	62328451	ENSMUST00000050646.12	2741	2766	+	-4.70677	4.74e-05	0.235	ATCACAGCATATGAAAATTTAAAGTG
ENSMUSG00000042363	Lgalsl	11	20823576	20831056	ENSMUST00000047028.8	2539	2564	+	-5.00752	5.13e-05	0.238	TACGGGAGTATAAAAGATTGGAAGTG
ENSMUSG00000042453	Reln	5	21884454	22344702	ENSMUST00000161356.7	5223	5248	+	-7.02256	8.27e-05	0.254	TGAAAACATAGGAAAACCTCGCTATG
ENSMUSG00000042453	Reln	5	21884454	22344702	ENSMUST00000161356.7	1799	1824	+	4.21805	3.09e-06	0.128	AAGGAAGAAAAGAACACATTGCACTG
ENSMUSG00000042487	Leo1	9	75441524	75466432	ENSMUST00000213767.1	483	508	+	-7.61654	9.44e-05	0.254	GAAATGGGATGGAGAGGATAAAAGTG
ENSMUSG00000042523	Dnal1	12	84114366	84147498	ENSMUST00000123491.7	3140	3165	+	-1.20301	1.6e-05	0.145	AAGAAAGGAAGGAAGGAAGGAAATGG
ENSMUSG00000042523	Dnal1	12	84114366	84147498	ENSMUST00000123491.7	3009	3034	+	-0.481203	1.33e-05	0.143	AAGGAAGGAAGGAAAGAAGGAAGGAG
ENSMUSG00000042523	Dnal1	12	84114366	84147498	ENSMUST00000123491.7	3076	3101	+	-7.09774	8.42e-05	0.254	AAGGAAGGAAGGAAGGAAGGAAGGAG
ENSMUSG00000042523	Dnal1	12	84114366	84147498	ENSMUST00000123491.7	2988	3013	+	-6.72932	7.72e-05	0.249	AAACAAAACCAAAAAAAACGGAAGGA
ENSMUSG00000042523	Dnal1	12	84114366	84147498	ENSMUST00000123491.7	3001	3026	+	-1.78195	1.88e-05	0.151	AAAAACGGAAGGAAGGAAGGAAAGAA
ENSMUSG00000042616	Oscp1	4	126058565	126092195	ENSMUST00000035497.4	2372	2397	+	1.45113	7.98e-06	0.137	AAAGAAAGAAAGAAAGAAAGAAAGAA
ENSMUSG00000042616	Oscp1	4	126058565	126092195	ENSMUST00000035497.4	2388	2413	+	1.45113	7.98e-06	0.137	AAAGAAAGAAAGAAAGAAAGAAAGAA
ENSMUSG00000042616	Oscp1	4	126058565	126092195	ENSMUST00000035497.4	1686	1711	+	-5.79699	6.27e-05	0.244	AACAAAACAAAAAAAAGTTTGGGGAC
ENSMUSG00000042616	Oscp1	4	126058565	126092195	ENSMUST00000035497.4	2315	2340	+	-3.60902	3.36e-05	0.2	AAAAGAACAAAGAAAGAAAGGAAGGA
ENSMUSG00000042616	Oscp1	4	126058565	126092195	ENSMUST00000035497.4	2396	2421	+	-5.88722	6.39e-05	0.244	AAAGAAAGAAAGAAAGAAAGAAAACA
ENSMUSG00000042616	Oscp1	4	126058565	126092195	ENSMUST00000035497.4	2368	2393	+	1.45113	7.98e-06	0.137	AAAGAAAGAAAGAAAGAAAGAAAGAA
ENSMUSG00000042616	Oscp1	4	126058565	126092195	ENSMUST00000035497.4	2320	2345	+	-5.30827	5.53e-05	0.24	AACAAAGAAAGAAAGGAAGGAAGGAA
ENSMUSG00000042616	Oscp1	4	126058565	126092195	ENSMUST00000035497.4	2356	2381	+	-1.20301	1.6e-05	0.145	AAGGAAGGAAGGAAAGAAAGAAAGAA
ENSMUSG00000042616	Oscp1	4	126058565	126092195	ENSMUST00000035497.4	2364	2389	+	-4.58647	4.56e-05	0.23	AAGGAAAGAAAGAAAGAAAGAAAGAA
ENSMUSG00000042616	Oscp1	4	126058565	126092195	ENSMUST00000035497.4	2384	2409	+	1.45113	7.98e-06	0.137	AAAGAAAGAAAGAAAGAAAGAAAGAA
ENSMUSG00000042616	Oscp1	4	126058565	126092195	ENSMUST00000035497.4	2376	2401	+	1.45113	7.98e-06	0.137	AAAGAAAGAAAGAAAGAAAGAAAGAA
ENSMUSG00000042616	Oscp1	4	126058565	126092195	ENSMUST00000035497.4	2348	2373	+	-7.81955	9.92e-05	0.255	AAGGAAGGAAGGAAGGAAGGAAAGAA
ENSMUSG00000042616	Oscp1	4	126058565	126092195	ENSMUST00000035497.4	2416	2441	+	-7.49624	9.21e-05	0.254	AAAACAAATAAACAAACCTGGGGCTA
ENSMUSG00000042616	Oscp1	4	126058565	126092195	ENSMUST00000035497.4	2352	2377	+	-7.81955	9.92e-05	0.255	AAGGAAGGAAGGAAGGAAAGAAAGAA
ENSMUSG00000042616	Oscp1	4	126058565	126092195	ENSMUST00000035497.4	2328	2353	+	-7.81955	9.92e-05	0.255	AAGAAAGGAAGGAAGGAAGGAAGGAA
ENSMUSG00000042616	Oscp1	4	126058565	126092195	ENSMUST00000035497.4	2319	2344	+	-3.47368	3.22e-05	0.197	GAACAAAGAAAGAAAGGAAGGAAGGA
ENSMUSG00000042616	Oscp1	4	126058565	126092195	ENSMUST00000035497.4	2323	2348	+	-3.47368	3.22e-05	0.197	AAAGAAAGAAAGGAAGGAAGGAAGGA
ENSMUSG00000042616	Oscp1	4	126058565	126092195	ENSMUST00000035497.4	2360	2385	+	-2.89474	2.68e-05	0.177	AAGGAAGGAAAGAAAGAAAGAAAGAA
ENSMUSG00000042616	Oscp1	4	126058565	126092195	ENSMUST00000035497.4	2392	2417	+	1.45113	7.98e-06	0.137	AAAGAAAGAAAGAAAGAAAGAAAGAA
ENSMUSG00000042616	Oscp1	4	126058565	126092195	ENSMUST00000035497.4	2380	2405	+	1.45113	7.98e-06	0.137	AAAGAAAGAAAGAAAGAAAGAAAGAA
ENSMUSG00000042671	Rgs8	1	153653025	153700323	ENSMUST00000041776.11	5790	5815	+	-4.30827	4.19e-05	0.223	AACATAATAAACAAAACCTGAACAAG
ENSMUSG00000042671	Rgs8	1	153653025	153700323	ENSMUST00000041776.11	543	568	+	-7.08271	8.41e-05	0.254	AACAAAGGCATGAGGACTCGACTGGG
ENSMUSG00000042671	Rgs8	1	153653025	153700323	ENSMUST00000041776.11	4239	4264	+	-5.75188	6.22e-05	0.244	ATCATCAACAACAAAAAACTTAAGTG
ENSMUSG00000042671	Rgs8	1	153653025	153700323	ENSMUST00000041776.11	4113	4138	+	6.18797	1.65e-06	0.113	ACAAAAGAAAGAAGCTCCTGGATGTG
ENSMUSG00000042671	Rgs8	1	153653025	153700323	ENSMUST00000041776.11	7640	7665	+	-1.7594	1.87e-05	0.151	AATAATAGAAGGAAAATAAGGAACTC
ENSMUSG00000042700	Sipa1l1	12	82169320	82451786	ENSMUST00000166429.8	6653	6678	+	-5.78947	6.26e-05	0.244	AAAAATTAAATAAAAATTTTAAAAAG
ENSMUSG00000042700	Sipa1l1	12	82169320	82451786	ENSMUST00000166429.8	6672	6697	+	-4.09774	3.95e-05	0.22	TAAAAAGTAAAATAAAAATTTAACTG
ENSMUSG00000042797	Aqp11	7	97724006	97738289	ENSMUST00000205737.1	869	894	+	-4.71429	4.75e-05	0.235	AGTAAAAAAAATAAAACAGGAAATGG
ENSMUSG00000042797	Aqp11	7	97724006	97738289	ENSMUST00000205737.1	868	893	+	-5.2782	5.5e-05	0.24	AAGTAAAAAAAATAAAACAGGAAATG
ENSMUSG00000042834	Nrep	18	33437019	33464029	ENSMUST00000171533.8	2880	2905	+	-1.14286	1.58e-05	0.145	ATAAACAAAAATAAAATCTGACAATG
ENSMUSG00000042834	Nrep	18	33437019	33464029	ENSMUST00000171533.8	3151	3176	+	-7.74436	9.74e-05	0.255	AAATAAAGCAAGGAAACGGTATTGTG
ENSMUSG00000042834	Nrep	18	33437019	33464029	ENSMUST00000171533.8	1114	1139	+	-6.51128	7.41e-05	0.249	CAGACACTAAGAATAGCCCGGGAGTG
ENSMUSG00000043004	Gng2	14	19872559	19977627	ENSMUST00000160013.7	1173	1198	+	-2.42857	2.31e-05	0.165	AAAATAGAAAGAAATACATACATGTA
ENSMUSG00000043004	Gng2	14	19872559	19977627	ENSMUST00000160013.7	874	899	+	-7.47368	9.16e-05	0.254	TTATAAACAAAATAAACATTAAAGCC
ENSMUSG00000043004	Gng2	14	19872559	19977627	ENSMUST00000160013.7	3737	3762	+	0.150376	1.14e-05	0.143	TGTTAAAGCAGGAAAACCTGAATGTG
ENSMUSG00000043241	Upf2	2	5951469	6056703	ENSMUST00000060092.12	157	182	+	3.33835	4.27e-06	0.137	AAACAACAAGGAAAAAGACTGCAGTG
ENSMUSG00000043241	Upf2	2	5951469	6056703	ENSMUST00000060092.12	117	142	+	-6.32331	7.11e-05	0.249	GTAAAAAGTCAGCAAGTATGGAAGAA
ENSMUSG00000043241	Upf2	2	5951469	6056703	ENSMUST00000060092.12	264	289	+	-4.43609	4.36e-05	0.227	AAGACAAAAAGAAGAGACTGGAAGAA
ENSMUSG00000043388	Tmem130	5	144735915	144761818	ENSMUST00000061446.7	1824	1849	+	-5.35338	5.63e-05	0.243	AGCAAGGAAGGGCACACGTGGAGGTG
ENSMUSG00000043419	Rnf227	11	69340461	69342641	ENSMUST00000129321.1	923	948	+	6.96992	1.33e-06	0.113	AAAAAAAATAACAAAGCTTTGGCGTT
ENSMUSG00000043419	Rnf227	11	69340461	69342641	ENSMUST00000129321.1	1629	1654	+	-3.8797	3.7e-05	0.213	TAAAACACTAGTGACGCATTAAAGTG
ENSMUSG00000043542	Zc2hc1a	3	7503483	7553836	ENSMUST00000051064.8	1535	1560	+	-4.89474	4.99e-05	0.238	AAAAAAAAAAAGATGAAAAGGAAGAC
ENSMUSG00000043542	Zc2hc1a	3	7503483	7553836	ENSMUST00000051064.8	1530	1555	+	-7.80451	9.89e-05	0.255	CCTAAAAAAAAAAAAAGATGAAAAGG
ENSMUSG00000043542	Zc2hc1a	3	7503483	7553836	ENSMUST00000051064.8	1543	1568	+	-3.30075	3.06e-05	0.194	AAAGATGAAAAGGAAGACCTGAGGTC
ENSMUSG00000043991	Pura	18	36281097	36292535	ENSMUST00000051301.5	1666	1691	+	-6.01504	6.56e-05	0.245	AAAAAAAAAAAAAAACTCCAAGGGAG
ENSMUSG00000043991	Pura	18	36281097	36292535	ENSMUST00000051301.5	4701	4726	+	-7.45865	9.13e-05	0.254	CTAAGTAAAAAAGAAAACTTGAAATG
ENSMUSG00000043991	Pura	18	36281097	36292535	ENSMUST00000051301.5	2433	2458	+	-5.7218	6.18e-05	0.244	AAAAAAAGAGAAAGAAAAAGGAAATT
ENSMUSG00000043991	Pura	18	36281097	36292535	ENSMUST00000051301.5	4702	4727	+	-7.24812	8.73e-05	0.254	TAAGTAAAAAAGAAAACTTGAAATGC
ENSMUSG00000043991	Pura	18	36281097	36292535	ENSMUST00000051301.5	1664	1689	+	1.61654	7.64e-06	0.137	TAAAAAAAAAAAAAAAACTCCAAGGG
ENSMUSG00000043991	Pura	18	36281097	36292535	ENSMUST00000051301.5	4711	4736	+	-4.60902	4.6e-05	0.231	AAGAAAACTTGAAATGCATTGAAATA
ENSMUSG00000043991	Pura	18	36281097	36292535	ENSMUST00000051301.5	2434	2459	+	-6.83459	7.9e-05	0.251	AAAAAAGAGAAAGAAAAAGGAAATTT
ENSMUSG00000043991	Pura	18	36281097	36292535	ENSMUST00000051301.5	1665	1690	+	5.82707	1.82e-06	0.113	AAAAAAAAAAAAAAAACTCCAAGGGA
ENSMUSG00000043991	Pura	18	36281097	36292535	ENSMUST00000051301.5	3230	3255	+	-6.3985	7.22e-05	0.249	TAAAAAAAGAAAAAAGAAAAAAAGAG
ENSMUSG00000044067	Gpr22	12	31706867	31713947	ENSMUST00000057783.5	3379	3404	+	6.51128	1.49e-06	0.113	CACAAAAATAGGGAAACTTTAAAATT
ENSMUSG00000044067	Gpr22	12	31706867	31713947	ENSMUST00000057783.5	3037	3062	+	-3.7218	3.51e-05	0.207	TTAAAAGAGTGTATAACTTTAAAATG
ENSMUSG00000044067	Gpr22	12	31706867	31713947	ENSMUST00000057783.5	626	651	+	-4.3985	4.32e-05	0.227	ACCACGAAAAGAAAAAAATAGAACTG
ENSMUSG00000044071	Tafa2	10	123263996	123741204	ENSMUST00000050756.7	4105	4130	+	-6.20301	6.9e-05	0.249	ATCAATAGAAAAAAATAAATGAAATT
ENSMUSG00000044071	Tafa2	10	123263996	123741204	ENSMUST00000050756.7	2977	3002	+	3.60902	3.88e-06	0.137	ATAAAATAAAATAAAACCCGCCAGGG
ENSMUSG00000044098	Rsbn1	3	103914120	103966636	ENSMUST00000068879.10	4230	4255	+	-4.23308	4.1e-05	0.223	CAAATAAATAGGGAAACACTTCAATG
ENSMUSG00000044098	Rsbn1	3	103914120	103966636	ENSMUST00000068879.10	2953	2978	+	-5.39098	5.69e-05	0.243	ATCAAAAAAAGAATTCTCTGGAATAG
ENSMUSG00000044098	Rsbn1	3	103914120	103966636	ENSMUST00000068879.10	1068	1093	+	-3.8797	3.7e-05	0.213	GAAAAAGAAAAAGAAACATCGAGAAG
ENSMUSG00000044224	Dnajc21	15	10446756	10470516	ENSMUST00000147224.1	196	221	+	-7.48872	9.19e-05	0.254	GAGCAAGGAAAGAGAAAAATGAACTG
ENSMUSG00000044352	Sowaha	11	53476573	53480274	ENSMUST00000104955.3	2973	2998	+	-2.15038	2.13e-05	0.16	AGAAAATGAACAAACAAACAAAAGTG
ENSMUSG00000044352	Sowaha	11	53476573	53480274	ENSMUST00000104955.3	2944	2969	+	9.69173	5.24e-07	0.113	CCAGAAGAAAAAAAAACCTCAAAGTG
ENSMUSG00000044352	Sowaha	11	53476573	53480274	ENSMUST00000104955.3	3236	3261	+	0.699248	9.84e-06	0.142	AAAACTGATAAATAGAAACTGAAGTG
ENSMUSG00000044573	Acp1	12	30893326	30911589	ENSMUST00000062740.14	792	817	+	-3.93985	3.78e-05	0.217	AAAACAAAAACAAAAACCCAGAAAGT
ENSMUSG00000044573	Acp1	12	30893326	30911589	ENSMUST00000062740.14	1121	1146	+	-7.21053	8.67e-05	0.254	AACAAAAATAACAACGGATGGGAGCA
ENSMUSG00000044573	Acp1	12	30893326	30911589	ENSMUST00000062740.14	2998	3023	+	-7.64662	9.52e-05	0.254	GAAAATGCAAAGGAATTATGGAAGAG
ENSMUSG00000044573	Acp1	12	30893326	30911589	ENSMUST00000062740.14	793	818	+	0.496241	1.04e-05	0.142	AAACAAAAACAAAAACCCAGAAAGTA
ENSMUSG00000044573	Acp1	12	30893326	30911589	ENSMUST00000062740.14	778	803	+	-7.32331	8.89e-05	0.254	AACAAAAGAAAACAAAAACAAAAACA
ENSMUSG00000044629	Cnrip1	11	17051586	17079371	ENSMUST00000135637.1	1016	1041	+	-0.81203	1.45e-05	0.143	AAAAAAAAAAAAAAAAAAAAAAAAAG
ENSMUSG00000044629	Cnrip1	11	17051586	17079371	ENSMUST00000135637.1	1028	1053	+	-4.44361	4.36e-05	0.227	AAAAAAAAAAAAAGATCACATATGGG
ENSMUSG00000044629	Cnrip1	11	17051586	17079371	ENSMUST00000135637.1	1026	1051	+	-0.458647	1.33e-05	0.143	AAAAAAAAAAAAAAAGATCACATATG
ENSMUSG00000044629	Cnrip1	11	17051586	17079371	ENSMUST00000135637.1	1018	1043	+	-0.81203	1.45e-05	0.143	AAAAAAAAAAAAAAAAAAAAAAAGAT
ENSMUSG00000044667	Plppr4	3	117319139	117360876	ENSMUST00000061071.12	3704	3729	+	1.45113	7.98e-06	0.137	AAAGAAAGAAAGAAAGAAAGAAAGAA
ENSMUSG00000044667	Plppr4	3	117319139	117360876	ENSMUST00000061071.12	3672	3697	+	1.45113	7.98e-06	0.137	AAAGAAAGAAAGAAAGAAAGAAAGAA
ENSMUSG00000044667	Plppr4	3	117319139	117360876	ENSMUST00000061071.12	3724	3749	+	-5.16541	5.32e-05	0.238	AAAGAAAGAAAGAAAGAAAGAATTGG
ENSMUSG00000044667	Plppr4	3	117319139	117360876	ENSMUST00000061071.12	3712	3737	+	1.45113	7.98e-06	0.137	AAAGAAAGAAAGAAAGAAAGAAAGAA
ENSMUSG00000044667	Plppr4	3	117319139	117360876	ENSMUST00000061071.12	3732	3757	+	-7.62406	9.46e-05	0.254	AAAGAAAGAAAGAATTGGATGAATTG
ENSMUSG00000044667	Plppr4	3	117319139	117360876	ENSMUST00000061071.12	3708	3733	+	1.45113	7.98e-06	0.137	AAAGAAAGAAAGAAAGAAAGAAAGAA
ENSMUSG00000044667	Plppr4	3	117319139	117360876	ENSMUST00000061071.12	3680	3705	+	1.45113	7.98e-06	0.137	AAAGAAAGAAAGAAAGAAAGAAAGAA
ENSMUSG00000044667	Plppr4	3	117319139	117360876	ENSMUST00000061071.12	3696	3721	+	1.45113	7.98e-06	0.137	AAAGAAAGAAAGAAAGAAAGAAAGAA
ENSMUSG00000044667	Plppr4	3	117319139	117360876	ENSMUST00000061071.12	3688	3713	+	1.45113	7.98e-06	0.137	AAAGAAAGAAAGAAAGAAAGAAAGAA
ENSMUSG00000044667	Plppr4	3	117319139	117360876	ENSMUST00000061071.12	3634	3659	+	-7.82707	9.93e-05	0.255	AAAGAAAAAGAAAAAGAAAGAGAGAG
ENSMUSG00000044667	Plppr4	3	117319139	117360876	ENSMUST00000061071.12	3676	3701	+	1.45113	7.98e-06	0.137	AAAGAAAGAAAGAAAGAAAGAAAGAA
ENSMUSG00000044667	Plppr4	3	117319139	117360876	ENSMUST00000061071.12	3729	3754	+	-3.41353	3.17e-05	0.197	AAGAAAGAAAGAAAGAATTGGATGAA
ENSMUSG00000044667	Plppr4	3	117319139	117360876	ENSMUST00000061071.12	3692	3717	+	1.45113	7.98e-06	0.137	AAAGAAAGAAAGAAAGAAAGAAAGAA
ENSMUSG00000044667	Plppr4	3	117319139	117360876	ENSMUST00000061071.12	3664	3689	+	-5.16541	5.32e-05	0.238	AAAGAGAGAAAGAAAGAAAGAAAGAA
ENSMUSG00000044667	Plppr4	3	117319139	117360876	ENSMUST00000061071.12	3716	3741	+	1.45113	7.98e-06	0.137	AAAGAAAGAAAGAAAGAAAGAAAGAA
ENSMUSG00000044667	Plppr4	3	117319139	117360876	ENSMUST00000061071.12	3638	3663	+	-4.57895	4.55e-05	0.23	AAAAAGAAAAAGAAAGAGAGAGAGAG
ENSMUSG00000044667	Plppr4	3	117319139	117360876	ENSMUST00000061071.12	3684	3709	+	1.45113	7.98e-06	0.137	AAAGAAAGAAAGAAAGAAAGAAAGAA
ENSMUSG00000044667	Plppr4	3	117319139	117360876	ENSMUST00000061071.12	3668	3693	+	-4.58647	4.56e-05	0.23	AGAGAAAGAAAGAAAGAAAGAAAGAA
ENSMUSG00000044667	Plppr4	3	117319139	117360876	ENSMUST00000061071.12	3700	3725	+	1.45113	7.98e-06	0.137	AAAGAAAGAAAGAAAGAAAGAAAGAA
ENSMUSG00000044667	Plppr4	3	117319139	117360876	ENSMUST00000061071.12	3630	3655	+	1.33083	8.29e-06	0.138	AAGAAAAGAAAAAGAAAAAGAAAGAG
ENSMUSG00000044667	Plppr4	3	117319139	117360876	ENSMUST00000061071.12	3728	3753	+	-4.71429	4.75e-05	0.235	AAAGAAAGAAAGAAAGAATTGGATGA
ENSMUSG00000044667	Plppr4	3	117319139	117360876	ENSMUST00000061071.12	3720	3745	+	1.45113	7.98e-06	0.137	AAAGAAAGAAAGAAAGAAAGAAAGAA
ENSMUSG00000044912	Syt16	12	73997661	74273267	ENSMUST00000221220.1	2564	2589	+	-0.195489	1.23e-05	0.143	AAGAAGAAGAGGAAAACCTAGAAGAT
ENSMUSG00000044912	Syt16	12	73997661	74273267	ENSMUST00000221220.1	6718	6743	+	-5.7218	6.18e-05	0.244	GTGGGAGGTGGGAAGACCGGGAAGTG
ENSMUSG00000045031	Cetn4	3	37307749	37312708	ENSMUST00000140956.7	562	587	+	-6.08271	6.7e-05	0.247	AAAAAAAAAAAATGATGACTCAGGTG
ENSMUSG00000045031	Cetn4	3	37307749	37312708	ENSMUST00000140956.7	2277	2302	+	-5	5.12e-05	0.238	AAAAATGAGTGAAAAAGATGAAAAAG
ENSMUSG00000045034	Ankrd34b	13	92425896	92441658	ENSMUST00000061594.12	3287	3312	+	-6.29323	7.04e-05	0.249	AAAAAAAAAAAAGAAACAATGATTAA
ENSMUSG00000045038	Prkce	17	86167785	86657919	ENSMUST00000097275.8	3735	3760	+	1.45113	7.98e-06	0.137	AAAGAAAGAAAGAAAGAAAGAAAGAA
ENSMUSG00000045038	Prkce	17	86167785	86657919	ENSMUST00000097275.8	3755	3780	+	1.45113	7.98e-06	0.137	AAAGAAAGAAAGAAAGAAAGAAAGAA
ENSMUSG00000045038	Prkce	17	86167785	86657919	ENSMUST00000097275.8	3775	3800	+	-5.88722	6.39e-05	0.244	AAAGAAAGAAAGAAAGAAAGAAAACT
ENSMUSG00000045038	Prkce	17	86167785	86657919	ENSMUST00000097275.8	3731	3756	+	1.45113	7.98e-06	0.137	AAAGAAAGAAAGAAAGAAAGAAAGAA
ENSMUSG00000045038	Prkce	17	86167785	86657919	ENSMUST00000097275.8	3739	3764	+	1.45113	7.98e-06	0.137	AAAGAAAGAAAGAAAGAAAGAAAGAA
ENSMUSG00000045038	Prkce	17	86167785	86657919	ENSMUST00000097275.8	3767	3792	+	1.45113	7.98e-06	0.137	AAAGAAAGAAAGAAAGAAAGAAAGAA
ENSMUSG00000045038	Prkce	17	86167785	86657919	ENSMUST00000097275.8	3354	3379	+	1.03008	9.1e-06	0.141	AAAAAAAAAAAAAACAACTCGAAGAC
ENSMUSG00000045038	Prkce	17	86167785	86657919	ENSMUST00000097275.8	3747	3772	+	1.45113	7.98e-06	0.137	AAAGAAAGAAAGAAAGAAAGAAAGAA
ENSMUSG00000045038	Prkce	17	86167785	86657919	ENSMUST00000097275.8	3763	3788	+	1.45113	7.98e-06	0.137	AAAGAAAGAAAGAAAGAAAGAAAGAA
ENSMUSG00000045038	Prkce	17	86167785	86657919	ENSMUST00000097275.8	3743	3768	+	1.45113	7.98e-06	0.137	AAAGAAAGAAAGAAAGAAAGAAAGAA
ENSMUSG00000045038	Prkce	17	86167785	86657919	ENSMUST00000097275.8	3355	3380	+	-2.3609	2.27e-05	0.164	AAAAAAAAAAAAACAACTCGAAGACT
ENSMUSG00000045038	Prkce	17	86167785	86657919	ENSMUST00000097275.8	3727	3752	+	-5.16541	5.32e-05	0.238	GAAGAAAGAAAGAAAGAAAGAAAGAA
ENSMUSG00000045038	Prkce	17	86167785	86657919	ENSMUST00000097275.8	3691	3716	+	2.75188	5.3e-06	0.137	AAAAAAAAGCAGAAAGAAAGGAAGAG
ENSMUSG00000045038	Prkce	17	86167785	86657919	ENSMUST00000097275.8	3759	3784	+	1.45113	7.98e-06	0.137	AAAGAAAGAAAGAAAGAAAGAAAGAA
ENSMUSG00000045038	Prkce	17	86167785	86657919	ENSMUST00000097275.8	3771	3796	+	1.45113	7.98e-06	0.137	AAAGAAAGAAAGAAAGAAAGAAAGAA
ENSMUSG00000045038	Prkce	17	86167785	86657919	ENSMUST00000097275.8	1476	1501	+	-6.23308	6.95e-05	0.249	TGAAGAAACAGGAAACCCCTGACGAG
ENSMUSG00000045038	Prkce	17	86167785	86657919	ENSMUST00000097275.8	3751	3776	+	1.45113	7.98e-06	0.137	AAAGAAAGAAAGAAAGAAAGAAAGAA
ENSMUSG00000045092	S1pr1	3	115710433	115715072	ENSMUST00000055676.3	405	430	+	-5.47368	5.81e-05	0.244	CCATAAAAGAAAAAAGCATTGGATTG
ENSMUSG00000045106	Ccdc73	2	104867805	105017904	ENSMUST00000111114.7	539	564	+	-4.12782	3.99e-05	0.22	GAAAAAGAAATAGAAGGATTGAAGGA
ENSMUSG00000045114	Prrt2	7	127017531	127021211	ENSMUST00000160767.1	2820	2845	+	-0.759398	1.43e-05	0.143	AAAAAAAAAAAAAAAAGTTGGGGGAA
ENSMUSG00000045114	Prrt2	7	127017531	127021211	ENSMUST00000160767.1	2633	2658	+	-6.96992	8.16e-05	0.252	AAACAAACAAAAACAGGACCAAAGTT
ENSMUSG00000045201	Lrrc3b	14	15357515	15438987	ENSMUST00000055211.5	476	501	+	-5.39098	5.69e-05	0.243	CACCCAGGAAGGAAATCCAGAGTGTG
ENSMUSG00000045210	Vcpip1	1	9718622	9748382	ENSMUST00000057438.6	7667	7692	+	-1.81955	1.9e-05	0.152	GTAAAAAAAAAAAAAATTGTGAATTA
ENSMUSG00000045210	Vcpip1	1	9718622	9748382	ENSMUST00000057438.6	8847	8872	+	-5.50376	5.87e-05	0.244	AAAATATAGAAAACAGCAGTAAAGTC
ENSMUSG00000045348	Nyap1	5	137729899	137741607	ENSMUST00000118326.7	3500	3525	+	-5.58647	5.98e-05	0.244	AAAAAAAAAAAAAAAAAGCTGTCAGG
ENSMUSG00000045348	Nyap1	5	137729899	137741607	ENSMUST00000118326.7	3502	3527	+	0.533835	1.03e-05	0.142	AAAAAAAAAAAAAAAGCTGTCAGGAA
ENSMUSG00000045348	Nyap1	5	137729899	137741607	ENSMUST00000118326.7	3501	3526	+	0.0451128	1.17e-05	0.143	AAAAAAAAAAAAAAAAGCTGTCAGGA
ENSMUSG00000045377	Tmem88	11	69396519	69398234	ENSMUST00000050140.5	841	866	+	-0.150376	1.22e-05	0.143	AAATAATAAAAAAAAATTATAAAATG
ENSMUSG00000045589	Frrs1l	4	56957173	56990391	ENSMUST00000053681.5	3855	3880	+	1.45113	7.98e-06	0.137	AAAGAAAGAAAGAAAGAAAGAAAGAA
ENSMUSG00000045589	Frrs1l	4	56957173	56990391	ENSMUST00000053681.5	3859	3884	+	1.45113	7.98e-06	0.137	AAAGAAAGAAAGAAAGAAAGAAAGAA
ENSMUSG00000045589	Frrs1l	4	56957173	56990391	ENSMUST00000053681.5	3903	3928	+	-4.44361	4.36e-05	0.227	AAAGGAAGAAAGAAAGAAAGAGAGAG
ENSMUSG00000045589	Frrs1l	4	56957173	56990391	ENSMUST00000053681.5	3847	3872	+	1.45113	7.98e-06	0.137	AAAGAAAGAAAGAAAGAAAGAAAGAA
ENSMUSG00000045589	Frrs1l	4	56957173	56990391	ENSMUST00000053681.5	3979	4004	+	5.41353	2.06e-06	0.113	AAGAAAGAAAGGAAAGGAAGGAAGGA
ENSMUSG00000045589	Frrs1l	4	56957173	56990391	ENSMUST00000053681.5	3871	3896	+	1.45113	7.98e-06	0.137	AAAGAAAGAAAGAAAGAAAGAAAGAA
ENSMUSG00000045589	Frrs1l	4	56957173	56990391	ENSMUST00000053681.5	3867	3892	+	1.45113	7.98e-06	0.137	AAAGAAAGAAAGAAAGAAAGAAAGAA
ENSMUSG00000045589	Frrs1l	4	56957173	56990391	ENSMUST00000053681.5	3891	3916	+	-4.58647	4.56e-05	0.23	AAAGAAAGGAAGAAAGGAAGAAAGAA
ENSMUSG00000045589	Frrs1l	4	56957173	56990391	ENSMUST00000053681.5	3971	3996	+	-5.97744	6.52e-05	0.245	ATAGAAAGAAGAAAGAAAGGAAAGGA
ENSMUSG00000045589	Frrs1l	4	56957173	56990391	ENSMUST00000053681.5	3975	4000	+	-3.47368	3.22e-05	0.197	AAAGAAGAAAGAAAGGAAAGGAAGGA
ENSMUSG00000045589	Frrs1l	4	56957173	56990391	ENSMUST00000053681.5	3879	3904	+	3.14286	4.55e-06	0.137	AAAGAAAGAAAGAAAGAAAGGAAGAA
ENSMUSG00000045589	Frrs1l	4	56957173	56990391	ENSMUST00000053681.5	3851	3876	+	1.45113	7.98e-06	0.137	AAAGAAAGAAAGAAAGAAAGAAAGAA
ENSMUSG00000045589	Frrs1l	4	56957173	56990391	ENSMUST00000053681.5	3863	3888	+	1.45113	7.98e-06	0.137	AAAGAAAGAAAGAAAGAAAGAAAGAA
ENSMUSG00000045589	Frrs1l	4	56957173	56990391	ENSMUST00000053681.5	3899	3924	+	-3.86466	3.68e-05	0.213	GAAGAAAGGAAGAAAGAAAGAAAGAG
ENSMUSG00000045589	Frrs1l	4	56957173	56990391	ENSMUST00000053681.5	3843	3868	+	1.45113	7.98e-06	0.137	AAAGAAAGAAAGAAAGAAAGAAAGAA
ENSMUSG00000045589	Frrs1l	4	56957173	56990391	ENSMUST00000053681.5	3887	3912	+	-3.47368	3.22e-05	0.197	AAAGAAAGAAAGGAAGAAAGGAAGAA
ENSMUSG00000045589	Frrs1l	4	56957173	56990391	ENSMUST00000053681.5	3875	3900	+	1.45113	7.98e-06	0.137	AAAGAAAGAAAGAAAGAAAGAAAGGA
ENSMUSG00000045589	Frrs1l	4	56957173	56990391	ENSMUST00000053681.5	3883	3908	+	1.45113	7.98e-06	0.137	AAAGAAAGAAAGAAAGGAAGAAAGGA
ENSMUSG00000045589	Frrs1l	4	56957173	56990391	ENSMUST00000053681.5	3577	3602	+	-5.94737	6.48e-05	0.245	AAAAAGAAAAAAAACCAAGTGAAGTA
ENSMUSG00000045589	Frrs1l	4	56957173	56990391	ENSMUST00000053681.5	3983	4008	+	-1.20301	1.6e-05	0.145	AAGAAAGGAAAGGAAGGAAGGAAGAA
ENSMUSG00000045589	Frrs1l	4	56957173	56990391	ENSMUST00000053681.5	3839	3864	+	1.45113	7.98e-06	0.137	AAAGAAAGAAAGAAAGAAAGAAAGAA
ENSMUSG00000045589	Frrs1l	4	56957173	56990391	ENSMUST00000053681.5	4804	4829	+	-0.105263	1.21e-05	0.143	CTCAAAAACAAACAAGCATGGCTGTG
ENSMUSG00000045589	Frrs1l	4	56957173	56990391	ENSMUST00000053681.5	3835	3860	+	-5.16541	5.32e-05	0.238	GAAGAAAGAAAGAAAGAAAGAAAGAA
ENSMUSG00000045608	Dbx2	15	95623563	95655960	ENSMUST00000054244.6	2702	2727	+	-6.84962	7.93e-05	0.251	AAGTAAAAAAAAAAAAAACCAACGAG
ENSMUSG00000045608	Dbx2	15	95623563	95655960	ENSMUST00000054244.6	513	538	+	-6.58647	7.52e-05	0.249	AAAAGAAGAAAAAGAAAAAGAAAGAA
ENSMUSG00000045608	Dbx2	15	95623563	95655960	ENSMUST00000054244.6	507	532	+	-6.58647	7.52e-05	0.249	TAAAAAAAAAGAAGAAAAAGAAAAAG
ENSMUSG00000045608	Dbx2	15	95623563	95655960	ENSMUST00000054244.6	521	546	+	-6.85714	7.93e-05	0.251	AAAAAGAAAAAGAAAGAAAGAAGGAA
ENSMUSG00000045608	Dbx2	15	95623563	95655960	ENSMUST00000054244.6	525	550	+	-5.30827	5.53e-05	0.24	AGAAAAAGAAAGAAAGAAGGAAAAGA
ENSMUSG00000045671	Spred2	11	19924375	20024026	ENSMUST00000093299.12	741	766	+	-2.7218	2.53e-05	0.173	AGCGACAGAAAGACAAACTGGAAGTT
ENSMUSG00000045763	Basp1	15	25363277	25413764	ENSMUST00000058845.8	1652	1677	+	-5.26316	5.48e-05	0.24	AATAAAAAATAAAAAAAAAAGAAGTC
ENSMUSG00000045763	Basp1	15	25363277	25413764	ENSMUST00000058845.8	1070	1095	+	1.49624	7.91e-06	0.137	AAAGAAAAGAGAAAAAAAATAAAGAG
ENSMUSG00000045763	Basp1	15	25363277	25413764	ENSMUST00000058845.8	1762	1787	+	-2.78947	2.58e-05	0.175	TAAAAAAATAAAAAAAATGTACAATG
ENSMUSG00000046093	Hpcal4	4	123183227	123194701	ENSMUST00000059667.8	4570	4595	+	-6.69925	7.69e-05	0.249	CTTAAAGGAAGCAAAGAAGTCACGTG
ENSMUSG00000046182	Gsg1l	7	125878420	126082411	ENSMUST00000073935.6	3898	3923	+	-7.52632	9.27e-05	0.254	ATACTAAATAAATAGTCATGCAAGTG
ENSMUSG00000046402	Rbp1	9	98422961	98446575	ENSMUST00000052068.10	1146	1171	+	1.34586	8.26e-06	0.138	TGAAAAAAAAAAAAAACCACAAACTG
ENSMUSG00000046402	Rbp1	9	98422961	98446575	ENSMUST00000052068.10	1153	1178	+	-6.6391	7.6e-05	0.249	AAAAAAAAACCACAAACTGTAAATTC
ENSMUSG00000046442	Ppm1e	11	87226906	87359023	ENSMUST00000055438.4	4302	4327	+	-4.32331	4.2e-05	0.223	GAGGAGAAAAGAAAAATTTTGAGGTG
ENSMUSG00000046442	Ppm1e	11	87226906	87359023	ENSMUST00000055438.4	5071	5096	+	-3.1203	2.91e-05	0.187	GCAAAACAAATATAAACAAGAAAGTG
ENSMUSG00000046442	Ppm1e	11	87226906	87359023	ENSMUST00000055438.4	1221	1246	+	-6.22556	6.94e-05	0.249	CAGAGAGGATGAAAAGCAGCGAATTG
ENSMUSG00000046523	Kctd4	14	75955009	75966206	ENSMUST00000050120.3	2575	2600	+	-2.61654	2.44e-05	0.169	CAAAAAGAAAAAAAAAGGAGGCAGGG
ENSMUSG00000046523	Kctd4	14	75955009	75966206	ENSMUST00000050120.3	2813	2838	+	-5.30827	5.53e-05	0.24	CTAAAAGAAATAAATCCTTTAAAGGT
ENSMUSG00000046523	Kctd4	14	75955009	75966206	ENSMUST00000050120.3	3006	3031	+	-7.61654	9.44e-05	0.254	AATTAAAAAAAAAAAACTGTACAATT
ENSMUSG00000046523	Kctd4	14	75955009	75966206	ENSMUST00000050120.3	2812	2837	+	-7.18797	8.63e-05	0.254	ACTAAAAGAAATAAATCCTTTAAAGG
ENSMUSG00000046523	Kctd4	14	75955009	75966206	ENSMUST00000050120.3	2580	2605	+	-3.73684	3.52e-05	0.207	AGAAAAAAAAAGGAGGCAGGGAAGCA
ENSMUSG00000046573	Lyrm4	13	35978395	36117526	ENSMUST00000053265.7	1255	1280	+	-0.571429	1.37e-05	0.143	CCCAAGGAAAGCCATGCACTGAAGTG
ENSMUSG00000046607	Hrk	5	118164648	118189478	ENSMUST00000054836.6	3028	3053	+	-5.50376	5.87e-05	0.244	AAAAAAAAAAACCAACTTCCACAGTG
ENSMUSG00000046607	Hrk	5	118164648	118189478	ENSMUST00000054836.6	3004	3029	+	-3.07519	2.86e-05	0.185	AAAAAAAGAAGAAAAAAAGAGAAAAA
ENSMUSG00000046679	C87436	6	86438374	86473500	ENSMUST00000113698.7	511	536	+	-3.86466	3.68e-05	0.213	CAAAAAGAAAAGAACAAACTGGGCTG
ENSMUSG00000046679	C87436	6	86438374	86473500	ENSMUST00000113698.7	1746	1771	+	-3.69925	3.49e-05	0.206	ATCTAAGGAAGAGTGGCCTGAAAAGG
ENSMUSG00000046707	Csnk2a2	8	95446096	95490039	ENSMUST00000212214.1	5075	5100	+	-7.08271	8.41e-05	0.254	TAAAAGAAAAAACAAACTTTGAATCA
ENSMUSG00000046707	Csnk2a2	8	95446096	95490039	ENSMUST00000212214.1	1831	1856	+	-3.31579	3.08e-05	0.194	TACAAAAAAAAAAAAGGATTAAAACA
ENSMUSG00000046707	Csnk2a2	8	95446096	95490039	ENSMUST00000212214.1	557	582	+	-7.66165	9.55e-05	0.254	AGAAAAAGAAGATAAAACGAGAGGTT
ENSMUSG00000046707	Csnk2a2	8	95446096	95490039	ENSMUST00000212214.1	4018	4043	+	-7.18797	8.63e-05	0.254	AAAAAAAAAAAAAAGACCCCACAAAA
ENSMUSG00000046791	Riox1	12	83950608	83952951	ENSMUST00000053744.8	1673	1698	+	-7.27068	8.77e-05	0.254	ATCACACGGTGGAAAACTCTCGAGTT
ENSMUSG00000046818	Ddit4l	3	137621612	137628333	ENSMUST00000053855.7	1717	1742	+	-5.69925	6.14e-05	0.244	AAAAAAAAAAAGAAATGACTGTCTTT
ENSMUSG00000047013	Fbxo41	6	85469574	85502994	ENSMUST00000161078.7	5598	5623	+	-3.13534	2.91e-05	0.187	TTAAAAAAAAAAAAAACATTAACAGA
ENSMUSG00000047013	Fbxo41	6	85469574	85502994	ENSMUST00000161078.7	5599	5624	+	-6.91729	8.07e-05	0.252	TAAAAAAAAAAAAAACATTAACAGAG
ENSMUSG00000047084	Ngrn	7	80261215	80265374	ENSMUST00000138005.1	1066	1091	+	-1.50376	1.75e-05	0.15	ATAAAAGAATCCAAGTCTTGGAAGAG
ENSMUSG00000047228	A2ml1	6	128539821	128581608	ENSMUST00000060574.8	4488	4513	+	-3.44361	3.2e-05	0.197	AAAAGAAAAAAAAAAGTATGAGACTA
ENSMUSG00000047248	C2cd3	7	100372233	100470152	ENSMUST00000051777.14	5465	5490	+	-0.902256	1.48e-05	0.143	AAAAGAAGAAAGACAAGCAAGACGTG
ENSMUSG00000047261	Gap43	16	42248442	42340651	ENSMUST00000102817.4	997	1022	+	5.19549	2.23e-06	0.115	AAAAAAAGCAGGAAAGATCCCAAGTC
ENSMUSG00000047261	Gap43	16	42248442	42340651	ENSMUST00000102817.4	989	1014	+	5.53383	1.98e-06	0.113	AAAGAAAAAAAAAAAGCAGGAAAGAT
ENSMUSG00000047557	Lxn	3	67457998	67463926	ENSMUST00000058981.2	1029	1054	+	-5.45113	5.77e-05	0.244	ATAAAGAATAGTACTACCTAAAAATG
ENSMUSG00000047557	Lxn	3	67457998	67463926	ENSMUST00000058981.2	24	49	+	-4.13534	3.99e-05	0.22	GAAGAGGGAAGGAAGGCGCTGAGGAG
ENSMUSG00000047786	Lix1	17	17402672	17459387	ENSMUST00000115576.2	1009	1034	+	-7.13534	8.49e-05	0.254	AAAGAAAAAAAAGAAATCCTGAGCTT
ENSMUSG00000047786	Lix1	17	17402672	17459387	ENSMUST00000115576.2	1010	1035	+	2.08271	6.64e-06	0.137	AAGAAAAAAAAGAAATCCTGAGCTTG
ENSMUSG00000047786	Lix1	17	17402672	17459387	ENSMUST00000115576.2	85	110	+	1.22556	8.59e-06	0.14	AACAAAGATAAGTGAGCCTGAGAGGA
ENSMUSG00000047842	Diras2	13	52504380	52531279	ENSMUST00000057442.7	2360	2385	+	-3.2406	3.01e-05	0.191	ATAAAAGGAAATAAAGTAGGCATGTT
ENSMUSG00000047879	Usp14	18	9993066	10045119	ENSMUST00000092096.13	4157	4182	+	-6.93985	8.12e-05	0.252	AGAAAAGAAAGGAAGAAAGCTAACTG
ENSMUSG00000047879	Usp14	18	9993066	10045119	ENSMUST00000092096.13	4152	4177	+	8.06767	9.45e-07	0.113	AAAAAAGAAAAGAAAGGAAGAAAGCT
ENSMUSG00000047879	Usp14	18	9993066	10045119	ENSMUST00000092096.13	4148	4173	+	-5.16541	5.32e-05	0.238	TAATAAAAAAGAAAAGAAAGGAAGAA
ENSMUSG00000047907	Tshz2	2	169633013	170071816	ENSMUST00000109157.1	1563	1588	+	-7.05263	8.35e-05	0.254	ACCTAAGAGAGGAGGACTTGGAAGAC
ENSMUSG00000047907	Tshz2	2	169633013	170071816	ENSMUST00000109157.1	1443	1468	+	-2.43609	2.32e-05	0.166	AGTTAAAGAAAGAAAGCAAGAAGGAG
ENSMUSG00000048222	Mfap1b	2	121460235	121474067	ENSMUST00000056732.3	637	662	+	-0.654135	1.39e-05	0.143	ATGAAGAGATGGAAGTCATGGAGGTG
ENSMUSG00000048222	Mfap1b	2	121460235	121474067	ENSMUST00000056732.3	2824	2849	+	-6.10526	6.73e-05	0.247	GAAAAAAAAAAAAAGCCACAAGTGTG
ENSMUSG00000048222	Mfap1b	2	121460235	121474067	ENSMUST00000056732.3	2822	2847	+	0.969925	9.24e-06	0.141	GTGAAAAAAAAAAAAAGCCACAAGTG
ENSMUSG00000048222	Mfap1b	2	121460235	121474067	ENSMUST00000056732.3	2411	2436	+	-7.26316	8.75e-05	0.254	TAAAATAAAAAACAAACAGTAAAGCA
ENSMUSG00000048222	Mfap1b	2	121460235	121474067	ENSMUST00000056732.3	2115	2140	+	-1.51128	1.76e-05	0.15	CTCAAAAAGAAAAAAGAATTGTAGTA
ENSMUSG00000048251	Bcl11b	12	107910403	108003602	ENSMUST00000066060.10	3297	3322	+	-7.80451	9.89e-05	0.255	ATTAAAAAAAAAAAAACAAAAAAACA
ENSMUSG00000048251	Bcl11b	12	107910403	108003602	ENSMUST00000066060.10	3312	3337	+	-5.90977	6.42e-05	0.245	ACAAAAAAACAAAAAAATTTGTGGAG
ENSMUSG00000048251	Bcl11b	12	107910403	108003602	ENSMUST00000066060.10	263	288	+	-3.48872	3.23e-05	0.197	AAAAACAAAAACACAGCCCAGAAGAA
ENSMUSG00000048251	Bcl11b	12	107910403	108003602	ENSMUST00000066060.10	860	885	+	-7.7218	9.66e-05	0.255	GTCCCAAGCAGGAGAACATTGCAGGG
ENSMUSG00000048251	Bcl11b	12	107910403	108003602	ENSMUST00000066060.10	5890	5915	+	-7.18045	8.61e-05	0.254	AAAAAGAGAAAAAAAAAACAAAAACA
ENSMUSG00000048251	Bcl11b	12	107910403	108003602	ENSMUST00000066060.10	3305	3330	+	-0.210526	1.24e-05	0.143	AAAAAAAACAAAAAAACAAAAAAATT
ENSMUSG00000048251	Bcl11b	12	107910403	108003602	ENSMUST00000066060.10	3303	3328	+	-7.31579	8.88e-05	0.254	AAAAAAAAAACAAAAAAACAAAAAAA
ENSMUSG00000048385	Scrt1	15	76516203	76522499	ENSMUST00000096365.4	562	587	+	-1.06015	1.54e-05	0.144	AAAGAAGGAAGGAAGGAAGGAGAGAG
ENSMUSG00000048385	Scrt1	15	76516203	76522499	ENSMUST00000096365.4	514	539	+	-5.2782	5.5e-05	0.24	AAGGAAGGAAGGAAAGAAGAGAAAAG
ENSMUSG00000048495	Tyw5	1	57388237	57407101	ENSMUST00000162686.7	1685	1710	+	-3	2.79e-05	0.182	AAAATAGGAAAGATAAGTCTGAGATT
ENSMUSG00000048495	Tyw5	1	57388237	57407101	ENSMUST00000162686.7	1653	1678	+	-7.71429	9.64e-05	0.255	ATAACAAGATAAAAAATTTAAAGATG
ENSMUSG00000048550	Thnsl1	2	21205724	21215009	ENSMUST00000054591.9	1510	1535	+	-7.75188	9.76e-05	0.255	AAAATGATAAGGAAAGAATAGCTGTG
ENSMUSG00000048583	Igf2	7	142650766	142666816	ENSMUST00000121128.7	2571	2596	+	-5.32331	5.56e-05	0.241	CATAATTGGATGAAAACATTGAAATG
ENSMUSG00000048747	E130114P18Rik	4	97568133	97778078	ENSMUST00000146447.7	712	737	+	-7.78195	9.85e-05	0.255	TGGAAAGGAAAAACAACCTCACAGGG
ENSMUSG00000048814	Lonrf2	1	38793645	38836711	ENSMUST00000147695.8	4	29	+	-6.40602	7.23e-05	0.249	AAAAAAAAAAAAAAAAGGTTCAATCA
ENSMUSG00000048814	Lonrf2	1	38793645	38836711	ENSMUST00000147695.8	2953	2978	+	-7.74436	9.74e-05	0.255	ATATAAGCAAGCCAAAACTGGACTTG
ENSMUSG00000048814	Lonrf2	1	38793645	38836711	ENSMUST00000147695.8	5	30	+	-1.87218	1.94e-05	0.154	AAAAAAAAAAAAAAAGGTTCAATCAG
ENSMUSG00000048814	Lonrf2	1	38793645	38836711	ENSMUST00000147695.8	1173	1198	+	-6.87218	7.96e-05	0.251	AAACACAGAAGGTAATATGTGAGGTG
ENSMUSG00000048895	Cdk5r1	11	80477023	80481184	ENSMUST00000053413.11	3505	3530	+	-0.917293	1.48e-05	0.143	AAAAGAAAAAAAAAAAAAGAAAAATG
ENSMUSG00000048895	Cdk5r1	11	80477023	80481184	ENSMUST00000053413.11	3507	3532	+	0.383459	1.07e-05	0.142	AAGAAAAAAAAAAAAAGAAAAATGTG
ENSMUSG00000048895	Cdk5r1	11	80477023	80481184	ENSMUST00000053413.11	3512	3537	+	1.06015	9.01e-06	0.141	AAAAAAAAAAAGAAAAATGTGAAAAA
ENSMUSG00000048895	Cdk5r1	11	80477023	80481184	ENSMUST00000053413.11	3513	3538	+	0.180451	1.13e-05	0.143	AAAAAAAAAAGAAAAATGTGAAAAAA
ENSMUSG00000049038	Mterf2	10	85119433	85128027	ENSMUST00000050813.3	1270	1295	+	-4.77444	4.85e-05	0.237	AATAAAGGATGGACATCTAGCAAGTC
ENSMUSG00000049225	Pdp1	4	11958184	11966452	ENSMUST00000108297.2	2366	2391	+	-7.6391	9.5e-05	0.254	TTCCTAAAAGGAAAAATCCTAAACTG
ENSMUSG00000049387	Cox7b2	5	71442824	71548205	ENSMUST00000050129.5	456	481	+	-5.07519	5.21e-05	0.238	AAACCAAACAAACAAAACTTGTAGTG
ENSMUSG00000049421	Zfp260	7	30094777	30107622	ENSMUST00000050735.11	3319	3344	+	2.81955	5.19e-06	0.137	GCAAAAGAAAAAAAATCATCAGAGTG
ENSMUSG00000049421	Zfp260	7	30094777	30107622	ENSMUST00000050735.11	1601	1626	+	-5.68421	6.12e-05	0.244	CATAGTGGGAAGAAACCTTTTAAGTG
ENSMUSG00000049550	Clip1	5	123577795	123684618	ENSMUST00000111566.8	3797	3822	+	3.29323	4.33e-06	0.137	AAGAAAGAAATAGAAACCCTAAAGCA
ENSMUSG00000049550	Clip1	5	123577795	123684618	ENSMUST00000111566.8	2979	3004	+	4.42105	2.89e-06	0.126	ACCAAAAGGAGGAACAGTTTAACGTG
ENSMUSG00000049550	Clip1	5	123577795	123684618	ENSMUST00000111566.8	5241	5266	+	-5.57895	5.97e-05	0.244	TAAAAGGGAGGGGAAAGCCCGAACTG
ENSMUSG00000049550	Clip1	5	123577795	123684618	ENSMUST00000111566.8	2445	2470	+	-6.2406	6.96e-05	0.249	AAGAGAAGGAGGACAGCCTGGAGGCC
ENSMUSG00000049792	Bag5	12	111709488	111713257	ENSMUST00000054636.6	1068	1093	+	-6.45865	7.33e-05	0.249	ATAAAAATAGAAAATGTTCTCAAGAG
ENSMUSG00000049882	Vcpkmt	12	69577628	69583110	ENSMUST00000238319.1	3047	3072	+	-7.5188	9.25e-05	0.254	CAAACATGATGAAGAATACCGAAGTG
ENSMUSG00000049892	Rasd1	11	59963181	59964944	ENSMUST00000062405.7	1473	1498	+	-6.57143	7.5e-05	0.249	CAAAAGAAAAACAAAACACAAAACTT
ENSMUSG00000049892	Rasd1	11	59963181	59964944	ENSMUST00000062405.7	528	553	+	-6.33083	7.13e-05	0.249	ACAAAACCAAAGAGAATGTGGACGTG
ENSMUSG00000050052	Tdrp	8	13952008	13975032	ENSMUST00000062613.11	1426	1451	+	-6.90977	8.05e-05	0.252	TAAACTGTGGATAAAACACTGAAGTG
ENSMUSG00000050323	Ndufaf6	4	11051045	11076205	ENSMUST00000058183.8	498	523	+	-4.66917	4.7e-05	0.234	ATGAAAGAGAAAAAAATCTGGATGAC
ENSMUSG00000050373	Snx21	2	164785823	164793816	ENSMUST00000173945.1	498	523	+	8.13534	9.29e-07	0.113	AAAACAACAAAAAAAGAATTGAAGAG
ENSMUSG00000050503	Fbxl22	9	66508375	66514609	ENSMUST00000056890.9	3860	3885	+	-1.03759	1.53e-05	0.144	AAAATACAGAGGAAAACCTGACTGAG
ENSMUSG00000050538	B230217C12Rik	11	97840780	97844099	ENSMUST00000155954.2	1121	1146	+	-7.54135	9.29e-05	0.254	TAAACAAGAAAAAAAGAATGAATGAA
ENSMUSG00000050711	Scg2	1	79434669	79440120	ENSMUST00000049972.5	1003	1028	+	-0.578947	1.37e-05	0.143	AAAAAAATGAACAAATCAATGAAGAG
ENSMUSG00000050751	Pgbd5	8	124369049	124439658	ENSMUST00000140012.7	3188	3213	+	-0.18797	1.23e-05	0.143	AACAAGAAAAATAAAAAATAAAAGTC
ENSMUSG00000050875	Minar2	18	59062248	59076962	ENSMUST00000154125.1	3155	3180	+	14.4812	9.32e-08	0.0887	AAGAAAAAAAAAAAAGCAATGAAGTT
ENSMUSG00000050875	Minar2	18	59062248	59076962	ENSMUST00000154125.1	3151	3176	+	-5.75188	6.22e-05	0.244	AAAAAAGAAAAAAAAAAAAGCAATGA
ENSMUSG00000050875	Minar2	18	59062248	59076962	ENSMUST00000154125.1	3147	3172	+	-5.15789	5.32e-05	0.238	AGAAAAAAAAGAAAAAAAAAAAAGCA
ENSMUSG00000050875	Minar2	18	59062248	59076962	ENSMUST00000154125.1	3150	3175	+	2.46617	5.81e-06	0.137	AAAAAAAGAAAAAAAAAAAAGCAATG
ENSMUSG00000050953	Gja1	10	56377330	56402513	ENSMUST00000220204.1	3024	3049	+	-7.05263	8.35e-05	0.254	AGAAAAGAAATTCAAAGCTGGGCGTG
ENSMUSG00000051098	Mblac2	13	81711341	81753275	ENSMUST00000057598.6	1180	1205	+	-6.45865	7.33e-05	0.249	AAAAAAGAAAAAAAAAAAAAAAAACC
ENSMUSG00000051098	Mblac2	13	81711341	81753275	ENSMUST00000057598.6	1191	1216	+	-7.42105	9.06e-05	0.254	AAAAAAAAAAAAACCAACCCAGAGTC
ENSMUSG00000051098	Mblac2	13	81711341	81753275	ENSMUST00000057598.6	1189	1214	+	-3.7218	3.51e-05	0.207	AAAAAAAAAAAAAAACCAACCCAGAG
ENSMUSG00000051098	Mblac2	13	81711341	81753275	ENSMUST00000057598.6	2651	2676	+	-7.77444	9.83e-05	0.255	TTAAATGTAAAGGATACAAGGAAGGG
ENSMUSG00000051098	Mblac2	13	81711341	81753275	ENSMUST00000057598.6	1187	1212	+	-7.31579	8.88e-05	0.254	AAAAAAAAAAAAAAAAACCAACCCAG
ENSMUSG00000051098	Mblac2	13	81711341	81753275	ENSMUST00000057598.6	1179	1204	+	-6.45865	7.33e-05	0.249	AAAAAAAGAAAAAAAAAAAAAAAAAC
ENSMUSG00000051730	Mettl5	2	69871198	69885615	ENSMUST00000135487.1	1285	1310	+	-6.23308	6.95e-05	0.249	ATAAAAAGAAAAAAAGCTCATATAAT
ENSMUSG00000051786	Tubgcp6	15	89098357	89123112	ENSMUST00000109353.8	6214	6239	+	-7.18045	8.61e-05	0.254	ATGAGAGGAAGGGATAACAGATAGTG
ENSMUSG00000052087	Rgs14	13	55369732	55384687	ENSMUST00000224185.1	209	234	+	8.78947	7.41e-07	0.113	AAAGAAAGAAAGAAAGAAAGAAAGAG
ENSMUSG00000052087	Rgs14	13	55369732	55384687	ENSMUST00000224185.1	167	192	+	-7.24812	8.73e-05	0.254	AAGAAAAAAGAAAAAGAAAGAGAGAG
ENSMUSG00000052087	Rgs14	13	55369732	55384687	ENSMUST00000224185.1	205	230	+	1.45113	7.98e-06	0.137	AAAGAAAGAAAGAAAGAAAGAAAGAA
ENSMUSG00000052087	Rgs14	13	55369732	55384687	ENSMUST00000224185.1	171	196	+	-4.57895	4.55e-05	0.23	AAAAAGAAAAAGAAAGAGAGAGAGAG
ENSMUSG00000052087	Rgs14	13	55369732	55384687	ENSMUST00000224185.1	163	188	+	7.36842	1.17e-06	0.113	AAAAAAGAAAAAAGAAAAAGAAAGAG
ENSMUSG00000052087	Rgs14	13	55369732	55384687	ENSMUST00000224185.1	213	238	+	2.17293	6.4e-06	0.137	AAAGAAAGAAAGAAAGAAAGAGAGAG
ENSMUSG00000052087	Rgs14	13	55369732	55384687	ENSMUST00000224185.1	197	222	+	-4.58647	4.56e-05	0.23	AGAGAAAGAAAGAAAGAAAGAAAGAA
ENSMUSG00000052087	Rgs14	13	55369732	55384687	ENSMUST00000224185.1	201	226	+	1.45113	7.98e-06	0.137	AAAGAAAGAAAGAAAGAAAGAAAGAA
ENSMUSG00000052087	Rgs14	13	55369732	55384687	ENSMUST00000224185.1	217	242	+	-2.88722	2.67e-05	0.177	AAAGAAAGAAAGAAAGAGAGAGAGAG
ENSMUSG00000052906	Ubxn8	8	33619586	33641967	ENSMUST00000095349.5	1039	1064	+	-7.26316	8.75e-05	0.254	AAAAGAGTAAGACAGACCTGGATGCA
ENSMUSG00000052906	Ubxn8	8	33619586	33641967	ENSMUST00000095349.5	353	378	+	-3.41353	3.17e-05	0.197	AAATGAAGTTGAAAAAACTGGAGGAG
ENSMUSG00000053137	Mapk11	15	89142486	89149628	ENSMUST00000230734.1	1524	1549	+	-0.736842	1.42e-05	0.143	CACACACAGAGGAATGCACGGATGTG
ENSMUSG00000053192	Mllt11	3	95219135	95232171	ENSMUST00000065482.5	1340	1365	+	0.804511	9.6e-06	0.141	CAAGAAGTAATGAGAACCTGGAAGTT
ENSMUSG00000053226	Dand5	8	84815404	84832409	ENSMUST00000065539.5	968	993	+	-3.78195	3.59e-05	0.21	AAAAAAGGTGAAAATTAGCTATAGTG
ENSMUSG00000053279	Aldh1a1	19	20492715	20643465	ENSMUST00000225337.2	184	209	+	-7.78947	9.87e-05	0.255	AGAACAGAAAGGAAGTCTCCAAAACG
ENSMUSG00000053310	Nrgn	9	37544492	37552904	ENSMUST00000065668.11	1005	1030	+	-7.57895	9.35e-05	0.254	AAAAAGAAAAAGAAAGAAAGAAAAAA
ENSMUSG00000053310	Nrgn	9	37544492	37552904	ENSMUST00000065668.11	991	1016	+	8.33835	8.73e-07	0.113	AAAAAAAGAAAGAAAAAAAGAAAAAG
ENSMUSG00000053310	Nrgn	9	37544492	37552904	ENSMUST00000065668.11	992	1017	+	-4.76692	4.83e-05	0.237	AAAAAAGAAAGAAAAAAAGAAAAAGA
ENSMUSG00000053519	Kcnip1	11	33629339	33993152	ENSMUST00000154760.1	3988	4013	+	2.24812	6.25e-06	0.137	AACTGAGGTAAGAAAAAAATAAAGTT
ENSMUSG00000053519	Kcnip1	11	33629339	33993152	ENSMUST00000154760.1	3116	3141	+	-7.09774	8.42e-05	0.254	ACCAAGGGAAAGGCACCCCCAAAGTC
ENSMUSG00000053693	Mast1	8	84911903	84937359	ENSMUST00000109741.8	3924	3949	+	-7.19549	8.64e-05	0.254	CACTGCGCAAACACAGCCTGGAAGTG
ENSMUSG00000053819	Camk2d	3	126596302	126846326	ENSMUST00000199300.4	3516	3541	+	-5	5.12e-05	0.238	AGCAAAAAAAGCAAAAACTTAAACAC
ENSMUSG00000053825	Ppfia2	10	106470339	106935952	ENSMUST00000217854.1	8665	8690	+	-4.33083	4.21e-05	0.224	ATAAAATAATAGACAACATTTGAGTC
ENSMUSG00000053825	Ppfia2	10	106470339	106935952	ENSMUST00000217854.1	1603	1628	+	0.390977	1.07e-05	0.142	GACAAAGGGAGAAAATGAATGAAGAG
ENSMUSG00000054021	Sirt5	13	43365496	43395203	ENSMUST00000222106.1	1093	1118	+	1.81203	7.25e-06	0.137	AAAAAAGAAAAAAGAACTTTCCAGAT
ENSMUSG00000054027	Nt5dc3	10	86779005	86838389	ENSMUST00000099396.2	3967	3992	+	-5.81203	6.29e-05	0.244	GAAAAAAAAAATCAAACTGTAAACCG
ENSMUSG00000054423	Cadps	14	12372563	12823079	ENSMUST00000224882.1	4299	4324	+	-7.40602	9.03e-05	0.254	AAATAAAAACAAAAAACAAAAAACTT
ENSMUSG00000054423	Cadps	14	12372563	12823079	ENSMUST00000224882.1	1897	1922	+	-7.45113	9.11e-05	0.254	ACCATTGGTAAGAATGTGTGGAAGAG
ENSMUSG00000054423	Cadps	14	12372563	12823079	ENSMUST00000224882.1	3049	3074	+	-7.34586	8.92e-05	0.254	AATAAATAGAAGAAATCTCAGAAGAC
ENSMUSG00000054423	Cadps	14	12372563	12823079	ENSMUST00000224882.1	4306	4331	+	-0.714286	1.42e-05	0.143	AACAAAAAACAAAAAACTTTGCGATC
ENSMUSG00000054423	Cadps	14	12372563	12823079	ENSMUST00000224882.1	2627	2652	+	-5.44361	5.75e-05	0.244	TTGAAGAAAAAGAACGCTTTGAAGAA
ENSMUSG00000054477	Kcnn2	18	45268860	45686024	ENSMUST00000066890.13	2815	2840	+	-4.79699	4.87e-05	0.237	CGCAAAAGTAAGAAAGCATCAACGGA
ENSMUSG00000054514	Atad3aos	4	155761178	155769264	ENSMUST00000067628.1	203	228	+	5.03008	2.33e-06	0.115	GAAGAGGAAGGGAAAACCTGAAGGTG
ENSMUSG00000054514	Atad3aos	4	155761178	155769264	ENSMUST00000067628.1	202	227	+	1.03759	9.07e-06	0.141	AGAAGAGGAAGGGAAAACCTGAAGGT
ENSMUSG00000054733	Msra	14	64122625	64455903	ENSMUST00000209392.1	494	519	+	0.699248	9.84e-06	0.142	AAAAAAAAAAAAAAACCATTCCTGTA
ENSMUSG00000055373	Fut9	4	25609332	25800244	ENSMUST00000084770.4	8177	8202	+	-6.34586	7.15e-05	0.249	AAAAAAGGGAAGAGTTCAAAAATGTG
ENSMUSG00000055373	Fut9	4	25609332	25800244	ENSMUST00000084770.4	6737	6762	+	-2.59398	2.43e-05	0.169	AAAAAACAAAACAAAACGATAAAGGA
ENSMUSG00000055373	Fut9	4	25609332	25800244	ENSMUST00000084770.4	2659	2684	+	8.87218	7.2e-07	0.113	ATAAATAGAAGTAAAACTTGAAAGAT
ENSMUSG00000055373	Fut9	4	25609332	25800244	ENSMUST00000084770.4	9216	9241	+	-2.52632	2.37e-05	0.169	CTAAAGAATAAAAAAACATTGAATAT
ENSMUSG00000055409	Nell1	7	49974864	50866608	ENSMUST00000081872.12	5606	5631	+	-5.42105	5.72e-05	0.243	AAAACAAAAACAAAAACATTGATCCA
ENSMUSG00000055567	Unc80	1	66468367	66699148	ENSMUST00000061620.16	11118	11143	+	-0.315789	1.28e-05	0.143	AAAAAAAAGAATAAAATTTGAAAGGC
ENSMUSG00000055567	Unc80	1	66468367	66699148	ENSMUST00000061620.16	11116	11141	+	-5.54887	5.92e-05	0.244	AAAAAAAAAAGAATAAAATTTGAAAG
ENSMUSG00000055567	Unc80	1	66468367	66699148	ENSMUST00000061620.16	11117	11142	+	-0.593985	1.38e-05	0.143	AAAAAAAAAGAATAAAATTTGAAAGG
ENSMUSG00000055567	Unc80	1	66468367	66699148	ENSMUST00000061620.16	594	619	+	-5.68421	6.12e-05	0.244	AACAACCGAAGGAAGACCTTCCAGAA
ENSMUSG00000056124	B4galt6	18	20684599	20746404	ENSMUST00000070080.5	5254	5279	+	-0.81203	1.45e-05	0.143	AAAAAAAAAAAAAAAAAAAAAAAGAA
ENSMUSG00000056124	B4galt6	18	20684599	20746404	ENSMUST00000070080.5	5274	5299	+	-3.04511	2.83e-05	0.184	AAAGAAAAAAAAAGAAAACTAAAATT
ENSMUSG00000056124	B4galt6	18	20684599	20746404	ENSMUST00000070080.5	5269	5294	+	-7.67669	9.57e-05	0.254	AAAAAAAAGAAAAAAAAAGAAAACTA
ENSMUSG00000056124	B4galt6	18	20684599	20746404	ENSMUST00000070080.5	5275	5300	+	-7.52632	9.27e-05	0.254	AAGAAAAAAAAAGAAAACTAAAATTC
ENSMUSG00000056124	B4galt6	18	20684599	20746404	ENSMUST00000070080.5	5262	5287	+	-1.08271	1.55e-05	0.144	AAAAAAAAAAAAAAAGAAAAAAAAAG
ENSMUSG00000056124	B4galt6	18	20684599	20746404	ENSMUST00000070080.5	5267	5292	+	-4.76692	4.83e-05	0.237	AAAAAAAAAAGAAAAAAAAAGAAAAC
ENSMUSG00000056124	B4galt6	18	20684599	20746404	ENSMUST00000070080.5	5264	5289	+	-7.42857	9.08e-05	0.254	AAAAAAAAAAAAAGAAAAAAAAAGAA
ENSMUSG00000056124	B4galt6	18	20684599	20746404	ENSMUST00000070080.5	5258	5283	+	-2.38346	2.28e-05	0.164	AAAAAAAAAAAAAAAAAAAGAAAAAA
ENSMUSG00000056124	B4galt6	18	20684599	20746404	ENSMUST00000070080.5	5252	5277	+	-0.81203	1.45e-05	0.143	AAAAAAAAAAAAAAAAAAAAAAAAAG
ENSMUSG00000056124	B4galt6	18	20684599	20746404	ENSMUST00000070080.5	5257	5282	+	-6.45865	7.33e-05	0.249	AAAAAAAAAAAAAAAAAAAAGAAAAA
ENSMUSG00000056158	Car10	11	93098028	93601749	ENSMUST00000107863.3	3292	3317	+	1.47368	7.94e-06	0.137	AAAAAAAAAAAAAAAATCAATAAATG
ENSMUSG00000056158	Car10	11	93098028	93601749	ENSMUST00000107863.3	3294	3319	+	-0.300752	1.27e-05	0.143	AAAAAAAAAAAAAATCAATAAATGTG
ENSMUSG00000056158	Car10	11	93098028	93601749	ENSMUST00000107863.3	3293	3318	+	-0.789474	1.44e-05	0.143	AAAAAAAAAAAAAAATCAATAAATGT
ENSMUSG00000056260	Lrif1	3	106684987	106736577	ENSMUST00000131330.2	666	691	+	-3.63158	3.39e-05	0.201	ATGGAGAAAAGTAAAAACTTGAAATG
ENSMUSG00000056260	Lrif1	3	106684987	106736577	ENSMUST00000131330.2	1607	1632	+	-3.48872	3.23e-05	0.197	AAAAGTAGAAGAAATGCTTTTTAGTC
ENSMUSG00000056260	Lrif1	3	106684987	106736577	ENSMUST00000131330.2	4548	4573	+	-3.97744	3.82e-05	0.217	GTCACAGAAAATAAACCACAAAAGAG
ENSMUSG00000056296	Synpr	14	13284780	13616340	ENSMUST00000145700.7	919	944	+	-7.45113	9.11e-05	0.254	ACAGAACAAACGAAGGCTAGGAAGTC
ENSMUSG00000056296	Synpr	14	13284780	13616340	ENSMUST00000145700.7	2347	2372	+	-7.16541	8.57e-05	0.254	AATACAATAGGGTAATCAATAAAGTG
ENSMUSG00000056296	Synpr	14	13284780	13616340	ENSMUST00000145700.7	2897	2922	+	-6.48872	7.38e-05	0.249	GAAAGTGGCAGTAAAGCAGGAACGTG
ENSMUSG00000057455	Rit2	18	30973489	31317290	ENSMUST00000082070.12	26	51	+	-5.23308	5.44e-05	0.24	GAAAAAAATGAGAAAGCAATGGAGAA
ENSMUSG00000057455	Rit2	18	30973489	31317290	ENSMUST00000082070.12	1271	1296	+	-4.6015	4.59e-05	0.231	AAAGAAAATCTGCAAACTTGTAACTG
ENSMUSG00000057455	Rit2	18	30973489	31317290	ENSMUST00000082070.12	2582	2607	+	1.90226	7.03e-06	0.137	CAAAATGGAAAGAAAAGATGAAACTT
ENSMUSG00000057715	A830018L16Rik	1	11414105	11975901	ENSMUST00000135014.7	5699	5724	+	-1.57895	1.79e-05	0.15	TTAAAAAAACAAAAAACCTTAGAAAG
ENSMUSG00000057715	A830018L16Rik	1	11414105	11975901	ENSMUST00000135014.7	6029	6054	+	3.03759	4.75e-06	0.137	AACAAAACAAAAAAAATGTGGAGGAG
ENSMUSG00000057738	Sptan1	2	29965560	30031451	ENSMUST00000113719.8	3897	3922	+	-2.35338	2.26e-05	0.164	ATGAAACTAAAGAATGGATTGAAGAG
ENSMUSG00000057738	Sptan1	2	29965560	30031451	ENSMUST00000113719.8	6081	6106	+	-1.86466	1.93e-05	0.153	CTCAGAGGAAAGCAAAGCTGGATGAG
ENSMUSG00000057766	Ankrd29	18	12252362	12305797	ENSMUST00000118525.8	1743	1768	+	5.97744	1.75e-06	0.113	AAAAAAAAAAAAAAAACCTCAACTTT
ENSMUSG00000057766	Ankrd29	18	12252362	12305797	ENSMUST00000118525.8	1744	1769	+	-7.65414	9.54e-05	0.254	AAAAAAAAAAAAAAACCTCAACTTTT
ENSMUSG00000057766	Ankrd29	18	12252362	12305797	ENSMUST00000118525.8	1742	1767	+	5.96241	1.76e-06	0.113	AAAAAAAAAAAAAAAAACCTCAACTT
ENSMUSG00000057894	Zfp329	7	12804977	12818858	ENSMUST00000072222.7	5627	5652	+	0.496241	1.04e-05	0.142	AAAAAAAAAAAAAAACCAAGTAAATA
ENSMUSG00000057894	Zfp329	7	12804977	12818858	ENSMUST00000072222.7	2067	2092	+	-7.41353	9.05e-05	0.254	TATTATAGAGTCAAAGCTTGGAAGTG
ENSMUSG00000057894	Zfp329	7	12804977	12818858	ENSMUST00000072222.7	5626	5651	+	-4.77444	4.85e-05	0.237	AAAAAAAAAAAAAAAACCAAGTAAAT
ENSMUSG00000057894	Zfp329	7	12804977	12818858	ENSMUST00000072222.7	552	577	+	2.78195	5.25e-06	0.137	AAAAAAATTAAGAAAAGAAGCAAGAG
ENSMUSG00000057894	Zfp329	7	12804977	12818858	ENSMUST00000072222.7	5623	5648	+	0.639098	1e-05	0.142	AAAAAAAAAAAAAAAAAAACCAAGTA
ENSMUSG00000057914	Cacnb2	2	14603088	14987908	ENSMUST00000148676.7	3999	4024	+	9.37594	6e-07	0.113	AACAAAAGTACATATACTTTTAAGTG
ENSMUSG00000057914	Cacnb2	2	14603088	14987908	ENSMUST00000148676.7	3285	3310	+	5.25564	2.18e-06	0.115	AAAAAAAAAAAACACACCCTAAATTT
ENSMUSG00000057914	Cacnb2	2	14603088	14987908	ENSMUST00000148676.7	4230	4255	+	-0.0601504	1.2e-05	0.143	TACAAGGGAAGGAACATGTGAAAGGG
ENSMUSG00000058006	Mdn1	4	32657119	32775217	ENSMUST00000071642.10	8411	8436	+	-6.31579	7.09e-05	0.249	ATCAGGAAAACAAATACTATAAAGAG
ENSMUSG00000058006	Mdn1	4	32657119	32775217	ENSMUST00000071642.10	15394	15419	+	-6.29323	7.04e-05	0.249	AACAAAAATACACAGAGTTTTAAGAG
ENSMUSG00000058006	Mdn1	4	32657119	32775217	ENSMUST00000071642.10	1556	1581	+	-4.53383	4.51e-05	0.23	ATCTGAATAAGAAAGACCTGAATGAG
ENSMUSG00000058006	Mdn1	4	32657119	32775217	ENSMUST00000071642.10	14574	14599	+	-7.36842	8.96e-05	0.254	GAACAAAAATAAAAAACATCAAGATG
ENSMUSG00000058267	Mrps14	1	160195215	160202170	ENSMUST00000135680.7	2411	2436	+	9.28571	6.21e-07	0.113	AACAAACAAAAAAAAGCAATTGAGTG
ENSMUSG00000058267	Mrps14	1	160195215	160202170	ENSMUST00000135680.7	2017	2042	+	-7.30075	8.84e-05	0.254	AAAAAAAAACAAAAAACAAAAAAAAC
ENSMUSG00000058267	Mrps14	1	160195215	160202170	ENSMUST00000135680.7	2245	2270	+	-0.729323	1.42e-05	0.143	AAAAAAAGCAATTGAGCCGGGCAGTG
ENSMUSG00000058624	Gda	19	21391307	21473445	ENSMUST00000087600.9	4865	4890	+	0.511278	1.04e-05	0.142	AAAAAAAATTAAAAGACCAAAAAGAG
ENSMUSG00000058624	Gda	19	21391307	21473445	ENSMUST00000087600.9	4092	4117	+	-6.03008	6.59e-05	0.246	GTAAAAGGTTAGAAGGCATTAAAAGT
ENSMUSG00000058624	Gda	19	21391307	21473445	ENSMUST00000087600.9	4192	4217	+	-6.38346	7.2e-05	0.249	TTAAAAAAACAAAAAGGCAGGGAGGG
ENSMUSG00000058624	Gda	19	21391307	21473445	ENSMUST00000087600.9	4454	4479	+	7.17293	1.25e-06	0.113	AAAAAAAAAAAAAAACCTCTTCATTG
ENSMUSG00000058624	Gda	19	21391307	21473445	ENSMUST00000087600.9	4453	4478	+	-5.69925	6.14e-05	0.244	AAAAAAAAAAAAAAAACCTCTTCATT
ENSMUSG00000058624	Gda	19	21391307	21473445	ENSMUST00000087600.9	514	539	+	-0.676692	1.4e-05	0.143	AACAAAGGTTCCGGAGCACTGATGTG
ENSMUSG00000059142	Zfp945	17	22846697	22867134	ENSMUST00000160457.9	4227	4252	+	-5.78195	6.25e-05	0.244	GAAAAAAAAGGAAGAACTTCAGAGTA
ENSMUSG00000059142	Zfp945	17	22846697	22867134	ENSMUST00000160457.9	645	670	+	-7.18045	8.61e-05	0.254	ATAAATGGAAGGAATGTGGCAAAATG
ENSMUSG00000059142	Zfp945	17	22846697	22867134	ENSMUST00000160457.9	917	942	+	-3.95489	3.8e-05	0.217	AATAGTGGAATGAAATCACACAAGTG
ENSMUSG00000059173	Pde1a	2	79834453	80129458	ENSMUST00000102655.9	2202	2227	+	-7.66165	9.55e-05	0.254	AACAAAATGATGAAAACCCTGTTTTC
ENSMUSG00000059182	Skap2	6	51857422	52012549	ENSMUST00000203313.1	3533	3558	+	-6.09023	6.71e-05	0.247	ACATTGAAAAAAAAAGCACTGTATTG
ENSMUSG00000059182	Skap2	6	51857422	52012549	ENSMUST00000203313.1	2301	2326	+	-4.62406	4.63e-05	0.232	ATTAATAGGAAAAAAACGTTAAAAGG
ENSMUSG00000059187	Tafa1	6	96113154	96657198	ENSMUST00000122120.7	2190	2215	+	-7.77444	9.83e-05	0.255	GTAAAAAACAACAAAAACCTAAAATC
ENSMUSG00000059325	Hopx	5	77086988	77115121	ENSMUST00000081964.6	665	690	+	-2.60902	2.44e-05	0.169	AACTAAAAAAAAAAAAATCCAAAATA
ENSMUSG00000059325	Hopx	5	77086988	77115121	ENSMUST00000081964.6	1124	1149	+	-2.69925	2.51e-05	0.172	AGCTAAGGAAAAAAAAAGTTACAGAG
ENSMUSG00000059361	Nrsn2	2	152368755	152376638	ENSMUST00000079278.4	1067	1092	+	-4.60902	4.6e-05	0.231	AAGAAAGGTAATAAAAATATAAATTC
ENSMUSG00000059456	Ptk2b	14	66153257	66281052	ENSMUST00000022622.13	640	665	+	-7.32331	8.89e-05	0.254	AAAGAAGACAGGACCACATTGCTGTA
ENSMUSG00000059456	Ptk2b	14	66153257	66281052	ENSMUST00000022622.13	1544	1569	+	-3.78195	3.59e-05	0.21	ACCACAAAGGGGAAAAAATTAATGTG
ENSMUSG00000059974	Ntm	9	28994750	29963141	ENSMUST00000152513.1	2725	2750	+	1.12782	8.87e-06	0.141	AGAAAAGGATGGATAGCTGGGAGTTG
ENSMUSG00000059974	Ntm	9	28994750	29963141	ENSMUST00000152513.1	178	203	+	-5.61654	6.04e-05	0.244	CAAAAAAGAAGAAAAAGAAGAAAAAA
ENSMUSG00000059974	Ntm	9	28994750	29963141	ENSMUST00000152513.1	2318	2343	+	-5.91729	6.43e-05	0.245	ATAGAAAGATAGACAAAATAAAAGTT
ENSMUSG00000059974	Ntm	9	28994750	29963141	ENSMUST00000152513.1	187	212	+	-3.28571	3.05e-05	0.193	AGAAAAAGAAGAAAAAATATGAAAAC
ENSMUSG00000060371	Caln1	5	130369455	130847412	ENSMUST00000111288.3	4085	4110	+	-5.95489	6.49e-05	0.245	ATCATGGAAGGAAAGACATGAAAGAA
ENSMUSG00000060371	Caln1	5	130369455	130847412	ENSMUST00000111288.3	2436	2461	+	-7.53383	9.28e-05	0.254	AGCTAAGAAAAGGAGACCTAGAAGCT
ENSMUSG00000060371	Caln1	5	130369455	130847412	ENSMUST00000111288.3	5381	5406	+	-1.78195	1.88e-05	0.151	AAAGAAGGAAGGAAGGAAGGAAAGAA
ENSMUSG00000060371	Caln1	5	130369455	130847412	ENSMUST00000111288.3	2094	2119	+	-5.73684	6.19e-05	0.244	GAAAAAAGAAAAAAAAAAAAAAAGAA
ENSMUSG00000060371	Caln1	5	130369455	130847412	ENSMUST00000111288.3	5389	5414	+	-7.81955	9.92e-05	0.255	AAGGAAGGAAGGAAAGAAAGAAGGAA
ENSMUSG00000060371	Caln1	5	130369455	130847412	ENSMUST00000111288.3	2107	2132	+	-7.28571	8.81e-05	0.254	AAAAAAAAAAGAAAAAATCCATAACC
ENSMUSG00000060371	Caln1	5	130369455	130847412	ENSMUST00000111288.3	5405	5430	+	-7.67669	9.57e-05	0.254	AAAGAAGGAAGGAAGGAAGGAGGGAG
ENSMUSG00000060371	Caln1	5	130369455	130847412	ENSMUST00000111288.3	5401	5426	+	-2.75188	2.55e-05	0.173	AAAGAAAGAAGGAAGGAAGGAAGGAG
ENSMUSG00000060371	Caln1	5	130369455	130847412	ENSMUST00000111288.3	2109	2134	+	1.2406	8.56e-06	0.14	AAAAAAAAGAAAAAATCCATAACCTG
ENSMUSG00000060371	Caln1	5	130369455	130847412	ENSMUST00000111288.3	5385	5410	+	-7.81955	9.92e-05	0.255	AAGGAAGGAAGGAAGGAAAGAAAGAA
ENSMUSG00000060882	Kcnd2	6	21215503	21729805	ENSMUST00000081542.5	4238	4263	+	-5.89474	6.4e-05	0.244	TAAAAATAAAAAAAAAGTTTTATGTC
ENSMUSG00000060961	Slc4a4	5	88886486	89239653	ENSMUST00000148750.7	2668	2693	+	-7.30827	8.86e-05	0.254	AACCACAGCAAGAAAACTGATCAGTG
ENSMUSG00000060961	Slc4a4	5	88886486	89239653	ENSMUST00000148750.7	4059	4084	+	-4.93985	5.05e-05	0.238	AAAAAAAAAAAGAAGCATTTGAGGGT
ENSMUSG00000060961	Slc4a4	5	88886486	89239653	ENSMUST00000148750.7	4381	4406	+	-4.06767	3.92e-05	0.219	ATCAAAAGCAGAAAACACTAAAGGTA
ENSMUSG00000060961	Slc4a4	5	88886486	89239653	ENSMUST00000148750.7	4058	4083	+	7.29323	1.2e-06	0.113	AAAAAAAAAAAAGAAGCATTTGAGGG
ENSMUSG00000060961	Slc4a4	5	88886486	89239653	ENSMUST00000148750.7	4060	4085	+	-7.4812	9.17e-05	0.254	AAAAAAAAAAGAAGCATTTGAGGGTC
ENSMUSG00000060961	Slc4a4	5	88886486	89239653	ENSMUST00000148750.7	7058	7083	+	-7	8.2e-05	0.253	CTTTAAAAAAAAAAAACATTTGAGTT
ENSMUSG00000060961	Slc4a4	5	88886486	89239653	ENSMUST00000148750.7	3558	3583	+	-6.00752	6.55e-05	0.245	AGAAGAAAAAGAAAAAGAAGAAAGGA
ENSMUSG00000060961	Slc4a4	5	88886486	89239653	ENSMUST00000148750.7	3562	3587	+	1.34586	8.26e-06	0.138	GAAAAAGAAAAAGAAGAAAGGAAGTT
ENSMUSG00000061086	Myl4	11	104550663	104595753	ENSMUST00000155271.1	2919	2944	+	-6.58647	7.52e-05	0.249	ATGACCGAAAGGTAACCTAGGAAGGG
ENSMUSG00000061322	Dnaic1	4	41569775	41638158	ENSMUST00000102963.9	957	982	+	-7.62406	9.46e-05	0.254	AGAAGGAGAAGGCAAAGACTCCAGTG
ENSMUSG00000061322	Dnaic1	4	41569775	41638158	ENSMUST00000102963.9	1766	1791	+	-7.18045	8.61e-05	0.254	ACAGAAGAGGGAAAAATCTACAAGTG
ENSMUSG00000061524	Zic2	14	122475435	122479852	ENSMUST00000075888.5	2058	2083	+	-7.80451	9.89e-05	0.255	AAACATAAAAAAAAATTAAGAAAGTA
ENSMUSG00000061559	Wdr61	9	54714735	54734519	ENSMUST00000118771.7	2183	2208	+	-4.90226	5e-05	0.238	ATAAAAACCAAGTAAGGATGGATCTG
ENSMUSG00000061559	Wdr61	9	54714735	54734519	ENSMUST00000118771.7	230	255	+	3.02256	4.77e-06	0.137	CAAACAAAAAGGAAAACATTGAAACA
ENSMUSG00000061559	Wdr61	9	54714735	54734519	ENSMUST00000118771.7	231	256	+	-6.79699	7.85e-05	0.251	AAACAAAAAGGAAAACATTGAAACAG
ENSMUSG00000061601	Pclo	5	14514918	14863459	ENSMUST00000030691.16	16814	16839	+	-7.57143	9.34e-05	0.254	AACCAAAAAAAAAAAAAAAAAAAAAG
ENSMUSG00000061601	Pclo	5	14514918	14863459	ENSMUST00000030691.16	16817	16842	+	-7.53383	9.28e-05	0.254	CAAAAAAAAAAAAAAAAAAAAAGGTC
ENSMUSG00000061601	Pclo	5	14514918	14863459	ENSMUST00000030691.16	7609	7634	+	-5.50376	5.87e-05	0.244	ACCAGAGGCAAGCAAACCTCCAATTG
ENSMUSG00000061601	Pclo	5	14514918	14863459	ENSMUST00000030691.16	16815	16840	+	-6.99248	8.19e-05	0.253	ACCAAAAAAAAAAAAAAAAAAAAAGG
ENSMUSG00000061601	Pclo	5	14514918	14863459	ENSMUST00000030691.16	3684	3709	+	-5.4812	5.83e-05	0.244	ATCAAAAACTAGAAGAAAGTGAAGTA
ENSMUSG00000061601	Pclo	5	14514918	14863459	ENSMUST00000030691.16	15878	15903	+	-7.75188	9.76e-05	0.255	TTTGAAAAAAAAAAAAAACTGATGTA
ENSMUSG00000061601	Pclo	5	14514918	14863459	ENSMUST00000030691.16	16821	16846	+	-0.210526	1.24e-05	0.143	AAAAAAAAAAAAAAAAAAGGTCAATG
ENSMUSG00000061601	Pclo	5	14514918	14863459	ENSMUST00000030691.16	16823	16848	+	-0.0451128	1.19e-05	0.143	AAAAAAAAAAAAAAAAGGTCAATGTT
ENSMUSG00000061601	Pclo	5	14514918	14863459	ENSMUST00000030691.16	5527	5552	+	-7.63158	9.49e-05	0.254	ATCGAAGAAAGACAAAGATGAACTTC
ENSMUSG00000061601	Pclo	5	14514918	14863459	ENSMUST00000030691.16	7096	7121	+	-6.91729	8.07e-05	0.252	AACAAAAATTAGCTTACCTGAGACTG
ENSMUSG00000061601	Pclo	5	14514918	14863459	ENSMUST00000030691.16	4041	4066	+	-6.22556	6.94e-05	0.249	ACAGACAGAAGGAAAGCAGAGACGTA
ENSMUSG00000061601	Pclo	5	14514918	14863459	ENSMUST00000030691.16	14430	14455	+	-6.57143	7.5e-05	0.249	AGCTCATGAAGAAGACCTTGGAGGTG
ENSMUSG00000061601	Pclo	5	14514918	14863459	ENSMUST00000030691.16	3631	3656	+	-7.77444	9.83e-05	0.255	CCCAGAGAAAGAAACACCATCAATTG
ENSMUSG00000061601	Pclo	5	14514918	14863459	ENSMUST00000030691.16	15127	15152	+	-2.60902	2.44e-05	0.169	GAAAAAGGAAATGAAAACCGATGGTG
ENSMUSG00000061702	Tmem91	7	25669139	25675166	ENSMUST00000126983.1	794	819	+	-6.62406	7.57e-05	0.249	AACAAAAAAAAAAAAAACCCCAAACC
ENSMUSG00000061702	Tmem91	7	25669139	25675166	ENSMUST00000126983.1	795	820	+	0.0075188	1.18e-05	0.143	ACAAAAAAAAAAAAAACCCCAAACCC
ENSMUSG00000061751	Kalrn	16	33969073	34573532	ENSMUST00000114973.8	1998	2023	+	-5.62406	6.05e-05	0.244	ATCAAAGATTACTATGCACTGAAGGA
ENSMUSG00000061751	Kalrn	16	33969073	34573532	ENSMUST00000114973.8	4361	4386	+	-4.44361	4.36e-05	0.227	ACAAAAAAAACAAAAACAAAAAAAAG
ENSMUSG00000061751	Kalrn	16	33969073	34573532	ENSMUST00000114973.8	4363	4388	+	-6.95489	8.14e-05	0.252	AAAAAAAACAAAAACAAAAAAAAGTT
ENSMUSG00000061751	Kalrn	16	33969073	34573532	ENSMUST00000114973.8	7060	7085	+	-5.94737	6.48e-05	0.245	CAAACAAACAAACAAACATGGCAATG
ENSMUSG00000061751	Kalrn	16	33969073	34573532	ENSMUST00000114973.8	379	404	+	-6.83459	7.9e-05	0.251	AAAAGCAGAAGAAAGTCCGGGATGGG
ENSMUSG00000061762	Tac1	6	7554879	7565834	ENSMUST00000184481.1	207	232	+	-1.60902	1.8e-05	0.15	CAAGAAGAAAAGACAACAGAGAAGTT
ENSMUSG00000061859	Patj	4	98395785	98719603	ENSMUST00000238306.1	4841	4866	+	-6.42857	7.27e-05	0.249	ACAGAGACGAGGAGAACTTGGAGGTG
ENSMUSG00000061911	Myt1l	12	29528384	29923213	ENSMUST00000049784.16	1409	1434	+	-7.76692	9.81e-05	0.255	AAGAAGAAAATGAAGACCATCAAATG
ENSMUSG00000061911	Myt1l	12	29528384	29923213	ENSMUST00000049784.16	2401	2426	+	-7.47368	9.16e-05	0.254	AGAACAGAAAAGAGAGAGAGCAAGTG
ENSMUSG00000062151	Unc13c	9	73479422	73968966	ENSMUST00000184666.7	7634	7659	+	-7.30075	8.84e-05	0.254	AAAAAAAAAAAACAAACAAAAAAACC
ENSMUSG00000062151	Unc13c	9	73479422	73968966	ENSMUST00000184666.7	8076	8101	+	1.64662	7.58e-06	0.137	AAAAAAAGAAAAAAAATGGTAACCTG
ENSMUSG00000062151	Unc13c	9	73479422	73968966	ENSMUST00000184666.7	7630	7655	+	-5.74436	6.2e-05	0.244	AAAAAAAAAAAAAAAACAAACAAAAA
ENSMUSG00000062151	Unc13c	9	73479422	73968966	ENSMUST00000184666.7	3372	3397	+	-7.49624	9.21e-05	0.254	AAAACAGGACTAGTATCACTGAAGTA
ENSMUSG00000062151	Unc13c	9	73479422	73968966	ENSMUST00000184666.7	8333	8358	+	-5.21805	5.42e-05	0.24	GAAAAATGTAAAATAAACTAAAAGTA
ENSMUSG00000062151	Unc13c	9	73479422	73968966	ENSMUST00000184666.7	4217	4242	+	-6.70677	7.7e-05	0.249	AAAGAAAGAATGAAGATCAGGGAGAG
ENSMUSG00000062190	Lancl2	6	57702540	57739439	ENSMUST00000050077.14	1437	1462	+	-6.30827	7.08e-05	0.249	TTAAGGAGGAAAAATACTTGAAAGAG
ENSMUSG00000062296	Trank1	9	111311739	111395775	ENSMUST00000078626.7	2826	2851	+	-7.06767	8.38e-05	0.254	AGAAGAGGCTGAAACACTCAAAAGGG
ENSMUSG00000062296	Trank1	9	111311739	111395775	ENSMUST00000078626.7	1503	1528	+	-7.45865	9.13e-05	0.254	TGGAAAGACAGAAGTGGCCTGAAGTG
ENSMUSG00000062995	Ica1	6	8630527	8778488	ENSMUST00000038403.11	473	498	+	-2.01504	2.03e-05	0.157	AGAAAAGAGAAGAAAACATGTCAGGA
ENSMUSG00000063052	Lrrc40	3	158036662	158068487	ENSMUST00000072080.9	710	735	+	-4.93985	5.05e-05	0.238	ATAAGCAGAATGAAAAGATTAAAGCA
ENSMUSG00000063179	Pstk	7	131371141	131394482	ENSMUST00000208084.1	4451	4476	+	-7.03008	8.29e-05	0.254	TTGAAAAAAAAAAAAAAAATGGAGTT
ENSMUSG00000063179	Pstk	7	131371141	131394482	ENSMUST00000208084.1	1137	1162	+	-5.81955	6.3e-05	0.244	AAATAAAAATGAAAAATTTGCAAGGT
ENSMUSG00000063179	Pstk	7	131371141	131394482	ENSMUST00000208084.1	4452	4477	+	-7.5188	9.25e-05	0.254	TGAAAAAAAAAAAAAAAATGGAGTTA
ENSMUSG00000063200	Nol7	13	43398390	43407097	ENSMUST00000071926.4	754	779	+	-2.34586	2.26e-05	0.164	AAGATGAAGAAGAAAACTTATAAGTG
ENSMUSG00000063253	Scoc	8	83430084	83458391	ENSMUST00000081506.10	709	734	+	-5.20301	5.38e-05	0.24	ATATACAAAAAAATAACCATGTTGTG
ENSMUSG00000063430	Wscd2	5	113490333	113589725	ENSMUST00000180565.1	1321	1346	+	-5.27068	5.49e-05	0.24	AGAAAGAGAAGGAAAAGGAGGAGGAG
ENSMUSG00000063659	Zbtb18	1	177442351	177450764	ENSMUST00000077225.7	1666	1691	+	-2.54887	2.39e-05	0.169	CAAAAAAGAAGAAGATGCTTCAAGTT
ENSMUSG00000063659	Zbtb18	1	177442351	177450764	ENSMUST00000077225.7	1667	1692	+	-6.05263	6.63e-05	0.247	AAAAAAGAAGAAGATGCTTCAAGTTG
ENSMUSG00000063889	Crem	18	3266048	3337748	ENSMUST00000025069.10	2097	2122	+	-0.729323	1.42e-05	0.143	ACCTCAGGAAAGAATGAAAGGAAGTG
ENSMUSG00000063889	Crem	18	3266048	3337748	ENSMUST00000025069.10	210	235	+	-6.83459	7.9e-05	0.251	GGATAAATAAGGAAAACAGGGAAGGA
ENSMUSG00000064063	BC048507	13	67863326	67863925	ENSMUST00000078471.6	22	47	+	-7.29323	8.83e-05	0.254	AGAAAAGGTAGCAAACGCATACAGTT
ENSMUSG00000064065	Ipcef1	10	6885796	7052478	ENSMUST00000105617.7	492	517	+	-1.69173	1.84e-05	0.151	CACAAAGGATGAAGAATGTTACAGTG
ENSMUSG00000064329	Scn1a	2	66270778	66440840	ENSMUST00000112366.7	6075	6100	+	-6.31579	7.09e-05	0.249	ATACAATAAGAACAAACTCAAAGGTG
ENSMUSG00000064329	Scn1a	2	66270778	66440840	ENSMUST00000112366.7	6287	6312	+	-0.0451128	1.19e-05	0.143	AAACAACAAAAAAAAATAATAAATTG
ENSMUSG00000066392	Nrxn3	12	88722876	90334935	ENSMUST00000163134.7	6875	6900	+	8.28571	8.87e-07	0.113	ACAACAAAAAAGTAAACCTTAAAATG
ENSMUSG00000066392	Nrxn3	12	88722876	90334935	ENSMUST00000163134.7	7149	7174	+	-5.3985	5.69e-05	0.243	AAAAAAAAAAACAAACAAACAAACTG
ENSMUSG00000066392	Nrxn3	12	88722876	90334935	ENSMUST00000163134.7	5849	5874	+	-5.84962	6.34e-05	0.244	TAAAAAAAAACAAAAACAAAAAAATA
ENSMUSG00000066392	Nrxn3	12	88722876	90334935	ENSMUST00000163134.7	6863	6888	+	-6.10526	6.73e-05	0.247	AAAAATAACAAAACAACAAAAAAGTA
ENSMUSG00000066392	Nrxn3	12	88722876	90334935	ENSMUST00000163134.7	6436	6461	+	-6.14286	6.77e-05	0.247	AAGAAAAAAAAAAACCCACAAAAAAG
ENSMUSG00000066392	Nrxn3	12	88722876	90334935	ENSMUST00000163134.7	5357	5382	+	-4.54887	4.52e-05	0.23	ATAAGAAACAGAAAAACAAGGACAAG
ENSMUSG00000066392	Nrxn3	12	88722876	90334935	ENSMUST00000163134.7	5911	5936	+	-5.6015	6.01e-05	0.244	AAAACAAAACAAGAAACCCAGAAATA
ENSMUSG00000067242	Lgi1	19	38264536	38312214	ENSMUST00000198518.4	212	237	+	-7.42857	9.08e-05	0.254	AAAAAAAAAAAAAAAAAAAAAAGCAG
ENSMUSG00000067242	Lgi1	19	38264536	38312214	ENSMUST00000198518.4	215	240	+	-7.54887	9.3e-05	0.254	AAAAAAAAAAAAAAAAAAAGCAGATA
ENSMUSG00000067242	Lgi1	19	38264536	38312214	ENSMUST00000198518.4	211	236	+	-0.81203	1.45e-05	0.143	AAAAAAAAAAAAAAAAAAAAAAAGCA
ENSMUSG00000067242	Lgi1	19	38264536	38312214	ENSMUST00000198518.4	218	243	+	6.51128	1.49e-06	0.113	AAAAAAAAAAAAAAAAGCAGATAGAG
ENSMUSG00000067242	Lgi1	19	38264536	38312214	ENSMUST00000198518.4	216	241	+	-7.42857	9.08e-05	0.254	AAAAAAAAAAAAAAAAAAGCAGATAG
ENSMUSG00000067242	Lgi1	19	38264536	38312214	ENSMUST00000198518.4	209	234	+	-7.42857	9.08e-05	0.254	GAAAAAAAAAAAAAAAAAAAAAAAAG
ENSMUSG00000067242	Lgi1	19	38264536	38312214	ENSMUST00000198518.4	231	256	+	-2.13534	2.12e-05	0.16	AAAGCAGATAGAGAAGCAGAGAAGGG
ENSMUSG00000067242	Lgi1	19	38264536	38312214	ENSMUST00000198518.4	5600	5625	+	6.24812	1.61e-06	0.113	CACAAAGGAAAGAAAGTCAGGGAGGG
ENSMUSG00000067242	Lgi1	19	38264536	38312214	ENSMUST00000198518.4	214	239	+	-5.73684	6.19e-05	0.244	AAAAAAAAAAAAAAAAAAAAGCAGAT
ENSMUSG00000068566	Myadm	7	3289080	3300442	ENSMUST00000203566.2	2902	2927	+	-4.18045	4.04e-05	0.221	ACAAAAACAAAAAAAACCCTCAATAT
ENSMUSG00000068566	Myadm	7	3289080	3300442	ENSMUST00000203566.2	1840	1865	+	-1.64662	1.82e-05	0.15	AACAAAGCAAACAAAATCCTGGAGGT
ENSMUSG00000068696	Gpr88	3	116249654	116253503	ENSMUST00000090473.6	3082	3107	+	7.66917	1.08e-06	0.113	AAAACAAAAACAAAAACACTGAAATC
ENSMUSG00000068696	Gpr88	3	116249654	116253503	ENSMUST00000090473.6	3083	3108	+	-7.54887	9.3e-05	0.254	AAACAAAAACAAAAACACTGAAATCG
ENSMUSG00000068882	Ssb	2	69861562	69871846	ENSMUST00000166411.7	2029	2054	+	-3.96992	3.81e-05	0.217	AAAAAAAAAAGCCAAACATTCATATT
ENSMUSG00000068882	Ssb	2	69861562	69871846	ENSMUST00000166411.7	1368	1393	+	-2.00752	2.03e-05	0.157	AATGAAAAGAGGAAGAGATGGAAGAG
ENSMUSG00000069171	Nr2f1	13	78188973	78199757	ENSMUST00000091458.12	2727	2752	+	8.27068	8.91e-07	0.113	AAAAAAAAAAGAACGATTTGGAAGAG
ENSMUSG00000069171	Nr2f1	13	78188973	78199757	ENSMUST00000091458.12	2718	2743	+	-1.66165	1.82e-05	0.15	AAAAAAAAAAAAAAAAAAAGAACGAT
ENSMUSG00000069171	Nr2f1	13	78188973	78199757	ENSMUST00000091458.12	2726	2751	+	-6.51128	7.41e-05	0.249	AAAAAAAAAAAGAACGATTTGGAAGA
ENSMUSG00000069171	Nr2f1	13	78188973	78199757	ENSMUST00000091458.12	2722	2747	+	-2.65414	2.46e-05	0.17	AAAAAAAAAAAAAAAGAACGATTTGG
ENSMUSG00000069171	Nr2f1	13	78188973	78199757	ENSMUST00000091458.12	2721	2746	+	0.774436	9.67e-06	0.141	AAAAAAAAAAAAAAAAGAACGATTTG
ENSMUSG00000069255	Dusp22	13	30659999	30711231	ENSMUST00000095914.6	2239	2264	+	-6.27068	7e-05	0.249	ACCAAAAAAAAAAAAAAAAAAAGGAG
ENSMUSG00000069255	Dusp22	13	30659999	30711231	ENSMUST00000095914.6	2238	2263	+	-7.57143	9.34e-05	0.254	AACCAAAAAAAAAAAAAAAAAAAGGA
ENSMUSG00000069255	Dusp22	13	30659999	30711231	ENSMUST00000095914.6	2242	2267	+	0.0300752	1.17e-05	0.143	AAAAAAAAAAAAAAAAAAAGGAGAAG
ENSMUSG00000069255	Dusp22	13	30659999	30711231	ENSMUST00000095914.6	2244	2269	+	-4.18045	4.04e-05	0.221	AAAAAAAAAAAAAAAAAGGAGAAGCC
ENSMUSG00000070304	Scn2b	9	45117782	45130070	ENSMUST00000170998.8	1428	1453	+	-7.3985	9.02e-05	0.254	GAAAAAGGAAAGATAGGGCTGAGTCG
ENSMUSG00000070476	Fam217b	2	178414524	178424428	ENSMUST00000094251.10	2284	2309	+	-4.7218	4.76e-05	0.235	AAAAAAAAAAAGAATGCCTTGGCACA
ENSMUSG00000070476	Fam217b	2	178414524	178424428	ENSMUST00000094251.10	2276	2301	+	-1.66165	1.82e-05	0.15	AAAAAAAAAAAAAAAAAAAGAATGCC
ENSMUSG00000070476	Fam217b	2	178414524	178424428	ENSMUST00000094251.10	2280	2305	+	-7.67669	9.57e-05	0.254	AAAAAAAAAAAAAAAGAATGCCTTGG
ENSMUSG00000070476	Fam217b	2	178414524	178424428	ENSMUST00000094251.10	2275	2300	+	-6.45865	7.33e-05	0.249	AAAAAAAAAAAAAAAAAAAAGAATGC
ENSMUSG00000070476	Fam217b	2	178414524	178424428	ENSMUST00000094251.10	2270	2295	+	-6.99248	8.19e-05	0.253	AGCAAAAAAAAAAAAAAAAAAAAAAG
ENSMUSG00000070476	Fam217b	2	178414524	178424428	ENSMUST00000094251.10	2272	2297	+	-7.42857	9.08e-05	0.254	CAAAAAAAAAAAAAAAAAAAAAAGAA
ENSMUSG00000070476	Fam217b	2	178414524	178424428	ENSMUST00000094251.10	2279	2304	+	0.0902256	1.16e-05	0.143	AAAAAAAAAAAAAAAAGAATGCCTTG
ENSMUSG00000070476	Fam217b	2	178414524	178424428	ENSMUST00000094251.10	2274	2299	+	-0.917293	1.48e-05	0.143	AAAAAAAAAAAAAAAAAAAAAGAATG
ENSMUSG00000070697	Utp3	5	88554462	88556090	ENSMUST00000090413.5	1266	1291	+	-6.56391	7.49e-05	0.249	ATGGAAGACAGGCAAGAGTTGAAGAG
ENSMUSG00000070880	Gad1	2	70553072	70602014	ENSMUST00000155979.7	387	412	+	6.2782	1.6e-06	0.113	TACAAAGGACCAATAGCCTGGAAGAG
ENSMUSG00000071234	Syndig1l	12	84677277	84698831	ENSMUST00000095550.3	1721	1746	+	0.0300752	1.17e-05	0.143	AAAAAAAAAAAAAAAAAAAGGCAGAT
ENSMUSG00000071234	Syndig1l	12	84677277	84698831	ENSMUST00000095550.3	1716	1741	+	-0.81203	1.45e-05	0.143	AAAAAAAAAAAAAAAAAAAAAAAAGG
ENSMUSG00000071234	Syndig1l	12	84677277	84698831	ENSMUST00000095550.3	1717	1742	+	-0.81203	1.45e-05	0.143	AAAAAAAAAAAAAAAAAAAAAAAGGC
ENSMUSG00000071234	Syndig1l	12	84677277	84698831	ENSMUST00000095550.3	1718	1743	+	-7.42857	9.08e-05	0.254	AAAAAAAAAAAAAAAAAAAAAAGGCA
ENSMUSG00000071234	Syndig1l	12	84677277	84698831	ENSMUST00000095550.3	1715	1740	+	-0.81203	1.45e-05	0.143	AAAAAAAAAAAAAAAAAAAAAAAAAG
ENSMUSG00000071234	Syndig1l	12	84677277	84698831	ENSMUST00000095550.3	1725	1750	+	-1.09774	1.55e-05	0.144	AAAAAAAAAAAAAAAGGCAGATACAG
ENSMUSG00000071234	Syndig1l	12	84677277	84698831	ENSMUST00000095550.3	1722	1747	+	-7.54887	9.3e-05	0.254	AAAAAAAAAAAAAAAAAAGGCAGATA
ENSMUSG00000071253	Slc25a16	10	62920633	62946498	ENSMUST00000044977.9	1115	1140	+	-4.50376	4.46e-05	0.23	CTGAAAGAAAAAAAAATCATGATTTG
ENSMUSG00000071324	Armc2	10	41914990	42018442	ENSMUST00000105503.8	1378	1403	+	-1.12782	1.57e-05	0.144	TAGAAAACGAAGAAGACATTGAAGAG
ENSMUSG00000071456	1110002L01Rik	12	3403878	3427011	ENSMUST00000168012.2	925	950	+	-5.94737	6.48e-05	0.245	GGCAAAGGGAGAGAAGCAGGCAAGCG
ENSMUSG00000071456	1110002L01Rik	12	3403878	3427011	ENSMUST00000168012.2	3124	3149	+	-6.58647	7.52e-05	0.249	AAAAAAAGAAAAAGAAGAGGAAGCAG
ENSMUSG00000071456	1110002L01Rik	12	3403878	3427011	ENSMUST00000168012.2	2123	2148	+	-7.40602	9.03e-05	0.254	ATAAATAATAATTAAGTAGTGAATTG
ENSMUSG00000072893	4933439C10Rik	11	59505662	59513647	ENSMUST00000132226.1	1663	1688	+	-3.78195	3.59e-05	0.21	AAGAATGGGAAACAGACTTGAAAGTC
ENSMUSG00000073478	D730003I15Rik	1	191224454	191226140	ENSMUST00000194375.1	1582	1607	+	2.2406	6.27e-06	0.137	AAAAATATTAGAAAAGACTTGAAGAT
ENSMUSG00000074622	Mafb	2	160363703	160367065	ENSMUST00000099126.4	1818	1843	+	-6.85714	7.93e-05	0.251	AGCTAAGGAAGGAAAAACAGACAGAT
ENSMUSG00000074622	Mafb	2	160363703	160367065	ENSMUST00000099126.4	2955	2980	+	-0.0676692	1.2e-05	0.143	AAAAAAAAAATACCAAAATGAAAGCG
ENSMUSG00000074622	Mafb	2	160363703	160367065	ENSMUST00000099126.4	2274	2299	+	-5.01504	5.14e-05	0.238	ATAAAAGAAAGAAAAAACCCACCAAG
ENSMUSG00000074622	Mafb	2	160363703	160367065	ENSMUST00000099126.4	2949	2974	+	-1.78195	1.88e-05	0.151	GACAATAAAAAAAAAATACCAAAATG
ENSMUSG00000074749	Kiz	2	146855864	146970097	ENSMUST00000099278.8	1808	1833	+	-2.50376	2.36e-05	0.168	ATGAAAGAAACAAAAGCCTACCAGTT
ENSMUSG00000074749	Kiz	2	146855864	146970097	ENSMUST00000099278.8	1672	1697	+	-1.93233	1.97e-05	0.154	TACAAGGGAACAAGAAGTTTCAAGTG
ENSMUSG00000074872	Ctxn2	2	125136633	125147841	ENSMUST00000238377.1	229	254	+	-6.85714	7.93e-05	0.251	GAAAGAAAAAAGAAAGAAAGAAAACG
ENSMUSG00000074923	Pak6	2	118663303	118698020	ENSMUST00000099557.9	4274	4299	+	-7.6391	9.5e-05	0.254	CAAAAAAAAAAAAAAATTGCAAGGTC
ENSMUSG00000074923	Pak6	2	118663303	118698020	ENSMUST00000099557.9	4273	4298	+	-6.93233	8.1e-05	0.252	GCAAAAAAAAAAAAAAATTGCAAGGT
ENSMUSG00000074923	Pak6	2	118663303	118698020	ENSMUST00000099557.9	927	952	+	-3.44361	3.2e-05	0.197	AGAAAAAGAAGAAACGTCCTGAGATA
ENSMUSG00000074923	Pak6	2	118663303	118698020	ENSMUST00000099557.9	4272	4297	+	-6.66917	7.65e-05	0.249	GGCAAAAAAAAAAAAAAATTGCAAGG
ENSMUSG00000074968	Ano3	2	110655201	110950923	ENSMUST00000099623.9	5770	5795	+	-5.93985	6.47e-05	0.245	ATGAAAATTAAATGAAGTATGAAGTG
ENSMUSG00000074968	Ano3	2	110655201	110950923	ENSMUST00000099623.9	1571	1596	+	-3.79699	3.61e-05	0.21	TTCAAAAGAATCAAAAAATGGATGTC
ENSMUSG00000075273	Ttc30b	2	75935849	75938585	ENSMUST00000099996.4	162	187	+	-7.61654	9.44e-05	0.254	AAACAAGCTAGGTGAATATGGCAGGG
ENSMUSG00000075318	Scn2a	2	65620771	65767447	ENSMUST00000028377.13	7428	7453	+	-7.67669	9.57e-05	0.254	AAACAAAACAAAACAAAACAAAAGTC
ENSMUSG00000075318	Scn2a	2	65620771	65767447	ENSMUST00000028377.13	6238	6263	+	-2.2782	2.21e-05	0.162	AACCGGAGAAGGAAAAATTTGAAAAG
ENSMUSG00000075318	Scn2a	2	65620771	65767447	ENSMUST00000028377.13	6316	6341	+	-7.65414	9.54e-05	0.254	AAAAAAATAAAAAATTAATGAAAATT
ENSMUSG00000075318	Scn2a	2	65620771	65767447	ENSMUST00000028377.13	550	575	+	-5.41353	5.71e-05	0.243	ATATCAATAAGAAAACCTTTATAGTA
ENSMUSG00000075318	Scn2a	2	65620771	65767447	ENSMUST00000028377.13	7254	7279	+	-7.65414	9.54e-05	0.254	AAAAAAAAAAAAAAAGTATATATATA
ENSMUSG00000078184	Rbm8a2	1	175977777	175979114	ENSMUST00000104983.1	1299	1324	+	-4	3.84e-05	0.217	AAAAAAGAAAGTAGAATAATAAAATA
ENSMUSG00000078184	Rbm8a2	1	175977777	175979114	ENSMUST00000104983.1	290	315	+	-3.33835	3.09e-05	0.195	AAAGAAAAAGCGAAGAAACGGAAGGG
ENSMUSG00000078184	Rbm8a2	1	175977777	175979114	ENSMUST00000104983.1	1291	1316	+	-6.78195	7.82e-05	0.251	ATCAAAGGAAAAAAGAAAGTAGAATA
ENSMUSG00000078307	AI593442	9	52673042	52679780	ENSMUST00000213937.1	2473	2498	+	-2.24812	2.19e-05	0.162	ACAACAGAAAACAAATAATGGATGTG
ENSMUSG00000078591	Hs3st4	7	123982869	124398989	ENSMUST00000106437.1	2120	2145	+	-0.586466	1.37e-05	0.143	AAGGAAGGAAGGAAGGAAGGAAGGTG
ENSMUSG00000078591	Hs3st4	7	123982869	124398989	ENSMUST00000106437.1	2413	2438	+	-4.54887	4.52e-05	0.23	ATAAAATAAAACAAAACAAAAAATAG
ENSMUSG00000078591	Hs3st4	7	123982869	124398989	ENSMUST00000106437.1	2032	2057	+	-7.09774	8.42e-05	0.254	AAGGAAGGAAGGAAGGAAGGAAGGAG
ENSMUSG00000078653	Cntd1	11	101279012	101296317	ENSMUST00000103107.4	108	133	+	-0.293233	1.27e-05	0.143	AGAAAGGGAAGGAAGAATCCAAGGTG
ENSMUSG00000078653	Cntd1	11	101279012	101296317	ENSMUST00000103107.4	1399	1424	+	-3.78947	3.6e-05	0.21	AAAAAAAACATCAAAGAATTGGACTG
ENSMUSG00000079157	Fam155a	8	9205902	9771161	ENSMUST00000110969.4	2070	2095	+	-5.16541	5.32e-05	0.238	AAAACACACAAAAAAACACAAAAAAG
ENSMUSG00000079157	Fam155a	8	9205902	9771161	ENSMUST00000110969.4	2084	2109	+	-5.75188	6.22e-05	0.244	AACACAAAAAAGAAAACAACAAAAAT
ENSMUSG00000079184	Mphosph8	14	56668248	56697430	ENSMUST00000116468.1	1569	1594	+	-7.28571	8.81e-05	0.254	AAAGAAAAAAGAAATACTCGAGATGA
ENSMUSG00000079184	Mphosph8	14	56668248	56697430	ENSMUST00000116468.1	1124	1149	+	-1.26316	1.64e-05	0.146	AAAAGAGATCAAGAAGCTTGAAAGCA
ENSMUSG00000079184	Mphosph8	14	56668248	56697430	ENSMUST00000116468.1	1377	1402	+	-6.03759	6.6e-05	0.246	GACAAAGAAGAAAAAGCCAGAAAAGA
ENSMUSG00000079184	Mphosph8	14	56668248	56697430	ENSMUST00000116468.1	1460	1485	+	-6.54887	7.46e-05	0.249	AACAACAGAAGAAAAAAATGATGTTC
ENSMUSG00000079184	Mphosph8	14	56668248	56697430	ENSMUST00000116468.1	604	629	+	0.24812	1.11e-05	0.143	ATCTGAGGAAAAAAAGGACAAAAATG
ENSMUSG00000079184	Mphosph8	14	56668248	56697430	ENSMUST00000116468.1	760	785	+	-1.54887	1.77e-05	0.15	ATGAAATAAAGGAAACCAAGGAATTA
ENSMUSG00000079184	Mphosph8	14	56668248	56697430	ENSMUST00000116468.1	555	580	+	1.96992	6.91e-06	0.137	AGGAAGAAAAAGAAAAAAATAAAGTG
ENSMUSG00000079357	Gm11100	14	13918334	13951132	ENSMUST00000112652.8	3170	3195	+	-3.57143	3.34e-05	0.2	AAAAAAAAAAGGAATCCAAGATTTTG
ENSMUSG00000079357	Gm11100	14	13918334	13951132	ENSMUST00000112652.8	727	752	+	-1.75188	1.87e-05	0.151	AAAAGAAGAAGCGGAGCATGGAAGCC
ENSMUSG00000079357	Gm11100	14	13918334	13951132	ENSMUST00000112652.8	2071	2096	+	-0.0977444	1.2e-05	0.143	AACAAAAAAAAAAAAACCAAACAATC
ENSMUSG00000079555	Haus3	5	34153880	34169527	ENSMUST00000201069.1	1118	1143	+	-7.74436	9.74e-05	0.255	AACAGGAGTAGTTAAACCATGAGTTG
ENSMUSG00000079659	Tmem243	5	9100668	9160986	ENSMUST00000200542.1	5183	5208	+	-0.81203	1.45e-05	0.143	AAAAAAAAAAAAAAAAAAAAAAAAAG
ENSMUSG00000079659	Tmem243	5	9100668	9160986	ENSMUST00000200542.1	5195	5220	+	-5.3609	5.64e-05	0.243	AAAAAAAAAAAAAGTTCTTGCTAGAG
ENSMUSG00000079659	Tmem243	5	9100668	9160986	ENSMUST00000200542.1	4107	4132	+	-2.08271	2.07e-05	0.158	ATATAGGCAAGCACAACTTGAAAGAG
ENSMUSG00000079659	Tmem243	5	9100668	9160986	ENSMUST00000200542.1	5189	5214	+	-6.82707	7.9e-05	0.251	AAAAAAAAAAAAAAAAAAAGTTCTTG
ENSMUSG00000079659	Tmem243	5	9100668	9160986	ENSMUST00000200542.1	5185	5210	+	5.69925	1.89e-06	0.113	AAAAAAAAAAAAAAAAAAAAAAAGTT
ENSMUSG00000079659	Tmem243	5	9100668	9160986	ENSMUST00000200542.1	5193	5218	+	-7.65414	9.54e-05	0.254	AAAAAAAAAAAAAAAGTTCTTGCTAG
ENSMUSG00000080316	Spaca6	17	17827158	17843009	ENSMUST00000178056.1	1617	1642	+	-3.48872	3.23e-05	0.197	AAAAAGAGATAGCAAGCTTTTATATG
ENSMUSG00000080316	Spaca6	17	17827158	17843009	ENSMUST00000178056.1	1288	1313	+	-6.87218	7.96e-05	0.251	TAAGGAAGGAGGGGCACTTGGAAGTG
ENSMUSG00000080316	Spaca6	17	17827158	17843009	ENSMUST00000178056.1	3816	3841	+	-6.51128	7.41e-05	0.249	AAAACAGCAGGGGAAACATGGTGATG
ENSMUSG00000081056	Gm13998	2	119878069	119878403	ENSMUST00000120952.1	298	323	+	-6.90977	8.05e-05	0.252	GGGAAGGGAAGGAGAACATGATAATG
ENSMUSG00000081070	Gm13181	2	3686362	3687430	ENSMUST00000120117.1	427	452	+	6.14286	1.67e-06	0.113	CACAAAAGGAGGAAACCTCGGAAAGG
ENSMUSG00000081086	Gm9506	4	149096383	149096702	ENSMUST00000118516.1	204	229	+	-7.57143	9.34e-05	0.254	AAATCGAATCAGAAAAATTTAAAGAG
ENSMUSG00000081302	Gm12020	11	18325630	18327671	ENSMUST00000119030.1	157	182	+	1.45865	7.96e-06	0.137	AAAAAAAAAAAAAAAGCAAAGAGGCT
ENSMUSG00000081302	Gm12020	11	18325630	18327671	ENSMUST00000119030.1	830	855	+	-7.53383	9.28e-05	0.254	TCAAACAGAAAGAAGCCCCTGAAGCC
ENSMUSG00000081302	Gm12020	11	18325630	18327671	ENSMUST00000119030.1	149	174	+	-0.81203	1.45e-05	0.143	AAAAAAAAAAAAAAAAAAAAAAAGCA
ENSMUSG00000081302	Gm12020	11	18325630	18327671	ENSMUST00000119030.1	1567	1592	+	-1.92481	1.96e-05	0.154	AAAGATGATAAAGAAGCTTTAAATTC
ENSMUSG00000081302	Gm12020	11	18325630	18327671	ENSMUST00000119030.1	147	172	+	-7.42857	9.08e-05	0.254	GAAAAAAAAAAAAAAAAAAAAAAAAG
ENSMUSG00000081302	Gm12020	11	18325630	18327671	ENSMUST00000119030.1	774	799	+	-4.99248	5.11e-05	0.238	AGAAGAGGAGGGAAAACCTGTTAAAG
ENSMUSG00000081302	Gm12020	11	18325630	18327671	ENSMUST00000119030.1	417	442	+	-6.36842	7.18e-05	0.249	AAGAACGGTAAGAATGCCAAGAAGGA
ENSMUSG00000081302	Gm12020	11	18325630	18327671	ENSMUST00000119030.1	154	179	+	6.52632	1.49e-06	0.113	AAAAAAAAAAAAAAAAAAGCAAAGAG
ENSMUSG00000081302	Gm12020	11	18325630	18327671	ENSMUST00000119030.1	430	455	+	-6.89474	8.01e-05	0.252	ATGCCAAGAAGGAAGACAGTGATGAG
ENSMUSG00000081302	Gm12020	11	18325630	18327671	ENSMUST00000119030.1	156	181	+	-6.59398	7.53e-05	0.249	AAAAAAAAAAAAAAAAGCAAAGAGGC
ENSMUSG00000081302	Gm12020	11	18325630	18327671	ENSMUST00000119030.1	153	178	+	-7.44361	9.1e-05	0.254	AAAAAAAAAAAAAAAAAAAGCAAAGA
ENSMUSG00000081302	Gm12020	11	18325630	18327671	ENSMUST00000119030.1	155	180	+	-6.59398	7.53e-05	0.249	AAAAAAAAAAAAAAAAAGCAAAGAGG
ENSMUSG00000081302	Gm12020	11	18325630	18327671	ENSMUST00000119030.1	152	177	+	-5.73684	6.19e-05	0.244	AAAAAAAAAAAAAAAAAAAAGCAAAG
ENSMUSG00000082872	Gm15773	7	12603196	12604643	ENSMUST00000118665.1	1023	1048	+	-6.95489	8.14e-05	0.252	AACAAGGTCAGAAACACACAGAGATG
ENSMUSG00000082872	Gm15773	7	12603196	12604643	ENSMUST00000118665.1	318	343	+	-3.80451	3.62e-05	0.211	CTGAAAAACAAGTAGACACTGAAGAG
ENSMUSG00000083270	Gm13498	2	50909684	50911849	ENSMUST00000119159.1	657	682	+	-6.67669	7.66e-05	0.249	AACAAGAGAAGGAGATCAGTGATGAT
ENSMUSG00000083270	Gm13498	2	50909684	50911849	ENSMUST00000119159.1	794	819	+	-7.79699	9.88e-05	0.255	AAGAAAACAAAGAAGATCAAGAAGTA
ENSMUSG00000083372	Gm11235	4	72542666	72542998	ENSMUST00000117763.1	54	79	+	-7.4812	9.17e-05	0.254	AGCCAAAGGAGAAGGCCACGGACGTG
ENSMUSG00000084849	Gm16105	10	81461159	81462972	ENSMUST00000156926.1	225	250	+	5.10526	2.29e-06	0.115	AGAAAAAAAAAAAAAACACTAAAAAT
ENSMUSG00000084849	Gm16105	10	81461159	81462972	ENSMUST00000156926.1	231	256	+	-6.66165	7.63e-05	0.249	AAAAAAAAAACACTAAAAATAAAGTA
ENSMUSG00000084849	Gm16105	10	81461159	81462972	ENSMUST00000156926.1	207	232	+	-5.03759	5.16e-05	0.238	AGAAAAAGAAAGAAAAAAAGAAAAAA
ENSMUSG00000084849	Gm16105	10	81461159	81462972	ENSMUST00000156926.1	226	251	+	-7.52632	9.27e-05	0.254	GAAAAAAAAAAAAAACACTAAAAATA
ENSMUSG00000084849	Gm16105	10	81461159	81462972	ENSMUST00000156926.1	220	245	+	-6.56391	7.49e-05	0.249	AAAAAAGAAAAAAAAAAAAAACACTA
ENSMUSG00000084849	Gm16105	10	81461159	81462972	ENSMUST00000156926.1	227	252	+	-7.40602	9.03e-05	0.254	AAAAAAAAAAAAAACACTAAAAATAA
ENSMUSG00000084849	Gm16105	10	81461159	81462972	ENSMUST00000156926.1	203	228	+	-6.00752	6.55e-05	0.245	AAAAAGAAAAAGAAAGAAAAAAAGAA
ENSMUSG00000084849	Gm16105	10	81461159	81462972	ENSMUST00000156926.1	131	156	+	-2.33083	2.25e-05	0.164	GATAATGGACAAAAAACACTGAAGGA
ENSMUSG00000084898	Gm12371	4	36952966	36988032	ENSMUST00000144029.1	1060	1085	+	-6.37594	7.19e-05	0.249	AAATAAAAAAGAGAAAAATTTAAATT
ENSMUSG00000084898	Gm12371	4	36952966	36988032	ENSMUST00000144029.1	1061	1086	+	-0.842105	1.46e-05	0.143	AATAAAAAAGAGAAAAATTTAAATTA
ENSMUSG00000084946	Dlx1as	2	71516454	71537891	ENSMUST00000140271.1	79	104	+	-5.14286	5.3e-05	0.238	AAAAAACAAAACAAAAAACAACAGTC
ENSMUSG00000084957	Bbip1	19	53929861	53944627	ENSMUST00000237049.1	1370	1395	+	4.70677	2.58e-06	0.119	AACCAAAAAAAAAAAAAAAGAAATTG
ENSMUSG00000084957	Bbip1	19	53929861	53944627	ENSMUST00000237049.1	167	192	+	1.68421	7.5e-06	0.137	AAAAAAAAAAAGAACAATTTTCAGAG
ENSMUSG00000084957	Bbip1	19	53929861	53944627	ENSMUST00000237049.1	1375	1400	+	-0.488722	1.33e-05	0.143	AAAAAAAAAAAAAAGAAATTGACAAG
ENSMUSG00000085007	Gm11549	3	36515057	36532384	ENSMUST00000199064.1	1497	1522	+	-5.59398	6e-05	0.244	ACCAAAAATAAGAAATCATTCTATTC
ENSMUSG00000085007	Gm11549	3	36515057	36532384	ENSMUST00000199064.1	961	986	+	-2.7594	2.55e-05	0.173	GAGAAAGAAAAAAAGAACAGGAAGGG
ENSMUSG00000085007	Gm11549	3	36515057	36532384	ENSMUST00000199064.1	1043	1068	+	-1.86466	1.93e-05	0.153	AGAGACAGAGAGAAAATCCTTAAGTG
ENSMUSG00000085007	Gm11549	3	36515057	36532384	ENSMUST00000199064.1	965	990	+	-3.86466	3.68e-05	0.213	AAGAAAAAAAGAACAGGAAGGGAGAG
ENSMUSG00000085054	Gm15834	1	58505148	58523230	ENSMUST00000139825.1	1496	1521	+	-7.04511	8.33e-05	0.254	ATAATAAAATGAGGGGCCTGAAAATG
ENSMUSG00000085133	B930095G15Rik	14	121248706	121253971	ENSMUST00000130256.2	2243	2268	+	-6.54887	7.46e-05	0.249	AAAAAAAAAAAAAAAATCTATATTTT
ENSMUSG00000085133	B930095G15Rik	14	121248706	121253971	ENSMUST00000130256.2	4431	4456	+	-0.496241	1.34e-05	0.143	ATGACTGGTGGGTAAACTCTGAAGCG
ENSMUSG00000085133	B930095G15Rik	14	121248706	121253971	ENSMUST00000130256.2	2244	2269	+	-7.61654	9.44e-05	0.254	AAAAAAAAAAAAAAATCTATATTTTA
ENSMUSG00000085133	B930095G15Rik	14	121248706	121253971	ENSMUST00000130256.2	2242	2267	+	-3.15038	2.93e-05	0.187	TAAAAAAAAAAAAAAAATCTATATTT
ENSMUSG00000085181	Gm12709	4	102967266	102989755	ENSMUST00000149348.1	176	201	+	-2.6391	2.45e-05	0.17	AAACAACACAAGAAAACCCCAAACCG
ENSMUSG00000085415	Selenok-ps1	11	23558058	23558842	ENSMUST00000125204.1	756	781	+	-4.31579	4.19e-05	0.223	AAAAAGAAAAGAAAAGAAAAGAAAAG
ENSMUSG00000085438	Oip5os1	2	119594297	119607502	ENSMUST00000153581.1	4813	4838	+	-4.3985	4.32e-05	0.227	AAAAGTGAACAAAATGACTGGCAGTG
ENSMUSG00000085438	Oip5os1	2	119594297	119607502	ENSMUST00000153581.1	1435	1460	+	-0.669173	1.4e-05	0.143	AGAAAAAGAAGCAAAGCTGTCTAATG
ENSMUSG00000085492	Trmt61b	17	71557027	71598755	ENSMUST00000137830.7	1715	1740	+	-6.45865	7.33e-05	0.249	AAAAACAAAAAGAAAATACAACAAAG
ENSMUSG00000086527	Gm15856	6	121223692	121226153	ENSMUST00000124853.1	699	724	+	-4.5188	4.49e-05	0.23	AAAAAAGAAGAAGAAGAAGTCCAGTG
ENSMUSG00000086567	Gm2830	13	54499705	54500089	ENSMUST00000140330.1	299	324	+	-7.82707	9.93e-05	0.255	AACAGCGAAAGGAACGCAAGCAAGAA
ENSMUSG00000086587	Gm11837	4	14929908	14953030	ENSMUST00000136992.7	641	666	+	-5.62406	6.05e-05	0.244	AAAGGAGAAAGAGATATTTTAAAGTA
ENSMUSG00000086587	Gm11837	4	14929908	14953030	ENSMUST00000136992.7	714	739	+	3.91729	3.44e-06	0.135	AAATTGGGAAATAACACTCGAAAGTG
ENSMUSG00000086606	Gm13205	4	148947492	148948914	ENSMUST00000123548.1	535	560	+	-2.00752	2.03e-05	0.157	TACAAAGTAAATAAATAACTGAAATG
ENSMUSG00000087022	9130024F11Rik	1	56971412	57050084	ENSMUST00000195462.1	857	882	+	-6.86466	7.94e-05	0.251	AAAAAAAAAAAAATAGCACGTGGGCA
ENSMUSG00000087022	9130024F11Rik	1	56971412	57050084	ENSMUST00000195462.1	853	878	+	0.406015	1.07e-05	0.142	TAAAAAAAAAAAAAAAATAGCACGTG
ENSMUSG00000087141	Plcxd2	16	45959263	46010218	ENSMUST00000130481.1	5952	5977	+	-6.17293	6.83e-05	0.249	AAAAAAGGAAAAAAAAAACTATGTCT
ENSMUSG00000087141	Plcxd2	16	45959263	46010218	ENSMUST00000130481.1	5947	5972	+	-6.56391	7.49e-05	0.249	AAAAAAAAAAAGGAAAAAAAAAACTA
ENSMUSG00000087211	Lhx1os	11	84525660	84535831	ENSMUST00000128121.1	404	429	+	-7.23308	8.7e-05	0.254	AAGAAAGAAAGTGAAGAAGGGGAGAG
ENSMUSG00000087497	2810001G20Rik	11	64079484	64083259	ENSMUST00000146333.1	391	416	+	-5.14286	5.3e-05	0.238	GACAAGAGAAGAAAAAGAAGAACCTG
ENSMUSG00000087694	A530058N18Rik	2	114013602	114032292	ENSMUST00000147411.1	2866	2891	+	-3.20301	2.98e-05	0.19	AATAAAAATCAGCGTTCCTGGAAGTG
[truncated: 103 more rows]
