# Supplementary material for: Identification of 3′ UTR motifs required for mRNA localization to myelin sheaths in vivo
Source: PLoS Biol. 2021 Jan 13;19(1):e3001053. doi: 10.1371/journal.pbio.3001053 (PMC7837478; doi:10.1371/journal.pbio.3001053)
Supplement: S3 Table — FIMO, Find Individual Motif Occurrences. (XLSX) [file pbio.3001053.s003.xlsx]

## Sheet: Sheet 1 - FIMO_Motif2_AllcDNA-1
Supplement Table 3 - Gene list from FIMO Analysis associated with Figure 8C. Coordinates of the motif within all genes of the mouse transcriptome that contain motif 2.
GeneID	Gene_name	FIMO_start	FIMO_stop	strand	FIMO_score	p.value	q.value	Matched_sequence
ENSMUSG00000107002	0610012G03Rik	668	693	+	-5.94737	6.48e-05	0.284	GTAAATGGAACGACAACCCCGAGGTT
ENSMUSG00000058706	0610030E20Rik	1427	1452	+	-6.72932	7.72e-05	0.288	AACAAAAAAAGAAGAAGAAGAAGAAG
ENSMUSG00000058706	0610030E20Rik	1430	1455	+	1.61654	7.64e-06	0.157	AAAAAAAGAAGAAGAAGAAGAAGATG
ENSMUSG00000108680	0610030E20Rik	1430	1455	+	1.61654	7.64e-06	0.148	AAAAAAAGAAGAAGAAGAAGAAGATG
ENSMUSG00000108680	0610030E20Rik	1427	1452	+	-6.72932	7.72e-05	0.277	AACAAAAAAAGAAGAAGAAGAAGAAG
ENSMUSG00000089889	0610040B10Rik	1397	1422	+	-1.66165	1.82e-05	0.173	AAAAAAAAAAAAAAGAAAAGAAAGAA
ENSMUSG00000089889	0610040B10Rik	1400	1425	+	-4.76692	4.83e-05	0.26	AAAAAAAAAAAGAAAAGAAAGAAAAC
ENSMUSG00000089889	0610040B10Rik	1401	1426	+	-0.962406	1.5e-05	0.162	AAAAAAAAAAGAAAAGAAAGAAAACA
ENSMUSG00000089889	0610040B10Rik	1405	1430	+	-3.58647	3.35e-05	0.224	AAAAAAGAAAAGAAAGAAAACAACTA
ENSMUSG00000060512	0610040J01Rik	1658	1683	+	-6.88722	8e-05	0.289	AAAAAGGTAACGATCCACTTAAAGTG
ENSMUSG00000114511	0710001A04Rik	223	248	+	-2.68421	2.5e-05	0.208	CAAGAAGATAGAAGACCCCTGATTTG
ENSMUSG00000097134	1110002J07Rik	809	834	+	-6.33083	7.13e-05	0.288	AAGCAAGGTGAGCAAGCCATGATGAG
ENSMUSG00000071456	1110002L01Rik	925	950	+	-5.94737	6.48e-05	0.284	GGCAAAGGGAGAGAAGCAGGCAAGCG
ENSMUSG00000071456	1110002L01Rik	3124	3149	+	-6.58647	7.52e-05	0.288	AAAAAAAGAAAAAGAAGAGGAAGCAG
ENSMUSG00000071456	1110002L01Rik	2123	2148	+	-7.40602	9.03e-05	0.291	ATAAATAATAATTAAGTAGTGAATTG
ENSMUSG00000116164	1110013H19Rik	635	660	+	-6.42857	7.27e-05	0.277	AAAGAAAAAAACAAAACATAAAACAT
ENSMUSG00000098659	1110015O18Rik	571	596	+	-6.73684	7.74e-05	0.277	AAAATAAAAGGAACATTTTTAAAATG
ENSMUSG00000099098	1110035H17Rik	751	776	+	0.0225564	1.17e-05	0.17	AAAAAAAAAAAAAAAAGCAAAAAGCA
ENSMUSG00000099098	1110035H17Rik	744	769	+	-6.84962	7.93e-05	0.288	AAGAAAAAAAAAAAAAAAAAAAAGCA
ENSMUSG00000099098	1110035H17Rik	750	775	+	-7.31579	8.88e-05	0.291	AAAAAAAAAAAAAAAAAGCAAAAAGC
ENSMUSG00000099098	1110035H17Rik	748	773	+	-7.44361	9.1e-05	0.291	AAAAAAAAAAAAAAAAAAAGCAAAAA
ENSMUSG00000099098	1110035H17Rik	749	774	+	-0.81203	1.45e-05	0.17	AAAAAAAAAAAAAAAAAAGCAAAAAG
ENSMUSG00000099098	1110035H17Rik	752	777	+	-7.57143	9.34e-05	0.291	AAAAAAAAAAAAAAAGCAAAAAGCAA
ENSMUSG00000063236	1110038F14Rik	288	313	+	-4.19549	4.06e-05	0.245	AAAAGAAAAAGAAAACCCCCAACAGG
ENSMUSG00000063236	1110038F14Rik	287	312	+	-3.21805	2.99e-05	0.215	CAAAAGAAAAAGAAAACCCCCAACAG
ENSMUSG00000085457	1110046J04Rik	780	805	+	-2.65414	2.46e-05	0.196	AGAAAAATAAAGAAAGGTGGTCAGTG
ENSMUSG00000032551	1110059G10Rik	435	460	+	-1.03008	1.53e-05	0.172	CCAAAAAGAAGAAAACCAATGAAGAT
ENSMUSG00000098912	1500004A13Rik	5238	5263	+	-3.93985	3.78e-05	0.24	CCCCACTGAAGGGAACCCTGGAAGTG
ENSMUSG00000097383	1500026H17Rik	2462	2487	+	-2.90226	2.69e-05	0.202	AATTAAGATAGATATACTTAGAAGTT
ENSMUSG00000043747	1520401A03Rik	3447	3472	+	-6.5188	7.41e-05	0.277	GAAAAAGGAAGACCTACCTCTAAATG
ENSMUSG00000101585	1600010M07Rik	681	706	+	0.0902256	1.16e-05	0.162	AAAAAAAAAAGAAGAAGTTCAAAGAT
ENSMUSG00000054676	1600014C10Rik	3204	3229	+	-7.63158	9.49e-05	0.281	GTCAAATGTATGCTGTCTCTGAAGTG
ENSMUSG00000117315	1600022D10Rik	881	906	+	-2.82707	2.63e-05	0.201	GTAAAGAAAAAAAAATCATGAAAATT
ENSMUSG00000104986	1600023N17Rik	961	986	+	-7.70677	9.62e-05	0.281	ATACAAGATAAATAAAACTTTAAATA
ENSMUSG00000075511	1700001L05Rik	3721	3746	+	-1.95489	1.99e-05	0.187	AAAAATATAATGAAAAGTTGGGGGTG
ENSMUSG00000021534	1700001L19Rik	105	130	+	-5.95489	6.49e-05	0.284	TAAAGAAGGAGGGAAAGGTGGAAGAG
ENSMUSG00000099391	1700003C15Rik	155	180	+	10.9774	3.1e-07	0.093	AAGAAAGGCAAAATAGCATGGAAGTT
ENSMUSG00000095110	1700003E24Rik	208	233	+	-3.57895	3.34e-05	0.224	ACAAGAAGATAAGAAACCCCAAGGTG
ENSMUSG00000101234	1700007E05Rik	178	203	+	-6.98496	8.18e-05	0.29	AACATTGAACTGAACCCTTTGGAGTG
ENSMUSG00000100666	1700007F19Rik	1483	1508	+	0.278195	1.11e-05	0.17	AAGGAAAGAGGCAAGGCCTGGATGTG
ENSMUSG00000116556	1700007H22Rik	66	91	+	-2.7218	2.53e-05	0.198	ACAAAAAGAAGAGATAAATGTAAGGG
ENSMUSG00000089730	1700007P06Rik	333	358	+	-6.13534	6.76e-05	0.286	AACGAAGAAAGAAGAGAAAGAAACTA
ENSMUSG00000089730	1700007P06Rik	376	401	+	-3.78947	3.6e-05	0.245	ATTGAGGGAAAAGAAGCACTGACTTG
ENSMUSG00000106860	1700008H02Rik	1104	1129	+	-4.96992	5.08e-05	0.276	GAAAAATGAAAATAAATATAAAAATG
ENSMUSG00000008028	1700008O03Rik	286	311	+	-1.59398	1.79e-05	0.182	CACAGTGGAAGAGGAAGACTGAAGTG
ENSMUSG00000101404	1700009C05Rik	436	461	+	9.22556	6.33e-07	0.114	AAAAAAAAAATGAAGACCCTAAGTTG
ENSMUSG00000101404	1700009C05Rik	356	381	+	-3.79699	3.61e-05	0.246	ACAAAGAAGCAGAAAGTCTTGAAATG
ENSMUSG00000101404	1700009C05Rik	208	233	+	-6.30827	7.08e-05	0.288	TTCACAAATAAGAAATACTTGAAGCC
ENSMUSG00000028287	1700009N14Rik	861	886	+	-6.56391	7.49e-05	0.288	AGAAATACGAGCATGACTTGGAAGTG
ENSMUSG00000099958	1700010B13Rik	579	604	+	-5.49624	5.86e-05	0.284	AGCTAAAATGGGAAAATCTGACAATG
ENSMUSG00000092599	1700010K23Rik	62	87	+	8.62406	7.95e-07	0.114	ATCTAAAGAAAGAAAGCATTTGAGTT
ENSMUSG00000102099	1700011B04Rik	2004	2029	+	-0.609023	1.38e-05	0.17	AACACAGGGCAGAAAGACTGTAAGAG
ENSMUSG00000110424	1700012D14Rik	2947	2972	+	4.95489	2.38e-06	0.121	AAAAAAAAAAAAAAAAAAAGAAAGAT
ENSMUSG00000110424	1700012D14Rik	2946	2971	+	-6.45865	7.33e-05	0.288	AAAAAAAAAAAAAAAAAAAAGAAAGA
ENSMUSG00000110424	1700012D14Rik	2955	2980	+	-5.82707	6.32e-05	0.284	AAAAAAAAAAAGAAAGATGTGCATAC
ENSMUSG00000110424	1700012D14Rik	2941	2966	+	-6.99248	8.19e-05	0.29	ACCAAAAAAAAAAAAAAAAAAAAAAG
ENSMUSG00000110424	1700012D14Rik	1361	1386	+	0.902256	9.39e-06	0.167	AAAAAAAAAAAAAAAACTCAGTTGGT
ENSMUSG00000110424	1700012D14Rik	2948	2973	+	-0.917293	1.48e-05	0.17	AAAAAAAAAAAAAAAAAAGAAAGATG
ENSMUSG00000110424	1700012D14Rik	2945	2970	+	-7.42857	9.08e-05	0.291	AAAAAAAAAAAAAAAAAAAAAGAAAG
ENSMUSG00000110424	1700012D14Rik	2943	2968	+	-7.42857	9.08e-05	0.291	CAAAAAAAAAAAAAAAAAAAAAAGAA
ENSMUSG00000110424	1700012D14Rik	1359	1384	+	-1.84962	1.92e-05	0.185	TTAAAAAAAAAAAAAAAACTCAGTTG
ENSMUSG00000110424	1700012D14Rik	2950	2975	+	8.11278	9.36e-07	0.114	AAAAAAAAAAAAAAAAGAAAGATGTG
ENSMUSG00000110335	1700015I17Rik	153	178	+	-7.08271	8.41e-05	0.291	ACCAAAGGAAGTCAGGACTGGAATTC
ENSMUSG00000110335	1700015I17Rik	478	503	+	-4.54887	4.52e-05	0.266	CACAAAGGATGGGTAGCCAGGGGGTG
ENSMUSG00000097671	1700015O11Rik	429	454	+	-4.13534	3.99e-05	0.244	TTATAAGGAAAACAAAGCTGGAAGAA
ENSMUSG00000031509	1700016D06Rik	760	785	+	-0.887218	1.47e-05	0.162	AAAATGGGGAGAGAAAACTGGAACTG
ENSMUSG00000053783	1700016K19Rik	314	339	+	7.78195	1.05e-06	0.114	AAAAGAAGAAGAAAAAGACTAAAGGA
ENSMUSG00000037884	1700017G19Rik	757	782	+	-7.75188	9.76e-05	0.294	TACGACAGAAGAACTCCAGTGAAGTG
ENSMUSG00000116410	1700017G19Rik	757	782	+	-7.75188	9.76e-05	0.294	TACGACAGAAGAACTCCAGTGAAGTG
ENSMUSG00000107368	1700018A23Rik	4	29	+	-0.466165	1.33e-05	0.17	ACCACAGGACAGAGACCCTGAAAGAG
ENSMUSG00000100075	1700018L02Rik	312	337	+	-7.38346	8.99e-05	0.28	ATGCAGTGTGCGAAAACACTGATGTG
ENSMUSG00000100075	1700018L02Rik	1072	1097	+	-5.69173	6.13e-05	0.272	AAAAAAAAAAAAAGAAGCTAGCCCTG
ENSMUSG00000100075	1700018L02Rik	1078	1103	+	0.654135	9.97e-06	0.157	AAAAAAAGAAGCTAGCCCTGGCAGAG
ENSMUSG00000043629	1700019D03Rik	1065	1090	+	-1.36842	1.68e-05	0.169	AAAAAAAAAAAAACAACATAAAACAA
ENSMUSG00000043629	1700019D03Rik	1091	1116	+	-2.15038	2.13e-05	0.185	AACAAAAGGCCCAGAACATGAAAGGG
ENSMUSG00000043629	1700019D03Rik	3390	3415	+	-4.45113	4.37e-05	0.25	AAAAAAAAAAGTAATGTACCATAGAG
ENSMUSG00000043629	1700019D03Rik	1062	1087	+	-7.30075	8.84e-05	0.28	AAAAAAAAAAAAAAAACAACATAAAA
ENSMUSG00000026931	1700019N19Rik	573	598	+	-6.81203	7.88e-05	0.288	AAAAACGAGAAGAAACCGCTGCAGGA
ENSMUSG00000059690	1700020N15Rik	244	269	+	-2.3609	2.27e-05	0.19	GAAGAAAGAAAGAAAACCACAAAGAT
ENSMUSG00000059690	1700020N15Rik	245	270	+	-3.58647	3.35e-05	0.224	AAGAAAGAAAGAAAACCACAAAGATT
ENSMUSG00000107053	1700021F13Rik	356	381	+	-5.24812	5.46e-05	0.279	AGGAAAGAAAGAAAAAAATGAGAATA
ENSMUSG00000112387	1700021G15Rik	73	98	+	-6.45865	7.33e-05	0.288	GAAAAAAAAAAAAAAAAACAGGAAAG
ENSMUSG00000112387	1700021G15Rik	75	100	+	19.7594	9.65e-09	0.048	AAAAAAAAAAAAAAAACAGGAAAGAG
ENSMUSG00000112387	1700021G15Rik	74	99	+	0.142857	1.14e-05	0.17	AAAAAAAAAAAAAAAAACAGGAAAGA
ENSMUSG00000038165	1700022A21Rik	1415	1440	+	1.27068	8.47e-06	0.16	AAAGAAAAAAATACAGCTTGGTAGTT
ENSMUSG00000099751	1700022A22Rik	1419	1444	+	0.781955	9.66e-06	0.167	CACACAAAAAAGAAAATACTCAAGTT
ENSMUSG00000028451	1700022I11Rik	3689	3714	+	-3.01504	2.8e-05	0.207	AACAAATAGAGAAAAGCCTAATAAAG
ENSMUSG00000087393	1700023C21Rik	52	77	+	-2.70677	2.52e-05	0.209	TGAGAAGCAGAAAAAACCCTAAGGTG
ENSMUSG00000089827	1700023H06Rik	829	854	+	-6.83459	7.9e-05	0.288	AAAAATAGGGGGAAAACACGTGGGGG
ENSMUSG00000089827	1700023H06Rik	499	524	+	-5.24812	5.46e-05	0.279	AACTTAGAAAAACAAGCTTGGAGTCG
ENSMUSG00000052334	1700024B05Rik	235	260	+	-7.78947	9.87e-05	0.282	TGCAGCAGAAGACAGACACAGAAGTG
ENSMUSG00000069890	1700024J04Rik	630	655	+	-5.79699	6.27e-05	0.272	AGAGAAGGAAACTGCACCTTGAAGGG
ENSMUSG00000032666	1700025G04Rik	5210	5235	+	1.25564	8.52e-06	0.153	AAAAAAAAAAACAAGCCTTGAAGGGG
ENSMUSG00000032666	1700025G04Rik	5209	5234	+	21.4962	5.14e-09	0.0293	AAAAAAAAAAAACAAGCCTTGAAGGG
ENSMUSG00000032666	1700025G04Rik	8085	8110	+	-5.82707	6.32e-05	0.272	AAAAGAAGAAGAAAAGTTCTAGGTAG
ENSMUSG00000107737	1700027F06Rik	53	78	+	-1.73684	1.86e-05	0.183	GAATGAGGAAGAGAAGGCTGGAAGTC
ENSMUSG00000097321	1700028E10Rik	1883	1908	+	-6	6.55e-05	0.272	AGAAAAAAAAAAAAAGGCTAGAATAT
ENSMUSG00000089798	1700028K03Rik	4701	4726	+	-4.42105	4.34e-05	0.25	AAAAAAAAGAGAAAATAATGGATGCA
ENSMUSG00000089798	1700028K03Rik	621	646	+	-4.58647	4.56e-05	0.253	AATAAATATTGAAGAACTTTATAGGG
ENSMUSG00000089798	1700028K03Rik	5145	5170	+	0.203008	1.13e-05	0.162	AAAAAAAAAAAAAAAAAGCTGTATTA
ENSMUSG00000089798	1700028K03Rik	5147	5172	+	-1.84962	1.92e-05	0.177	AAAAAAAAAAAAAAAGCTGTATTATT
ENSMUSG00000089798	1700028K03Rik	5146	5171	+	-7.29323	8.83e-05	0.28	AAAAAAAAAAAAAAAAGCTGTATTAT
ENSMUSG00000101334	1700028M03Rik	437	462	+	-7.65414	9.54e-05	0.281	CAAAACAAGTGGAAAACCTGTCAGAG
ENSMUSG00000078635	1700028N14Rik	570	595	+	2.09774	6.61e-06	0.148	AGAAGAAAAAAGAAAACTGAAAACTG
ENSMUSG00000078635	1700028N14Rik	575	600	+	-4.7218	4.76e-05	0.258	AAAAAAGAAAACTGAAAACTGAATTC
ENSMUSG00000086823	1700028P15Rik	2338	2363	+	-6.96992	8.16e-05	0.29	TGAATAAAAATGAAAACCAGGATGAG
ENSMUSG00000100557	1700029E06Rik	234	259	+	8.03759	9.58e-07	0.114	TAAAAAAAAAAAAAAACTTCTCAGTG
ENSMUSG00000071103	1700029J07Rik	2299	2324	+	-3.09023	2.88e-05	0.221	TTAGGAGAGAAGAAAAGAAGGAAGTG
ENSMUSG00000099759	1700030C10Rik	1705	1730	+	-5.25564	5.47e-05	0.279	AAAAAAATAAAATAAAATAAAAAGAG
ENSMUSG00000031847	1700030J22Rik	715	740	+	-7.32331	8.89e-05	0.28	ATGGAGAAAAAAAAAGCCTGCAACTC
ENSMUSG00000100969	1700030N03Rik	2102	2127	+	-7.44361	9.1e-05	0.28	AACAAAAAACAAAAAACAAAAAAAGC
ENSMUSG00000092239	1700031A10Rik	630	655	+	12.4662	1.76e-07	0.0734	AAAAAAAAAAAAAAAATCTAAAATTG
ENSMUSG00000092239	1700031A10Rik	629	654	+	3.46617	4.09e-06	0.156	CAAAAAAAAAAAAAAAATCTAAAATT
ENSMUSG00000100315	1700031P21Rik	372	397	+	-7.09774	8.42e-05	0.291	AAAAAAAAAAAAAAAGAAAGTTGGTT
ENSMUSG00000100315	1700031P21Rik	375	400	+	-0.864662	1.46e-05	0.17	AAAAAAAAAAAAGAAAGTTGGTTGTT
ENSMUSG00000097893	1700034P13Rik	1618	1643	+	3.80451	3.6e-06	0.144	GTAAAAGGACAGAAGCCCTGAAATTG
ENSMUSG00000085542	1700037C06Rik	139	164	+	-1.29323	1.65e-05	0.168	CTCAGAAGAATGAAAAACCAGCAGTG
ENSMUSG00000005983	1700037C18Rik	1938	1963	+	-5.16541	5.32e-05	0.276	AAAAAAAAAAAAAAACCCAAACAGGC
ENSMUSG00000005983	1700037C18Rik	1935	1960	+	-7.31579	8.88e-05	0.291	AAAAAAAAAAAAAAAAAACCCAAACA
ENSMUSG00000005983	1700037C18Rik	1936	1961	+	5.91729	1.78e-06	0.114	AAAAAAAAAAAAAAAAACCCAAACAG
ENSMUSG00000005983	1700037C18Rik	1937	1962	+	6.76692	1.41e-06	0.114	AAAAAAAAAAAAAAAACCCAAACAGG
ENSMUSG00000005983	1700037C18Rik	1943	1968	+	-2.14286	2.12e-05	0.193	AAAAAAAAAACCCAAACAGGCCAGTG
ENSMUSG00000092369	1700039E22Rik	44	69	+	4.84211	2.47e-06	0.122	AAAAAGGAAAGAAAAGCAAAGAAAAG
ENSMUSG00000097933	1700039M10Rik	332	357	+	-1.13534	1.57e-05	0.164	ATCAAGAAAAAAAAACTATTGAAAAG
ENSMUSG00000104086	1700039M15Rik	1068	1093	+	-0.300752	1.27e-05	0.162	TGAAGAGGAAGGAAAGATTGGAAAGG
ENSMUSG00000100667	1700040F15Rik	608	633	+	-5.55639	5.93e-05	0.284	CAAAAAGAACAACAAGCATTGAAACT
ENSMUSG00000101568	1700040F17Rik	383	408	+	5.59398	1.95e-06	0.115	AATAAAGACAAGAAAACCCTGCCATG
ENSMUSG00000103840	1700040K01Rik	401	426	+	-6.18045	6.85e-05	0.275	TAAAGAGCGAATAAATCCTTGAAGTC
ENSMUSG00000054822	1700041G16Rik	1793	1818	+	-5.2406	5.45e-05	0.279	GAAAAAAAAATAAAAGTAATGATGTA
ENSMUSG00000115294	1700047E10Rik	227	252	+	-7.78947	9.87e-05	0.294	TGCAGCAGAAGACAGACACAGAAGTG
ENSMUSG00000100147	1700047M11Rik	534	559	+	-5.39098	5.69e-05	0.27	AACAGAACAAAAAAAAGTCACAAGTC
ENSMUSG00000079271	1700049E17Rik1	123	148	+	-6.90977	8.05e-05	0.29	AACAGAAGAATGAAATCATTCTGGGG
ENSMUSG00000090440	1700049E17Rik2	123	148	+	-6.90977	8.05e-05	0.29	AACAGAAGAATGAAATCATTCTGGGG
ENSMUSG00000105297	1700052H01Rik	326	351	+	-7.81203	9.9e-05	0.294	AACAAGAGCAGGAGGACAGGAAGGGG
ENSMUSG00000099681	1700052K11Rik	3560	3585	+	-7.57143	9.34e-05	0.28	AACCAAAAAAAAAAAAAAAAAAAGAA
ENSMUSG00000099681	1700052K11Rik	3572	3597	+	3.02256	4.77e-06	0.148	AAAAAAAAAAAGAATCAAAGGAAGAG
ENSMUSG00000099681	1700052K11Rik	3568	3593	+	4.84962	2.46e-06	0.123	AAAAAAAAAAAAAAAGAATCAAAGGA
ENSMUSG00000099681	1700052K11Rik	3567	3592	+	0.0601504	1.16e-05	0.162	AAAAAAAAAAAAAAAAGAATCAAAGG
ENSMUSG00000099681	1700052K11Rik	1131	1156	+	-5.24812	5.46e-05	0.266	AACTCAAGTAGAAAAACTCAAATTGG
ENSMUSG00000085889	1700054M17Rik	416	441	+	0.263158	1.11e-05	0.162	ACCAAAAATAATAAAAACTGGAATTA
ENSMUSG00000104183	1700054O19Rik	468	493	+	1.76692	7.33e-06	0.157	AACAAGAACAAGAAAGCAAGAGAGAG
ENSMUSG00000104183	1700054O19Rik	436	461	+	1.76692	7.33e-06	0.157	AACAAGAACAAGAAAGCAAGAGAGAG
ENSMUSG00000104183	1700054O19Rik	494	519	+	1.90977	7.02e-06	0.157	AAAAAGAACAAGAAAGCAAGAGAGAG
ENSMUSG00000104183	1700054O19Rik	428	453	+	-1.90977	1.95e-05	0.185	AGAAAAGGAACAAGAACAAGAAAGCA
ENSMUSG00000104183	1700054O19Rik	460	485	+	-3.6015	3.36e-05	0.236	AGAAAAAGAACAAGAACAAGAAAGCA
ENSMUSG00000093616	1700055C04Rik	323	348	+	-7.59398	9.38e-05	0.28	ATCGAATGAATAAATGACACGAAGTG
ENSMUSG00000084792	1700056N10Rik	1018	1043	+	-3.00752	2.8e-05	0.218	AACAAACAAAAAAAAAGCACCCAGTG
ENSMUSG00000114390	1700062C10Rik	1552	1577	+	0.481203	1.04e-05	0.159	AAAGAAAAAAAGAAAGAAAGAGAGAG
ENSMUSG00000114390	1700062C10Rik	726	751	+	-7.20301	8.66e-05	0.28	AGCCCACATTGGAAAACCCAGAACTG
ENSMUSG00000114390	1700062C10Rik	1556	1581	+	3.72932	3.69e-06	0.144	AAAAAAAGAAAGAAAGAGAGAGAGAG
ENSMUSG00000114390	1700062C10Rik	1544	1569	+	1.7218	7.43e-06	0.148	AAAAACAGAAAGAAAAAAAGAAAGAA
ENSMUSG00000114390	1700062C10Rik	1422	1447	+	-3.53383	3.29e-05	0.224	AAATAAAGCAAACACAAAGTGAAGTG
ENSMUSG00000114390	1700062C10Rik	1197	1222	+	-5.76692	6.23e-05	0.272	AAAAAAAAAAAAAAATTCCAGAAAAT
ENSMUSG00000114390	1700062C10Rik	1198	1223	+	7.11278	1.27e-06	0.114	AAAAAAAAAAAAAATTCCAGAAAATG
ENSMUSG00000114390	1700062C10Rik	1548	1573	+	1.06015	9.01e-06	0.156	ACAGAAAGAAAAAAAGAAAGAAAGAG
ENSMUSG00000114390	1700062C10Rik	1194	1219	+	-0.62406	1.38e-05	0.162	AAAAAAAAAAAAAAAAAATTCCAGAA
ENSMUSG00000117080	1700063J08Rik	279	304	+	-6.95489	8.14e-05	0.29	AACAACAACAAAACAAGATAAAAGAG
ENSMUSG00000038323	1700066M21Rik	859	884	+	-3.07519	2.86e-05	0.21	ATCAAAAGCATAAGAACAATGTACTG
ENSMUSG00000038323	1700066M21Rik	1390	1415	+	-7.15038	8.54e-05	0.28	TTAAAATGAAGGCAACCATGTTAGTT
ENSMUSG00000090307	1700071M16Rik	2092	2117	+	-4.48872	4.43e-05	0.252	ATCAAAACATGCAACATCTTAAAGTT
ENSMUSG00000090307	1700071M16Rik	857	882	+	-5.72932	6.19e-05	0.272	GTAGAAAGTAATAGAACAGGACAGTG
ENSMUSG00000090307	1700071M16Rik	2306	2331	+	-1.41353	1.71e-05	0.17	AGAAATACAATGAATGTACTGAAGTG
ENSMUSG00000099872	1700074H08Rik	130	155	+	-3.59398	3.35e-05	0.236	ATGAACAAAAGAAATGCTGACAAGTG
ENSMUSG00000029883	1700074P13Rik	603	628	+	-0.834586	1.45e-05	0.162	ATCAAAAATGAGAAAGAACAGATATG
ENSMUSG00000084859	1700080N15Rik	703	728	+	-7.33835	8.91e-05	0.28	CTAAGAAAAAAAAAAACATTGGTGAT
ENSMUSG00000100668	1700083H02Rik	108	133	+	-3.57143	3.34e-05	0.236	TGGAAAGAAAAGAAAAAACTAGAGGG
ENSMUSG00000100668	1700083H02Rik	320	345	+	-7.32331	8.89e-05	0.291	TTAATCAAAAGAAAAAAATTGAACTT
ENSMUSG00000114333	1700084D21Rik	191	216	+	-3.62406	3.38e-05	0.225	TTATAGAGGAGAAGAACTCTGAAGTC
ENSMUSG00000099639	1700084F23Rik	342	367	+	0.766917	9.69e-06	0.157	AGAAGGGGAAGAGAAACACAGAAGAG
ENSMUSG00000058101	1700084J12Rik	1832	1857	+	0.368421	1.08e-05	0.161	AAAGACAAACAAAAAGCCAGACAGTG
ENSMUSG00000085085	1700086P04Rik	726	751	+	-5.75188	6.22e-05	0.272	AAAAAAAAAAAAAACAGCAGGCACAG
ENSMUSG00000085085	1700086P04Rik	722	747	+	0.157895	1.14e-05	0.162	AAAAAAAAAAAAAAAAAACAGCAGGC
ENSMUSG00000085085	1700086P04Rik	717	742	+	-0.81203	1.45e-05	0.162	AAAAAAAAAAAAAAAAAAAAAAACAG
ENSMUSG00000085085	1700086P04Rik	719	744	+	-7.42857	9.08e-05	0.28	AAAAAAAAAAAAAAAAAAAAACAGCA
ENSMUSG00000085085	1700086P04Rik	727	752	+	-6.14286	6.77e-05	0.273	AAAAAAAAAAAAACAGCAGGCACAGG
ENSMUSG00000085085	1700086P04Rik	723	748	+	-5.88722	6.39e-05	0.272	AAAAAAAAAAAAAAAAACAGCAGGCA
ENSMUSG00000085085	1700086P04Rik	114	139	+	-2.77444	2.57e-05	0.198	GTAAAAAGAAGACGAGCGTTGATCTG
ENSMUSG00000117289	1700093J21Rik	511	536	+	-2.8797	2.67e-05	0.202	ACAAAACAAAACAAAACCCAAACCTG
ENSMUSG00000105337	1700094M23Rik	615	640	+	-4.25564	4.13e-05	0.247	AAATATGAGTGAAAAAGTCTAAAGAG
ENSMUSG00000084861	1700095J07Rik	397	422	+	-3.69925	3.49e-05	0.241	AAACAAGGTCAACAACTCCGGAACTG
ENSMUSG00000084804	1700095J12Rik	211	236	+	-6.44361	7.3e-05	0.277	ATCTAGAAAAGAAAAGCTGTCAATTT
ENSMUSG00000101856	1700096K18Rik	939	964	+	-6.96241	8.15e-05	0.29	AACAAAAAAAAAATAGTGCTTAAATT
ENSMUSG00000108194	1700097M23Rik	1244	1269	+	-0.81203	1.45e-05	0.17	AAAAAAAAAAAAAAAAAAGAAAAGAA
ENSMUSG00000108194	1700097M23Rik	1256	1281	+	-3.07519	2.86e-05	0.221	AAAAAAGAAAAGAAAAGAAAGAAAGA
ENSMUSG00000108194	1700097M23Rik	1249	1274	+	-7.42857	9.08e-05	0.291	AAAAAAAAAAAAAGAAAAGAAAAGAA
ENSMUSG00000108194	1700097M23Rik	1237	1262	+	-0.81203	1.45e-05	0.17	AAAAAAAAAAAAAAAAAAAAAAAAAG
ENSMUSG00000108194	1700097M23Rik	1261	1286	+	2.03008	6.73e-06	0.157	AGAAAAGAAAAGAAAGAAAGAAAGAA
ENSMUSG00000108194	1700097M23Rik	1239	1264	+	-0.81203	1.45e-05	0.17	AAAAAAAAAAAAAAAAAAAAAAAGAA
ENSMUSG00000108194	1700097M23Rik	1282	1307	+	-6.24812	6.97e-05	0.288	AAGAAAGGAGGGAAAGTAGCAGAGAG
ENSMUSG00000108194	1700097M23Rik	1257	1282	+	-0.240602	1.24e-05	0.17	AAAAAGAAAAGAAAAGAAAGAAAGAA
ENSMUSG00000108194	1700097M23Rik	1247	1272	+	0.609023	1.01e-05	0.168	AAAAAAAAAAAAAAAGAAAAGAAAAG
ENSMUSG00000108194	1700097M23Rik	1242	1267	+	0.879699	9.44e-06	0.167	AAAAAAAAAAAAAAAAAAAAGAAAAG
ENSMUSG00000108194	1700097M23Rik	1265	1290	+	2.03008	6.73e-06	0.157	AAGAAAAGAAAGAAAGAAAGAAAGGA
ENSMUSG00000108194	1700097M23Rik	1274	1299	+	-3.13534	2.91e-05	0.223	AAGAAAGAAAGAAAGGAGGGAAAGTA
ENSMUSG00000108194	1700097M23Rik	1269	1294	+	-3.47368	3.22e-05	0.232	AAAGAAAGAAAGAAAGAAAGGAGGGA
ENSMUSG00000108194	1700097M23Rik	1243	1268	+	-2.38346	2.28e-05	0.199	AAAAAAAAAAAAAAAAAAAGAAAAGA
ENSMUSG00000108194	1700097M23Rik	1273	1298	+	-4.19549	4.06e-05	0.256	AAAGAAAGAAAGAAAGGAGGGAAAGT
ENSMUSG00000108194	1700097M23Rik	1252	1277	+	-5.03759	5.16e-05	0.276	AAAAAAAAAAGAAAAGAAAAGAAAGA
ENSMUSG00000108194	1700097M23Rik	1251	1276	+	-5.73684	6.19e-05	0.284	AAAAAAAAAAAGAAAAGAAAAGAAAG
ENSMUSG00000115372	1700100I10Rik	551	576	+	-2.59398	2.43e-05	0.195	AGTAAACTTAAGAAAACTTAAAAGTA
ENSMUSG00000116852	1700102H20Rik	192	217	+	0.368421	1.08e-05	0.17	AGCAAGGGAAGAAATACCAGCAAGTA
ENSMUSG00000113747	1700105G05Rik	120	145	+	7.40602	1.16e-06	0.114	AAAGAAAGAAAGAAAGATCTAAAAAG
ENSMUSG00000113747	1700105G05Rik	108	133	+	1.45113	7.98e-06	0.157	AAAGAAAGAAAGAAAGAAAGAAAGAA
ENSMUSG00000113747	1700105G05Rik	104	129	+	1.45113	7.98e-06	0.157	AAAGAAAGAAAGAAAGAAAGAAAGAA
ENSMUSG00000113747	1700105G05Rik	184	209	+	-6.81203	7.88e-05	0.288	ACCAAAAAAAGAAAGAATCTATACAG
ENSMUSG00000113747	1700105G05Rik	92	117	+	1.45113	7.98e-06	0.157	AAAGAAAGAAAGAAAGAAAGAAAGAA
ENSMUSG00000113747	1700105G05Rik	100	125	+	1.45113	7.98e-06	0.157	AAAGAAAGAAAGAAAGAAAGAAAGAA
ENSMUSG00000113747	1700105G05Rik	112	137	+	1.45113	7.98e-06	0.157	AAAGAAAGAAAGAAAGAAAGAAAGAT
ENSMUSG00000113747	1700105G05Rik	88	113	+	-5.16541	5.32e-05	0.276	GAAGAAAGAAAGAAAGAAAGAAAGAA
ENSMUSG00000113747	1700105G05Rik	121	146	+	-3.31579	3.08e-05	0.229	AAGAAAGAAAGAAAGATCTAAAAAGG
ENSMUSG00000113747	1700105G05Rik	168	193	+	-2.96241	2.76e-05	0.217	AAAAAAGGAAGAAAGAACCAAAAAAA
ENSMUSG00000113747	1700105G05Rik	96	121	+	1.45113	7.98e-06	0.157	AAAGAAAGAAAGAAAGAAAGAAAGAA
ENSMUSG00000101009	1700108F19Rik	943	968	+	-4.66165	4.69e-05	0.256	AAAAAGTAAAAAAGAGCTGGGATATG
ENSMUSG00000084837	1700108N11Rik	572	597	+	-2.5188	2.37e-05	0.203	AAAAAAGGAAGAACATTTTTCAAATC
ENSMUSG00000086632	1700112J05Rik	70	95	+	-0.503759	1.34e-05	0.162	CACAAAGGAAATAGAGTCAGGAAGAG
ENSMUSG00000097527	1700112J16Rik	466	491	+	-7.07519	8.39e-05	0.28	GCCAAGGGAAAGAAACTCCTTAAATG
ENSMUSG00000087510	1700112K13Rik	567	592	+	0.240602	1.12e-05	0.162	TACATAGGAAAGACAGCCAGCCAGTG
ENSMUSG00000117497	1700116H05Rik	3480	3505	+	-5.2782	5.5e-05	0.266	AACAAAAGATACAATAGAAGAAATTG
ENSMUSG00000098086	1700120C18Rik	426	451	+	-5.5188	5.89e-05	0.284	ATCAAGACAAAATAAACCACAAAATG
ENSMUSG00000100717	1700120G07Rik	735	760	+	-5.61654	6.04e-05	0.272	AAAAAAAGAAGAAGAAGAAGAAAAGA
ENSMUSG00000100717	1700120G07Rik	754	779	+	-5.49624	5.86e-05	0.272	GAAAAGAAAAGAAAAACCCAAAAAGC
ENSMUSG00000100717	1700120G07Rik	753	778	+	3.26316	4.36e-06	0.148	AGAAAAGAAAAGAAAAACCCAAAAAG
ENSMUSG00000086068	1700120G11Rik	223	248	+	-3.26316	3.03e-05	0.216	TACAAATGTAAGAAAGGAAAAAAGAG
ENSMUSG00000086068	1700120G11Rik	228	253	+	-7.78195	9.85e-05	0.282	ATGTAAGAAAGGAAAAAAGAGAAGAA
ENSMUSG00000086068	1700120G11Rik	252	277	+	-0.0977444	1.2e-05	0.162	AAGGAAAGAAGGAAAAGCGGGAAGGA
ENSMUSG00000117672	1700122C19Rik	5114	5139	+	0.992481	9.19e-06	0.157	AAAAAAGAAAAGATTAATTTATATTG
ENSMUSG00000117672	1700122C19Rik	5433	5458	+	-2.08271	2.07e-05	0.183	ATAAACGGAAGGATATTATGATTGTG
ENSMUSG00000117672	1700122C19Rik	5014	5039	+	-7.44361	9.1e-05	0.28	AACAAAAAACAAAAAACAAAAAAACC
ENSMUSG00000117800	1700122C19Rik	5114	5139	+	0.992481	9.19e-06	0.157	AAAAAAGAAAAGATTAATTTATATTG
ENSMUSG00000117800	1700122C19Rik	5014	5039	+	-7.44361	9.1e-05	0.28	AACAAAAAACAAAAAACAAAAAAACC
ENSMUSG00000117800	1700122C19Rik	5433	5458	+	-2.08271	2.07e-05	0.183	ATAAACGGAAGGATATTATGATTGTG
ENSMUSG00000072878	1700123L14Rik	201	226	+	-6.37594	7.19e-05	0.277	AAGAAGGAAGCGACAGCCAGGAACTG
ENSMUSG00000085614	1700123M08Rik	402	427	+	2.88722	5.03e-06	0.148	ATCCAGAGGAGAAAGACTTTGAAGTC
ENSMUSG00000099354	1700124L16Rik	676	701	+	-6.06767	6.67e-05	0.286	ATCCAAAAAATAATAACTCTGAGTCG
ENSMUSG00000099794	1700128A07Rik	301	326	+	-4.00752	3.85e-05	0.241	TTAGGAAGTGGAAGAGCAATGAAGTG
ENSMUSG00000099794	1700128A07Rik	567	592	+	-3.54887	3.31e-05	0.224	GAAAAAGTCAAGCAAAAATGAAATTG
ENSMUSG00000021977	1700129C05Rik	1034	1059	+	-2.69173	2.5e-05	0.208	GAAAAATTATGAAAAAAATAAAAGTG
ENSMUSG00000071653	1810009A15Rik	476	501	+	3.66165	3.82e-06	0.147	AGAAAGAAAAAGCAGCCATGGAAGTG
ENSMUSG00000099825	1810012K16Rik	73	98	+	-5.96992	6.52e-05	0.284	AACAGTAAATGGAAAGTACTAGAATG
ENSMUSG00000097412	1810014B01Rik	1433	1458	+	5.00752	2.35e-06	0.123	AGAAATGAAGGAAAGACACTGAAGAG
ENSMUSG00000097412	1810014B01Rik	262	287	+	-7.06015	8.37e-05	0.28	ACCAAAGCCTGGAGAACTCTAAATGG
ENSMUSG00000089997	1810020O05Rik	559	584	+	1.09023	8.95e-06	0.166	AACAAAGACTGTAAAGCCATGGAGAG
ENSMUSG00000089997	1810020O05Rik	3080	3105	+	-7.69925	9.61e-05	0.292	GAAGAGGAGAAGAAAGCCCAGAAGAA
ENSMUSG00000044145	1810024B03Rik	1317	1342	+	-4.00752	3.85e-05	0.253	AGGACAGATAAAAGAACATTCACGTG
ENSMUSG00000044145	1810024B03Rik	1470	1495	+	-4.15038	4.01e-05	0.256	ATCAAGGAAACAGTATCTGTAAAGTG
ENSMUSG00000044145	1810024B03Rik	874	899	+	-7.33835	8.91e-05	0.291	ATCTGTAATAAAAAAAGCAGGAAGGG
ENSMUSG00000044148	1810030O07Rik	2368	2393	+	2.15789	6.42e-06	0.157	CTAAAGGAAAGAAACGGTTTGAAGGG
ENSMUSG00000097101	1810034E14Rik	1402	1427	+	-6.23308	6.95e-05	0.275	AACAAATACAGGAGAACAGAGATGTC
ENSMUSG00000035372	1810055G02Rik	1846	1871	+	-0.323308	1.28e-05	0.17	ACAAGAAGAAGGACTACACGCAGGTG
ENSMUSG00000073155	1810058I24Rik	780	805	+	-5.37594	5.66e-05	0.27	ATAAAAAGCAAACAAACTGGGAAAAC
ENSMUSG00000108207	1810059H22Rik	335	360	+	-5.01504	5.14e-05	0.276	ACAAAAAAAAAAAAAACCCTCCCGAA
ENSMUSG00000108207	1810059H22Rik	197	222	+	-7.15789	8.56e-05	0.291	AATAAAGGAAGTTCAGATTGGACATG
ENSMUSG00000090925	1810064F22Rik	1048	1073	+	-7.78195	9.85e-05	0.282	AAAAGAGGAACAACAGAGATAAAGAG
ENSMUSG00000044694	2010007H06Rik	1715	1740	+	-4.33835	4.22e-05	0.259	GAAAAAAGTCTGAAAACTTAAAAATA
ENSMUSG00000044694	2010007H06Rik	1647	1672	+	5.21053	2.22e-06	0.121	AAAAAAAAAAAAAAAACACCAAAACC
ENSMUSG00000044694	2010007H06Rik	1648	1673	+	-7.45865	9.13e-05	0.291	AAAAAAAAAAAAAAACACCAAAACCA
ENSMUSG00000025528	2010106E10Rik	420	445	+	-0.887218	1.47e-05	0.17	AAAGAAGAATGGAAATCATCACAGAG
ENSMUSG00000025528	2010106E10Rik	527	552	+	4.03008	3.29e-06	0.139	ATCAAAGAGAGGTAAACACTGAAACT
ENSMUSG00000074829	2010315B03Rik	311	336	+	-7.77444	9.83e-05	0.294	TAGAAGAGATGGAAGGCATAAAAGAG
ENSMUSG00000074829	2010315B03Rik	1287	1312	+	-7.2782	8.79e-05	0.291	AACCAATGTGGTAAAGCCTTTACATG
ENSMUSG00000098810	2010315B03Rik	1287	1312	+	-7.2782	8.79e-05	0.28	AACCAATGTGGTAAAGCCTTTACATG
ENSMUSG00000098810	2010315B03Rik	311	336	+	-7.77444	9.83e-05	0.282	TAGAAGAGATGGAAGGCATAAAAGAG
ENSMUSG00000029559	2210016L21Rik	1331	1356	+	3.23308	4.41e-06	0.148	GAAAAAGGAAAATAAATTCTCACGTG
ENSMUSG00000103523	2210017I01Rik	733	758	+	-2.71429	2.53e-05	0.209	TACAAGGCAAAGAAGAACTGAAGGTG
ENSMUSG00000103523	2210017I01Rik	206	231	+	-2.25564	2.2e-05	0.197	GTAAAAGAAAGGAACACCTTGGCCTC
ENSMUSG00000039563	2210406O10Rik	170	195	+	-4.68421	4.72e-05	0.27	AAGAAAAAAAAAAACTAACAGCAGTG
ENSMUSG00000071252	2210408I21Rik	1237	1262	+	-6.08271	6.7e-05	0.273	AATCTAAGAAGGAAGTCATGGTAGAG
ENSMUSG00000071252	2210408I21Rik	1621	1646	+	-5.5188	5.89e-05	0.272	AGGAAATCAAAGAGAACCTGGTAGAG
ENSMUSG00000071252	2210408I21Rik	4025	4050	+	-4.3985	4.32e-05	0.25	ATCACAGGAATAAAAAAATAAAAGGC
ENSMUSG00000085563	2210411M09Rik	602	627	+	-1.15038	1.58e-05	0.174	AAAAAAGATAAATAATTCTGAAATTA
ENSMUSG00000085563	2210411M09Rik	601	626	+	0.233083	1.12e-05	0.17	AAAAAAAGATAAATAATTCTGAAATT
ENSMUSG00000111043	2210414F02Rik	106	131	+	-6.91729	8.07e-05	0.29	CTCACTGGATGGCAAACAGGGAAGTT
ENSMUSG00000078894	2210418O10Rik	1730	1755	+	2.45113	5.84e-06	0.157	ATCAAATGAACAAAGCCTTGAAAGTT
ENSMUSG00000078894	2210418O10Rik	1440	1465	+	-6.08271	6.7e-05	0.286	AATATATAAAGGAACACATACAAGAG
ENSMUSG00000097162	2310010J17Rik	459	484	+	-7.42857	9.08e-05	0.291	AAATAAAAAAAGAATGACTGAAATCT
ENSMUSG00000097162	2310010J17Rik	458	483	+	-7.39098	9.01e-05	0.291	AAAATAAAAAAAGAATGACTGAAATC
ENSMUSG00000099411	2310015D24Rik	1707	1732	+	11.8346	2.22e-07	0.083	TTGAAAAAAAAAAAAAGCTGAAAGTG
ENSMUSG00000049643	2310022A10Rik	406	431	+	-4.78947	4.86e-05	0.274	ATCTTAATAAAGAAATCATGAACGAG
ENSMUSG00000020441	2310033P09Rik	680	705	+	-4.76692	4.83e-05	0.26	AAAAGAAGAAGAAACACAAGAAACAC
ENSMUSG00000020441	2310033P09Rik	659	684	+	-4.89474	4.99e-05	0.262	AAAGCAAGAAAGAAAAGAAGAAAAAG
ENSMUSG00000100550	2310039L15Rik	2398	2423	+	-5.84211	6.33e-05	0.284	AATAAAAAAAAAAAAACCCTCCTCTC
ENSMUSG00000108732	2310043P16Rik	3274	3299	+	-7.54135	9.29e-05	0.28	ATACATTATTTAAAAGAACTAAAGTG
ENSMUSG00000108732	2310043P16Rik	2172	2197	+	0.315789	1.09e-05	0.162	AAGCAAGCTAAGCAAACCATGGAGTG
ENSMUSG00000100783	2310047D07Rik	252	277	+	-4.17293	4.03e-05	0.256	CTGACAGATAGGACTGCATGAAAGAG
ENSMUSG00000100783	2310047D07Rik	556	581	+	1.61654	7.64e-06	0.157	AAACACGGAAGGAAGACGAGAAAGGG
ENSMUSG00000015519	2310057J18Rik	1330	1355	+	-4.09023	3.94e-05	0.243	GAAGCCAGAAAGAAATCATTAAACTG
ENSMUSG00000100084	2310068J16Rik	824	849	+	8.36842	8.66e-07	0.114	GAAAAAAAAAAAAAAAAGCTGAAGAG
ENSMUSG00000100084	2310068J16Rik	825	850	+	5.10526	2.29e-06	0.121	AAAAAAAAAAAAAAAAGCTGAAGAGG
ENSMUSG00000100084	2310068J16Rik	826	851	+	7	1.32e-06	0.114	AAAAAAAAAAAAAAAGCTGAAGAGGG
ENSMUSG00000100291	2310069B03Rik	1314	1339	+	-2.30827	2.23e-05	0.197	GAAACAAGAAAGAAATACTTGAAGAA
ENSMUSG00000100291	2310069B03Rik	1315	1340	+	-5.55639	5.93e-05	0.284	AAACAAGAAAGAAATACTTGAAGAAT
ENSMUSG00000032840	2410131K14Rik	4472	4497	+	-6.6015	7.54e-05	0.288	CTCAAAGGCAAGAGAAGGGGGGAGTG
ENSMUSG00000032840	2410131K14Rik	4688	4713	+	-5.85714	6.35e-05	0.284	CAAAAAAGATGTAGAACCAGGCAGGG
ENSMUSG00000073236	2500004C02Rik	1617	1642	+	-4.01504	3.86e-05	0.242	TCAAAAACAATAAAACATTTAAAGTG
ENSMUSG00000073236	2500004C02Rik	1544	1569	+	-6.16541	6.82e-05	0.274	ATAAAAATAAATAAATCTTTAAAAAA
ENSMUSG00000071632	2510002D24Rik	1062	1087	+	0.451128	1.05e-05	0.17	AACAAAAAAAAGAAAGACAGACAGAC
ENSMUSG00000071632	2510002D24Rik	1045	1070	+	-7.30075	8.84e-05	0.291	AAAAAAAAAAAAACAACAACAAAAAA
ENSMUSG00000071632	2510002D24Rik	1066	1091	+	-4.33083	4.21e-05	0.258	AAAAAAAGAAAGACAGACAGACAGAC
ENSMUSG00000071632	2510002D24Rik	1048	1073	+	-5.02256	5.15e-05	0.276	AAAAAAAAAACAACAACAAAAAAAAG
ENSMUSG00000071632	2510002D24Rik	1042	1067	+	-7.30075	8.84e-05	0.291	AAAAAAAAAAAAAAAACAACAACAAA
ENSMUSG00000043391	2510009E07Rik	4213	4238	+	-6.17293	6.83e-05	0.288	TAACAAAATAACAACACATCACAGTG
ENSMUSG00000104891	2510017J16Rik	79	104	+	8.33083	8.75e-07	0.114	AAACAAAAAAAAAAAACCAGGAAGAT
ENSMUSG00000104891	2510017J16Rik	80	105	+	-1.20301	1.6e-05	0.174	AACAAAAAAAAAAAACCAGGAAGATT
ENSMUSG00000116797	2600002D14Rik	232	257	+	-5.55639	5.93e-05	0.272	AAAAAAAAAAGGAAAAAAATACTATC
ENSMUSG00000100303	2600014E21Rik	792	817	+	-7.66917	9.56e-05	0.281	AAAGAGGGCAAGAAAAGAGAAAAGAG
ENSMUSG00000052419	2610001J05Rik	1950	1975	+	-7.02256	8.27e-05	0.28	TTAGGAAAAAAAAGAACATGCAGGTG
ENSMUSG00000031242	2610002M06Rik	1879	1904	+	-2.84211	2.64e-05	0.213	AAAGCAGAAAGAACAGGCTGCCAGTG
ENSMUSG00000031242	2610002M06Rik	3493	3518	+	-1.81203	1.9e-05	0.183	AAAAATATTTGTAAAACATTGATGAG
ENSMUSG00000031242	2610002M06Rik	259	284	+	-4.16541	4.03e-05	0.256	TGATAAAGAAGAAAAAGCTGAAAAGG
ENSMUSG00000060301	2610008E11Rik	2439	2464	+	-7.78947	9.87e-05	0.294	CAAAAAGTAACTAATACAGGAAATTG
ENSMUSG00000060301	2610008E11Rik	945	970	+	-2.13534	2.12e-05	0.193	ATAGAATGTGGGAAAACTTTCTACTG
ENSMUSG00000060301	2610008E11Rik	1458	1483	+	-6.29323	7.04e-05	0.288	AACGAATGTTGGAAATCCTTCTACTG
ENSMUSG00000060301	2610008E11Rik	1878	1903	+	-7.80451	9.89e-05	0.294	AAAGACTGTAGCAAAACTTTCTATTG
ENSMUSG00000097537	2610020C07Rik	458	483	+	-5.72932	6.19e-05	0.272	AAAAACAAAAGAAAAGCCTCAGAACT
ENSMUSG00000097537	2610020C07Rik	1741	1766	+	1.30075	8.37e-06	0.151	TTAAAAAGAAACCAAAGTTGGAAGTT
ENSMUSG00000097537	2610020C07Rik	1182	1207	+	-6.81955	7.89e-05	0.277	AACAAACCAAAAATAAAATGAAATTT
ENSMUSG00000091474	2610021A01Rik	2494	2519	+	-2.3609	2.27e-05	0.199	CACAGTAGAAACAAACCTTGCAAGTG
ENSMUSG00000091474	2610021A01Rik	2410	2435	+	-7.02256	8.27e-05	0.291	CACACAGGAGAGAAATCTTATAAATG
ENSMUSG00000091474	2610021A01Rik	1420	1445	+	-2.23308	2.18e-05	0.196	CAAAAATATAGGAAATCTGGGAAATA
ENSMUSG00000099957	2610027F03Rik	273	298	+	-7.6015	9.4e-05	0.292	ATCAAAGAAGAAAAGAAATTCAACTT
ENSMUSG00000099957	2610027F03Rik	280	305	+	-3.52632	3.28e-05	0.234	AAGAAAAGAAATTCAACTTGGAAATA
ENSMUSG00000097536	2610037D02Rik	2749	2774	+	-1.73684	1.86e-05	0.175	ATAAAAAGAAGGAGAAGCCAGGGATG
ENSMUSG00000097536	2610037D02Rik	2459	2484	+	-7.7594	9.79e-05	0.282	AATAAAACAGGAATTAAGCTGAAGTG
ENSMUSG00000079388	2610042L04Rik	1778	1803	+	-1.13534	1.57e-05	0.174	AAAAGCTGTCAGAAAACACAGCAGTG
ENSMUSG00000071302	2610044O15Rik8	806	831	+	-7.64662	9.52e-05	0.281	ATCATAAAAGAAAACATACTGGAGAG
ENSMUSG00000079671	2610203C22Rik	1455	1480	+	-5.87218	6.37e-05	0.284	AGGAAGAAAAGAATAGTTTGAATGTG
ENSMUSG00000085236	2610206C17Rik	743	768	+	-1.75188	1.87e-05	0.183	GACAGAAGAGAGACAACACAGCAGTG
ENSMUSG00000107479	2610300M13Rik	205	230	+	-0.308271	1.27e-05	0.17	AAGTAACTAAAGAGAACCTGGAATTG
ENSMUSG00000059482	2610301B20Rik	291	316	+	-4.3609	4.25e-05	0.26	TAAAAAAGAAGATGATCTTGACAGTC
ENSMUSG00000059482	2610301B20Rik	1949	1974	+	-6.02256	6.58e-05	0.285	AAAAGAAAAAAGAAAGACAGAGAGGC
ENSMUSG00000010277	2610507B11Rik	639	664	+	-3.11278	2.9e-05	0.222	AAGATCAATAGCAAAGTCCTGAAGAG
ENSMUSG00000103968	2610509F24Rik	416	441	+	0.593985	1.01e-05	0.169	TTAAAGAGATGATAAATTCTAAAGTG
ENSMUSG00000097180	2700038G22Rik	1264	1289	+	-6.77444	7.81e-05	0.277	AAAAAAAAAAAAAGAGCTGTGCTTTT
ENSMUSG00000097180	2700038G22Rik	1262	1287	+	-6.68421	7.67e-05	0.277	AAAAAAAAAAAAAAAGAGCTGTGCTT
ENSMUSG00000034601	2700049A03Rik	2497	2522	+	-7.79699	9.88e-05	0.282	AAGTACTAGAAGAAAACCTGGAAGCT
ENSMUSG00000034601	2700049A03Rik	2053	2078	+	-4.03759	3.89e-05	0.242	TAACAAAAAGGGAAAGCCCTACAGAA
ENSMUSG00000034601	2700049A03Rik	2074	2099	+	1.51128	7.87e-06	0.148	CAGAAGAAAAAGAAAATATGGAAATG
ENSMUSG00000117042	2700054A10Rik	1468	1493	+	6.63158	1.45e-06	0.114	ATAACAAGAAAGAAGATATTAAAGTA
ENSMUSG00000103722	2700078F05Rik	612	637	+	-0.503759	1.34e-05	0.162	ACAAATGGACCAAAAGTCCGGAAGAG
ENSMUSG00000062198	2700097O09Rik	1595	1620	+	-7.42857	9.08e-05	0.291	AAAAAAAAAAAAAAAAAAAAAAGTAG
ENSMUSG00000062198	2700097O09Rik	1599	1624	+	-1.49624	1.75e-05	0.182	AAAAAAAAAAAAAAAAAAGTAGAGAT
ENSMUSG00000062198	2700097O09Rik	1592	1617	+	-0.81203	1.45e-05	0.17	AAAAAAAAAAAAAAAAAAAAAAAAAG
ENSMUSG00000062198	2700097O09Rik	1604	1629	+	-5.25564	5.47e-05	0.279	AAAAAAAAAAAAAGTAGAGATAAGTG
ENSMUSG00000062198	2700097O09Rik	1600	1625	+	-5.69173	6.13e-05	0.284	AAAAAAAAAAAAAAAAAGTAGAGATA
ENSMUSG00000062198	2700097O09Rik	1597	1622	+	1.6015	7.67e-06	0.157	AAAAAAAAAAAAAAAAAAAAGTAGAG
ENSMUSG00000062198	2700097O09Rik	1594	1619	+	5.69925	1.89e-06	0.114	AAAAAAAAAAAAAAAAAAAAAAAGTA
ENSMUSG00000062198	2700097O09Rik	1602	1627	+	-6.00752	6.55e-05	0.284	AAAAAAAAAAAAAAAGTAGAGATAAG
ENSMUSG00000098090	2700099C18Rik	944	969	+	1.25564	8.52e-06	0.153	AAAAAAATTAACAAAGCTCTGAATAA
ENSMUSG00000087497	2810001G20Rik	391	416	+	-5.14286	5.3e-05	0.264	GACAAGAGAAGAAAAAGAAGAACCTG
ENSMUSG00000031984	2810004N23Rik	360	385	+	-0.631579	1.39e-05	0.17	AAAAGTAAAAAGAGAAAACTAAAGTC
ENSMUSG00000031984	2810004N23Rik	114	139	+	-3.39098	3.14e-05	0.231	ATCCGAAAGAAGAAAGCAAAGAAGAG
ENSMUSG00000020491	2810021J22Rik	2865	2890	+	-4.2782	4.16e-05	0.247	AAAAAAGAACAAAAACCCTGTGAATT
ENSMUSG00000020491	2810021J22Rik	1781	1806	+	-7.84962	9.99e-05	0.283	CACACAGGTGAGAAACCCTTTGAATG
ENSMUSG00000096995	2810029C07Rik	1390	1415	+	-1.84962	1.92e-05	0.177	GCCTAATACAGAAAAGCACGGAGGTG
ENSMUSG00000037735	2810032G03Rik	987	1012	+	-5.42105	5.72e-05	0.283	ATAAATGAAAAGAAAGTTTTCTGCTG
ENSMUSG00000099034	2810039B14Rik	1130	1155	+	-6.40602	7.23e-05	0.277	AACTAAATTAAAAAATATTTGGAGTT
ENSMUSG00000099966	2810402E24Rik	2204	2229	+	-7.38346	8.99e-05	0.291	AAAAAAAAAAAAAAGACTTGCAGTCT
ENSMUSG00000099966	2810402E24Rik	2203	2228	+	13.203	1.39e-07	0.0734	AAAAAAAAAAAAAAAGACTTGCAGTC
ENSMUSG00000099966	2810402E24Rik	503	528	+	-4.44361	4.36e-05	0.261	CAAACAAGAAAGAAAGAAAGAGAGAG
ENSMUSG00000099966	2810402E24Rik	2198	2223	+	-5.84211	6.33e-05	0.284	GAAAAAAAAAAAAAAAAAAAGACTTG
ENSMUSG00000086629	2810403D21Rik	3108	3133	+	-1.16541	1.59e-05	0.165	AAACAAATGAGAAAAAAGTGGAAGGG
ENSMUSG00000085329	2810404F17Rik	1207	1232	+	1.48872	7.92e-06	0.148	AAAGAAAAACAAAAAACCAAACAGTG
ENSMUSG00000085329	2810404F17Rik	1200	1225	+	-5.60902	6.02e-05	0.272	CAAAAAAAAAGAAAAACAAAAAACCA
ENSMUSG00000085329	2810404F17Rik	1205	1230	+	-6.59398	7.53e-05	0.277	AAAAAGAAAAACAAAAAACCAAACAG
ENSMUSG00000102046	2810404M03Rik	604	629	+	-5.22556	5.43e-05	0.266	GTCAGCAAAAAGGAAGCCTTGAAGCA
ENSMUSG00000101493	2810405F17Rik	516	541	+	-7.71429	9.64e-05	0.281	AAACAAAATAAGTAAATTATAACTTG
ENSMUSG00000055972	2810407A14Rik	743	768	+	2.00752	6.8e-06	0.157	CTCTTATAAAAGAAAGCATTGAATTG
ENSMUSG00000105981	2810428J06Rik	2069	2094	+	-6.63158	7.58e-05	0.288	CACACTAAAAGAAGAAATTTAAAGAG
ENSMUSG00000105981	2810428J06Rik	2367	2392	+	2.86466	5.08e-06	0.157	TTCAAAGGAAAACAACAATTGCAGTG
ENSMUSG00000105981	2810428J06Rik	1858	1883	+	-5.49624	5.86e-05	0.284	TTAAAAGAAATAAAAATAAGAGGGTG
ENSMUSG00000097709	2810429I04Rik	4053	4078	+	-5.18045	5.35e-05	0.264	AAAAAATAAAGAAAGCTTTTATAGTT
ENSMUSG00000086283	2810433D01Rik	1020	1045	+	-3.31579	3.08e-05	0.229	AAAAAAAGACAAAATAACAAGAAATG
ENSMUSG00000090260	2810442N19Rik	395	420	+	-1.58647	1.79e-05	0.182	AAAAGAGAAAGGCAAACGTGAGTCTG
ENSMUSG00000100876	2810454H06Rik	332	357	+	-5.56391	5.94e-05	0.272	AACAAAAAAAAAATCACCTTGGCGCA
ENSMUSG00000100876	2810454H06Rik	327	352	+	-6.80451	7.87e-05	0.277	AACAAAACAAAAAAAAAATCACCTTG
ENSMUSG00000100876	2810454H06Rik	2530	2555	+	-2.66165	2.47e-05	0.196	TTAAAAGAAAGTGAAGCCTTGAGTTT
ENSMUSG00000115410	2810457G06Rik	489	514	+	-7.03759	8.31e-05	0.28	AAAAAAAAAAATAGCGATTAAAAATG
ENSMUSG00000115410	2810457G06Rik	667	692	+	-0.398496	1.3e-05	0.162	CTGAAAGGACAGAAAAAGCTGCAGTG
ENSMUSG00000026227	2810459M11Rik	2532	2557	+	6.62406	1.45e-06	0.114	TCAAAAAAAAAAAAAACTTTGAATTA
ENSMUSG00000102386	2900022M07Rik	486	511	+	-7.31579	8.88e-05	0.28	AAAAAAAAAAACAAAAAACAAAACAA
ENSMUSG00000102386	2900022M07Rik	410	435	+	-4.59398	4.57e-05	0.253	GAAAATGGTAACAAAATTTGACTGTG
ENSMUSG00000102386	2900022M07Rik	522	547	+	-6.00752	6.55e-05	0.272	AAACAAAGAAAACCAGAACAAAAGAG
ENSMUSG00000102386	2900022M07Rik	547	572	+	-2.26316	2.21e-05	0.188	GAAAAAAAAAAAACAACTTTAATTTT
ENSMUSG00000102386	2900022M07Rik	481	506	+	-0.684211	1.41e-05	0.162	AAAAAAAAAAAAAAAACAAAAAACAA
ENSMUSG00000102386	2900022M07Rik	546	571	+	-6.65414	7.62e-05	0.277	AGAAAAAAAAAAAACAACTTTAATTT
ENSMUSG00000051339	2900026A02Rik	9579	9604	+	-5.28571	5.5e-05	0.279	AGCTAAAAAAAAAAAACCTGTTAGCC
ENSMUSG00000051339	2900026A02Rik	292	317	+	-7.06015	8.37e-05	0.291	ATCAGCCGGGAGGAAACCCTGAAGAG
ENSMUSG00000109162	2900027M19Rik	2366	2391	+	-0.0827068	1.2e-05	0.17	AAAGCAAAAAAAAACACCAGAAAGTT
ENSMUSG00000109162	2900027M19Rik	2364	2389	+	-5.74436	6.2e-05	0.284	AAAAAGCAAAAAAAAACACCAGAAAG
ENSMUSG00000109162	2900027M19Rik	1950	1975	+	-2.19549	2.15e-05	0.194	AAAAAAAAAAAAAAAACTCTATCACA
ENSMUSG00000054418	2900041M22Rik	1345	1370	+	0.917293	9.35e-06	0.157	AGAAAAAAAAAAAAAACCTTCAATAC
ENSMUSG00000054418	2900041M22Rik	1274	1299	+	-2.08271	2.07e-05	0.183	CCACATGGTAGGAAAGAATTAAAGGG
ENSMUSG00000111938	2900045O20Rik	286	311	+	2.33835	6.06e-06	0.148	GAAGAAAGAAGAAGAAGAAGAAAGTG
ENSMUSG00000043993	2900052L18Rik	622	647	+	-4.89474	4.99e-05	0.262	CAAAAAGAAAAAGAAAAAGGGAAAAG
ENSMUSG00000043993	2900052L18Rik	623	648	+	-5.03008	5.15e-05	0.264	AAAAAGAAAAAGAAAAAGGGAAAAGG
ENSMUSG00000099696	2900052N01Rik	1548	1573	+	-6.33083	7.13e-05	0.288	ATCAAGGAATAGAAAGTTATAAAGCA
ENSMUSG00000099696	2900052N01Rik	1254	1279	+	-4.81955	4.89e-05	0.274	ATCAATACAACAAAAGACTGGAAAGG
ENSMUSG00000099696	2900052N01Rik	2564	2589	+	-5.83459	6.33e-05	0.284	AACAAAAGATCAAAAAAAGTAAAATC
ENSMUSG00000113621	2900060N12Rik	1195	1220	+	-4.07519	3.93e-05	0.243	ATAAACTGAAGGGAAAAATTAAAATA
ENSMUSG00000106746	2900064F13Rik	982	1007	+	-4.45113	4.37e-05	0.25	AAAAATAAAAGAGATACCTTGAATAA
ENSMUSG00000105771	2900064K03Rik	2746	2771	+	-6.32331	7.11e-05	0.288	CTGTAAGGAGGGAAATGATGGAAGAG
ENSMUSG00000087038	2900079G21Rik	1692	1717	+	1.53383	7.82e-06	0.157	CACAAAGAATAAAGGACTTGGAAATG
ENSMUSG00000087484	2900089D17Rik	388	413	+	2.32331	6.08e-06	0.157	AAAAAAAGCAGAAAAGCACTACCTAG
ENSMUSG00000087484	2900089D17Rik	380	405	+	-0.233083	1.24e-05	0.17	AAAAGAAAAAAAAAAGCAGAAAAGCA
ENSMUSG00000087484	2900089D17Rik	378	403	+	2.32331	6.08e-06	0.157	ATAAAAGAAAAAAAAAAGCAGAAAAG
ENSMUSG00000030385	2900092C05Rik	600	625	+	-2.04511	2.04e-05	0.181	AACTTAAGAAGAAAATGAAGGAAGAG
ENSMUSG00000104034	2900092N22Rik	1190	1215	+	-2.69173	2.5e-05	0.197	AAAAAACAGGGAATAGCCTTGAACTC
ENSMUSG00000104419	2900092O11Rik	729	754	+	-5.84962	6.34e-05	0.272	AAATAATAAAAAAATACTCCAAATAG
ENSMUSG00000099632	2900093K20Rik	331	356	+	-6.06767	6.67e-05	0.286	AAAAAAAAAAAGCAGGATCTCATTTG
ENSMUSG00000099632	2900093K20Rik	326	351	+	0.037594	1.17e-05	0.17	AAAAAAAAAAAAAAAAGCAGGATCTC
ENSMUSG00000084885	3010001F23Rik	708	733	+	-5.2782	5.5e-05	0.266	CAAACAGATAAAAACTCTTTGGAATG
ENSMUSG00000085355	3010003L21Rik	582	607	+	0.676692	9.91e-06	0.168	AAAAAAAAAAAAAAAAGAGTTGGGTG
ENSMUSG00000085355	3010003L21Rik	580	605	+	-5.01504	5.14e-05	0.276	AAAAAAAAAAAAAAAAAAGAGTTGGG
ENSMUSG00000085355	3010003L21Rik	584	609	+	-7.37594	8.98e-05	0.291	AAAAAAAAAAAAAAGAGTTGGGTGCC
ENSMUSG00000085355	3010003L21Rik	1365	1390	+	-2.71429	2.53e-05	0.209	ATCACAGAAAACAAAACCTCGGAGAC
ENSMUSG00000085355	3010003L21Rik	578	603	+	-5.84211	6.33e-05	0.284	GAAAAAAAAAAAAAAAAAAAGAGTTG
ENSMUSG00000085355	3010003L21Rik	1351	1376	+	-5.17293	5.33e-05	0.277	AAGAAAAAAAAAAAATCACAGAAAAC
ENSMUSG00000114649	3110006O06Rik	282	307	+	0.887218	9.42e-06	0.157	AAAAAAAGAAAAAAATACCTACAAGG
ENSMUSG00000114649	3110006O06Rik	1323	1348	+	-7.78195	9.85e-05	0.282	ATAATAATAAAAAAGGCACTAATGAT
ENSMUSG00000114649	3110006O06Rik	1435	1460	+	-5.30075	5.52e-05	0.267	AACAACAAAAAGAACCCAAGAAAAAG
ENSMUSG00000114649	3110006O06Rik	263	288	+	-5.95489	6.49e-05	0.272	ATAAAAAGAAAGAAAAATGAAAAAAA
ENSMUSG00000114649	3110006O06Rik	283	308	+	10.7744	3.33e-07	0.0949	AAAAAAGAAAAAAATACCTACAAGGG
ENSMUSG00000109163	3110009M11Rik	247	272	+	-4.13534	3.99e-05	0.256	AAAGGACGATAACAAACCTGAAAATG
ENSMUSG00000114824	3110015C05Rik	853	878	+	-6.88722	8e-05	0.278	GAAAGGGCAAGGAAGGCTTGGGAGTA
ENSMUSG00000094958	3110021N24Rik	1521	1546	+	-3.00752	2.8e-05	0.207	AAAAAGAAAAAAAAAATTTTAAATCC
ENSMUSG00000094958	3110021N24Rik	1375	1400	+	-6.01504	6.56e-05	0.272	ATAAAAACTCTGAAAGAAGGAAATTG
ENSMUSG00000094958	3110021N24Rik	1520	1545	+	0.135338	1.15e-05	0.162	GAAAAAGAAAAAAAAAATTTTAAATC
ENSMUSG00000097503	3110045C21Rik	1107	1132	+	-7.07519	8.39e-05	0.291	AATAAATAAAGGAAAATAGACAATTG
ENSMUSG00000097503	3110045C21Rik	992	1017	+	-7.63158	9.49e-05	0.292	AGGAAAGACAACAAAGGCCAGAACTG
ENSMUSG00000085642	3110053B16Rik	1250	1275	+	1.2406	8.56e-06	0.153	AACAAAACAAAACAACCTCTAATGAG
ENSMUSG00000085622	3110056K07Rik	1683	1708	+	-6.28571	7.02e-05	0.288	AGCAAAGGCAGGTAAATTTTTGAGTT
ENSMUSG00000081187	3110067C02Rik	1136	1161	+	-6.26316	6.99e-05	0.275	TACAAAAAAAAAAAATCAAGTAACTC
ENSMUSG00000074635	3110070M22Rik	969	994	+	-6.30827	7.08e-05	0.288	CTCAAGGGGAGGAAGACTCTTCAGGG
ENSMUSG00000109625	3110080E11Rik	3187	3212	+	-6.06015	6.65e-05	0.273	AAAAAATAAAAATAAGATTTCAAGAA
ENSMUSG00000109625	3110080E11Rik	2401	2426	+	-4.66165	4.69e-05	0.256	AACACAAGACCAAAAGGATAAATGTG
ENSMUSG00000085582	3110099E03Rik	242	267	+	-7.78947	9.87e-05	0.294	AATGAAGAAAAGGAACTCTGGACGAG
ENSMUSG00000085582	3110099E03Rik	1130	1155	+	-7.81203	9.9e-05	0.294	AGCAAAAAAAAAAAATTCCTAATTTC
ENSMUSG00000085582	3110099E03Rik	366	391	+	-5.88722	6.39e-05	0.284	ACCAAAAATGACAAGGGACTGGAGTG
ENSMUSG00000085582	3110099E03Rik	926	951	+	-4.53383	4.51e-05	0.266	ATCAAAAGAAAAGACAGCTACAAGGG
ENSMUSG00000113434	3200001D21Rik	398	423	+	-7.21053	8.67e-05	0.28	TAAAAGAATCAAAGAGGCCGGCAGTG
ENSMUSG00000073590	3222401L13Rik	1175	1200	+	-6.72932	7.72e-05	0.277	AAAAAAAAAAAAAAGGAACCGCAAGG
ENSMUSG00000073590	3222401L13Rik	932	957	+	2.8797	5.04e-06	0.148	ACCAAAAAAAGAAAAAGAAGGAGGAG
ENSMUSG00000073590	3222401L13Rik	4202	4227	+	-5.18797	5.36e-05	0.265	ATAACTAGAACAAAAGCATTGACATC
ENSMUSG00000073590	3222401L13Rik	5709	5734	+	9.20301	6.39e-07	0.114	GAAAAAAAAAGGAAAATACGGATATG
ENSMUSG00000073590	3222401L13Rik	1170	1195	+	-1.05263	1.54e-05	0.163	TTAAAAAAAAAAAAAAAAAGGAACCG
ENSMUSG00000073590	3222401L13Rik	935	960	+	-2.61654	2.44e-05	0.195	AAAAAAAGAAAAAGAAGGAGGAGGAG
ENSMUSG00000073590	3222401L13Rik	1176	1201	+	-6.60902	7.55e-05	0.277	AAAAAAAAAAAAAGGAACCGCAAGGA
ENSMUSG00000071540	3425401B19Rik	4927	4952	+	-7.29323	8.83e-05	0.28	CTCACAAACAAGAAAGGCTTACAGTC
ENSMUSG00000089759	3632454L22Rik	2085	2110	+	-3.32331	3.08e-05	0.229	AACCATGAAGGAAAAAGACAGAATTG
ENSMUSG00000033111	3830406C13Rik	161	186	+	-5.78947	6.26e-05	0.284	GAAAATGAAAAACAAATTTGGAGATG
ENSMUSG00000033111	3830406C13Rik	1056	1081	+	-7.45113	9.11e-05	0.291	AAAAAATCTATGAGAGCTGGGAATGG
ENSMUSG00000033111	3830406C13Rik	1549	1574	+	-3.5188	3.27e-05	0.234	AGAAAACAACAGAAAAAGTTAAAATG
ENSMUSG00000071181	3830408C21Rik	1499	1524	+	-4.92481	5.03e-05	0.263	AATGAAGATTAGAATGCAGGAAAGTT
ENSMUSG00000106485	3830422I06Rik	1153	1178	+	-7.30075	8.84e-05	0.28	CAAACAAATAAAAAGGCTGGGATGTT
ENSMUSG00000038917	3930402G23Rik	1986	2011	+	0.0526316	1.17e-05	0.17	GAAAAAGAAAAAAAAATTCAAAAGAA
ENSMUSG00000038917	3930402G23Rik	1994	2019	+	-6.21805	6.93e-05	0.288	AAAAAAAATTCAAAAGAATAGAAGAA
ENSMUSG00000114655	4631422I05Rik	882	907	+	-3.12782	2.91e-05	0.212	AACAAAAGCAAAAACAAAAACAAGTG
ENSMUSG00000114655	4631422I05Rik	329	354	+	4.88722	2.44e-06	0.123	AATAATGAAAGCAAAAGACTGAAGTT
ENSMUSG00000114655	4631422I05Rik	892	917	+	-6.37594	7.19e-05	0.277	AAAACAAAAACAAGTGTAGGAAAGTG
ENSMUSG00000042579	4632404H12Rik	3328	3353	+	-4.49624	4.44e-05	0.252	ATGAAGAGAAGGGAAGAATTAAAGCA
ENSMUSG00000042579	4632404H12Rik	2697	2722	+	-3.55639	3.32e-05	0.224	AAAATAAGGAAGAGAAATCGGGATTG
ENSMUSG00000097561	4632411P08Rik	2990	3015	+	-1.77444	1.88e-05	0.183	AACTAACACAGAACAACCCTGAACAG
ENSMUSG00000074024	4632427E13Rik	1817	1842	+	-3.71429	3.5e-05	0.241	AACAAACAAACAACAACAAAAAAATG
ENSMUSG00000074024	4632427E13Rik	6314	6339	+	-6.35338	7.16e-05	0.288	GCAAAAAAAAAAAAATCTCAACATTG
ENSMUSG00000074024	4632427E13Rik	5107	5132	+	-5.62406	6.05e-05	0.284	AACAAACAAAAAAAAGGTGTTGAGTA
ENSMUSG00000074024	4632427E13Rik	3427	3452	+	-5.96992	6.52e-05	0.284	ATAAATGAAGAAAAAACAGCAAAGAC
ENSMUSG00000074024	4632427E13Rik	3435	3460	+	-7.64662	9.52e-05	0.292	AGAAAAAACAGCAAAGACAGTAAGAG
ENSMUSG00000074024	4632427E13Rik	4821	4846	+	-3.57895	3.34e-05	0.236	ACAAAACAACAGAAAACACCAACATG
ENSMUSG00000086943	4732414G09Rik	1535	1560	+	-5.69173	6.13e-05	0.272	ACAAAACAAAAAAAGGAAAGAAAGGG
ENSMUSG00000086943	4732414G09Rik	1534	1559	+	-4.59398	4.57e-05	0.253	AACAAAACAAAAAAAGGAAAGAAAGG
ENSMUSG00000107402	4732416N19Rik	208	233	+	-0.87218	1.47e-05	0.162	AAGCTACGCAAGAAAGCCCGACAGTG
ENSMUSG00000097203	4732419C18Rik	1352	1377	+	-3.57895	3.34e-05	0.224	AACAAAACAAGACAAACTAAAAAAAG
ENSMUSG00000097203	4732419C18Rik	1159	1184	+	-3.21053	2.99e-05	0.214	AAAAAAAAAAAGAATATGCAGAAGGA
ENSMUSG00000097203	4732419C18Rik	573	598	+	-6.93233	8.1e-05	0.278	GAAATAGGAAGACCAGCTAGGGAGGG
ENSMUSG00000090031	4732440D04Rik	4738	4763	+	-6.53383	7.44e-05	0.288	GAAAAAAATTAGAAGACATGGAATCA
ENSMUSG00000097762	4732463B04Rik	932	957	+	-4.15038	4.01e-05	0.256	AAAGAAAGAAAGAAAAAAAAAAGATG
ENSMUSG00000101517	4732465J04Rik	2628	2653	+	-6.79699	7.85e-05	0.277	AACGCAGAACAAGATAAATGAAAGTG
ENSMUSG00000101517	4732465J04Rik	1917	1942	+	0.43609	1.06e-05	0.161	CAAACAAACAAAAAAGTATTGTAGTG
ENSMUSG00000101517	4732465J04Rik	2417	2442	+	-3.55639	3.32e-05	0.224	GAGAAAGGAAGAAGAGATCTAAAGAA
ENSMUSG00000053714	4732471J01Rik	580	605	+	-5.00752	5.13e-05	0.276	CACACAGAAAAAGGAACCTGAGAGAG
ENSMUSG00000097488	4732487G21Rik	2491	2516	+	-6.20301	6.9e-05	0.288	AAAGATGATAAACAGTCATGAAAGCG
ENSMUSG00000085421	4732490B19Rik	2415	2440	+	-7.03008	8.29e-05	0.291	AAAAAAAATAGAAAAAATAAAGTGTT
ENSMUSG00000085421	4732490B19Rik	2413	2438	+	7.29323	1.2e-06	0.114	AAAAAAAAAATAGAAAAAATAAAGTG
ENSMUSG00000110138	4831440D22Rik	2887	2912	+	-2.73684	2.54e-05	0.198	CTAAATGAAATGCAAATTTTGGAGTG
ENSMUSG00000104950	4833413G10Rik	1717	1742	+	2.66165	5.48e-06	0.148	ATCAAAGAAAAGAATGCAGGGCTTTG
ENSMUSG00000062822	4833420G17Rik	585	610	+	3.96241	3.36e-06	0.14	AGAAGAAGTGAGAATACATTGAAGAG
ENSMUSG00000103996	4833421G17Rik	666	691	+	-5.27068	5.49e-05	0.279	AACAAAAAATTAACAACAAAAAAATG
ENSMUSG00000092171	4833427F10Rik	60	85	+	-4.36842	4.27e-05	0.26	AACAAAGAATCAGAAACTTCAATGTA
ENSMUSG00000032057	4833427G06Rik	589	614	+	-7.60902	9.42e-05	0.292	CAAGAAGAAGTCAAAGCCTTGGAATG
ENSMUSG00000118087	4833438C02Rik	1227	1252	+	-3.20301	2.98e-05	0.225	AAAAGAAGAAGGAAGAGAAGAAAGAT
ENSMUSG00000025871	4833439L19Rik	2495	2520	+	-0.458647	1.33e-05	0.162	TACCGAGGAAAGGAGGCAAGGAAGTG
ENSMUSG00000111916	4921501I09Rik	160	185	+	-7.81203	9.9e-05	0.294	TCAAAAGGATAAACAGCACAGATGAG
ENSMUSG00000026734	4921504E06Rik	1295	1320	+	-5.78947	6.26e-05	0.284	GAAGAAGAAAAAAAAGTTTTGGAGAA
ENSMUSG00000027345	4921508D12Rik	224	249	+	12.3534	1.83e-07	0.0734	AACAAATGAAGAACAACTCTGAGGAG
ENSMUSG00000061525	4921509C19Rik	1362	1387	+	-7.50376	9.22e-05	0.28	GAAAAGGGAAAGAGAACTACAATGAG
ENSMUSG00000114790	4921509O07Rik	988	1013	+	-7.41353	9.05e-05	0.291	ATAAAACTAATGGGAGCTTGGGAGAG
ENSMUSG00000114790	4921509O07Rik	1091	1116	+	-2.97744	2.77e-05	0.217	ATAAAAGTAAAGAAAGAAGAGAAATA
ENSMUSG00000104585	4921511C10Rik	940	965	+	-4.93985	5.05e-05	0.276	GTCAAAGAAAACGCAGGTCGGAAGAG
ENSMUSG00000049815	4921511C20Rik	284	309	+	-5.57895	5.97e-05	0.272	ATGAAGGAAAACAGAGCATTAGAGTT
ENSMUSG00000104133	4921511E07Rik	90	115	+	-3.94737	3.79e-05	0.251	AGAAAAAAGAAGAGAGAATAGAATTG
ENSMUSG00000104133	4921511E07Rik	95	120	+	-3.5188	3.27e-05	0.234	AAAGAAGAGAGAATAGAATTGGAGTC
ENSMUSG00000114136	4921511I17Rik	83	108	+	-5.4812	5.83e-05	0.284	ATAGAAGAGAAGGAAGCTCTAAGGAA
ENSMUSG00000107042	4921513H07Rik	1314	1339	+	-5.84211	6.33e-05	0.272	AAAGTAGGAAGGAAACACTGCAAGGA
ENSMUSG00000098150	4921515E04Rik	1714	1739	+	-2.52632	2.37e-05	0.203	AAGACAGGAAAAGAAAATTTGCAGAG
ENSMUSG00000112652	4921516A02Rik	3602	3627	+	5.10526	2.29e-06	0.121	AAAAAAGAAAGGAAGAGAAGGAAGAA
ENSMUSG00000112652	4921516A02Rik	3593	3618	+	-6.74436	7.75e-05	0.288	CTAGAAATTAAAAAAGAAAGGAAGAG
ENSMUSG00000114770	4921522A10Rik	352	377	+	-2.96992	2.77e-05	0.206	AAGAAAAGAACGAAGTAATGAAACTG
ENSMUSG00000093749	4921523L03Rik	905	930	+	-7.06015	8.37e-05	0.28	AATAAAAAATAAAAAAATAAAAAGTT
ENSMUSG00000093749	4921523L03Rik	943	968	+	-2.84211	2.64e-05	0.202	AACAAACAAAAGAACCCTTGGTAGAA
ENSMUSG00000093749	4921523L03Rik	903	928	+	-6.55639	7.47e-05	0.277	AAAATAAAAAATAAAAAAATAAAAAG
ENSMUSG00000039540	4921524L21Rik	881	906	+	-6.03759	6.6e-05	0.273	ATAAGGAAAAAGGATGGCTTGAACTG
ENSMUSG00000113211	4921525O09Rik	472	497	+	5.44361	2.05e-06	0.118	AAATCAGAAAGCAAAGCAGGGAAGTT
ENSMUSG00000064299	4921528I07Rik	3302	3327	+	-4.70677	4.74e-05	0.27	GAAAAAGAACAAAATACTCTGGATAG
ENSMUSG00000064299	4921528I07Rik	489	514	+	-0.293233	1.27e-05	0.17	GAAAACCACAAGACAACCTAGAAGTG
ENSMUSG00000064299	4921528I07Rik	1007	1032	+	-3.65414	3.43e-05	0.239	TTAACTTAAAAGAAAAACTGGAGGTG
ENSMUSG00000064299	4921528I07Rik	2515	2540	+	-7.42105	9.06e-05	0.291	ATTAAAGGCACAAATACTCAGTAGTC
ENSMUSG00000064299	4921528I07Rik	3465	3490	+	-5.16541	5.32e-05	0.276	TAAAAAGAAAGAAGAGGAGGAAAAAG
ENSMUSG00000085704	4921531C22Rik	831	856	+	1.34586	8.26e-06	0.159	AAAACAAACAAACAAACCCCACAGTG
ENSMUSG00000117460	4921533I20Rik	361	386	+	-2.29323	2.22e-05	0.197	ATGAAACCATAAAACACCCGGAAGAG
ENSMUSG00000110910	4921534A09Rik	1205	1230	+	1.35338	8.24e-06	0.15	AAGAAAGGAAGGAAAGGGCTTAAAGG
ENSMUSG00000110910	4921534A09Rik	1196	1221	+	-3.61654	3.38e-05	0.225	CACAAGAGAAAGAAAGGAAGGAAAGG
ENSMUSG00000110910	4921534A09Rik	1197	1222	+	-3.86466	3.68e-05	0.236	ACAAGAGAAAGAAAGGAAGGAAAGGG
ENSMUSG00000110910	4921534A09Rik	1206	1231	+	-3.54887	3.31e-05	0.224	AGAAAGGAAGGAAAGGGCTTAAAGGG
ENSMUSG00000090255	4921534H16Rik	2119	2144	+	-0.864662	1.46e-05	0.17	AAAAAAGGACCACAAAAAATGATGTG
ENSMUSG00000090255	4921534H16Rik	1357	1382	+	-3.69925	3.49e-05	0.241	CACCAAAAAAGAAAAGCCTACATCTG
ENSMUSG00000090255	4921534H16Rik	2213	2238	+	-7.1203	8.46e-05	0.291	GTCAAAAGTAAGAACACTGTACACTT
ENSMUSG00000020434	4921536K21Rik	1766	1791	+	-2.77444	2.57e-05	0.21	TTTAAGGAAAAGACTATCTTGAAGTG
ENSMUSG00000104586	4921539H07Rik	595	620	+	-1.29323	1.65e-05	0.177	GTAGGAGGAAGGAAAGCAAGAAGGGG
ENSMUSG00000112444	4930401C15Rik	267	292	+	-4.29323	4.17e-05	0.247	TGAAGAAAAAAAAACACCCTCAAGGG
ENSMUSG00000112444	4930401C15Rik	722	747	+	0.172932	1.14e-05	0.162	TAAACAGGAAGACAAACCAGGAAGCA
ENSMUSG00000086352	4930401G09Rik	528	553	+	1.35338	8.24e-06	0.159	TTAAAAAGAAAAAAAGCCCAGATATA
ENSMUSG00000079421	4930402F06Rik	1080	1105	+	2.63158	5.52e-06	0.157	AAGATAAGAAAAATAACATTGAAGCA
ENSMUSG00000108885	4930402F11Rik	1240	1265	+	-5.91729	6.43e-05	0.272	ATATGAGGAAAATGAACTTGAAATAG
ENSMUSG00000108885	4930402F11Rik	231	256	+	-7.18797	8.63e-05	0.28	AAACCAACTAGGGAAGCCAAGAACTG
ENSMUSG00000027309	4930402H24Rik	4985	5010	+	-5.73684	6.19e-05	0.272	AAAAAAAAAAAAAGAAGAAAGAAGGA
ENSMUSG00000027309	4930402H24Rik	4982	5007	+	4.95489	2.38e-06	0.123	AAAAAAAAAAAAAAAAGAAGAAAGAA
ENSMUSG00000027309	4930402H24Rik	4978	5003	+	0.879699	9.44e-06	0.157	AAAAAAAAAAAAAAAAAAAAGAAGAA
ENSMUSG00000027309	4930402H24Rik	4983	5008	+	-7.69925	9.61e-05	0.281	AAAAAAAAAAAAAAAGAAGAAAGAAG
ENSMUSG00000027309	4930402H24Rik	4976	5001	+	-7.42857	9.08e-05	0.28	AAAAAAAAAAAAAAAAAAAAAAGAAG
ENSMUSG00000027309	4930402H24Rik	2871	2896	+	-5.76692	6.23e-05	0.272	TCACAAGGAATGAAGACATTGAGCTG
ENSMUSG00000027309	4930402H24Rik	4975	5000	+	-0.81203	1.45e-05	0.162	AAAAAAAAAAAAAAAAAAAAAAAGAA
ENSMUSG00000027309	4930402H24Rik	4973	4998	+	-7.42857	9.08e-05	0.28	CAAAAAAAAAAAAAAAAAAAAAAAAG
ENSMUSG00000027309	4930402H24Rik	4989	5014	+	-6.58647	7.52e-05	0.277	AAAAAAAAAGAAGAAAGAAGGAAAAG
ENSMUSG00000027309	4930402H24Rik	4990	5015	+	-7	8.2e-05	0.278	AAAAAAAAGAAGAAAGAAGGAAAAGC
ENSMUSG00000027309	4930402H24Rik	4980	5005	+	-7.42857	9.08e-05	0.28	AAAAAAAAAAAAAAAAAAGAAGAAAG
ENSMUSG00000045797	4930402K13Rik	1560	1585	+	0.413534	1.07e-05	0.17	AACAATAATAGGAATGCATAAAACTA
ENSMUSG00000087354	4930404I05Rik	2608	2633	+	-5.96241	6.51e-05	0.272	AAAAAAAAAAAGAGAGAATATAATTA
ENSMUSG00000087354	4930404I05Rik	115	140	+	-6.60902	7.55e-05	0.277	GACAAAAAAAAAAAAACCAAAAAACA
ENSMUSG00000115639	4930404K13Rik	185	210	+	-7.57143	9.34e-05	0.28	ACAGAAAATAGACTGGTTCGAAAGTG
ENSMUSG00000110754	4930405J17Rik	571	596	+	-7.6391	9.5e-05	0.281	TTCAAAAAAAAAAAAATCTAGTAATA
ENSMUSG00000075524	4930407I10Rik	2014	2039	+	4.99248	2.36e-06	0.121	CACAAGGGAAGAGAAACCTGAGAGGG
ENSMUSG00000086221	4930412B13Rik	765	790	+	3.06767	4.7e-06	0.148	ATATAAAAAAGAAACTCCCTGATGGG
ENSMUSG00000085321	4930412F09Rik	982	1007	+	11.6316	2.37e-07	0.0758	AAAAAAAAAAAAAAAAAAGTAAAATG
ENSMUSG00000085321	4930412F09Rik	984	1009	+	-1.02256	1.53e-05	0.172	AAAAAAAAAAAAAAAAGTAAAATGTT
ENSMUSG00000085321	4930412F09Rik	983	1008	+	-7.2782	8.79e-05	0.291	AAAAAAAAAAAAAAAAAGTAAAATGT
ENSMUSG00000085321	4930412F09Rik	981	1006	+	-7.44361	9.1e-05	0.291	AAAAAAAAAAAAAAAAAAAGTAAAAT
ENSMUSG00000087192	4930412L05Rik	749	774	+	-5.81955	6.3e-05	0.272	AACCAATGATGGAAGGCCTTGGAGAA
ENSMUSG00000087192	4930412L05Rik	1186	1211	+	-7.14286	8.51e-05	0.28	ACAAAAGCAAAGACAATTATTCAGTG
ENSMUSG00000116520	4930414F18Rik	123	148	+	-0.0526316	1.19e-05	0.17	AAAAAAAGAAAATAACCATGAAGATA
ENSMUSG00000116520	4930414F18Rik	2032	2057	+	-5.3609	5.64e-05	0.282	ATAAAAGAAAAAGAGGCCATCAACTT
ENSMUSG00000116520	4930414F18Rik	122	147	+	-4.15789	4.02e-05	0.256	GAAAAAAAGAAAATAACCATGAAGAT
ENSMUSG00000035387	4930415L06Rik	2297	2322	+	1.5188	7.85e-06	0.148	GAAAAATAAAGATACAAATGAAAGTG
ENSMUSG00000035387	4930415L06Rik	2210	2235	+	-1.05263	1.54e-05	0.163	AGAAGAAGAAGAAAGACAAGGAGGGG
ENSMUSG00000087017	4930417H01Rik	349	374	+	-3.70677	3.5e-05	0.229	AGAATAGAAATAAAGAAACCAAAGTG
ENSMUSG00000111392	4930417H01Rik	349	374	+	-3.70677	3.5e-05	0.229	AGAATAGAAATAAAGAAACCAAAGTG
ENSMUSG00000104199	4930420N18Rik	258	283	+	-0.488722	1.33e-05	0.17	AAAAAAGAGAGGAAAGCAGGCAGGGA
ENSMUSG00000104199	4930420N18Rik	257	282	+	-1.64662	1.82e-05	0.182	AAAAAAAGAGAGGAAAGCAGGCAGGG
ENSMUSG00000110476	4930422C21Rik	1539	1564	+	-5.21053	5.4e-05	0.279	ACAAGGAGAAAGAACATTTGAAAATG
ENSMUSG00000112513	4930422I22Rik	804	829	+	4.63158	2.68e-06	0.126	AGAAAAGAAAAGGAACCATGGGACTG
ENSMUSG00000106880	4930425K10Rik	604	629	+	-1.57895	1.79e-05	0.173	AACACACAAAGGAAAAGCTTGTCATG
ENSMUSG00000106880	4930425K10Rik	400	425	+	-3	2.79e-05	0.207	AATGAAAACAGAAAAACCACAAATTG
ENSMUSG00000043168	4930426D05Rik	1586	1611	+	-5.45865	5.78e-05	0.272	AACAATGCTAGACATGAATTAAATTG
ENSMUSG00000097323	4930426I24Rik	1148	1173	+	-2.69925	2.51e-05	0.197	AAGACAGTATGAGAAACATGAAAGTT
ENSMUSG00000106333	4930428O21Rik	426	451	+	-7.80451	9.89e-05	0.294	AATCACAGCAAGAAAGCCCTGCATCG
ENSMUSG00000106333	4930428O21Rik	489	514	+	1.38346	8.18e-06	0.159	GCCAAAGGATGGAAATCTCTGAAGAT
ENSMUSG00000108530	4930429H19Rik	943	968	+	-5.56391	5.94e-05	0.272	AAAAAGCAAGAGAGAACACTAAAATA
ENSMUSG00000085295	4930430E12Rik	256	281	+	-3.21805	2.99e-05	0.215	AATAAAAAGAAGCAATCAATAATGTG
ENSMUSG00000046567	4930430F08Rik	3980	4005	+	-0.87218	1.47e-05	0.17	AAAAGACGAAAGAAAACAGTTTAATG
ENSMUSG00000046567	4930430F08Rik	4117	4142	+	-4.03759	3.89e-05	0.253	AACAAAAATAGTAAACCTGTTAACTT
ENSMUSG00000046567	4930430F08Rik	3499	3524	+	-5.54887	5.92e-05	0.284	AAAATAGGAGGGGAAAAATAGGAGGG
ENSMUSG00000046567	4930430F08Rik	3645	3670	+	-3.90977	3.74e-05	0.25	GTAACAAACAGGAAATCAGTAAACTG
ENSMUSG00000046567	4930430F08Rik	3920	3945	+	-7.62406	9.46e-05	0.292	AAAAAAAAGAAAAAAGTTTTGACAAT
ENSMUSG00000046567	4930430F08Rik	2737	2762	+	-5.86466	6.36e-05	0.284	AAAACAAAACCAAAAACCAGAAACTA
ENSMUSG00000046567	4930430F08Rik	3921	3946	+	-7.62406	9.46e-05	0.292	AAAAAAAGAAAAAAGTTTTGACAATA
ENSMUSG00000062496	4930431F12Rik	805	830	+	-7.76692	9.81e-05	0.294	CAACTAGGAAGTACAGCTCCAAAATG
ENSMUSG00000075042	4930431P03Rik	3526	3551	+	-5.00752	5.13e-05	0.276	AATAAAAAAAAAAAAAAGCTGCAGCC
ENSMUSG00000075042	4930431P03Rik	3602	3627	+	7.10526	1.27e-06	0.114	ATATCAAGAAAATAAGCTTTGAAATG
ENSMUSG00000109147	4930431P19Rik	1437	1462	+	-6.38346	7.2e-05	0.277	ACAAAAAGGAGGAGAAAGAGAAAGAG
ENSMUSG00000046958	4930432E11Rik	8687	8712	+	-3.28571	3.05e-05	0.217	AAGGAAAGGAAGAAAGAAAGAAAGAG
ENSMUSG00000046958	4930432E11Rik	6057	6082	+	-3.30827	3.07e-05	0.218	AAAAGGAAAAGGAAAAGAGGGAGCTG
ENSMUSG00000046958	4930432E11Rik	6388	6413	+	2.09023	6.62e-06	0.148	AGAAAAGAAAAAAAAGGATAGATTTG
ENSMUSG00000046958	4930432E11Rik	8679	8704	+	-2.89474	2.68e-05	0.202	AGAAAGAGAAGGAAAGGAAGAAAGAA
ENSMUSG00000046958	4930432E11Rik	8127	8152	+	4.14286	3.17e-06	0.135	AAAAGAAAAAGGAGAGCCTGGAGGAA
ENSMUSG00000046958	4930432E11Rik	9047	9072	+	-1.05263	1.54e-05	0.163	AAGAAGGAAGGGAAAGGCTGGAAGAA
ENSMUSG00000046958	4930432E11Rik	3338	3363	+	-7.6391	9.5e-05	0.281	AAGATTGTTAGAAGAACCCTGAAGAT
ENSMUSG00000046958	4930432E11Rik	8696	8721	+	-7.68421	9.58e-05	0.281	AAGAAAGAAAGAAAGAGGAGGAAGAA
ENSMUSG00000046958	4930432E11Rik	8430	8455	+	0.962406	9.25e-06	0.157	AAGAGAGCCAGGAAAGCCTGAGAGAG
ENSMUSG00000046958	4930432E11Rik	5865	5890	+	4.32331	2.99e-06	0.133	AAAAAAGGAAAACACTCATTGAAGAA
ENSMUSG00000046958	4930432E11Rik	6429	6454	+	5.45865	2.04e-06	0.118	AAAAACAGCAGGAAGACTGGAAAGAG
ENSMUSG00000046958	4930432E11Rik	6685	6710	+	-1.56391	1.78e-05	0.173	AATAGAGAAAAGGAAGCTAGCAAGAG
ENSMUSG00000046958	4930432E11Rik	4341	4366	+	-2.56391	2.4e-05	0.194	AAAGAAAACAGGAAATAATTGAAGAC
ENSMUSG00000046958	4930432E11Rik	6620	6645	+	-3.94737	3.79e-05	0.24	CCAATAAAGAGAAAAGCTTGGAAAAG
ENSMUSG00000107839	4930434O05Rik	312	337	+	-6.33083	7.13e-05	0.277	ATTTTAAGTAGAAAAATCTGAAATAG
ENSMUSG00000102085	4930435C17Rik	597	622	+	1.39098	8.16e-06	0.159	AAACAGAGAGAACAAACTGGAAAGTG
ENSMUSG00000100518	4930440C22Rik	515	540	+	-5.26316	5.48e-05	0.266	AAATAGAAAAGAAAATAACAACAGTG
ENSMUSG00000085431	4930440I19Rik	914	939	+	-1.36842	1.68e-05	0.169	ACTAATGAAAGAAAACAATTGATGTG
ENSMUSG00000110737	4930444F02Rik	973	998	+	-2.03759	2.04e-05	0.181	AGAGAAGAAAGGACAGCCAGAAACTA
ENSMUSG00000110737	4930444F02Rik	3329	3354	+	-7.26316	8.75e-05	0.28	AACCAAAGAAAACCAACACTACATTT
ENSMUSG00000110737	4930444F02Rik	3454	3479	+	-7.24812	8.73e-05	0.28	AAAACCAGAAAATGAAAACTAAAGTT
ENSMUSG00000110737	4930444F02Rik	2743	2768	+	-7.6015	9.4e-05	0.281	CTGTGAGGAAGGAATAAACTGAAATG
ENSMUSG00000069712	4930444G20Rik	60	85	+	-6.21053	6.92e-05	0.288	AAAAAGAAAATACCACGATGAAAGTG
ENSMUSG00000091061	4930445B16Rik	468	493	+	-6.09774	6.72e-05	0.273	ATCAAAGAATGACAAAATCAAAAGCA
ENSMUSG00000097738	4930445N18Rik	301	326	+	4.38346	2.94e-06	0.132	CGAAAAATTAGGAAAGCTCTGAAAAG
ENSMUSG00000021098	4930447C04Rik	944	969	+	-4.21805	4.08e-05	0.257	CAGAAAAGAGAAAAGAATTTGAAGAG
ENSMUSG00000113591	4930447K03Rik	848	873	+	-4.33083	4.21e-05	0.258	TTAGAAGAGAAGAAAATATTGATGTC
ENSMUSG00000087674	4930447M23Rik	16	41	+	-6.21053	6.92e-05	0.288	AAACAGGCTGGGAAAGCCCTTGAGAG
ENSMUSG00000086824	4930448D08Rik	787	812	+	-2.56391	2.4e-05	0.204	AAACAAAAAACCAAAACAATGAGATG
ENSMUSG00000086824	4930448D08Rik	61	86	+	-7.21053	8.67e-05	0.291	AGAAAAGAGATGAAAGGAATGAAGAT
ENSMUSG00000097463	4930448E22Rik	1595	1620	+	-7.69925	9.61e-05	0.292	AGGAAAAGAAAGAAAACCAGGAGTCA
ENSMUSG00000082843	4930448K20Rik	1007	1032	+	-1.78195	1.88e-05	0.183	TAAGTAGATAAAAAAAATTTAAAATG
ENSMUSG00000074589	4930449A18Rik	1660	1685	+	-3.30827	3.07e-05	0.218	TTCAATGGAGCAATACCTTGAAAGTG
ENSMUSG00000115676	4930449C09Rik	625	650	+	-7.81203	9.9e-05	0.294	ATAAACAGGAAAAAAAAACGACACAG
ENSMUSG00000115676	4930449C09Rik	2216	2241	+	9.33083	6.11e-07	0.114	ATACACAGTAAGAAATCATGGAAGAG
ENSMUSG00000105459	4930449I04Rik	831	856	+	-7.35338	8.94e-05	0.28	AAAAAAAAAAAAAAACTTTTGCACCA
ENSMUSG00000105459	4930449I04Rik	830	855	+	-7.21805	8.68e-05	0.28	AAAAAAAAAAAAAAAACTTTTGCACC
ENSMUSG00000099933	4930452N14Rik	134	159	+	-6.54887	7.46e-05	0.288	AAAAAAAAAAAAAAAAGCTCTGACTT
ENSMUSG00000099933	4930452N14Rik	127	152	+	-0.81203	1.45e-05	0.17	AAAAAAAAAAAAAAAAAAAAAAAGCT
ENSMUSG00000099933	4930452N14Rik	130	155	+	-5.84211	6.33e-05	0.284	AAAAAAAAAAAAAAAAAAAAGCTCTG
ENSMUSG00000099933	4930452N14Rik	125	150	+	-6.84962	7.93e-05	0.288	AGAAAAAAAAAAAAAAAAAAAAAAAG
ENSMUSG00000099933	4930452N14Rik	135	160	+	19.6917	9.95e-09	0.048	AAAAAAAAAAAAAAAGCTCTGACTTG
ENSMUSG00000087358	4930453H23Rik	954	979	+	-6.22556	6.94e-05	0.275	AATAATTGAAAAAGACCCATGAAGAG
ENSMUSG00000059920	4930453N24Rik	1989	2014	+	-0.691729	1.41e-05	0.17	AAAGATGGAAGGTATGCTTTGAAATT
ENSMUSG00000102985	4930456G14Rik	43	68	+	-7.53383	9.28e-05	0.28	GACAGAGTTTCCAGAGCTCTGAAGTG
ENSMUSG00000087611	4930458D05Rik	2228	2253	+	-5.14286	5.3e-05	0.276	AAAAAAAAAAAAAAAAACAACCACTG
ENSMUSG00000087611	4930458D05Rik	2232	2257	+	-3.57143	3.34e-05	0.236	AAAAAAAAAAAAACAACCACTGTGTG
ENSMUSG00000087611	4930458D05Rik	2230	2255	+	-0.338346	1.28e-05	0.17	AAAAAAAAAAAAAAACAACCACTGTG
ENSMUSG00000086827	4930461C15Rik	947	972	+	-2.80451	2.6e-05	0.211	AAAAATAGAAACAGATTTCTGATGTG
ENSMUSG00000020033	4930463O16Rik	1213	1238	+	18.8421	1.38e-08	0.048	AACTAAGGAATGGAAACATGAAAGTG
ENSMUSG00000087317	4930466I24Rik	2158	2183	+	-4.75188	4.81e-05	0.259	ATAAACTATAGGTAAGCCATAAATTC
ENSMUSG00000096265	4930467E23Rik	1122	1147	+	-2.21805	2.17e-05	0.187	ATTACAAGAAGAACATCACTGTGGTG
ENSMUSG00000104365	4930470B04Rik	372	397	+	-5.7218	6.18e-05	0.284	AAAAGAAAGAAGAAAAGATGGAATAA
ENSMUSG00000104365	4930470B04Rik	237	262	+	10.391	3.95e-07	0.0932	GACAACAAAGAGAAATCCTGGAAGTG
ENSMUSG00000085788	4930470G03Rik	831	856	+	-2.25564	2.2e-05	0.188	AAAAAAAAAAAAAAAAAACCAAAAAA
ENSMUSG00000085788	4930470G03Rik	832	857	+	-1.42105	1.72e-05	0.17	AAAAAAAAAAAAAAAAACCAAAAAAC
ENSMUSG00000085788	4930470G03Rik	833	858	+	0.150376	1.14e-05	0.162	AAAAAAAAAAAAAAAACCAAAAAACC
ENSMUSG00000085788	4930470G03Rik	841	866	+	1.73684	7.4e-06	0.148	AAAAAAAACCAAAAAACCCTGTAGGA
ENSMUSG00000085788	4930470G03Rik	834	859	+	-6.7218	7.71e-05	0.277	AAAAAAAAAAAAAAACCAAAAAACCC
ENSMUSG00000110406	4930470O06Rik	182	207	+	-7.11278	8.45e-05	0.291	CAAAAAGTGATTAGGACTTTAAAGTG
ENSMUSG00000112716	4930471E19Rik	1055	1080	+	1.47368	7.94e-06	0.157	AAAAAAAAAAAAAAAATCCACTGGTG
ENSMUSG00000112716	4930471E19Rik	1052	1077	+	-0.0451128	1.19e-05	0.17	AAAAAAAAAAAAAAAAAAATCCACTG
ENSMUSG00000112716	4930471E19Rik	1053	1078	+	-6.55639	7.47e-05	0.288	AAAAAAAAAAAAAAAAAATCCACTGG
ENSMUSG00000112716	4930471E19Rik	1047	1072	+	-7.67669	9.57e-05	0.292	ACAAAAAAAAAAAAAAAAAAAAAATC
ENSMUSG00000112716	4930471E19Rik	1057	1082	+	8.13534	9.29e-07	0.114	AAAAAAAAAAAAAATCCACTGGTGTG
ENSMUSG00000117137	4930471L23Rik	537	562	+	-7.74436	9.74e-05	0.282	TTAAAAAAAAAAAAAAAGTAAATGTT
ENSMUSG00000096405	4930474N05Rik	126	151	+	-0.819549	1.45e-05	0.162	AGAAAACAGAGAAGGCCATGGAAGTG
ENSMUSG00000116311	4930478M13Rik	21	46	+	-5.40602	5.7e-05	0.27	ACAAAAGGATGGGAAGGAAGGGAGAG
ENSMUSG00000106762	4930478P22Rik	301	326	+	-0.887218	1.47e-05	0.17	AAAACAGGAAAAGAAACTAAGACGGG
ENSMUSG00000035651	4930480E11Rik	651	676	+	-1.47368	1.74e-05	0.181	ATGAAGCAATGGGAAACTTGGATGTG
ENSMUSG00000090160	4930480K15Rik	1906	1931	+	-4.97744	5.09e-05	0.276	ATAAAGTGATGAAAAAAACTAAAAAG
ENSMUSG00000090160	4930480K15Rik	1918	1943	+	-4.87218	4.96e-05	0.275	AAAAAACTAAAAAGAACACTAAGTAG
ENSMUSG00000113115	4930480M12Rik	260	285	+	-5.28571	5.5e-05	0.266	AACAAACAAACAAACAAACAAAAATG
ENSMUSG00000047938	4930483J18Rik	1000	1025	+	-5.03759	5.16e-05	0.276	AAAAAAAGAAAGAAAGAAAAAAAAAA
ENSMUSG00000047938	4930483J18Rik	1012	1037	+	-0.105263	1.21e-05	0.17	AAAGAAAAAAAAAAACCACAAAAGCC
ENSMUSG00000047938	4930483J18Rik	996	1021	+	-0.962406	1.5e-05	0.17	AAAAAAAAAAAGAAAGAAAGAAAAAA
ENSMUSG00000047938	4930483J18Rik	992	1017	+	4.68421	2.61e-06	0.123	AAAAAAAAAAAAAAAGAAAGAAAGAA
ENSMUSG00000117981	4930484I04Rik	783	808	+	-3.43609	3.19e-05	0.232	GAAAAAATAAAAATAACAAAGAAATG
ENSMUSG00000112493	4930486F22Rik	234	259	+	-7.79699	9.88e-05	0.294	AATTTAAAAATGAAACCCTGGAACAG
ENSMUSG00000097520	4930488L21Rik	3161	3186	+	-5.99248	6.54e-05	0.272	AAAAAAAAAAAAAAACCCAAACACTT
ENSMUSG00000097520	4930488L21Rik	3159	3184	+	-1.42105	1.72e-05	0.17	AAAAAAAAAAAAAAAAACCCAAACAC
ENSMUSG00000097520	4930488L21Rik	3160	3185	+	-0.571429	1.37e-05	0.162	AAAAAAAAAAAAAAAACCCAAACACT
ENSMUSG00000097520	4930488L21Rik	2196	2221	+	-6.54135	7.45e-05	0.277	AAAGAAGTAGGGCAAGCCCTGGATTC
ENSMUSG00000097520	4930488L21Rik	3158	3183	+	-7.31579	8.88e-05	0.28	AAAAAAAAAAAAAAAAAACCCAAACA
ENSMUSG00000117391	4930500A05Rik	819	844	+	-4.04511	3.89e-05	0.253	ATAAATGGCAAAGATGTATGGATGTG
ENSMUSG00000106056	4930500L23Rik	288	313	+	-1.85714	1.93e-05	0.185	AACCAAAGAAGAGAACCATAGGAGTC
ENSMUSG00000106056	4930500L23Rik	457	482	+	-7.51128	9.23e-05	0.291	TTAAAAGGAGAGATAACAAAGAAGGT
ENSMUSG00000044906	4930503L19Rik	3418	3443	+	2.08271	6.64e-06	0.157	AGAATAAAAAAGGAAGCCATAAAGTT
ENSMUSG00000044906	4930503L19Rik	3159	3184	+	-7.72932	9.69e-05	0.293	ATCAAATGAGGAGAAAAGTTGGAGCG
ENSMUSG00000103692	4930503O07Rik	432	457	+	-4.23308	4.1e-05	0.246	ATCAAGAAAATGAAGACATTGCAGCC
ENSMUSG00000040919	4930505A04Rik	620	645	+	-4.78195	4.86e-05	0.26	ATCAAAGGAAAGAAACATGGAACCTT
ENSMUSG00000093551	4930505G20Rik	163	188	+	-6.02256	6.58e-05	0.272	AAGAAAAAAGAAACAACTTTCAGATG
ENSMUSG00000109414	4930505K13Rik	467	492	+	5.85714	1.81e-06	0.114	AAAAATGGAAGAAAAATATACAAGGG
ENSMUSG00000096986	4930509E16Rik	123	148	+	-6.84962	7.93e-05	0.277	AACAAAGCAGGGAAAAGGAGAAAGCC
ENSMUSG00000097841	4930511A02Rik	1459	1484	+	3.09774	4.64e-06	0.157	AAAAGATAAAGTAATGCATTAAACTG
ENSMUSG00000108187	4930511E03Rik	904	929	+	-5.14286	5.3e-05	0.264	AAGAAAGGAAGAAAAAAGAAGAAGAA
ENSMUSG00000104791	4930511M18Rik	108	133	+	-0.669173	1.4e-05	0.17	AACTAAGCAAAGAGGCCTTGTAAGTG
ENSMUSG00000104791	4930511M18Rik	497	522	+	-2.68421	2.5e-05	0.208	AACAGAACTTGGAAGACACTGGAGTC
ENSMUSG00000020992	4930512B01Rik	2986	3011	+	-6.95489	8.14e-05	0.278	AAAAAAAAGAAAAAAAAAAAAAGTTG
ENSMUSG00000020992	4930512B01Rik	1947	1972	+	-2.15038	2.13e-05	0.185	AACAAACAAACAAAACCCCTCTAGTT
ENSMUSG00000020992	4930512B01Rik	2985	3010	+	-0.917293	1.48e-05	0.162	AAAAAAAAAGAAAAAAAAAAAAAGTT
ENSMUSG00000074136	4930513N10Rik	3146	3171	+	-2.65414	2.46e-05	0.206	AAAAAAAAAAAAAAAGAAAGAAAAAA
ENSMUSG00000074136	4930513N10Rik	2856	2881	+	-7.52632	9.27e-05	0.291	AAAAAAAAAAAAAAATTTCTTAAAAA
ENSMUSG00000074136	4930513N10Rik	3150	3175	+	-6.00752	6.55e-05	0.284	AAAAAAAAAAAGAAAGAAAAAAGCAG
ENSMUSG00000074136	4930513N10Rik	3147	3172	+	-7.42857	9.08e-05	0.291	AAAAAAAAAAAAAAGAAAGAAAAAAG
ENSMUSG00000074136	4930513N10Rik	3149	3174	+	-7.42857	9.08e-05	0.291	AAAAAAAAAAAAGAAAGAAAAAAGCA
ENSMUSG00000074136	4930513N10Rik	2858	2883	+	-7.61654	9.44e-05	0.292	AAAAAAAAAAAAATTTCTTAAAAATT
ENSMUSG00000104819	4930515G16Rik	1195	1220	+	3.53383	4e-06	0.155	ATGAAGAAAAGGAGAGCCTGGCATTG
ENSMUSG00000111246	4930517E14Rik	2405	2430	+	-4.52632	4.5e-05	0.266	ATGACAAGAAAGAAAACTCAACAGGA
ENSMUSG00000111246	4930517E14Rik	1850	1875	+	-3.35338	3.11e-05	0.23	AGAAAAAAAAGAAATACCAGGAAACA
ENSMUSG00000111246	4930517E14Rik	1352	1377	+	-5.28571	5.5e-05	0.279	AACAAACAAACAAACAAACAAAAATG
ENSMUSG00000111246	4930517E14Rik	2117	2142	+	-2.84962	2.65e-05	0.213	CCAGTAGAAAAGAAATCATGAAAGGG
ENSMUSG00000108784	4930517G19Rik	379	404	+	-0.300752	1.27e-05	0.17	AACAGCAGCATGGAAACACTGAGGTG
ENSMUSG00000074629	4930518I15Rik	336	361	+	-6.87218	7.96e-05	0.289	AAAAAAAAAAAAAGTTTTTTTAAGTT
ENSMUSG00000110310	4930518J21Rik	75	100	+	-7.5188	9.25e-05	0.291	AAAGAACAAAGGAAATCCCTTATTTT
ENSMUSG00000106865	4930519E07Rik	272	297	+	-3.73684	3.52e-05	0.241	ACTAAAGAAAAGAAAAAAAGAAAGAA
ENSMUSG00000106865	4930519E07Rik	406	431	+	-3.16541	2.94e-05	0.224	AACAACAAAAGGAAAAACTTTGAGAT
ENSMUSG00000106865	4930519E07Rik	276	301	+	0.338346	1.09e-05	0.17	AAGAAAAGAAAAAAAGAAAGAAAGAA
ENSMUSG00000106865	4930519E07Rik	807	832	+	-4.09774	3.95e-05	0.255	ATCCAAGATATGTAAATTTTCCAGTG
ENSMUSG00000106865	4930519E07Rik	289	314	+	3.04511	4.74e-06	0.157	AAGAAAGAAAGAAGAACTAGAAAGAA
ENSMUSG00000106865	4930519E07Rik	407	432	+	-4.91729	5.02e-05	0.276	ACAACAAAAGGAAAAACTTTGAGATC
ENSMUSG00000031325	4930519F16Rik	1375	1400	+	0.879699	9.44e-06	0.157	ATAATAAGTAAATAATAACAGAAGTG
ENSMUSG00000031325	4930519F16Rik	1092	1117	+	-2.91729	2.7e-05	0.203	TTCAAGGAAAGCATTAATCTGAAGTG
ENSMUSG00000029564	4930519G04Rik	923	948	+	-7.06767	8.38e-05	0.28	ACAAACAAACAAAAAGAATGGTAATG
ENSMUSG00000114953	4930519K11Rik	1644	1669	+	-3.5188	3.27e-05	0.223	AGAAATAAAAGTAGAAACTTATAGTG
ENSMUSG00000112899	4930521O17Rik	43	68	+	-2.14286	2.12e-05	0.193	AACAAAAGGAAGACAGAGCTGCATTG
ENSMUSG00000072762	4930522L14Rik	1712	1737	+	-5.94737	6.48e-05	0.284	ATAAAATAACAACACATACTGAAGAG
ENSMUSG00000072762	4930522L14Rik	866	891	+	-5.94737	6.48e-05	0.284	ATAAAATAACAACACATACTGAAGAG
ENSMUSG00000090394	4930523C07Rik	811	836	+	-4.31579	4.19e-05	0.247	AGAAAAAGAAGAAGAAAAAGAAAGAT
ENSMUSG00000090394	4930523C07Rik	805	830	+	-6.00752	6.55e-05	0.272	AGAAAAAGAAAAAGAAGAAGAAAAAG
ENSMUSG00000115320	4930524C18Rik	1272	1297	+	-3.54135	3.3e-05	0.224	AACAGAAAAGAGAAATCATTCAGGGG
ENSMUSG00000090207	4930524O07Rik	1507	1532	+	-6.29323	7.04e-05	0.288	ATACACAAAAGAAATGGTTAGAAGTT
ENSMUSG00000085521	4930526A20Rik	1580	1605	+	1.45113	7.98e-06	0.148	AAAGAAAGAAAGAAAGAAAGAAAGAA
ENSMUSG00000085521	4930526A20Rik	1564	1589	+	3.6015	3.89e-06	0.147	ATAAAAAAAAAAAAAGAAAGAAAGAA
ENSMUSG00000085521	4930526A20Rik	242	267	+	1.30827	8.34e-06	0.151	AACGAAAGAAAGAAAGAAAGAAAGAA
ENSMUSG00000085521	4930526A20Rik	1601	1626	+	0.488722	1.04e-05	0.159	AAGAAAGGAAGGAAGGAAGGGAAGGA
ENSMUSG00000085521	4930526A20Rik	1592	1617	+	3.14286	4.55e-06	0.148	AAAGAAAGAAAGAAAGGAAGGAAGGA
ENSMUSG00000085521	4930526A20Rik	1588	1613	+	3.14286	4.55e-06	0.148	AAAGAAAGAAAGAAAGAAAGGAAGGA
ENSMUSG00000085521	4930526A20Rik	206	231	+	-5.88722	6.39e-05	0.272	CAAAAGAGAAAGAAAGAACGAACGAA
ENSMUSG00000085521	4930526A20Rik	238	263	+	-3.75188	3.54e-05	0.23	AACGAACGAAAGAAAGAAAGAAAGAA
ENSMUSG00000085521	4930526A20Rik	1568	1593	+	6.37594	1.55e-06	0.114	AAAAAAAAAAAGAAAGAAAGAAAGAA
ENSMUSG00000085521	4930526A20Rik	1576	1601	+	1.45113	7.98e-06	0.148	AAAGAAAGAAAGAAAGAAAGAAAGAA
ENSMUSG00000085521	4930526A20Rik	254	279	+	2.17293	6.4e-06	0.148	AAAGAAAGAAAGAAAGAAAGAAGGAG
ENSMUSG00000085521	4930526A20Rik	1596	1621	+	3.86466	3.5e-06	0.142	AAAGAAAGAAAGGAAGGAAGGAAGGG
ENSMUSG00000085521	4930526A20Rik	1572	1597	+	8.06767	9.45e-07	0.114	AAAAAAAGAAAGAAAGAAAGAAAGAA
ENSMUSG00000085521	4930526A20Rik	250	275	+	1.45113	7.98e-06	0.148	AAAGAAAGAAAGAAAGAAAGAAAGAA
ENSMUSG00000085521	4930526A20Rik	246	271	+	1.45113	7.98e-06	0.148	AAAGAAAGAAAGAAAGAAAGAAAGAA
ENSMUSG00000085521	4930526A20Rik	1584	1609	+	1.45113	7.98e-06	0.148	AAAGAAAGAAAGAAAGAAAGAAAGGA
ENSMUSG00000087335	4930526F13Rik	1344	1369	+	-7.48872	9.19e-05	0.291	AACAAACAAACCAAGCCCAGAAGGTG
ENSMUSG00000097091	4930526L06Rik	278	303	+	-5.82707	6.32e-05	0.272	CACGGAAGAAGAAAAGAATTAAAGAA
ENSMUSG00000085491	4930527E20Rik	169	194	+	-5.94737	6.48e-05	0.284	AACCAAGGGTGGAAAACTCTCATGAT
ENSMUSG00000084909	4930528G23Rik	546	571	+	14.6391	8.75e-08	0.073	AAAAAAAAAAGAACAGCTTGGACATG
ENSMUSG00000084909	4930528G23Rik	545	570	+	-5.30075	5.52e-05	0.267	AAAAAAAAAAAGAACAGCTTGGACAT
ENSMUSG00000107681	4930528H21Rik	463	488	+	-1.77444	1.88e-05	0.183	AACAAAAACAAATAAAACCTAAATTT
ENSMUSG00000086377	4930529C04Rik	1982	2007	+	-7.54887	9.3e-05	0.28	AAAAAAAAAAAAAAATCACAAGTCTC
ENSMUSG00000086377	4930529C04Rik	1980	2005	+	6.42857	1.53e-06	0.114	AAAAAAAAAAAAAAAAATCACAAGTC
ENSMUSG00000086377	4930529C04Rik	1973	1998	+	-1.6391	1.81e-05	0.173	AAAAAAAAAAAAAAAAAAAAAAAATC
ENSMUSG00000086377	4930529C04Rik	1978	2003	+	-6.55639	7.47e-05	0.277	AAAAAAAAAAAAAAAAAAATCACAAG
ENSMUSG00000097261	4930532G15Rik	748	773	+	-7.78195	9.85e-05	0.294	TTAAAAAAAAAAAAAATCACATAGTA
ENSMUSG00000112201	4930532I03Rik	1094	1119	+	-5.84962	6.34e-05	0.272	AAAAAAAAAAAAAAAACAGATCATTC
ENSMUSG00000112201	4930532I03Rik	1092	1117	+	-7.18045	8.61e-05	0.28	AAAAAAAAAAAAAAAAAACAGATCAT
ENSMUSG00000084798	4930533B01Rik	285	310	+	-6.2406	6.96e-05	0.288	TAAGAAGGCAAGAAAGTCCAGGTGTG
ENSMUSG00000084798	4930533B01Rik	277	302	+	-4.34586	4.23e-05	0.259	AGGAAGAGTAAGAAGGCAAGAAAGTC
ENSMUSG00000093535	4930533I22Rik	169	194	+	-0.421053	1.31e-05	0.162	ATGAGGGGAAAGGAAACTCAGAAGAG
ENSMUSG00000047692	4930533K18Rik	1282	1307	+	-7.56391	9.33e-05	0.291	AACACTTGAAATAAAACACAGAAGAC
ENSMUSG00000105765	4930539C22Rik	876	901	+	2	6.82e-06	0.157	AAAGAAGGTAAAAGATCATGAGTGTG
ENSMUSG00000103407	4930540E01Rik	130	155	+	-5.33835	5.59e-05	0.281	AGGAAAGGCTAGAAGACATTGAGGAG
ENSMUSG00000111299	4930540M03Rik	277	302	+	3.96241	3.36e-06	0.14	TTAACAAGAGGAACAACAATGAAGTG
ENSMUSG00000090724	4930542C12Rik	716	741	+	-7.28571	8.81e-05	0.28	AAAAAAAAAAAAATAGCACTGCCTGA
ENSMUSG00000090724	4930542C12Rik	711	736	+	-7.03008	8.29e-05	0.28	GTTAAAAAAAAAAAAAAATAGCACTG
ENSMUSG00000048628	4930542C16Rik	115	140	+	-7.70677	9.62e-05	0.292	ATGAGAGCTAGGAAAGGAAGGAGGGG
ENSMUSG00000048628	4930542C16Rik	1080	1105	+	-0.353383	1.28e-05	0.17	AACAAAGGGAGGAAGAGAGGAATGAG
ENSMUSG00000110799	4930543K20Rik	293	318	+	-3.03759	2.82e-05	0.219	AAAAGGAGAAGGAAAAGAATAAAGAA
ENSMUSG00000110799	4930543K20Rik	305	330	+	-1.74436	1.87e-05	0.183	AAAAGAATAAAGAAAACTCAGCTGGG
ENSMUSG00000073803	4930544L04Rik	2908	2933	+	-6.33835	7.14e-05	0.277	AAAAGAAATAATAATAAAAAAAAGTG
ENSMUSG00000073803	4930544L04Rik	1906	1931	+	1.78195	7.3e-06	0.148	AACGAGAATAAGAAAGACAGGAAGGG
ENSMUSG00000073803	4930544L04Rik	2413	2438	+	-4.67669	4.71e-05	0.256	ATAAAAATAAATAAAAAAGAAAAGGG
ENSMUSG00000073803	4930544L04Rik	1234	1259	+	4.75188	2.56e-06	0.124	ATCAAAGGAGGGCAAACACCAGAGTC
ENSMUSG00000073803	4930544L04Rik	2425	2450	+	-5.21053	5.4e-05	0.266	AAAAAAGAAAAGGGAGATTAACAGTA
ENSMUSG00000117615	4930545E07Rik	649	674	+	-6.83459	7.9e-05	0.288	AACAAAGAATAACAAAAAAGAATGTC
ENSMUSG00000085247	4930545L23Rik	1630	1655	+	-3.26316	3.03e-05	0.216	ACCAAAAGAAAATAACAAAGGATGTG
ENSMUSG00000024546	4930546C10Rik	2206	2231	+	-5.2406	5.45e-05	0.279	ATCAGCAGAAAAAAATCCCTGCATTA
ENSMUSG00000111767	4930546K05Rik	1427	1452	+	-0.81203	1.45e-05	0.162	AAAAAAAAAAAAAAAAAAAAAAAGCA
ENSMUSG00000111767	4930546K05Rik	1434	1459	+	-0.661654	1.4e-05	0.162	AAAAAAAAAAAAAAAAGCATACATCG
ENSMUSG00000111767	4930546K05Rik	1435	1460	+	-6.69925	7.69e-05	0.277	AAAAAAAAAAAAAAAGCATACATCGC
ENSMUSG00000111767	4930546K05Rik	1425	1450	+	-0.81203	1.45e-05	0.162	AAAAAAAAAAAAAAAAAAAAAAAAAG
ENSMUSG00000086687	4930547E08Rik	25	50	+	-4.60902	4.6e-05	0.267	AACAAAGTTCAACAAGCTTTGGAAAG
ENSMUSG00000116615	4930548J01Rik	98	123	+	0.744361	9.73e-06	0.157	AACAAAGGAAGAAGAACCACCAAGAC
ENSMUSG00000116984	4930549P19Rik	2132	2157	+	-3.66165	3.44e-05	0.239	TACCAAGACAATAAAAACTTAAGGTG
ENSMUSG00000116984	4930549P19Rik	1699	1724	+	-0.0150376	1.18e-05	0.17	AACAGTAAAAAGAACAGTTTAAAGGG
ENSMUSG00000116984	4930549P19Rik	258	283	+	-2.70677	2.52e-05	0.209	CTCAAAAAAAAAAAAAAATGGACCTA
ENSMUSG00000112108	4930551I15Rik	238	263	+	-2.96241	2.76e-05	0.206	ATAGGAGAAAGAAAATCAGGGAGATG
ENSMUSG00000112108	4930551I15Rik	492	517	+	-7.28571	8.81e-05	0.28	AAGATCGGGAGAGAGGCTTGGAAATG
ENSMUSG00000086430	4930551O13Rik	614	639	+	-5.91729	6.43e-05	0.284	AATAAAAAAAAAAAAACTTTTCTGGC
ENSMUSG00000099724	4930554C24Rik	591	616	+	-1.83459	1.91e-05	0.177	AGAAAAGAATGTAACAGTCTGAAGTA
ENSMUSG00000085452	4930554G24Rik	1577	1602	+	-6.93233	8.1e-05	0.278	ATAAATAAAAAAAAAACACCTTCCTG
ENSMUSG00000031559	4930555F03Rik	3138	3163	+	-7.54887	9.3e-05	0.28	ATCTCAAGAAGGAAATCTGGTGTGTG
ENSMUSG00000096197	4930555G01Rik	1832	1857	+	-1.13534	1.57e-05	0.164	AAAAGCTGTCAGAAAACACAGCAGTG
ENSMUSG00000096197	4930555G01Rik	315	340	+	-7.12782	8.47e-05	0.28	ATGAGAGGAAGGAAATGTGTGAAATC
ENSMUSG00000096197	4930555G01Rik	551	576	+	-7.27068	8.77e-05	0.28	AAAAAAGTAAGGATATTACTGAATGA
ENSMUSG00000112213	4930555G07Rik	706	731	+	-4.71429	4.75e-05	0.271	AAAAAAAGAAGATTAAATTGGAAAGT
ENSMUSG00000112213	4930555G07Rik	707	732	+	-5.2406	5.45e-05	0.279	AAAAAAGAAGATTAAATTGGAAAGTT
ENSMUSG00000085522	4930556G01Rik	228	253	+	-7.56391	9.33e-05	0.28	CCAAAAAAAAAAAAAAACCCAAAATC
ENSMUSG00000085522	4930556G01Rik	229	254	+	-0.571429	1.37e-05	0.162	CAAAAAAAAAAAAAAACCCAAAATCC
ENSMUSG00000114190	4930556H04Rik	1234	1259	+	-6.76692	7.79e-05	0.288	ATACATGGAATGAATACCCTCAGTTG
ENSMUSG00000096971	4930556M19Rik	1504	1529	+	-4.8797	4.97e-05	0.262	AAAAAAAAAAATCAACCACTGAACGT
ENSMUSG00000092399	4930556N13Rik	327	352	+	-4.00752	3.85e-05	0.253	AAACAAGGAGGAAAACTACTAAAATT
ENSMUSG00000115266	4930557F08Rik	299	324	+	-6.95489	8.14e-05	0.278	AAGAAAGGAAGAAAGCTCTGCAAGCC
ENSMUSG00000085488	4930557F10Rik	111	136	+	-3.09774	2.89e-05	0.222	ACCAAAGAACAAACGACTGGGAGGTG
ENSMUSG00000108034	4930557K07Rik	118	143	+	-6.91729	8.07e-05	0.29	AAAGATGGGAACAAAGACTTGGAGGG
ENSMUSG00000075029	4930558J22Rik	16	41	+	-2.22556	2.18e-05	0.196	AATCCTGAGAAAAGAGCCTTGAAGTG
ENSMUSG00000086277	4930558K02Rik	349	374	+	-4.90977	5.01e-05	0.276	ATCAAAGGCTAGAAAGAATGAGCATG
ENSMUSG00000109445	4930560O18Rik	1349	1374	+	-5.57143	5.95e-05	0.272	CAAAAACGAAGGAAGAGCTAGAAGGA
ENSMUSG00000086112	4930563I02Rik	861	886	+	-5.95489	6.49e-05	0.272	AACAATGGGAAGATGACAGTGATGCG
ENSMUSG00000112141	4930563J15Rik	618	643	+	-5.73684	6.19e-05	0.284	AAAAAGAAAAAGAAAAAAAAAAAGAA
ENSMUSG00000112141	4930563J15Rik	622	647	+	0.609023	1.01e-05	0.168	AGAAAAAGAAAAAAAAAAAGAAACGG
ENSMUSG00000112141	4930563J15Rik	627	652	+	-6.72932	7.72e-05	0.288	AAGAAAAAAAAAAAGAAACGGTACAG
ENSMUSG00000112141	4930563J15Rik	616	641	+	-5.73684	6.19e-05	0.284	AAAAAAAGAAAAAGAAAAAAAAAAAG
ENSMUSG00000115897	4930563J15Rik	618	643	+	-5.73684	6.19e-05	0.272	AAAAAGAAAAAGAAAAAAAAAAAGAA
ENSMUSG00000115897	4930563J15Rik	627	652	+	-6.72932	7.72e-05	0.277	AAGAAAAAAAAAAAGAAACGGTACAG
ENSMUSG00000115897	4930563J15Rik	622	647	+	0.609023	1.01e-05	0.157	AGAAAAAGAAAAAAAAAAAGAAACGG
ENSMUSG00000115897	4930563J15Rik	616	641	+	-5.73684	6.19e-05	0.272	AAAAAAAGAAAAAGAAAAAAAAAAAG
ENSMUSG00000116554	4930563N14Rik	941	966	+	3.92481	3.43e-06	0.141	AAAAAACAAGGAAAAAAAGTTAAGTG
ENSMUSG00000084834	4930565N06Rik	1041	1066	+	-4.72932	4.77e-05	0.271	AAGAAATGTAAAGAAACTATAATGTA
ENSMUSG00000112730	4930567K20Rik	73	98	+	-6.56391	7.49e-05	0.277	ACAAAAAGAGAAAAGAAACTAAAGCC
ENSMUSG00000112730	4930567K20Rik	81	106	+	-7.16541	8.57e-05	0.28	AGAAAAGAAACTAAAGCCTTTTTCTG
ENSMUSG00000102408	4930568G15Rik	591	616	+	3.42105	4.15e-06	0.157	ATAATTGAAATAAAAGCAATTAAGTG
ENSMUSG00000102408	4930568G15Rik	830	855	+	-4.40602	4.33e-05	0.261	TACATTAAAAGCTAAAGCTGAAAGTG
ENSMUSG00000116786	4930570E03Rik	1465	1490	+	-5.83459	6.33e-05	0.284	AACACAGAAGACACAAAACTAAAATG
ENSMUSG00000115725	4930572G02Rik	932	957	+	-0.81203	1.45e-05	0.162	AAAAAAAAAAAAAAAAAAAAAAAGAA
ENSMUSG00000115725	4930572G02Rik	934	959	+	-7.42857	9.08e-05	0.28	AAAAAAAAAAAAAAAAAAAAAGAAAG
ENSMUSG00000115725	4930572G02Rik	930	955	+	-0.81203	1.45e-05	0.162	AAAAAAAAAAAAAAAAAAAAAAAAAG
ENSMUSG00000115725	4930572G02Rik	940	965	+	-0.345865	1.28e-05	0.162	AAAAAAAAAAAAAAAGAAAGGTTGTT
ENSMUSG00000115725	4930572G02Rik	2340	2365	+	4.40602	2.9e-06	0.132	ATGGAAGGTGAGAAAACATGGGAGCG
ENSMUSG00000115725	4930572G02Rik	937	962	+	-0.917293	1.48e-05	0.162	AAAAAAAAAAAAAAAAAAGAAAGGTT
ENSMUSG00000115725	4930572G02Rik	935	960	+	0.879699	9.44e-06	0.157	AAAAAAAAAAAAAAAAAAAAGAAAGG
ENSMUSG00000115725	4930572G02Rik	585	610	+	-6.36842	7.18e-05	0.277	AACAAAGGAAGAAGTGGGAGGTGGTG
ENSMUSG00000115725	4930572G02Rik	944	969	+	-6.91729	8.07e-05	0.278	AAAAAAAAAAAGAAAGGTTGTTCCTC
ENSMUSG00000115725	4930572G02Rik	936	961	+	4.95489	2.38e-06	0.123	AAAAAAAAAAAAAAAAAAAGAAAGGT
ENSMUSG00000115935	4930573C08Rik	552	577	+	-3.45865	3.21e-05	0.22	AAAAAAAAAAAGAAGGCCAAGGATTC
ENSMUSG00000106020	4930573C15Rik	669	694	+	-5.23308	5.44e-05	0.266	ATGAAAGAAAGACAAATAATAAAGAC
ENSMUSG00000117618	4930578E11Rik	1221	1246	+	1.45113	7.98e-06	0.157	AAAGAAAGAAAGAAAGAAAGAAAGAA
ENSMUSG00000117618	4930578E11Rik	1205	1230	+	1.45113	7.98e-06	0.157	AAAGAAAGAAAGAAAGAAAGAAAGAA
ENSMUSG00000117618	4930578E11Rik	1213	1238	+	1.45113	7.98e-06	0.157	AAAGAAAGAAAGAAAGAAAGAAAGAA
ENSMUSG00000117618	4930578E11Rik	1169	1194	+	1.45113	7.98e-06	0.157	TAAAAAAGAAAGAAAGAAAGAAAGAA
ENSMUSG00000117618	4930578E11Rik	1229	1254	+	-5.16541	5.32e-05	0.276	AAAGAAAGAAAGAAAGAAAGACAGGA
ENSMUSG00000117618	4930578E11Rik	1217	1242	+	1.45113	7.98e-06	0.157	AAAGAAAGAAAGAAAGAAAGAAAGAA
ENSMUSG00000117618	4930578E11Rik	1189	1214	+	1.45113	7.98e-06	0.157	AAAGAAAGAAAGAAAGAAAGAAAGAA
ENSMUSG00000117618	4930578E11Rik	1233	1258	+	-3.3609	3.11e-05	0.23	AAAGAAAGAAAGAAAGACAGGAAAGC
ENSMUSG00000117618	4930578E11Rik	1197	1222	+	1.45113	7.98e-06	0.157	AAAGAAAGAAAGAAAGAAAGAAAGAA
ENSMUSG00000117618	4930578E11Rik	1225	1250	+	1.45113	7.98e-06	0.157	AAAGAAAGAAAGAAAGAAAGAAAGAC
ENSMUSG00000117618	4930578E11Rik	1181	1206	+	1.45113	7.98e-06	0.157	AAAGAAAGAAAGAAAGAAAGAAAGAA
ENSMUSG00000117618	4930578E11Rik	1324	1349	+	-4.79699	4.87e-05	0.274	AGAAAAGAATGAGAAGTTGGAAAGTA
ENSMUSG00000117618	4930578E11Rik	1234	1259	+	3.15038	4.53e-06	0.157	AAGAAAGAAAGAAAGACAGGAAAGCC
ENSMUSG00000117618	4930578E11Rik	1201	1226	+	1.45113	7.98e-06	0.157	AAAGAAAGAAAGAAAGAAAGAAAGAA
ENSMUSG00000117618	4930578E11Rik	1209	1234	+	1.45113	7.98e-06	0.157	AAAGAAAGAAAGAAAGAAAGAAAGAA
ENSMUSG00000117618	4930578E11Rik	1177	1202	+	1.45113	7.98e-06	0.157	AAAGAAAGAAAGAAAGAAAGAAAGAA
ENSMUSG00000117618	4930578E11Rik	1185	1210	+	1.45113	7.98e-06	0.157	AAAGAAAGAAAGAAAGAAAGAAAGAA
ENSMUSG00000117618	4930578E11Rik	1193	1218	+	1.45113	7.98e-06	0.157	AAAGAAAGAAAGAAAGAAAGAAAGAA
ENSMUSG00000117618	4930578E11Rik	1173	1198	+	1.45113	7.98e-06	0.157	AAAGAAAGAAAGAAAGAAAGAAAGAA
ENSMUSG00000097587	4930578M01Rik	1616	1641	+	-1.09774	1.55e-05	0.173	GACAGGGATAAAATAAAATTAAAGTG
ENSMUSG00000097587	4930578M01Rik	2538	2563	+	-5.37594	5.66e-05	0.282	AAAAAAACAAACAAAAGTGGAACATG
ENSMUSG00000097587	4930578M01Rik	1434	1459	+	5.57895	1.96e-06	0.114	AAATGAGGGAAGAGAAAACGGAAGTG
ENSMUSG00000097587	4930578M01Rik	4991	5016	+	-1.01504	1.52e-05	0.172	ATAAAAGGAACAGGAACCCTTAGGGG
ENSMUSG00000097587	4930578M01Rik	2674	2699	+	-6.90226	8.03e-05	0.29	ATAAAAAAAAAAAGGCCTCTGACGCA
ENSMUSG00000074146	4930579C12Rik	293	318	+	3.78195	3.64e-06	0.144	ACAAAACAAAAGAAAAGCTAAATGTG
ENSMUSG00000074146	4930579C12Rik	3176	3201	+	-7.59398	9.38e-05	0.28	AAGAAGAGTTGGAATATCTTGATGAG
ENSMUSG00000074146	4930579C12Rik	490	515	+	-0.293233	1.27e-05	0.162	GAAAACCACAAGACAACCTAGAAGTG
ENSMUSG00000074146	4930579C12Rik	3083	3108	+	-7.59398	9.38e-05	0.28	AAGAAGAGTTGGAATATCTTGATGAG
ENSMUSG00000074146	4930579C12Rik	2706	2731	+	-5.00752	5.13e-05	0.264	AAAAAGAAAAGACATACCGGAGAATG
ENSMUSG00000074146	4930579C12Rik	1003	1028	+	-3.65414	3.43e-05	0.227	TTAACTTAAAAGAAAAACTGGAGGTG
ENSMUSG00000040840	4930579G18Rik	117	142	+	-2.01504	2.03e-05	0.181	ACAAAACAAAACAAAACCTAAGAGGG
ENSMUSG00000040840	4930579G18Rik	116	141	+	-6.58647	7.52e-05	0.277	AACAAAACAAAACAAAACCTAAGAGG
ENSMUSG00000051074	4930579K19Rik	200	225	+	-5.26316	5.48e-05	0.279	GGCAGAGAAAAGAAAGCTCTAAAACT
ENSMUSG00000086190	4930579M01Rik	428	453	+	3.01504	4.77e-06	0.157	CTCAAAAATAAAACAGCTGGAAAGTT
ENSMUSG00000070315	4930581F22Rik	1449	1474	+	-7.5188	9.25e-05	0.28	AAAAGAAGAAGGCAAAAGAAAAACTG
ENSMUSG00000055159	4930583K01Rik	784	809	+	-7.76692	9.81e-05	0.294	GTAAAAAAAAAAAAATCAATAATGGA
ENSMUSG00000055159	4930583K01Rik	788	813	+	-5.2406	5.45e-05	0.279	AAAAAAAAAAATCAATAATGGAGCTG
ENSMUSG00000087097	4930586N03Rik	71	96	+	-2.27068	2.21e-05	0.188	GTCCAAGGTTAGAAAACCCGTGAGCG
ENSMUSG00000117792	4930588A03Rik	358	383	+	-6.10526	6.73e-05	0.286	TAGAGAGCAAGAAAGAACCAGAAGTG
ENSMUSG00000108935	4930588G17Rik	1205	1230	+	-7.78195	9.85e-05	0.282	TACAATGATACGAAACCCCTGGAGAA
ENSMUSG00000115858	4930588J15Rik	922	947	+	-3.32331	3.08e-05	0.218	AAAGAAGAAAGAAAGAAAGAAAAGGG
ENSMUSG00000115858	4930588J15Rik	921	946	+	-5.16541	5.32e-05	0.264	GAAAGAAGAAAGAAAGAAAGAAAAGG
ENSMUSG00000115858	4930588J15Rik	896	921	+	14.1128	1.04e-07	0.073	AAAAAAAAAAAAAAAAAACAGAAGAG
ENSMUSG00000115858	4930588J15Rik	89	114	+	7.15038	1.26e-06	0.114	AGGAAAGGAAGGAAAGCACTGCATTT
ENSMUSG00000115858	4930588J15Rik	909	934	+	-4.89474	4.99e-05	0.262	AAAAACAGAAGAGAAAGAAGAAAGAA
ENSMUSG00000115858	4930588J15Rik	898	923	+	0.037594	1.17e-05	0.162	AAAAAAAAAAAAAAAACAGAAGAGAA
ENSMUSG00000068957	4930589L23Rik	567	592	+	5.82707	1.82e-06	0.114	AAAAAAAAAAAAAAAACTCAATAGAT
ENSMUSG00000068957	4930589L23Rik	569	594	+	-7.51128	9.23e-05	0.28	AAAAAAAAAAAAAACTCAATAGATTC
ENSMUSG00000068957	4930589L23Rik	565	590	+	5.95489	1.76e-06	0.114	AAAAAAAAAAAAAAAAAACTCAATAG
ENSMUSG00000085593	4930589P08Rik	1033	1058	+	-6.55639	7.47e-05	0.288	AAAAAAATAAAAATAAAAATAAAGAC
ENSMUSG00000106540	4930590L14Rik	583	608	+	-1.38346	1.7e-05	0.17	ATTGAAAAAAAAAATACATGACTGTG
ENSMUSG00000111234	4930591E09Rik	45	70	+	-7.78947	9.87e-05	0.282	GAGAAAAGACAGAAGGAGCTGAAGGG
ENSMUSG00000097725	4930593A02Rik	575	600	+	-5.97744	6.52e-05	0.272	AAGAATAAATAAAGAGCCCTGAATTT
ENSMUSG00000097725	4930593A02Rik	134	159	+	-6.59398	7.53e-05	0.277	AAAAAAAAAAACAACAGACAAAAGAT
ENSMUSG00000103948	4930594C11Rik	289	314	+	3.22556	4.43e-06	0.157	GAAAAAGACAGAAAAACTTGGTACTT
ENSMUSG00000103948	4930594C11Rik	499	524	+	-3.93233	3.78e-05	0.251	AGCCAGGAAAGGAGAGTTTGAAACTG
ENSMUSG00000103948	4930594C11Rik	639	664	+	-4.7218	4.76e-05	0.271	ATAAGAGATATGAAGAATGTAAAGAG
ENSMUSG00000060673	4930595M18Rik	1013	1038	+	-5.97744	6.52e-05	0.272	ATCAAAAGAAATTGAACCTGAAATAT
ENSMUSG00000073144	4930599N23Rik	641	666	+	-5.52632	5.9e-05	0.284	AAAAAAAAAAAGGCAACTTTCAAACC
ENSMUSG00000073144	4930599N23Rik	328	353	+	-6.43609	7.29e-05	0.288	ATTTCCAGAAGGAAAGCGTAGAAGTC
ENSMUSG00000031194	4931400O07Rik	616	641	+	3.06767	4.7e-06	0.157	ATCAAATGTAATAAAAATATTAAGTG
ENSMUSG00000031194	4931400O07Rik	409	434	+	-2.6015	2.43e-05	0.205	AATGAAGAAAGGAAAAGTCAAAAGAA
ENSMUSG00000031938	4931406C07Rik	667	692	+	-3.30075	3.06e-05	0.229	AAACAAAAAAAGCAAACAAAGACCTG
ENSMUSG00000031938	4931406C07Rik	2412	2437	+	-6.22556	6.94e-05	0.288	ATTAAAAGACAGTAAAAACGAATGTT
ENSMUSG00000066571	4931406P16Rik	3608	3633	+	-6.21805	6.93e-05	0.275	AGAGAAGGAAACACAGCAGTGGAGAG
ENSMUSG00000066571	4931406P16Rik	766	791	+	0.932331	9.32e-06	0.157	AAAAAAGGACTCAGAACCCTGACCTG
ENSMUSG00000066571	4931406P16Rik	3688	3713	+	-3.10526	2.89e-05	0.211	AACCAGGATAACAAAACCAAAACGTG
ENSMUSG00000066571	4931406P16Rik	3603	3628	+	-1.03008	1.53e-05	0.163	TAAACAGAGAAGGAAACACAGCAGTG
ENSMUSG00000073722	4931408C20Rik	1668	1693	+	-3.96241	3.81e-05	0.241	ATCAACAGCAGAGAAACCAGAATGTT
ENSMUSG00000073722	4931408C20Rik	2401	2426	+	-6.45865	7.33e-05	0.277	AAGCCAGGGAGAAAGGCTTGGGAGAG
ENSMUSG00000073722	4931408C20Rik	981	1006	+	3.18797	4.49e-06	0.148	ATCATAAGAAGAGACAACCTGAAGAG
ENSMUSG00000108826	4931412I15Rik	1409	1434	+	-4.55639	4.53e-05	0.266	AACAAAGATTAAAAAACAAATAAAAG
ENSMUSG00000108826	4931412I15Rik	1421	1446	+	-5.92481	6.44e-05	0.284	AAAACAAATAAAAGTACCATGCAGTT
ENSMUSG00000085088	4931413K12Rik	412	437	+	-0.586466	1.37e-05	0.162	AAAGAAACAGGGACAACCTTGAGGTC
ENSMUSG00000022179	4931414P19Rik	1590	1615	+	-2.3985	2.29e-05	0.19	GAAAGAGGAGAAGAAACTTCGAAGTC
ENSMUSG00000056197	4931417E11Rik	1063	1088	+	-2.18045	2.14e-05	0.194	TTAAAAAGTAAAAAAATTTAAATGTA
ENSMUSG00000047324	4931429P17Rik	885	910	+	-4.43609	4.36e-05	0.261	ACAGAAAAAAAGAAAACAAGATTGGG
ENSMUSG00000047324	4931429P17Rik	889	914	+	-6.67669	7.66e-05	0.288	AAAAAAAGAAAACAAGATTGGGACGC
ENSMUSG00000117661	4931439C15Rik	1689	1714	+	-1.89474	1.95e-05	0.177	ATAAACAGAAGAAGACCCCAGAAGAT
ENSMUSG00000117661	4931439C15Rik	2226	2251	+	-1.12782	1.57e-05	0.164	ACTAAAAGACGCAAAACTCTGAAATT
ENSMUSG00000074580	4931440P22Rik	407	432	+	-2.2406	2.19e-05	0.188	AAAAAAGAGTACAAACCTTCAAAGGG
ENSMUSG00000074580	4931440P22Rik	599	624	+	-2.81203	2.61e-05	0.2	CACAAAGATAGGAATCTCTTAAGGGG
ENSMUSG00000074580	4931440P22Rik	406	431	+	-2.30827	2.23e-05	0.189	AAAAAAAGAGTACAAACCTTCAAAGG
ENSMUSG00000100733	4932411K12Rik	2567	2592	+	-3.6391	3.4e-05	0.226	TACATGGATAAGAAAGCCTTGTGCTG
ENSMUSG00000100733	4932411K12Rik	1526	1551	+	-1.98496	2.01e-05	0.18	ACAAAACAAAACAAAACAATGGAATG
ENSMUSG00000058670	4932411N23Rik	2441	2466	+	-7.81955	9.92e-05	0.294	AACAAGAACAAAACAACAAGAAAATT
ENSMUSG00000075070	4932412D23Rik	2657	2682	+	2.36842	5.99e-06	0.157	AAAAGAAAAAGAAAAAAGTCACAGTG
ENSMUSG00000075070	4932412D23Rik	2651	2676	+	-5.84211	6.33e-05	0.284	GAAAGAAAAAGAAAAAGAAAAAAGTC
ENSMUSG00000075070	4932412D23Rik	337	362	+	-4.2782	4.16e-05	0.258	AGCAAAGGGAGCAAAGCCAGCAATGG
ENSMUSG00000075070	4932412D23Rik	1567	1592	+	5.08271	2.3e-06	0.121	ATAGATGGATGGAAAACCTTAAGCTG
ENSMUSG00000075070	4932412D23Rik	2636	2661	+	8.06767	9.45e-07	0.114	AAAAAAAGAAAGAAAGAAAGAAAAAG
ENSMUSG00000075070	4932412D23Rik	3265	3290	+	-5.2782	5.5e-05	0.279	TTAAAAAAAAGAAAATCCCCACAGAT
ENSMUSG00000099616	4932413F04Rik	2312	2337	+	-4.15038	4.01e-05	0.256	AAGTAAGAAAAGAATACATGAACTGG
ENSMUSG00000079324	4932414N04Rik	2490	2515	+	-3.46617	3.21e-05	0.22	AAAAAAAGGAGAAATGTCTGGAATCA
ENSMUSG00000079324	4932414N04Rik	1735	1760	+	-5.2782	5.5e-05	0.266	TGAAAAGGACCCACAACACGGAAGAG
ENSMUSG00000044581	4932415D10Rik	4844	4869	+	-3.01504	2.8e-05	0.207	ATAGAAGATAGGAAATCTGTGATCTT
ENSMUSG00000044581	4932415D10Rik	6001	6026	+	3.6391	3.85e-06	0.147	AAACAAAGAACTACAGACTGAAAGTG
ENSMUSG00000044581	4932415D10Rik	11115	11140	+	-6.29323	7.04e-05	0.276	CTCAAAAGTCAAAATACAATGATTTG
ENSMUSG00000105881	4932422M17Rik	2611	2636	+	-5.83459	6.33e-05	0.284	AAAAATAAAAACGAAAAAATAAAGAG
ENSMUSG00000105881	4932422M17Rik	1821	1846	+	2.61654	5.55e-06	0.157	AAAAAAAAAAGGAAAAAAATTAAATA
ENSMUSG00000105881	4932422M17Rik	1823	1848	+	-7.74436	9.74e-05	0.294	AAAAAAAAGGAAAAAAATTAAATATG
ENSMUSG00000105881	4932422M17Rik	1822	1847	+	-1.21053	1.61e-05	0.174	AAAAAAAAAGGAAAAAAATTAAATAT
ENSMUSG00000079513	4932429P05Rik	2271	2296	+	3.21053	4.46e-06	0.148	GAAAATTGAAGAAACAAATGAAAGTG
ENSMUSG00000074224	4932431P20Rik	4810	4835	+	-5.50376	5.87e-05	0.272	ACCAAAAGTGAGAAAGAACTGGATTT
ENSMUSG00000074224	4932431P20Rik	7374	7399	+	-6.13534	6.76e-05	0.273	AAAGAAAGAAAAGGAGAAGGAAAGAG
ENSMUSG00000074224	4932431P20Rik	4327	4352	+	2.08271	6.64e-06	0.148	AGGAAGGGAAGGAAAACTAGGAAGAC
ENSMUSG00000074224	4932431P20Rik	4469	4494	+	4.60902	2.7e-06	0.126	AAAAAAGAAAAGGAACATGGGAAGAG
ENSMUSG00000074224	4932431P20Rik	4468	4493	+	-5.45113	5.77e-05	0.271	AAAAAAAGAAAAGGAACATGGGAAGA
ENSMUSG00000074224	4932431P20Rik	7628	7653	+	-0.87218	1.47e-05	0.162	AGAAAAAGGAGGAAGAGATTGAAGAA
ENSMUSG00000074224	4932431P20Rik	6071	6096	+	-4.09023	3.94e-05	0.243	AGTTAGCGAAGGAGATCACGGAAGTG
ENSMUSG00000074224	4932431P20Rik	5808	5833	+	-3.75188	3.54e-05	0.23	GGAAAAAGAAAGACTGACCGAAAGGG
ENSMUSG00000074224	4932431P20Rik	7568	7593	+	1.61654	7.64e-06	0.148	AAAAAGAAGAGAAAAAGATGGAAAAG
ENSMUSG00000062391	4932435O22Rik	1722	1747	+	0.571429	1.02e-05	0.158	AGAAATGAAAGCAATTCCTTGAATTG
ENSMUSG00000062391	4932435O22Rik	3347	3372	+	-5.88722	6.39e-05	0.272	AAAAAAAGAAAGAAAGAAAGAAGAGA
ENSMUSG00000062391	4932435O22Rik	3351	3376	+	-2.62406	2.44e-05	0.195	AAAGAAAGAAAGAAAGAAGAGAAAAG
ENSMUSG00000037270	4932438A13Rik	7437	7462	+	-4.73684	4.78e-05	0.259	AAATGCTGTGGGAAATCGTGGAAGTG
ENSMUSG00000037270	4932438A13Rik	10963	10988	+	-6.15789	6.8e-05	0.274	CTGAGAGGAAGGAAGATTATGAAGCG
ENSMUSG00000037270	4932438A13Rik	1116	1141	+	-2.93985	2.73e-05	0.205	CATTGTGAAAGGAAAGCTTGAAAATG
ENSMUSG00000037270	4932438A13Rik	8311	8336	+	-5.90977	6.42e-05	0.272	AACAATAAAAAGGAATCCCGAAACAA
ENSMUSG00000039851	4932438H23Rik	1102	1127	+	-6.63158	7.58e-05	0.288	AAAGAAAAAAAAAAGCATTTGAACAG
ENSMUSG00000039851	4932438H23Rik	1101	1126	+	-7.38346	8.99e-05	0.291	AAAAGAAAAAAAAAAGCATTTGAACA
ENSMUSG00000039851	4932438H23Rik	877	902	+	-6.07519	6.68e-05	0.286	TACAAAGGCTGGCAAACATGTATGTT
ENSMUSG00000097216	4932441J04Rik	3553	3578	+	-5.17293	5.33e-05	0.277	ATATAAGGGAAATAAACTTTAATGGC
ENSMUSG00000102009	4933400F21Rik	1052	1077	+	-0.601504	1.38e-05	0.162	CTAAGAAATAGGAAAGGCCGAAAGAA
ENSMUSG00000055700	4933401B06Rik	182	207	+	-7.05263	8.35e-05	0.28	TAACGCAGAATGAAGGCCTGCAAGTG
ENSMUSG00000025961	4933402D24Rik	311	336	+	-1.88722	1.95e-05	0.177	GGAAAAGAATAGAAAACCCAAGTGTG
ENSMUSG00000106013	4933402J10Rik	286	311	+	-0.586466	1.37e-05	0.162	AAACCAGGAAGAAACACCTTTCAGTT
ENSMUSG00000115845	4933402J15Rik	676	701	+	1.33835	8.27e-06	0.15	GAAAAAAAAAAAAAAGCCAGGCTTTG
ENSMUSG00000115845	4933402J15Rik	681	706	+	-3.38346	3.13e-05	0.22	AAAAAAAAAAGCCAGGCTTTGCAAAG
ENSMUSG00000116096	4933404G15Rik	700	725	+	-7.34586	8.92e-05	0.291	TAAAAAAGGAGGCTGAGATTGAAGAG
ENSMUSG00000097908	4933404O12Rik	2912	2937	+	2.3609	6.01e-06	0.157	AGAGAAAAAAAGAACACATGGAGATG
ENSMUSG00000097908	4933404O12Rik	253	278	+	-5.26316	5.48e-05	0.279	TAAAAAAAAAAAGAAGAGTGGGAGAG
ENSMUSG00000097908	4933404O12Rik	255	280	+	1.93233	6.98e-06	0.157	AAAAAAAAAAGAAGAGTGGGAGAGTG
ENSMUSG00000097908	4933404O12Rik	631	656	+	-2.43609	2.32e-05	0.201	AAAGAAGAGGGAAGAACTCTGAAGGA
ENSMUSG00000110427	4933406B17Rik	457	482	+	-6.80451	7.87e-05	0.288	CACAAAACAAAAAGGACATGAAGGTA
ENSMUSG00000110427	4933406B17Rik	1900	1925	+	-6.1203	6.74e-05	0.286	AAATCTGTAAGGAAAGGAAGGAAGGG
ENSMUSG00000110427	4933406B17Rik	2581	2606	+	-0.62406	1.38e-05	0.17	AAAAAAAAAAAAAAAAAATTCCAGAC
ENSMUSG00000110427	4933406B17Rik	2583	2608	+	-1.6391	1.81e-05	0.182	AAAAAAAAAAAAAAAATTCCAGACAG
ENSMUSG00000110427	4933406B17Rik	1706	1731	+	-4.03759	3.89e-05	0.253	AACAAACAAAGAAACAAACTGTAGGA
ENSMUSG00000110427	4933406B17Rik	2585	2610	+	0.496241	1.04e-05	0.17	AAAAAAAAAAAAAATTCCAGACAGTT
ENSMUSG00000097494	4933406C10Rik	592	617	+	-6.08271	6.7e-05	0.273	TTAAAAAGCAAAACAAAATGGAAGAC
ENSMUSG00000087475	4933406I18Rik	745	770	+	-6.84211	7.91e-05	0.277	ACCAATGGAAGAGGAACAAGGAAGAA
ENSMUSG00000086690	4933406J10Rik	564	589	+	-1.18797	1.6e-05	0.165	AACAAATGCAGAGAAACAAGGAATTA
ENSMUSG00000084848	4933408N05Rik	1374	1399	+	-0.120301	1.21e-05	0.17	AAAGGAAGATGGAAGACTATCAAGTG
ENSMUSG00000053896	4933409G03Rik	500	525	+	-4.08271	3.94e-05	0.243	ATCGGAAGAAGAACAGAAGGGAGGTG
ENSMUSG00000110876	4933411E02Rik	498	523	+	-6.33835	7.14e-05	0.277	AAGAAAGAAAATAAAGGTTGAGATTT
ENSMUSG00000099608	4933411E06Rik	515	540	+	-5.98496	6.53e-05	0.272	AACTCAAGAGAACAAAGACCAAAGTG
ENSMUSG00000108227	4933412L11Rik	603	628	+	-6.93985	8.12e-05	0.278	AGTAACAGAAGACCAACCTGGATGGG
ENSMUSG00000089952	4933413C19Rik	1053	1078	+	-6.94737	8.13e-05	0.278	AGAACAGGCTAGGAAACACGGATGTT
ENSMUSG00000045877	4933415A04Rik	278	303	+	-6.57143	7.5e-05	0.288	AACAGAGGAAGGAAAGAGCTGGATGC
ENSMUSG00000086443	4933421A08Rik	210	235	+	5.56391	1.96e-06	0.114	AGAAAAGAAAAGAAAAGAGAGAAGAG
ENSMUSG00000086443	4933421A08Rik	205	230	+	-2.74436	2.55e-05	0.209	AGAAAAGAAAAGAAAAGAAAAGAGAG
ENSMUSG00000085037	4933421O10Rik	1050	1075	+	-7.12782	8.47e-05	0.28	AAAAAATAAAAAACAAACTTAAACCA
ENSMUSG00000085037	4933421O10Rik	1051	1076	+	-7.36842	8.96e-05	0.28	AAAAATAAAAAACAAACTTAAACCAG
ENSMUSG00000085471	4933423P22Rik	4340	4365	+	-6.83459	7.9e-05	0.288	AACAACAGAAGGAGACCCGGGATCTT
ENSMUSG00000117450	4933424G05Rik	1719	1744	+	-5.95489	6.49e-05	0.284	CAAAATAAAAACAAAATGTGAAATTG
ENSMUSG00000105527	4933424H11Rik	1840	1865	+	-7.16541	8.57e-05	0.28	TATTAAAGAAAGAAAACTGATCAGTG
ENSMUSG00000020807	4933427D14Rik	4449	4474	+	-7.04511	8.33e-05	0.291	ATTAAAAAAAAATAAACTCAGTATTT
ENSMUSG00000073761	4933427I04Rik	64	89	+	-2.59398	2.43e-05	0.205	AGAGAAGAAAACTAAATACTGAAGAG
ENSMUSG00000115008	4933429O19Rik	395	420	+	-5.73684	6.19e-05	0.272	AAAGAAAAAAAAAAAAGAAAGAAGGA
ENSMUSG00000115008	4933429O19Rik	408	433	+	-2.35338	2.26e-05	0.19	AAAGAAAGAAGGAAAGACTGGACACA
ENSMUSG00000115008	4933429O19Rik	399	424	+	-7.30827	8.86e-05	0.28	AAAAAAAAAAAAGAAAGAAGGAAAGA
ENSMUSG00000115008	4933429O19Rik	400	425	+	6.37594	1.55e-06	0.114	AAAAAAAAAAAGAAAGAAGGAAAGAC
ENSMUSG00000108848	4933430N04Rik	1099	1124	+	-7.48872	9.19e-05	0.28	ACCCAAAAGAAGGCACCCCAGAAGTG
ENSMUSG00000086968	4933431E20Rik	4404	4429	+	-6.78947	7.84e-05	0.288	ATAAAACAAAAACAAACAATAATAGG
ENSMUSG00000115774	4933431J24Rik	2915	2940	+	-0.593985	1.38e-05	0.162	AGAAAAGGCAAGAGGGCCTGACAGGG
ENSMUSG00000086451	4933431K23Rik	1374	1399	+	2.15789	6.42e-06	0.148	AAAAAAAAAAAAAAACCCAGTAAGAA
ENSMUSG00000086451	4933431K23Rik	1727	1752	+	0.834586	9.53e-06	0.157	AAAATAAAAAAAAAAACTGTGGTGTC
ENSMUSG00000086451	4933431K23Rik	1725	1750	+	1.64662	7.58e-06	0.148	CAAAAATAAAAAAAAAAACTGTGGTG
ENSMUSG00000086451	4933431K23Rik	1373	1398	+	-5.49624	5.86e-05	0.272	CAAAAAAAAAAAAAAACCCAGTAAGA
ENSMUSG00000118504	4933434E20Rik	1155	1180	+	-6.69173	7.68e-05	0.277	AAATAAAAAAAAAAAAAAAGGTTCTG
ENSMUSG00000118504	4933434E20Rik	1160	1185	+	-1.00752	1.52e-05	0.163	AAAAAAAAAAAAAAGGTTCTGGCCTG
ENSMUSG00000118504	4933434E20Rik	627	652	+	-1.1203	1.57e-05	0.164	ATCCCAAGAAAGAAAGGATTAAAATT
ENSMUSG00000118103	4933434P08Rik	465	490	+	-6.77444	7.81e-05	0.277	CACCCAAAACAAAGAACTTGGAAGTA
ENSMUSG00000117650	4933435E02Rik	771	796	+	-3.73684	3.52e-05	0.229	AAGCCAAGAAGAAAAGAACCAAAGAG
ENSMUSG00000108345	4933435G04Rik	790	815	+	-0.195489	1.23e-05	0.17	AAGAAAAAAAAAAATGCACTGGAATA
ENSMUSG00000108345	4933435G04Rik	785	810	+	-6.06015	6.65e-05	0.286	CTCAGAAGAAAAAAAAAAATGCACTG
ENSMUSG00000108345	4933435G04Rik	584	609	+	-7.21805	8.68e-05	0.291	AAAAAAAGCCAGACAGCCACCAACTG
ENSMUSG00000025288	4933436I01Rik	895	920	+	-5.7594	6.22e-05	0.284	AACAAGAGAAAGAAAAGACGATCAGG
ENSMUSG00000104719	4933437G19Rik	185	210	+	-5.88722	6.39e-05	0.284	AAAGAAAGAAAGAAAGAAAGAAAAGA
ENSMUSG00000104719	4933437G19Rik	177	202	+	1.45113	7.98e-06	0.157	AAATAAAGAAAGAAAGAAAGAAAGAA
ENSMUSG00000104719	4933437G19Rik	197	222	+	-6.58647	7.52e-05	0.288	AAAGAAAGAAAAGAAAAAAGAAAACG
ENSMUSG00000104719	4933437G19Rik	181	206	+	1.45113	7.98e-06	0.157	AAAGAAAGAAAGAAAGAAAGAAAGAA
ENSMUSG00000104719	4933437G19Rik	193	218	+	-4.04511	3.89e-05	0.253	AAAGAAAGAAAGAAAAGAAAAAAGAA
ENSMUSG00000104719	4933437G19Rik	205	230	+	-3.86466	3.68e-05	0.248	AAAAGAAAAAAGAAAACGTTCAACCC
ENSMUSG00000104719	4933437G19Rik	173	198	+	-5.30075	5.52e-05	0.279	AAATAAATAAAGAAAGAAAGAAAGAA
ENSMUSG00000105490	4933438B17Rik	403	428	+	-5.31579	5.55e-05	0.267	ATCCAAAGCAGAGACACTTTAAAGCC
ENSMUSG00000072893	4933439C10Rik	1663	1688	+	-3.78195	3.59e-05	0.245	AAGAATGGGAAACAGACTTGAAAGTC
ENSMUSG00000107830	4933439N06Rik	881	906	+	-1.90226	1.95e-05	0.177	AAGCAAGGAAGAAAGAGAAGAAAGAG
ENSMUSG00000107830	4933439N06Rik	110	135	+	2.09023	6.62e-06	0.148	TAGGAAAATAAGAAAACACAGAATTG
ENSMUSG00000045928	4933440M02Rik	688	713	+	-4.69173	4.72e-05	0.256	AACCAAAGAAAGAAAAAATTGCCCTA
ENSMUSG00000042087	4933440N22Rik	1746	1771	+	11.9474	2.13e-07	0.0744	GAAAAAGGAAAGAAAACTTTGAGAGG
ENSMUSG00000042087	4933440N22Rik	1747	1772	+	-5.10526	5.26e-05	0.276	AAAAAGGAAAGAAAACTTTGAGAGGA
ENSMUSG00000085129	5031425F14Rik	1625	1650	+	-1.53383	1.77e-05	0.173	ATAAAAATTAAGAAAGTATGATAGGA
ENSMUSG00000097885	5031434O11Rik	1725	1750	+	-5.24812	5.46e-05	0.266	AAAAAAAGTAAAAGAAACAGGGCATG
ENSMUSG00000097885	5031434O11Rik	1726	1751	+	-2.48872	2.35e-05	0.192	AAAAAAGTAAAAGAAACAGGGCATGG
ENSMUSG00000036046	5031439G07Rik	4462	4487	+	-4.99248	5.11e-05	0.264	AAAAGTAAATAGAACACTCAAAAGGG
ENSMUSG00000036046	5031439G07Rik	6558	6583	+	-1.06767	1.54e-05	0.163	GTTAAAGGGAAGGAAGCTGGGAAATG
ENSMUSG00000102185	5033404E19Rik	571	596	+	5.15789	2.25e-06	0.121	AGAAAAAAAACGAAGGCAGGGAAGAG
ENSMUSG00000102185	5033404E19Rik	477	502	+	2.19549	6.36e-06	0.157	AAACAAGAAGAGAAGGCAGGAAAATG
ENSMUSG00000113769	5033406O09Rik	787	812	+	2.15789	6.42e-06	0.157	AAAAAAAAAAATAAAGCACCCAACAG
ENSMUSG00000081618	5033423K11Rik	534	559	+	-3.73684	3.52e-05	0.241	AAAGCATAAAAAAAAGCACACAAGAG
ENSMUSG00000111468	5033425B01Rik	56	81	+	-4.18045	4.04e-05	0.245	AAAAAAAAAAAAAAAAAGAAGAAGAA
ENSMUSG00000111468	5033425B01Rik	54	79	+	-1.66165	1.82e-05	0.173	AAAAAAAAAAAAAAAAAAAGAAGAAG
ENSMUSG00000111468	5033425B01Rik	57	82	+	-1.66165	1.82e-05	0.173	AAAAAAAAAAAAAAAAGAAGAAGAAG
ENSMUSG00000111468	5033425B01Rik	53	78	+	0.879699	9.44e-06	0.157	AAAAAAAAAAAAAAAAAAAAGAAGAA
ENSMUSG00000111468	5033425B01Rik	50	75	+	-6.99248	8.19e-05	0.278	ACCAAAAAAAAAAAAAAAAAAAAGAA
ENSMUSG00000110625	5033426E14Rik	189	214	+	0.661654	9.95e-06	0.157	AGAGATGGAAAGAAAACAAAGAATTG
ENSMUSG00000097910	5033428I22Rik	2763	2788	+	-6.6391	7.6e-05	0.277	ATCACAGAAAAAAATAAATTGAGTGG
ENSMUSG00000097910	5033428I22Rik	352	377	+	-7.21805	8.68e-05	0.28	AAGAGAGAGCCGAAAACGCGAAAGTA
ENSMUSG00000097910	5033428I22Rik	2758	2783	+	-3.41353	3.17e-05	0.22	AAAAAATCACAGAAAAAAATAAATTG
ENSMUSG00000104030	5330406M23Rik	893	918	+	-4.50376	4.46e-05	0.253	TTCAAACGAGGACTAAAACTAAAGTG
ENSMUSG00000104030	5330406M23Rik	542	567	+	-2.21805	2.17e-05	0.187	AATCCAGGTAGAAAAACTCAACTGTG
ENSMUSG00000113927	5330409N07Rik	2817	2842	+	13.7368	1.18e-07	0.073	AAAAAAAAAAAAAAAGCTGGGAAGCA
ENSMUSG00000113927	5330409N07Rik	2812	2837	+	-5.01504	5.14e-05	0.264	AAAAAAAAAAAAAAAAAAAAGCTGGG
ENSMUSG00000113927	5330409N07Rik	2807	2832	+	-7.42857	9.08e-05	0.28	TAAAAAAAAAAAAAAAAAAAAAAAAG
ENSMUSG00000113927	5330409N07Rik	2825	2850	+	-3.42857	3.19e-05	0.22	AAAAAAAGCTGGGAAGCACTAACTTC
ENSMUSG00000113927	5330409N07Rik	2810	2835	+	-0.917293	1.48e-05	0.162	AAAAAAAAAAAAAAAAAAAAAAGCTG
ENSMUSG00000113927	5330409N07Rik	2816	2841	+	-0.541353	1.36e-05	0.162	AAAAAAAAAAAAAAAAGCTGGGAAGC
ENSMUSG00000113927	5330409N07Rik	2815	2840	+	-5.58647	5.98e-05	0.272	AAAAAAAAAAAAAAAAAGCTGGGAAG
ENSMUSG00000113927	5330409N07Rik	1670	1695	+	-7.54887	9.3e-05	0.28	AAACAAAACAAAAAAACTCAAAAAAT
ENSMUSG00000113927	5330409N07Rik	2809	2834	+	-0.81203	1.45e-05	0.162	AAAAAAAAAAAAAAAAAAAAAAAGCT
ENSMUSG00000109258	5330413D20Rik	1374	1399	+	-7.22556	8.69e-05	0.28	AAATAAAATAAGTCAACCTTAAAAAT
ENSMUSG00000114282	5330431K02Rik	1035	1060	+	-7.15038	8.54e-05	0.28	GAAAAAAAAAAAAAAACCTCAACCAT
ENSMUSG00000114282	5330431K02Rik	1034	1059	+	-6.58647	7.52e-05	0.277	AGAAAAAAAAAAAAAAACCTCAACCA
ENSMUSG00000114282	5330431K02Rik	1036	1061	+	-7.65414	9.54e-05	0.281	AAAAAAAAAAAAAAACCTCAACCATA
ENSMUSG00000087620	5330434G04Rik	3155	3180	+	-1.81203	1.9e-05	0.183	TAAAAGAAAAAAAAACATTTAAAGTA
ENSMUSG00000087620	5330434G04Rik	2766	2791	+	-2.96992	2.77e-05	0.217	CTCAAAAAAAAAAAAAATCAAGAATG
ENSMUSG00000087620	5330434G04Rik	3154	3179	+	0.112782	1.15e-05	0.17	CTAAAAGAAAAAAAAACATTTAAAGT
ENSMUSG00000087620	5330434G04Rik	2768	2793	+	-6.84962	7.93e-05	0.288	CAAAAAAAAAAAAAATCAAGAATGGT
ENSMUSG00000087620	5330434G04Rik	1470	1495	+	-6.54135	7.45e-05	0.288	TAAAAAAAAAAAAGGACTCAGAACTT
ENSMUSG00000106855	5330437M03Rik	76	101	+	-5.78947	6.26e-05	0.284	AAATAAATAAATAAAAATTTAAAAAG
ENSMUSG00000106855	5330437M03Rik	86	111	+	-2.4812	2.34e-05	0.202	ATAAAAATTTAAAAAGTTCTAATGGG
ENSMUSG00000104234	5330439B14Rik	584	609	+	-7.60902	9.42e-05	0.281	AGGAAAAGAACCAAAGAATGCAAGAG
ENSMUSG00000097827	5330439K02Rik	1142	1167	+	-0.172932	1.23e-05	0.162	AAAACAGAAAGGAGAGCCATTGAGTT
ENSMUSG00000097827	5330439K02Rik	2081	2106	+	8.43609	8.48e-07	0.114	AGAAAAGAAAAGAAAGATAGAAACTG
ENSMUSG00000097827	5330439K02Rik	2067	2092	+	-4.31579	4.19e-05	0.247	AAAAAAAGACAAAAAGAAAAGAAAAG
ENSMUSG00000097827	5330439K02Rik	2086	2111	+	-2.45865	2.33e-05	0.192	AGAAAAGAAAGATAGAAACTGATGAG
ENSMUSG00000097827	5330439K02Rik	2077	2102	+	-6.85714	7.93e-05	0.277	AAAAAGAAAAGAAAAGAAAGATAGAA
ENSMUSG00000097827	5330439K02Rik	2064	2089	+	-5.73684	6.19e-05	0.272	AAAAAAAAAAGACAAAAAGAAAAGAA
ENSMUSG00000097827	5330439K02Rik	2059	2084	+	-6.86466	7.94e-05	0.277	AAAAGAAAAAAAAAAGACAAAAAGAA
ENSMUSG00000112071	5430401H09Rik	2159	2184	+	-3.70677	3.5e-05	0.241	ATAAAAGAAAAGAAAGGAGAGATGGT
ENSMUSG00000112071	5430401H09Rik	2163	2188	+	-3.41353	3.17e-05	0.232	AAGAAAAGAAAGGAGAGATGGTACTG
ENSMUSG00000112071	5430401H09Rik	933	958	+	-6.52632	7.43e-05	0.288	ATACATAATGAGAAATCTTGGAGATG
ENSMUSG00000112071	5430401H09Rik	97	122	+	0.338346	1.09e-05	0.17	ACTTAAGGAAGGAAAGGTTTGCACTG
ENSMUSG00000072763	5430403G16Rik	2464	2489	+	-5.27068	5.49e-05	0.279	AAACAAAAAAAAAAACCCACATACTG
ENSMUSG00000085741	5430405H02Rik	301	326	+	-7.42857	9.08e-05	0.28	AAAAAAAAAAAAAAAAAAAAAGAGCC
ENSMUSG00000085741	5430405H02Rik	307	332	+	-7.58647	9.36e-05	0.28	AAAAAAAAAAAAAAAGAGCCAAACCA
ENSMUSG00000085741	5430405H02Rik	297	322	+	-0.81203	1.45e-05	0.162	AAAAAAAAAAAAAAAAAAAAAAAAAG
ENSMUSG00000085741	5430405H02Rik	1330	1355	+	-7.69173	9.6e-05	0.281	AACTAAGCAAAGTAAACGGGAAAAGG
ENSMUSG00000085741	5430405H02Rik	299	324	+	6.52632	1.49e-06	0.114	AAAAAAAAAAAAAAAAAAAAAAAGAG
ENSMUSG00000097772	5430416N02Rik	889	914	+	-7.08271	8.41e-05	0.291	ACCAAAGGAAGTCAGGACTGGAACTC
ENSMUSG00000114751	5430425E15Rik	769	794	+	-1.32331	1.66e-05	0.177	AAGGGAAGAAAGACAGCAGGGAAGGG
ENSMUSG00000085004	5430427M07Rik	744	769	+	-6.66917	7.65e-05	0.277	TTAAAAACACAGAAAACATGAAAACC
ENSMUSG00000085004	5430427M07Rik	705	730	+	-5.5188	5.89e-05	0.272	AACAAAAATTTAAAAACCAAAAGGTA
ENSMUSG00000104684	5430427N15Rik	1412	1437	+	-2.09023	2.08e-05	0.191	CTTAAAGAAATGAAAAGAATGAATTG
ENSMUSG00000025058	5430427O19Rik	3207	3232	+	-2.87218	2.66e-05	0.202	AATAAATAAATAAAAGCACTGCAGAA
ENSMUSG00000108322	5430431A17Rik	890	915	+	-0.81203	1.45e-05	0.162	AAAAAAAAAAAAAAAAAAAAAAAACG
ENSMUSG00000108322	5430431A17Rik	897	922	+	13.0226	1.47e-07	0.073	AAAAAAAAAAAAAAAAACGGAAGGTG
ENSMUSG00000108322	5430431A17Rik	892	917	+	-7.42857	9.08e-05	0.28	AAAAAAAAAAAAAAAAAAAAAACGGA
ENSMUSG00000108322	5430431A17Rik	896	921	+	12.5414	1.72e-07	0.0753	AAAAAAAAAAAAAAAAAACGGAAGGT
ENSMUSG00000108322	5430431A17Rik	891	916	+	-0.81203	1.45e-05	0.162	AAAAAAAAAAAAAAAAAAAAAAACGG
ENSMUSG00000108322	5430431A17Rik	895	920	+	-5.73684	6.19e-05	0.272	AAAAAAAAAAAAAAAAAAACGGAAGG
ENSMUSG00000106002	5430434I15Rik	1006	1031	+	-6.30075	7.06e-05	0.288	ATAATCAGAAATCCAGCTCTAAATTG
ENSMUSG00000110018	5430437J10Rik	205	230	+	-2.7218	2.53e-05	0.209	AACACAGAATGCAAAGCATGGTATTT
ENSMUSG00000115548	5430440P10Rik	231	256	+	4.79699	2.51e-06	0.123	AAAGAAGACAGAAAAACTGTGATCTG
ENSMUSG00000020703	5530401A14Rik	3609	3634	+	11.3835	2.61e-07	0.0785	AATAAAAGAAAGGAAACCTAAATGTG
ENSMUSG00000087174	5530601H04Rik	1867	1892	+	-7.06015	8.37e-05	0.28	ACAACAGGAATAAAATTCTGGGAGTC
ENSMUSG00000104343	5730408A14Rik	344	369	+	-6.45865	7.33e-05	0.288	AAGGAAGATAGGAAAGGGATGGAGGG
ENSMUSG00000116506	5730414N17Rik	498	523	+	17.5489	2.47e-08	0.0569	AAAAAAGAAAAGAAAAGCTTTAAGGG
ENSMUSG00000116506	5730414N17Rik	499	524	+	6.6015	1.46e-06	0.114	AAAAAGAAAAGAAAAGCTTTAAGGGC
ENSMUSG00000099364	5730419F03Rik	456	481	+	-1.03008	1.53e-05	0.172	AACTATAGAAGGAGAGACATGAAGTC
ENSMUSG00000057181	5730455P16Rik	1032	1057	+	-3.74436	3.53e-05	0.242	ATACAAGACACAAACAATTTGAAGAG
ENSMUSG00000057181	5730455P16Rik	3595	3620	+	-5.98496	6.53e-05	0.284	AAAAAAAAAAAGATAGCTCAATGGAT
ENSMUSG00000057181	5730455P16Rik	3850	3875	+	-2.01504	2.03e-05	0.189	AAAAATAATAAAAATAAACGCAAATG
ENSMUSG00000062046	5730460C07Rik	1430	1455	+	9.21805	6.35e-07	0.114	TCAAAAAGAAAAAAAACCCTGAAATA
ENSMUSG00000062046	5730460C07Rik	1431	1456	+	0.887218	9.42e-06	0.167	CAAAAAGAAAAAAAACCCTGAAATAT
ENSMUSG00000029089	5730480H06Rik	3240	3265	+	2.1203	6.54e-06	0.157	AAAGAAAAGAATAAAGCATTGTATTG
ENSMUSG00000029089	5730480H06Rik	2417	2442	+	-2.22556	2.18e-05	0.196	AAGGAAAGAAGCAACTCTTGAAAGTT
ENSMUSG00000103995	5730488B01Rik	2136	2161	+	-5.96241	6.51e-05	0.284	AACAAAAATAGAAAAACATCCACAGA
ENSMUSG00000103995	5730488B01Rik	2120	2145	+	-7.42105	9.06e-05	0.291	AAAAGAAAAAACAAAAAACAAAAATA
ENSMUSG00000107468	5730507A11Rik	3054	3079	+	-6.39098	7.21e-05	0.277	AACAAAAACAAAACAGCATGTTATAG
ENSMUSG00000107468	5730507A11Rik	1475	1500	+	-0.0827068	1.2e-05	0.162	AATTAAGAAAGGAATACACGGGGGAG
ENSMUSG00000073197	5730507C01Rik	2315	2340	+	-5.93233	6.46e-05	0.284	AAAAAAAAAAGAATTTATTGGAATTA
ENSMUSG00000102297	5730585A16Rik	865	890	+	-4.13534	3.99e-05	0.256	AAAGAAGAAAGAACAGCTTGGAGTCA
ENSMUSG00000102297	5730585A16Rik	140	165	+	0.954887	9.27e-06	0.167	AAAAGAGAGAAGAAAAGATTAAAATC
ENSMUSG00000102297	5730585A16Rik	141	166	+	-5.10526	5.26e-05	0.276	AAAGAGAGAAGAAAAGATTAAAATCG
ENSMUSG00000102297	5730585A16Rik	864	889	+	-2.99248	2.78e-05	0.217	CAAAGAAGAAAGAACAGCTTGGAGTC
ENSMUSG00000110148	5830408C22Rik	1946	1971	+	14.4586	9.38e-08	0.0734	ACAAAAAAAAAAAAAAAAGGGAAGTG
ENSMUSG00000110148	5830408C22Rik	1945	1970	+	-7.45113	9.11e-05	0.291	AACAAAAAAAAAAAAAAAAGGGAAGT
ENSMUSG00000110148	5830408C22Rik	2656	2681	+	-0.481203	1.33e-05	0.17	AGCAAGAAAAAAAAAAATCAAAAGGG
ENSMUSG00000110148	5830408C22Rik	1176	1201	+	-5.19549	5.37e-05	0.278	AACAAAACAAAACAATCTTTGTACTT
ENSMUSG00000102895	5830415G21Rik	1297	1322	+	-6.83459	7.9e-05	0.277	CTAAAATATAATAAAGTATGTAATTG
ENSMUSG00000106219	5830416I19Rik	1809	1834	+	-0.81203	1.45e-05	0.162	AAAAAAAAAAAAAAAAAAAAAAACGG
ENSMUSG00000106219	5830416I19Rik	1808	1833	+	-0.81203	1.45e-05	0.162	AAAAAAAAAAAAAAAAAAAAAAAACG
ENSMUSG00000106219	5830416I19Rik	1810	1835	+	-7.42857	9.08e-05	0.28	AAAAAAAAAAAAAAAAAAAAAACGGC
ENSMUSG00000106219	5830416I19Rik	1819	1844	+	-0.150376	1.22e-05	0.162	AAAAAAAAAAAAACGGCATTCACCTG
ENSMUSG00000106219	5830416I19Rik	1814	1839	+	5.09774	2.29e-06	0.123	AAAAAAAAAAAAAAAAAACGGCATTC
ENSMUSG00000104579	5830437K03Rik	101	126	+	-2.02256	2.04e-05	0.181	AAGAAAATAAAAAAGCCCCTGGAGGG
ENSMUSG00000084803	5830444B04Rik	2750	2775	+	-5.83459	6.33e-05	0.272	GAAAAAAAAAAAGAGGCCATGAATTT
ENSMUSG00000084803	5830444B04Rik	2751	2776	+	0.669173	9.94e-06	0.157	AAAAAAAAAAAGAGGCCATGAATTTG
ENSMUSG00000084803	5830444B04Rik	1865	1890	+	-3.4812	3.23e-05	0.221	GAAAAAGAAAAGAAAGAGCCAAAGAC
ENSMUSG00000084803	5830444B04Rik	1320	1345	+	-3.59398	3.35e-05	0.224	AAAAAAGAGAGAGAGAAAAGAAAGAG
ENSMUSG00000084803	5830444B04Rik	1857	1882	+	-6.97744	8.17e-05	0.278	TAAAAAAAGAAAAAGAAAAGAAAGAG
ENSMUSG00000102744	5830444F18Rik	1395	1420	+	-2.89474	2.68e-05	0.202	AAAAAAAGGAAGGAAGGAAGGAAGGA
ENSMUSG00000102744	5830444F18Rik	1396	1421	+	-1.78195	1.88e-05	0.175	AAAAAAGGAAGGAAGGAAGGAAGGAA
ENSMUSG00000102744	5830444F18Rik	1383	1408	+	-6.00752	6.55e-05	0.272	TCAAAAAAAAAAAAAAAAAGGAAGGA
ENSMUSG00000102744	5830444F18Rik	1387	1412	+	6.37594	1.55e-06	0.114	AAAAAAAAAAAAAAAGGAAGGAAGGA
ENSMUSG00000102744	5830444F18Rik	1392	1417	+	-5.16541	5.32e-05	0.264	AAAAAAAAAAGGAAGGAAGGAAGGAA
ENSMUSG00000102744	5830444F18Rik	1391	1416	+	1.45113	7.98e-06	0.148	AAAAAAAAAAAGGAAGGAAGGAAGGA
ENSMUSG00000102744	5830444F18Rik	1420	1445	+	-7.09774	8.42e-05	0.28	AAGGAAGGAAGGAAGGAAGGAAGGAG
ENSMUSG00000091102	5830462I19Rik	420	445	+	1.54887	7.77e-06	0.157	AAAAATAAATCTAAAAAATTAAAGTG
ENSMUSG00000104830	5830487J09Rik	91	116	+	5.69925	1.89e-06	0.114	AAAAAAAAAAAAAAAAAAAAAAAGTC
ENSMUSG00000104830	5830487J09Rik	96	121	+	-7.38346	8.99e-05	0.28	AAAAAAAAAAAAAAAAAAGTCATATA
ENSMUSG00000104830	5830487J09Rik	98	123	+	-6.69925	7.69e-05	0.277	AAAAAAAAAAAAAAAAGTCATATAAG
ENSMUSG00000104830	5830487J09Rik	100	125	+	1.38346	8.18e-06	0.15	AAAAAAAAAAAAAAGTCATATAAGTT
ENSMUSG00000046463	5930403N24Rik	628	653	+	-7.53383	9.28e-05	0.291	GAGACAGAAAGAAAATCCCTGGAGAC
ENSMUSG00000046463	5930403N24Rik	2727	2752	+	-6.51128	7.41e-05	0.288	ATCAGAGGTCAGGATGGTTTAAAATG
ENSMUSG00000107201	5930420M18Rik	1408	1433	+	-6.54887	7.46e-05	0.288	AACAAAAAAAGACACAGTTGGAAACA
ENSMUSG00000107201	5930420M18Rik	1154	1179	+	-6.34586	7.15e-05	0.288	TGCAAAGGAAAGAAATCTAAGAATTA
ENSMUSG00000107201	5930420M18Rik	1060	1085	+	-3.81203	3.63e-05	0.247	AAGAAAAATGGGAACAAAAGGAACTG
ENSMUSG00000100301	6030407O03Rik	1685	1710	+	-5.52632	5.9e-05	0.272	AAATATGAAACAAAAACTTTAAATCA
ENSMUSG00000097760	6030442K20Rik	434	459	+	-5.12782	5.29e-05	0.276	AAAAGTTAAAGAAAAGCCTGAGACTA
ENSMUSG00000097207	6030443J06Rik	2954	2979	+	-7.66917	9.56e-05	0.281	AAGCAGGGAAGAAAAGTCTGGGAAGG
ENSMUSG00000097207	6030443J06Rik	59	84	+	-2.84211	2.64e-05	0.202	GACATAGGACAAACAGCACTCAGGTG
ENSMUSG00000066178	6030445D17Rik	721	746	+	-7.65414	9.54e-05	0.281	AGTCAAGGAAGAAAAAGATGGAGGAC
ENSMUSG00000066178	6030445D17Rik	730	755	+	4.8797	2.45e-06	0.123	AGAAAAAGATGGAGGACATGAAAGGG
ENSMUSG00000054069	6030452D12Rik	2430	2455	+	-6.67669	7.66e-05	0.288	AACAAAACAAAACAAACATAAACTTC
ENSMUSG00000075585	6330403L08Rik	1350	1375	+	-1.29323	1.65e-05	0.177	ATAGAAGGAAAGATAGAAAAGAAGCG
ENSMUSG00000116733	6330408M09Rik	785	810	+	-3.99248	3.83e-05	0.241	AGAAAGAATTTGAAAGCTTTGTAGTA
ENSMUSG00000009551	6330409D20Rik	125	150	+	-5.89474	6.4e-05	0.272	AAAAAAAAAAAAGTTGCCCGGTACAG
ENSMUSG00000110067	6330411D24Rik	891	916	+	-4.40602	4.33e-05	0.261	AAAAACAAAAACAAAACAAAACTGTG
ENSMUSG00000110067	6330411D24Rik	889	914	+	-0.0827068	1.2e-05	0.17	AAAAAAACAAAAACAAAACAAAACTG
ENSMUSG00000116002	6330411D24Rik	889	914	+	-0.0827068	1.2e-05	0.17	AAAAAAACAAAAACAAAACAAAACTG
ENSMUSG00000116002	6330411D24Rik	891	916	+	-4.40602	4.33e-05	0.261	AAAAACAAAAACAAAACAAAACTGTG
ENSMUSG00000108077	6330415B21Rik	557	582	+	-6.59398	7.53e-05	0.277	AAAAAAAAAAATTAAAAACAAAAGAA
ENSMUSG00000108077	6330415B21Rik	579	604	+	-6.5188	7.41e-05	0.277	AGAAAACCAAGAAAATCCCGTTACTG
ENSMUSG00000108077	6330415B21Rik	570	595	+	0.631579	1e-05	0.157	AAAAACAAAAGAAAACCAAGAAAATC
ENSMUSG00000117322	6330415G19Rik	1583	1608	+	-2.42857	2.31e-05	0.201	CAACAAAGAAAGAAAACATCTCACTG
ENSMUSG00000085227	6330418K02Rik	914	939	+	-7.37594	8.98e-05	0.28	TGCAGAAGAAAGAAAGAGAGGAAGAG
ENSMUSG00000107414	6330419E04Rik	423	448	+	1.62406	7.62e-06	0.148	AAAGAAAGAAAAGAAACAACAAAATG
ENSMUSG00000107414	6330419E04Rik	424	449	+	-3.60902	3.36e-05	0.224	AAGAAAGAAAAGAAACAACAAAATGG
ENSMUSG00000045327	6330549D23Rik	260	285	+	-5.93985	6.47e-05	0.284	AAAAACATAAAAAGTAAAATAAAGTG
ENSMUSG00000105481	6430500D05Rik	960	985	+	-5.27068	5.49e-05	0.279	AACAAACCAAAAGTAAAATGAAAGAG
ENSMUSG00000031824	6430548M08Rik	3263	3288	+	-6.22556	6.94e-05	0.275	ATTGATGGGAGCAAAGCTTGCAGGTG
ENSMUSG00000108228	6430584L05Rik	1304	1329	+	-6.94737	8.13e-05	0.278	TCAGAAAGAAGGAATGCACAGATGTC
ENSMUSG00000097583	6430590A07Rik	782	807	+	-7.14286	8.51e-05	0.291	GTCCAAAATAAACACACCTTTAAGCG
ENSMUSG00000116278	6430590A07Rik	782	807	+	-7.14286	8.51e-05	0.291	GTCCAAAATAAACACACCTTTAAGCG
ENSMUSG00000097375	6720427I07Rik	4276	4301	+	-6.57143	7.5e-05	0.277	AGCATGGGCACAACAGCATTGCAGTG
ENSMUSG00000097375	6720427I07Rik	5219	5244	+	-4.96241	5.07e-05	0.264	AAAATGAGAATAAAAGCCTTAATCTT
ENSMUSG00000103432	6720464F23Rik	2747	2772	+	-1.66165	1.82e-05	0.182	AAAAAAAAAAAAAGAAAAAGAAAGAA
ENSMUSG00000103432	6720464F23Rik	2751	2776	+	-1.93233	1.97e-05	0.186	AAAAAAAAAGAAAAAGAAAGAAAGGC
ENSMUSG00000103432	6720464F23Rik	2750	2775	+	2.57143	5.63e-06	0.157	AAAAAAAAAAGAAAAAGAAAGAAAGG
ENSMUSG00000107009	6720475M21Rik	67	92	+	-6.57895	7.51e-05	0.288	AACAAAACAAAACAAAAATGGAAAGT
ENSMUSG00000107009	6720475M21Rik	2725	2750	+	-5.30075	5.52e-05	0.279	AAAAGAGGAAAAAAAAACTTAGAAAA
ENSMUSG00000107009	6720475M21Rik	2726	2751	+	2.63158	5.52e-06	0.157	AAAGAGGAAAAAAAAACTTAGAAAAG
ENSMUSG00000107009	6720475M21Rik	68	93	+	-4.79699	4.87e-05	0.274	ACAAAACAAAACAAAAATGGAAAGTA
ENSMUSG00000107009	6720475M21Rik	2088	2113	+	-4.44361	4.36e-05	0.261	AAAAAAAGAAGACAAATATTGATACA
ENSMUSG00000072066	6720489N17Rik	796	821	+	-4.35338	4.24e-05	0.259	CATACCGGAAGGAAACCCTTCAAATG
ENSMUSG00000072066	6720489N17Rik	1896	1921	+	-1.74436	1.87e-05	0.183	AATACATAAAAGAAGACACTGGAGAG
ENSMUSG00000103706	6820402A03Rik	317	342	+	-7.3985	9.02e-05	0.291	ATCAGAGCCCGGAAAGCTTTCAAGGT
ENSMUSG00000032680	6820408C15Rik	1185	1210	+	-3.56391	3.33e-05	0.224	GAGAAGAAGAAGAAAATCCTGAAGTC
ENSMUSG00000108020	6820426E19Rik	1707	1732	+	-4.5188	4.49e-05	0.253	TACATAAATAATAAAACATAGATGAG
ENSMUSG00000105870	7330423F06Rik	276	301	+	-4.31579	4.19e-05	0.247	AAAAACAAAAGAAAAGAAAAGAAAAG
ENSMUSG00000109915	7420700N18Rik	553	578	+	-1.02256	1.53e-05	0.172	ACAAACAAACAAAAAACATGACACTG
ENSMUSG00000113620	7420701I03Rik	9	34	+	-4.84211	4.92e-05	0.262	GAGGATGGAGGGTAAACACTGAAGAG
ENSMUSG00000116338	7530414M10Rik	1100	1125	+	-3.92481	3.77e-05	0.251	ATTAAAAGCAGAATAATACTTAACTG
ENSMUSG00000096607	7530416G11Rik	914	939	+	-7.73684	9.71e-05	0.294	TTAAGAGGGAGAAAGAACATGAAGTT
ENSMUSG00000052295	8030423F21Rik	917	942	+	-3.04511	2.83e-05	0.208	ATGAAAAGAAAGGGTGGCTTGCAGTG
ENSMUSG00000052295	8030423F21Rik	178	203	+	0.789474	9.64e-06	0.157	AAAAGGGCATGGAGAACACGGGAGTG
ENSMUSG00000103563	8030445P17Rik	1658	1683	+	-2.42857	2.31e-05	0.191	GAAAAAAGAAGAAAGACAATTGAGTT
ENSMUSG00000103563	8030445P17Rik	1649	1674	+	-1.66165	1.82e-05	0.173	AAAAAAAAAGAAAAAAGAAGAAAGAC
ENSMUSG00000073821	8030451A03Rik	1655	1680	+	-7.37594	8.98e-05	0.291	ACCAGAATGAAAAAAACCAAGAAGAG
ENSMUSG00000116769	8030451O07Rik	1547	1572	+	-3.88722	3.71e-05	0.237	AATAAATATAAGTATGCATTGATTTG
ENSMUSG00000117768	8030456M14Rik	937	962	+	-6.06767	6.67e-05	0.273	AAAGAAGGAAGCAATGCTATTAAAAG
ENSMUSG00000047466	8030462N17Rik	4695	4720	+	-6.20301	6.9e-05	0.275	AAAAAATCACTGGAAACTAGGAAATG
ENSMUSG00000116473	8030462N17Rik	4695	4720	+	-6.20301	6.9e-05	0.275	AAAAAATCACTGGAAACTAGGAAATG
ENSMUSG00000105136	8030487O14Rik	820	845	+	-3.18797	2.96e-05	0.214	AGCCCAGAGAAGAAAGGTTTGAACTG
ENSMUSG00000085743	8430419K02Rik	1252	1277	+	-5.69173	6.13e-05	0.272	AAAAAGACAAAGATAACTTGAAACCA
ENSMUSG00000085743	8430419K02Rik	1169	1194	+	-2.29323	2.22e-05	0.188	AACATAGCATCAAAAGCACAAATGTG
ENSMUSG00000115970	8430426J06Rik	297	322	+	-2.84962	2.65e-05	0.202	AAAAAATGGACAAAAGGCTTAAAGAC
ENSMUSG00000107005	9030607J07Rik	192	217	+	0	1.18e-05	0.17	AACAAAAAAAAAAAAAGCCGGGCGGT
ENSMUSG00000107005	9030607J07Rik	193	218	+	9.25564	6.27e-07	0.114	ACAAAAAAAAAAAAAGCCGGGCGGTG
ENSMUSG00000045008	9030612E09Rik	1772	1797	+	13.0376	1.46e-07	0.0734	AAAAAAAAAAAAAAAAAAAAAAAGTG
ENSMUSG00000045008	9030612E09Rik	1773	1798	+	-7.42857	9.08e-05	0.291	AAAAAAAAAAAAAAAAAAAAAAGTGG
ENSMUSG00000045008	9030612E09Rik	1775	1800	+	-5.84211	6.33e-05	0.284	AAAAAAAAAAAAAAAAAAAAGTGGTA
ENSMUSG00000045008	9030612E09Rik	1777	1802	+	-6.42105	7.25e-05	0.288	AAAAAAAAAAAAAAAAAAGTGGTAGG
ENSMUSG00000045008	9030612E09Rik	1770	1795	+	-0.81203	1.45e-05	0.17	AAAAAAAAAAAAAAAAAAAAAAAAAG
ENSMUSG00000045008	9030612E09Rik	1778	1803	+	0.902256	9.39e-06	0.167	AAAAAAAAAAAAAAAAAGTGGTAGGA
ENSMUSG00000045008	9030612E09Rik	1779	1804	+	-6.82707	7.9e-05	0.288	AAAAAAAAAAAAAAAAGTGGTAGGAA
ENSMUSG00000115837	9130002K18Rik	3044	3069	+	-7.47368	9.16e-05	0.28	AAAAAAAAGGAAAAAACTTTATTGCA
ENSMUSG00000115837	9130002K18Rik	2542	2567	+	-4.3985	4.32e-05	0.25	AACAAGAAAATCAAAACAATAAGCTG
ENSMUSG00000115837	9130002K18Rik	3047	3072	+	-4.21805	4.08e-05	0.246	AAAAAGGAAAAAACTTTATTGCAGTG
ENSMUSG00000115837	9130002K18Rik	3042	3067	+	3.19549	4.48e-06	0.148	AGAAAAAAAAGGAAAAAACTTTATTG
ENSMUSG00000115837	9130002K18Rik	1987	2012	+	-1.05263	1.54e-05	0.163	CAAAAAGAAGTGAAACCCCAAAAGTA
ENSMUSG00000115837	9130002K18Rik	2098	2123	+	-6.74436	7.75e-05	0.277	GGAAATGGGAGAAATACATTGAGGTT
ENSMUSG00000030823	9130019O22Rik	3792	3817	+	-6.64662	7.61e-05	0.288	CAGTAAAAGAAAAAAGCAGGAAAATG
ENSMUSG00000030823	9130019O22Rik	3800	3825	+	-5.27068	5.49e-05	0.279	GAAAAAAGCAGGAAAATGAGGCAGAG
ENSMUSG00000062944	9130023H24Rik	1677	1702	+	-5.36842	5.65e-05	0.27	CACATGGGCAAGAAACCCTAGAAGTT
ENSMUSG00000087022	9130024F11Rik	853	878	+	0.406015	1.07e-05	0.161	TAAAAAAAAAAAAAAAATAGCACGTG
ENSMUSG00000087022	9130024F11Rik	857	882	+	-6.86466	7.94e-05	0.277	AAAAAAAAAAAAATAGCACGTGGGCA
ENSMUSG00000086513	9130208D14Rik	5489	5514	+	-3.54135	3.3e-05	0.235	AAAATAAGCTAACAATCCTTAAAGAG
ENSMUSG00000086513	9130208D14Rik	3939	3964	+	-3.39098	3.14e-05	0.231	AACAGAGAAAAGAATAATTCGACGTC
ENSMUSG00000086513	9130208D14Rik	4888	4913	+	-4.93985	5.05e-05	0.276	GACCAAAATATGGAAGGACGGAGGTG
ENSMUSG00000086513	9130208D14Rik	4153	4178	+	-4	3.84e-05	0.253	ACAGAAAAGCAAAAAGCACAGAAGAG
ENSMUSG00000109237	9130214F15Rik	335	360	+	-7.77444	9.83e-05	0.282	AAATAGTGAAGAAAAGCCTGTGGATG
ENSMUSG00000108356	9130221F21Rik	1540	1565	+	-7.6015	9.4e-05	0.292	AACACAGCTGGGAAAACATTCTAGAA
ENSMUSG00000054598	9130230L23Rik	767	792	+	-7.60902	9.42e-05	0.281	AGAGAAGGAAGAATAGACTTGGGATG
ENSMUSG00000101892	9130401M01Rik	902	927	+	-1.23308	1.62e-05	0.165	AGCAAAGCTAAGCACACCTTGAGGTC
ENSMUSG00000116094	9130401M01Rik	902	927	+	-1.23308	1.62e-05	0.165	AGCAAAGCTAAGCACACCTTGAGGTC
ENSMUSG00000085323	9130410C08Rik	19	44	+	4.29323	3.02e-06	0.133	GAGAAAGAGAGAAAAGATTTGGAGTG
ENSMUSG00000072982	9230009I02Rik	136	161	+	-6.76692	7.79e-05	0.288	AGTTAAGGAAAAAAAGCCAGCTGGTG
ENSMUSG00000112398	9230102K24Rik	366	391	+	-7.81955	9.92e-05	0.282	GAGAAAGAAAGGAGAGGAGGGAAGAA
ENSMUSG00000097100	9230104M06Rik	1728	1753	+	-2.69173	2.5e-05	0.197	AAACAAACAAACAGAACTTGGGAGGG
ENSMUSG00000110497	9230110F11Rik	857	882	+	-1.95489	1.99e-05	0.179	GAGTAAGATAGGAAAGCATTGGAGGA
ENSMUSG00000110497	9230110F11Rik	798	823	+	-3.98496	3.83e-05	0.241	AAAAAAGAAGAGCAGACTTCAAAGAA
ENSMUSG00000097145	9230114K14Rik	165	190	+	-3.46617	3.21e-05	0.232	AAACAAGATCACACAGCTGGCAAGTG
ENSMUSG00000097145	9230114K14Rik	604	629	+	-7.09774	8.42e-05	0.291	AACAACAATAACAAAACAGGACAGCC
ENSMUSG00000097145	9230114K14Rik	403	428	+	-7.80451	9.89e-05	0.294	AGAAAAAAAGAAAGAAAAAGAAAATG
ENSMUSG00000097403	9230116N13Rik	2510	2535	+	-4.94737	5.06e-05	0.276	CTGAAAAGAAAGAGAGAAAGAAAGGG
ENSMUSG00000107879	9330102E08Rik	105	130	+	-7.09023	8.41e-05	0.291	AACGAGGGCAGGAGTGCACAAAAATG
ENSMUSG00000107879	9330102E08Rik	1478	1503	+	-7.43609	9.09e-05	0.291	ATCAGGGACTTGGAAGCCCTGCAGTG
ENSMUSG00000107879	9330102E08Rik	2171	2196	+	-1.97744	2e-05	0.188	ATAAGACTATGAAAGACATGGAAGAG
ENSMUSG00000097781	9330136K24Rik	935	960	+	-1.81203	1.9e-05	0.176	AAAAAAATTAAAAAAAAATTACTGTT
ENSMUSG00000097781	9330136K24Rik	539	564	+	-4.65414	4.68e-05	0.256	AACAATGGCCTGACAGCCTTCAAGGG
ENSMUSG00000073154	9330158H04Rik	428	453	+	-6.30075	7.06e-05	0.276	AGCCTAGCAAAGACAACTTAGACGTG
ENSMUSG00000073154	9330158H04Rik	2590	2615	+	-2.72932	2.54e-05	0.198	AAACAAGCATTAGAAGCACTAAAGAG
ENSMUSG00000004360	9330159F19Rik	659	684	+	-3.4812	3.23e-05	0.221	AGAAAAGGAAAAGAAAACAGAAAGGA
ENSMUSG00000004360	9330159F19Rik	5527	5552	+	2.98496	4.83e-06	0.148	TTAAAACAAAGCAAAGCATTGAATTC
ENSMUSG00000004360	9330159F19Rik	444	469	+	3.03759	4.75e-06	0.148	GACAAGGAAAGAAAAGAATGGGAGAG
ENSMUSG00000097177	9330159M07Rik	1993	2018	+	-2.84211	2.64e-05	0.202	CTCAAAAAAAAAAAAAAATGCAACTC
ENSMUSG00000086448	9330162012Rik	3068	3093	+	0.43609	1.06e-05	0.17	CTAAAATGAAGGAAGCCCTGGATTTG
ENSMUSG00000103577	9330162B11Rik	110	135	+	-7.09023	8.41e-05	0.291	ACTAAAAGGAGGGAAACACGGACTTT
ENSMUSG00000103577	9330162B11Rik	1752	1777	+	-5.7594	6.22e-05	0.284	AACAAAAGAAAACACAAACGGGAGGT
ENSMUSG00000103577	9330162B11Rik	1748	1773	+	-2.75188	2.55e-05	0.209	CAGAAACAAAAGAAAACACAAACGGG
ENSMUSG00000103577	9330162B11Rik	1753	1778	+	-1.30827	1.66e-05	0.177	ACAAAAGAAAACACAAACGGGAGGTG
ENSMUSG00000109536	9330162G02Rik	12658	12683	+	1.45113	7.98e-06	0.148	AAAGAAAGAAAGAAAGAAAGAAAGAA
ENSMUSG00000109536	9330162G02Rik	27334	27359	+	-5.34586	5.61e-05	0.269	AACCAAAACTGAAAATCATTAGACTG
ENSMUSG00000109536	9330162G02Rik	12678	12703	+	4.03008	3.29e-06	0.138	AAAGAAAGAAAGAAGAAAAGGGAGTG
ENSMUSG00000109536	9330162G02Rik	16226	16251	+	-4.3609	4.25e-05	0.249	AAAAATTAATTAAAATCATTAAATTG
ENSMUSG00000109536	9330162G02Rik	9289	9314	+	-7.18045	8.61e-05	0.28	AACAACAACAAAAAATCTTAAAAATT
ENSMUSG00000109536	9330162G02Rik	6062	6087	+	8.09774	9.39e-07	0.114	AAAAAAAAAAAAAAAAGGAGGAAGTT
ENSMUSG00000109536	9330162G02Rik	93	118	+	-6.6391	7.6e-05	0.277	AAAAAAAAAAATTAAACTTCAACCTC
ENSMUSG00000109536	9330162G02Rik	7742	7767	+	-0.218045	1.24e-05	0.162	AACTAAGAAAAAAAAAGTAGAAAGAT
ENSMUSG00000109536	9330162G02Rik	1596	1621	+	-5.15038	5.31e-05	0.264	AAGTAAAAAAGAAAAACACGTAGATT
ENSMUSG00000109536	9330162G02Rik	17154	17179	+	-0.609023	1.38e-05	0.162	AAAAAAAAAAAAAACACTCTGGGATT
ENSMUSG00000109536	9330162G02Rik	23857	23882	+	6.17293	1.66e-06	0.114	AAAAAAAAAAAAAAAGGGTGATGGTG
ENSMUSG00000109536	9330162G02Rik	18705	18730	+	-6.58647	7.52e-05	0.277	TAAAAAAGAAAAAGAAAAAGAAAAAG
ENSMUSG00000109536	9330162G02Rik	22287	22312	+	-6.00752	6.55e-05	0.272	GACAAAAGAAAAAAGAAAGGAAGGGG
ENSMUSG00000109536	9330162G02Rik	23856	23881	+	-4.86466	4.95e-05	0.262	AAAAAAAAAAAAAAAAGGGTGATGGT
ENSMUSG00000109536	9330162G02Rik	1755	1780	+	2.05263	6.69e-06	0.148	TTAAGAAATAGGAAACCTTTGAAAAG
ENSMUSG00000109536	9330162G02Rik	19691	19716	+	2.57895	5.62e-06	0.148	ATAAAACAAACAAGAACTAAAAAGTG
ENSMUSG00000109536	9330162G02Rik	12654	12679	+	1.45113	7.98e-06	0.148	AAAGAAAGAAAGAAAGAAAGAAAGAA
ENSMUSG00000109536	9330162G02Rik	5405	5430	+	-4.31579	4.19e-05	0.247	AGAAAAAGAAAAAGAAAAAGGAAAAG
ENSMUSG00000109536	9330162G02Rik	16104	16129	+	8.53383	8.21e-07	0.114	GAAACAAAAAAAAAAACCTTGTAGAG
ENSMUSG00000109536	9330162G02Rik	12662	12687	+	1.45113	7.98e-06	0.148	AAAGAAAGAAAGAAAGAAAGAAAGAA
ENSMUSG00000109536	9330162G02Rik	12646	12671	+	-5.16541	5.32e-05	0.264	CAAGAAAGAAAGAAAGAAAGAAAGAA
ENSMUSG00000109536	9330162G02Rik	6059	6084	+	-6.58647	7.52e-05	0.277	CAAAAAAAAAAAAAAAAAAGGAGGAA
ENSMUSG00000109536	9330162G02Rik	23665	23690	+	-1.76692	1.88e-05	0.175	AAAAAAAAAAAAAACGAATCAAATAG
ENSMUSG00000109536	9330162G02Rik	12634	12659	+	-7.13534	8.49e-05	0.28	AACAAAACAAAACAAGAAAGAAAGAA
ENSMUSG00000109536	9330162G02Rik	17155	17180	+	-6.68421	7.67e-05	0.277	AAAAAAAAAAAAACACTCTGGGATTA
ENSMUSG00000109536	9330162G02Rik	6063	6088	+	-2.7594	2.55e-05	0.198	AAAAAAAAAAAAAAAGGAGGAAGTTC
ENSMUSG00000109536	9330162G02Rik	12642	12667	+	1.45113	7.98e-06	0.148	AAAACAAGAAAGAAAGAAAGAAAGAA
ENSMUSG00000109536	9330162G02Rik	17152	17177	+	0.18797	1.13e-05	0.162	AAAAAAAAAAAAAAAACACTCTGGGA
ENSMUSG00000109536	9330162G02Rik	15033	15058	+	-6.27068	7e-05	0.275	AAAAAAAAAAAAAGAAACTTGGGTAG
ENSMUSG00000109536	9330162G02Rik	19395	19420	+	-6.84211	7.91e-05	0.277	AACAAAAAAAACAAAAAACCACCGTT
ENSMUSG00000109536	9330162G02Rik	12638	12663	+	-6.2782	7.01e-05	0.275	AAACAAAACAAGAAAGAAAGAAAGAA
ENSMUSG00000109536	9330162G02Rik	12630	12655	+	-3.73684	3.52e-05	0.229	ACAAAACAAAACAAAACAAGAAAGAA
ENSMUSG00000109536	9330162G02Rik	12650	12675	+	1.45113	7.98e-06	0.148	AAAGAAAGAAAGAAAGAAAGAAAGAA
ENSMUSG00000109536	9330162G02Rik	18726	18751	+	-6.00752	6.55e-05	0.272	AAAAGAAAAAGAAAAGAAAAAAAAAG
ENSMUSG00000109536	9330162G02Rik	23664	23689	+	-6.80451	7.87e-05	0.277	AAAAAAAAAAAAAAACGAATCAAATA
ENSMUSG00000109536	9330162G02Rik	5393	5418	+	-7.81203	9.9e-05	0.282	TTCAAAAGAAAAAGAAAAAGAAAAAG
ENSMUSG00000109536	9330162G02Rik	15035	15060	+	-4.42105	4.34e-05	0.25	AAAAAAAAAAAGAAACTTGGGTAGCT
ENSMUSG00000109536	9330162G02Rik	15034	15059	+	-7.24812	8.73e-05	0.28	AAAAAAAAAAAAGAAACTTGGGTAGC
ENSMUSG00000109536	9330162G02Rik	8132	8157	+	-0.0300752	1.19e-05	0.162	ATAAAAAAAAAAAATCCCTTGAAAAA
ENSMUSG00000109536	9330162G02Rik	15032	15057	+	-7.38346	8.99e-05	0.28	AAAAAAAAAAAAAAGAAACTTGGGTA
ENSMUSG00000109536	9330162G02Rik	16092	16117	+	-7.30075	8.84e-05	0.28	AAAAAAAAAAAAGAAACAAAAAAAAA
ENSMUSG00000109536	9330162G02Rik	18711	18736	+	-6.00752	6.55e-05	0.272	AGAAAAAGAAAAAGAAAAAGAAAAAG
ENSMUSG00000109536	9330162G02Rik	27729	27754	+	0.105263	1.15e-05	0.162	AACATAGGCAGGAAAATCTTGAGTTC
ENSMUSG00000109536	9330162G02Rik	23854	23879	+	-0.075188	1.2e-05	0.162	AAAAAAAAAAAAAAAAAAGGGTGATG
ENSMUSG00000109536	9330162G02Rik	17962	17987	+	-3.86466	3.68e-05	0.236	AAAAAAAAAAAAAAATGGAGTAAGAG
ENSMUSG00000109536	9330162G02Rik	12674	12699	+	3.02256	4.77e-06	0.148	AAAGAAAGAAAGAAAGAAGAAAAGGG
ENSMUSG00000109536	9330162G02Rik	23660	23685	+	-6.45865	7.33e-05	0.277	AAAAAAAAAAAAAAAAAAACGAATCA
ENSMUSG00000109536	9330162G02Rik	18732	18757	+	-0.93985	1.49e-05	0.162	AAAAGAAAAGAAAAAAAAAGAAAGAG
ENSMUSG00000109536	9330162G02Rik	5399	5424	+	-6.00752	6.55e-05	0.272	AGAAAAAGAAAAAGAAAAAGAAAAAG
ENSMUSG00000109536	9330162G02Rik	22530	22555	+	-4.90226	5e-05	0.262	AACAAACAAACAAAAACCCTAATAAA
ENSMUSG00000109536	9330162G02Rik	12666	12691	+	1.45113	7.98e-06	0.148	AAAGAAAGAAAGAAAGAAAGAAAGAA
ENSMUSG00000109536	9330162G02Rik	22256	22281	+	-4.69173	4.72e-05	0.256	ACACAAGAAAGGGAAGCGGGGAGGGG
ENSMUSG00000109536	9330162G02Rik	23661	23686	+	-3.10526	2.89e-05	0.211	AAAAAAAAAAAAAAAAAACGAATCAA
ENSMUSG00000109536	9330162G02Rik	16525	16550	+	-6.65414	7.62e-05	0.277	TACAAAGGAAGTATAAAAATGATCTG
ENSMUSG00000109536	9330162G02Rik	22291	22316	+	-4.44361	4.36e-05	0.25	AAAGAAAAAAGAAAGGAAGGGGAGGG
ENSMUSG00000109536	9330162G02Rik	17958	17983	+	-1.13534	1.57e-05	0.164	CTCAAAAAAAAAAAAAAAATGGAGTA
ENSMUSG00000109536	9330162G02Rik	8723	8748	+	0.849624	9.5e-06	0.157	AAGAAAGAAAAGAATAATTTAAATTT
ENSMUSG00000109536	9330162G02Rik	22286	22311	+	-4.97744	5.09e-05	0.264	AGACAAAAGAAAAAAGAAAGGAAGGG
ENSMUSG00000097194	9330175E14Rik	2940	2965	+	-6.67669	7.66e-05	0.277	TTGATAGGTTTTCAAACCTGGAAGTG
ENSMUSG00000101799	9330175M20Rik	275	300	+	-7.59398	9.38e-05	0.292	AGGAAAGATAGGAAGGCAGAAGAGAG
ENSMUSG00000056004	9330182L06Rik	1731	1756	+	0.135338	1.15e-05	0.162	ATATAAATAGAAAAAGCACCAATGTG
ENSMUSG00000094112	9330182O14Rik	957	982	+	-6.77444	7.81e-05	0.277	AACTATGGAATGAAACCTCTGTAATT
ENSMUSG00000097648	9330185C12Rik	839	864	+	-5.81955	6.3e-05	0.284	AAAATTAAAAAGGAAATATGTAAGTT
ENSMUSG00000106913	9430007M09Rik	699	724	+	-3.45113	3.2e-05	0.22	AAAAAAATGAGAAGAACCTGAATGGA
ENSMUSG00000106913	9430007M09Rik	698	723	+	0.917293	9.35e-06	0.157	AAAAAAAATGAGAAGAACCTGAATGG
ENSMUSG00000116360	9430014N10Rik	204	229	+	-5.50376	5.87e-05	0.272	GTTACAGGGAGGACAGCCCTGAAGCC
ENSMUSG00000107709	9430018G01Rik	1882	1907	+	-4.62406	4.63e-05	0.255	ATAGCAGTAAAAATATCACTACAGTG
ENSMUSG00000107709	9430018G01Rik	3624	3649	+	-2.56391	2.4e-05	0.194	AAAAATGAATGAAAAACTGGGCTCTG
ENSMUSG00000055216	9430025C20Rik	1885	1910	+	-6.55639	7.47e-05	0.288	ATGAAAACTAGAGATACATGAATGTT
ENSMUSG00000113341	9430031K09Rik	291	316	+	-2.32331	2.24e-05	0.189	ATATTAGAGAAGAAATCTCTGGGGTG
ENSMUSG00000102964	9430034N14Rik	2077	2102	+	-3.64662	3.42e-05	0.239	AAAAAACAGTAAAAATCATTGGAATG
ENSMUSG00000102964	9430034N14Rik	3334	3359	+	-0.330827	1.28e-05	0.17	AATCAAGGGAAGAAAAGACAGAATTG
ENSMUSG00000097073	9430037G07Rik	2413	2438	+	-6.16541	6.82e-05	0.288	AAAACAAAAACAAAAGTTTTCATTTG
ENSMUSG00000102246	9430037O13Rik	853	878	+	-2.42857	2.31e-05	0.201	AAAAAAAAAAAAAAGACTTGATCATT
ENSMUSG00000102246	9430037O13Rik	97	122	+	0.18797	1.13e-05	0.17	AAAAAAAAAAAAAATACCTCATAGAC
ENSMUSG00000102246	9430037O13Rik	852	877	+	-0.646617	1.39e-05	0.17	AAAAAAAAAAAAAAAGACTTGATCAT
ENSMUSG00000040139	9430038I01Rik	4779	4804	+	1.57895	7.7e-06	0.148	AAAGAAAAAAGAAAAGAACAGAAAAG
ENSMUSG00000102344	9430053O09Rik	828	853	+	-6.42857	7.27e-05	0.288	ATCAGCAAAAATATTAATTGGAAGTG
ENSMUSG00000102344	9430053O09Rik	2065	2090	+	-7.42857	9.08e-05	0.291	CACCATAAAAAAAAAACTCGGAATAT
ENSMUSG00000104263	9430062P05Rik	1653	1678	+	-6.59398	7.53e-05	0.288	AAAAAAAAAAAACAAAACAAAAAGGA
ENSMUSG00000104263	9430062P05Rik	893	918	+	-6.54887	7.46e-05	0.288	AAAAAAAAAAAAAAAAGGCTTTAATT
ENSMUSG00000104263	9430062P05Rik	1652	1677	+	-1.53383	1.77e-05	0.182	AAAAAAAAAAAAACAAAACAAAAAGG
ENSMUSG00000104263	9430062P05Rik	890	915	+	-7.41353	9.05e-05	0.291	AAAAAAAAAAAAAAAAAAAGGCTTTA
ENSMUSG00000104263	9430062P05Rik	894	919	+	5.72932	1.87e-06	0.114	AAAAAAAAAAAAAAAGGCTTTAATTT
ENSMUSG00000104263	9430062P05Rik	1654	1679	+	2.31579	6.09e-06	0.157	AAAAAAAAAAACAAAACAAAAAGGAG
ENSMUSG00000104263	9430062P05Rik	895	920	+	4.08271	3.23e-06	0.137	AAAAAAAAAAAAAAGGCTTTAATTTC
ENSMUSG00000108402	9430064I24Rik	1925	1950	+	-6.57895	7.51e-05	0.277	AAAAAAAAAAAAAAAGACTAGATTAC
ENSMUSG00000108402	9430064I24Rik	1924	1949	+	3.57143	3.94e-06	0.148	AAAAAAAAAAAAAAAAGACTAGATTA
ENSMUSG00000108402	9430064I24Rik	1920	1945	+	-5.73684	6.19e-05	0.272	AAAAAAAAAAAAAAAAAAAAGACTAG
ENSMUSG00000097360	9430065F17Rik	1352	1377	+	2.97744	4.85e-06	0.157	AAAAAAATAAAAATAACTATTAGGTG
ENSMUSG00000097360	9430065F17Rik	1058	1083	+	-0.81203	1.45e-05	0.17	AAAAAAAAAAAAAAAAAAAAAAAAAG
ENSMUSG00000097360	9430065F17Rik	1062	1087	+	-7.42857	9.08e-05	0.291	AAAAAAAAAAAAAAAAAAAAAGAAAG
ENSMUSG00000097360	9430065F17Rik	1084	1109	+	1.45113	7.98e-06	0.157	AAAGAAAGAAAGAAAGAAAGAAAGAA
ENSMUSG00000097360	9430065F17Rik	1072	1097	+	6.37594	1.55e-06	0.114	AAAAAAAAAAAGAAAGAAAGAAAGAA
ENSMUSG00000097360	9430065F17Rik	1080	1105	+	1.45113	7.98e-06	0.157	AAAGAAAGAAAGAAAGAAAGAAAGAA
ENSMUSG00000097360	9430065F17Rik	1063	1088	+	-6.45865	7.33e-05	0.288	AAAAAAAAAAAAAAAAAAAAGAAAGA
ENSMUSG00000097360	9430065F17Rik	1068	1093	+	4.68421	2.61e-06	0.123	AAAAAAAAAAAAAAAGAAAGAAAGAA
ENSMUSG00000097360	9430065F17Rik	1096	1121	+	1.45113	7.98e-06	0.157	AAAGAAAGAAAGAAAGAAAGAAAGAA
ENSMUSG00000097360	9430065F17Rik	1067	1092	+	-6.45865	7.33e-05	0.288	AAAAAAAAAAAAAAAAGAAAGAAAGA
ENSMUSG00000097360	9430065F17Rik	1088	1113	+	1.45113	7.98e-06	0.157	AAAGAAAGAAAGAAAGAAAGAAAGAA
ENSMUSG00000097360	9430065F17Rik	1064	1089	+	4.95489	2.38e-06	0.121	AAAAAAAAAAAAAAAAAAAGAAAGAA
ENSMUSG00000097360	9430065F17Rik	1092	1117	+	1.45113	7.98e-06	0.157	AAAGAAAGAAAGAAAGAAAGAAAGAA
ENSMUSG00000097360	9430065F17Rik	1076	1101	+	8.06767	9.45e-07	0.114	AAAAAAAGAAAGAAAGAAAGAAAGAA
ENSMUSG00000097360	9430065F17Rik	1105	1130	+	-3.42105	3.18e-05	0.232	AAGAAAGAAAGAAAGAAACTTACTTG
ENSMUSG00000097360	9430065F17Rik	1060	1085	+	-0.81203	1.45e-05	0.17	AAAAAAAAAAAAAAAAAAAAAAAGAA
ENSMUSG00000097360	9430065F17Rik	1100	1125	+	0.62406	1e-05	0.168	AAAGAAAGAAAGAAAGAAAGAAACTT
ENSMUSG00000115399	9430068D22Rik	117	142	+	-3.21053	2.99e-05	0.225	GTGAACAGAAGACAAGACTGGATGTG
ENSMUSG00000104971	9430087B13Rik	1043	1068	+	-1.05263	1.54e-05	0.163	AGAAAAGAAAAGAAAAGAAAGGAGAG
ENSMUSG00000103522	9430087J23Rik	965	990	+	-4.83459	4.91e-05	0.274	TAAAAAAGACAAACAACTTGGCATGG
ENSMUSG00000102205	9430092D12Rik	673	698	+	-3.66165	3.44e-05	0.228	ACAAAAAAAATCAATGCATTGAAATC
ENSMUSG00000023263	9530002B09Rik	232	257	+	0.992481	9.19e-06	0.167	CAATAAGTATGGATGACATTGAAGTG
ENSMUSG00000107780	9530013L04Rik	348	373	+	2.18797	6.37e-06	0.148	GACAAAGAAAATAAAACAAGAACTTG
ENSMUSG00000107780	9530013L04Rik	374	399	+	-4.6015	4.59e-05	0.253	TGAAACGGGAGGTAAAATATGAAGTG
ENSMUSG00000112150	9530018F02Rik	1743	1768	+	-5.03759	5.16e-05	0.276	ATAGTATATAAGAAAGCGCCAAACTG
ENSMUSG00000112150	9530018F02Rik	873	898	+	0.947368	9.28e-06	0.167	AAAAACACAGAAAAGACATTAAAGAG
ENSMUSG00000112150	9530018F02Rik	1007	1032	+	-6.78947	7.84e-05	0.288	AAAGGAAAAAAAAAAAAATGCCTGTG
ENSMUSG00000097462	9530026P05Rik	996	1021	+	-6.04511	6.62e-05	0.286	ATTAAGAGAAAAAAAAGCTTCAACTC
ENSMUSG00000087670	9530036M11Rik	306	331	+	-7.6391	9.5e-05	0.292	AAAAAAGGAAGTAGTTGCTGAAGTTG
ENSMUSG00000097726	9530036O11Rik	311	336	+	1.45113	7.98e-06	0.148	AAAGAAAGAAAGAAAGAAAGAAAGAA
ENSMUSG00000097726	9530036O11Rik	323	348	+	1.45113	7.98e-06	0.148	AAAGAAAGAAAGAAAGAAAGAAAGAA
ENSMUSG00000097726	9530036O11Rik	287	312	+	-5.16541	5.32e-05	0.264	AAAGAGAGAAAGAAAGAAAGAAAGAA
ENSMUSG00000097726	9530036O11Rik	295	320	+	1.45113	7.98e-06	0.148	AAAGAAAGAAAGAAAGAAAGAAAGAA
ENSMUSG00000097726	9530036O11Rik	291	316	+	-4.58647	4.56e-05	0.253	AGAGAAAGAAAGAAAGAAAGAAAGAA
ENSMUSG00000097726	9530036O11Rik	307	332	+	1.45113	7.98e-06	0.148	AAAGAAAGAAAGAAAGAAAGAAAGAA
ENSMUSG00000097726	9530036O11Rik	327	352	+	1.45113	7.98e-06	0.148	AAAGAAAGAAAGAAAGAAAGAAAGAA
ENSMUSG00000097726	9530036O11Rik	331	356	+	7.96241	9.83e-07	0.114	AAAGAAAGAAAGAAAGAAAGAAAGTC
ENSMUSG00000097726	9530036O11Rik	299	324	+	1.45113	7.98e-06	0.148	AAAGAAAGAAAGAAAGAAAGAAAGAA
ENSMUSG00000097726	9530036O11Rik	315	340	+	1.45113	7.98e-06	0.148	AAAGAAAGAAAGAAAGAAAGAAAGAA
ENSMUSG00000097726	9530036O11Rik	283	308	+	-5.16541	5.32e-05	0.264	AAAGAAAGAGAGAAAGAAAGAAAGAA
ENSMUSG00000097726	9530036O11Rik	275	300	+	-3.60902	3.36e-05	0.224	TAAAAAAGAAAGAAAGAGAGAAAGAA
ENSMUSG00000097726	9530036O11Rik	319	344	+	1.45113	7.98e-06	0.148	AAAGAAAGAAAGAAAGAAAGAAAGAA
ENSMUSG00000097726	9530036O11Rik	303	328	+	1.45113	7.98e-06	0.148	AAAGAAAGAAAGAAAGAAAGAAAGAA
ENSMUSG00000097726	9530036O11Rik	279	304	+	-5.16541	5.32e-05	0.264	AAAGAAAGAAAGAGAGAAAGAAAGAA
ENSMUSG00000086047	9530046B11Rik	180	205	+	1.7218	7.43e-06	0.157	AAAAGAAAAAAGAAAAAACGGTGGCG
ENSMUSG00000085982	9530051G07Rik	3339	3364	+	-2.69925	2.51e-05	0.197	ACAAAAGAAAAGAAAAAAATTACATG
ENSMUSG00000096938	9530052E02Rik	78	103	+	-5.15038	5.31e-05	0.276	AACAAAGAAAAAAAAAGACACCTTTG
ENSMUSG00000115955	9530056E24Rik	1567	1592	+	-5.97744	6.52e-05	0.284	AAAAGAAAAAAAAAAACAAGCTCCTG
ENSMUSG00000115955	9530056E24Rik	1561	1586	+	-5.73684	6.19e-05	0.284	AAAAAAAAAAGAAAAAAAAAAACAAG
ENSMUSG00000115955	9530056E24Rik	1560	1585	+	-6.45865	7.33e-05	0.288	AAAAAAAAAAAGAAAAAAAAAAACAA
ENSMUSG00000115955	9530056E24Rik	1564	1589	+	-6.56391	7.49e-05	0.288	AAAAAAAGAAAAAAAAAAACAAGCTC
ENSMUSG00000097736	9530059O14Rik	2371	2396	+	-7.41353	9.05e-05	0.28	AACCAAGGAAGATAACACCTGAGGAC
ENSMUSG00000109268	9530078K11Rik	512	537	+	-4.36842	4.27e-05	0.26	GAACAAATAAAGAAAGAATTTAAATG
ENSMUSG00000109268	9530078K11Rik	666	691	+	-4.16541	4.03e-05	0.256	AAAAAAGGAAATAAAATAAGATAATA
ENSMUSG00000109268	9530078K11Rik	513	538	+	-6.5188	7.41e-05	0.288	AACAAATAAAGAAAGAATTTAAATGT
ENSMUSG00000097006	9530082P21Rik	2451	2476	+	4.8797	2.45e-06	0.122	CACAAAGCAAAACAAACCCTGCTGTG
ENSMUSG00000106371	9530097N15Rik	869	894	+	0.571429	1.02e-05	0.169	AAATAAAAAATAAAACAATTAATGTG
ENSMUSG00000097825	9630001P10Rik	865	890	+	-7.21053	8.67e-05	0.291	CCCAAAGGGGGAACAGACCTGAAGTA
ENSMUSG00000103867	9630010A21Rik	706	731	+	1.42105	8.06e-06	0.158	TTAAAGAAAAAGAAAGCATTGTGGGG
ENSMUSG00000103867	9630010A21Rik	111	136	+	-0.81203	1.45e-05	0.17	AAAAAAAAAAAAAAAAAAAAAAAAAG
ENSMUSG00000103867	9630010A21Rik	116	141	+	-5.73684	6.19e-05	0.284	AAAAAAAAAAAAAAAAAAAAGGAGAA
ENSMUSG00000103867	9630010A21Rik	121	146	+	-7.69925	9.61e-05	0.292	AAAAAAAAAAAAAAAGGAGAAACTGG
ENSMUSG00000103867	9630010A21Rik	114	139	+	-0.0902256	1.2e-05	0.17	AAAAAAAAAAAAAAAAAAAAAAGGAG
ENSMUSG00000103867	9630010A21Rik	120	145	+	6.40602	1.54e-06	0.114	AAAAAAAAAAAAAAAAGGAGAAACTG
ENSMUSG00000103867	9630010A21Rik	117	142	+	-7.30827	8.86e-05	0.291	AAAAAAAAAAAAAAAAAAAGGAGAAA
ENSMUSG00000103867	9630010A21Rik	113	138	+	-0.81203	1.45e-05	0.17	AAAAAAAAAAAAAAAAAAAAAAAGGA
ENSMUSG00000103867	9630010A21Rik	112	137	+	-0.81203	1.45e-05	0.17	AAAAAAAAAAAAAAAAAAAAAAAAGG
ENSMUSG00000103867	9630010A21Rik	1091	1116	+	-7.60902	9.42e-05	0.292	TTTAATGGAAGAAAGACCTAGAATTA
ENSMUSG00000103867	9630010A21Rik	126	151	+	2.73684	5.32e-06	0.157	AAAAAAAAAAGGAGAAACTGGACCTC
ENSMUSG00000118257	9630014M24Rik	1556	1581	+	-6.03759	6.6e-05	0.286	TGCAAAGCAGGGAAGAGATTGCAGTG
ENSMUSG00000051295	9630028B13Rik	3190	3215	+	-7.20301	8.66e-05	0.291	ATAAAAATAAAAACAGCTCCAGAGGC
ENSMUSG00000051295	9630028B13Rik	2466	2491	+	-7.30827	8.86e-05	0.291	TAAAAACAACTGAAAGCTGGGTGGTG
ENSMUSG00000051295	9630028B13Rik	117	142	+	-0.345865	1.28e-05	0.17	AGCTAAGGAGAGGAAGCCTGGAAAAG
ENSMUSG00000085631	9630028H03Rik	293	318	+	-4.50376	4.46e-05	0.253	ATCAAAAGAACGGAGGCATTACAGCT
ENSMUSG00000085631	9630028H03Rik	334	359	+	-4.50376	4.46e-05	0.253	ATCAAAAGAACGGAGGCATTACAGCT
ENSMUSG00000085631	9630028H03Rik	375	400	+	-4.50376	4.46e-05	0.253	ATCAAAAGAACGGAGGCATTACAGCT
ENSMUSG00000115275	9630050E16Rik	3743	3768	+	0.75188	9.72e-06	0.167	GAAAAAAAAAAGAAAAAAAGAGAGAG
ENSMUSG00000115275	9630050E16Rik	1322	1347	+	-7.76692	9.81e-05	0.294	TACATAAGAATGAAGCCATGGAGGTA
ENSMUSG00000115275	9630050E16Rik	1000	1025	+	-1.59398	1.79e-05	0.182	AAATAAGGTAGAAAAATGCTGGAGGA
ENSMUSG00000115275	9630050E16Rik	3739	3764	+	-0.360902	1.29e-05	0.17	AAAAGAAAAAAAAAAGAAAAAAAGAG
ENSMUSG00000115275	9630050E16Rik	7181	7206	+	-4.83459	4.91e-05	0.274	AAGGAAGAAAGAAAGAAATTAAAGAC
ENSMUSG00000097493	9930014A18Rik	657	682	+	-2.84962	2.65e-05	0.202	CATAAAGAAAAGAAGGGCTGGCATTG
ENSMUSG00000097493	9930014A18Rik	945	970	+	-7.07519	8.39e-05	0.28	AAGAAAGAAAATAAAAACAAGCTGTG
ENSMUSG00000115276	9930017N22Rik	2840	2865	+	-2.65414	2.46e-05	0.196	AAAAAAAAAAAAAAAGAAAGAAAAAC
ENSMUSG00000115276	9930017N22Rik	2848	2873	+	-3.78195	3.59e-05	0.233	AAAAAAAGAAAGAAAAACCTTAGTAT
ENSMUSG00000115276	9930017N22Rik	2836	2861	+	4.95489	2.38e-06	0.123	AAAAAAAAAAAAAAAAAAAGAAAGAA
ENSMUSG00000115276	9930017N22Rik	2849	2874	+	8.67669	7.78e-07	0.114	AAAAAAGAAAGAAAAACCTTAGTATT
ENSMUSG00000115276	9930017N22Rik	2839	2864	+	-6.45865	7.33e-05	0.277	AAAAAAAAAAAAAAAAGAAAGAAAAA
ENSMUSG00000115276	9930017N22Rik	2834	2859	+	-7.42857	9.08e-05	0.28	AAAAAAAAAAAAAAAAAAAAAGAAAG
ENSMUSG00000115276	9930017N22Rik	2001	2026	+	0.428571	1.06e-05	0.161	AGAAAAGGAGGAAAAATTAAGCAGTG
ENSMUSG00000115276	9930017N22Rik	2832	2857	+	-0.81203	1.45e-05	0.162	AAAAAAAAAAAAAAAAAAAAAAAGAA
ENSMUSG00000115276	9930017N22Rik	2835	2860	+	-6.45865	7.33e-05	0.277	AAAAAAAAAAAAAAAAAAAAGAAAGA
ENSMUSG00000046138	9930021J03Rik	1811	1836	+	-2.94737	2.74e-05	0.216	CAAAAAGAAAGGAAAACACAAGAAGC
ENSMUSG00000046138	9930021J03Rik	1684	1709	+	0.503759	1.04e-05	0.17	AGAAGAAAAAGAAAAAAAAGAAATTG
ENSMUSG00000046138	9930021J03Rik	1678	1703	+	-4.04511	3.89e-05	0.253	CAAAAAAGAAGAAAAAGAAAAAAAAG
ENSMUSG00000046138	9930021J03Rik	1690	1715	+	-2.45113	2.33e-05	0.201	AAAAGAAAAAAAAGAAATTGAAAGAT
ENSMUSG00000046138	9930021J03Rik	1689	1714	+	-7.82707	9.93e-05	0.294	AAAAAGAAAAAAAAGAAATTGAAAGA
ENSMUSG00000044730	9930104L06Rik	3167	3192	+	-3.59398	3.35e-05	0.236	ACCCCAAAAAGGAAAGGACTGAAGAA
ENSMUSG00000044730	9930104L06Rik	3489	3514	+	-3.22556	3e-05	0.225	CAAAAAGGTAAAGGGACCTTGCATTG
ENSMUSG00000069893	9930111J21Rik1	858	883	+	-5.78947	6.26e-05	0.272	TTCAACAGAGAGAACACATTAAAGCA
ENSMUSG00000069892	9930111J21Rik2	858	883	+	-5.78947	6.26e-05	0.272	TTCAACAGAGAGAACACATTAAAGCA
ENSMUSG00000069892	9930111J21Rik2	5417	5442	+	-4.96992	5.08e-05	0.264	AAGAAATAAAGAAAGAAATTAAAGAC
ENSMUSG00000069892	9930111J21Rik2	3789	3814	+	-0.586466	1.37e-05	0.162	AGAAACAATAAAGAAAACCCAAAGTG
ENSMUSG00000027596	a	305	330	+	-3.13534	2.91e-05	0.223	ATCAGCAGAAAAGAAGCCGAGAAGCG
ENSMUSG00000110357	A030001D20Rik	1234	1259	+	-2.00752	2.03e-05	0.181	TTAAAAGAATGGAGAGTCCAGAAGTA
ENSMUSG00000079144	A130010J15Rik	2684	2709	+	-6.72932	7.72e-05	0.288	AAAAAAAAAAAGAAAGAAAAAAATCC
ENSMUSG00000079144	A130010J15Rik	2676	2701	+	-1.19549	1.6e-05	0.174	CTCAAAGAAAAAAAAAAAAGAAAGAA
ENSMUSG00000102642	A130048G24Rik	2520	2545	+	-1.06767	1.54e-05	0.172	AACAAAGAAAGAGAAATGAGGGAGGG
ENSMUSG00000102277	A130050O07Rik	1116	1141	+	2.43609	5.86e-06	0.148	AAAAAAAGAAAAAAGACAGGCAACGG
ENSMUSG00000102277	A130050O07Rik	1115	1140	+	-5.44361	5.75e-05	0.271	AAAAAAAAGAAAAAAGACAGGCAACG
ENSMUSG00000097643	A130051J06Rik	1226	1251	+	-7.11278	8.45e-05	0.291	AACGAAAGGGGGAAATGACGGTAGAG
ENSMUSG00000104291	A130071D04Rik	679	704	+	-2.82707	2.63e-05	0.201	AATATAGGGAGAAAAGTCTTAAAATA
ENSMUSG00000104291	A130071D04Rik	2524	2549	+	-6.58647	7.52e-05	0.277	GAAAAGAAAAGAAAAAAAAGAAAAGG
ENSMUSG00000104291	A130071D04Rik	2523	2548	+	-1.77444	1.88e-05	0.175	AGAAAAGAAAAGAAAAAAAAGAAAAG
ENSMUSG00000104291	A130071D04Rik	2518	2543	+	-3.46617	3.21e-05	0.22	AGAAAAGAAAAGAAAAGAAAAAAAAG
ENSMUSG00000104291	A130071D04Rik	3058	3083	+	-3.94737	3.79e-05	0.24	GAAAAAGGTAAAAGTACCTTGTATTC
ENSMUSG00000104291	A130071D04Rik	2582	2607	+	-7.09023	8.41e-05	0.28	AGGAAAGAAAAGGAAAAAAAGAAGAG
ENSMUSG00000104291	A130071D04Rik	4368	4393	+	-6.13534	6.76e-05	0.273	ATCAAACAAAAAAAAACCACAAAAAA
ENSMUSG00000104291	A130071D04Rik	2628	2653	+	-5.85714	6.35e-05	0.272	GAAAAGGGAAGGAAAGAAGAGAAAAG
ENSMUSG00000112095	A130077B15Rik	172	197	+	-6.3609	7.17e-05	0.288	ACAAGAGGACACACAGCACCGGAGTG
ENSMUSG00000052595	A1cf	581	606	+	-5.47368	5.81e-05	0.272	AAAAGAGGGAAGAAATCTTATCAGAG
ENSMUSG00000052595	A1cf	3336	3361	+	-7.15789	8.56e-05	0.28	AACAAAAACAAAAAAGCTTTTGGCTT
ENSMUSG00000105891	A230001M10Rik	134	159	+	-0.165414	1.23e-05	0.162	AATCAAGGCAGAAAAACTCTGACGCC
ENSMUSG00000087306	A230004M16Rik	3120	3145	+	-1.8797	1.94e-05	0.177	AAAAAAAGAAAGCAAGCTACGTAGAT
ENSMUSG00000087306	A230004M16Rik	1092	1117	+	-4.41353	4.33e-05	0.25	ACCAAGGGAGAACAAAACTGAAAGTC
ENSMUSG00000087306	A230004M16Rik	370	395	+	-5.80451	6.28e-05	0.272	AGAAAAGAAAAGGAAATTCTAAGTTC
ENSMUSG00000087306	A230004M16Rik	3378	3403	+	-0.0225564	1.19e-05	0.162	AAAAAAAATAGAATCAAACTGTAATG
ENSMUSG00000109394	A230057D06Rik	868	893	+	-6.90977	8.05e-05	0.29	ATAATAAAAAAGAAATGATGGCACTA
ENSMUSG00000109394	A230057D06Rik	873	898	+	-3.31579	3.08e-05	0.229	AAAAAAGAAATGATGGCACTATAGAA
ENSMUSG00000087627	A230059L01Rik	1595	1620	+	3.19549	4.48e-06	0.157	AAAAAATAAAGAACTGCTCTGAAGAA
ENSMUSG00000084771	A230072E10Rik	1832	1857	+	-6.42857	7.27e-05	0.277	AAAAAACAAAAACAAACATAAAAACA
ENSMUSG00000074473	A230072I06Rik	716	741	+	-5.75188	6.22e-05	0.272	ATAAAAGGAAGCTATGAGAGGTAGTG
ENSMUSG00000074473	A230072I06Rik	1325	1350	+	-7.38346	8.99e-05	0.28	CAAATCGGAAAGCCAGCACTGCAGAG
ENSMUSG00000100600	A230077H06Rik	2012	2037	+	-6.37594	7.19e-05	0.277	AACAAGTGAGGGAAAGCAAGCCAGTA
ENSMUSG00000112367	A230081H15Rik	1791	1816	+	-7.54887	9.3e-05	0.291	AAGGAAGGAAGAAATAGAAGGAACAG
ENSMUSG00000112367	A230081H15Rik	1787	1812	+	-5.69173	6.13e-05	0.284	AATCAAGGAAGGAAGAAATAGAAGGA
ENSMUSG00000085482	A230083N12Rik	38	63	+	4.17293	3.14e-06	0.136	CTCAAAGGAGGAAAAACACTGACGAA
ENSMUSG00000109122	A230103L15Rik	3008	3033	+	6.37594	1.55e-06	0.114	AAAATAAATAAATAAACTTTTAAGAG
ENSMUSG00000109122	A230103L15Rik	1859	1884	+	-2.62406	2.44e-05	0.195	AAAGAAAGAAAGAAAGAAAAGAAAAG
ENSMUSG00000109122	A230103L15Rik	1855	1880	+	0.729323	9.76e-06	0.157	AAAAAAAGAAAGAAAGAAAGAAAAGA
ENSMUSG00000109122	A230103L15Rik	1895	1920	+	0.721805	9.78e-06	0.157	AAAAAAAAAAAAAGACACCGGAAGAC
ENSMUSG00000109122	A230103L15Rik	2988	3013	+	-7.42105	9.06e-05	0.28	AAAAAACAAAAACAAAAACAAAAATA
ENSMUSG00000109122	A230103L15Rik	3741	3766	+	4.87218	2.45e-06	0.123	AAGCAACAACAGAAAACACTGAAGAG
ENSMUSG00000109122	A230103L15Rik	1856	1881	+	-4.04511	3.89e-05	0.242	AAAAAAGAAAGAAAGAAAGAAAAGAA
ENSMUSG00000109122	A230103L15Rik	1864	1889	+	-2.04511	2.04e-05	0.181	AAGAAAGAAAGAAAAGAAAAGAAACG
ENSMUSG00000109122	A230103L15Rik	1851	1876	+	6.37594	1.55e-06	0.114	AAAAAAAAAAAGAAAGAAAGAAAGAA
ENSMUSG00000109122	A230103L15Rik	1873	1898	+	-4.97744	5.09e-05	0.264	AGAAAAGAAAAGAAACGATTAAAAAA
ENSMUSG00000109122	A230103L15Rik	1816	1841	+	-5.09774	5.25e-05	0.264	AAATAAAGAAAATATCCAATAAAGTC
ENSMUSG00000109122	A230103L15Rik	1894	1919	+	-6.33083	7.13e-05	0.277	AAAAAAAAAAAAAAGACACCGGAAGA
ENSMUSG00000109122	A230103L15Rik	1847	1872	+	-1.93233	1.97e-05	0.178	CAAAAAAAAAAAAAAGAAAGAAAGAA
ENSMUSG00000114491	A230103O09Rik	627	652	+	5.04511	2.32e-06	0.121	TAACAAGGTTGAAAAACCCTGAGGTA
ENSMUSG00000027157	A26c3	1100	1125	+	-6.32331	7.11e-05	0.288	AAATCAAATGAGAATGCATGCAAGTT
ENSMUSG00000030111	A2m	1983	2008	+	-5.24812	5.46e-05	0.266	ATCAACAGGAAGAAGACACTAATGGC
ENSMUSG00000030111	A2m	4240	4265	+	-7.44361	9.1e-05	0.28	ACCAACAGTGAAAATGCTTGAAAGAT
ENSMUSG00000047228	A2ml1	4488	4513	+	-3.44361	3.2e-05	0.232	AAAAGAAAAAAAAAAGTATGAGACTA
ENSMUSG00000052479	A330008L17Rik	2876	2901	+	-4.54135	4.52e-05	0.266	AACAAAATAAACTAAACTCAAATATG
ENSMUSG00000052479	A330008L17Rik	1025	1050	+	-5.07519	5.21e-05	0.276	AAGAAAAGAAAAGAAAAATTTAGATG
ENSMUSG00000052479	A330008L17Rik	1026	1051	+	-5.66165	6.09e-05	0.284	AGAAAAGAAAAGAAAAATTTAGATGC
ENSMUSG00000052479	A330008L17Rik	370	395	+	-6.94737	8.13e-05	0.29	GAAAGAAGAAAGAAATCCACCAATTG
ENSMUSG00000097591	A330032B11Rik	709	734	+	3.26316	4.36e-06	0.148	AAATAAGGTTTGAAAAAATTAAAGTT
ENSMUSG00000086213	A330040F15Rik	1879	1904	+	-7.50376	9.22e-05	0.28	AAAACTAGTAAAAAAAAAATAAAGGA
ENSMUSG00000087466	A330041J22Rik	1626	1651	+	-6.22556	6.94e-05	0.288	AAAAAACACAAAAACTTACTAAAGTT
ENSMUSG00000111994	A330049N07Rik	259	284	+	-1.87218	1.94e-05	0.185	CTAAAGGCAGAGAAAGCCCTGAACAG
ENSMUSG00000106735	A330058E17Rik	3863	3888	+	1.45113	7.98e-06	0.148	AAAGAAAGAAAGAAAGAAAGAAAGAA
ENSMUSG00000106735	A330058E17Rik	3859	3884	+	-4.58647	4.56e-05	0.253	GGAAAAAGAAAGAAAGAAAGAAAGAA
ENSMUSG00000106735	A330058E17Rik	411	436	+	-2.35338	2.26e-05	0.19	AAAAAGGAAAGAGAGACAAGGAAGGC
ENSMUSG00000113186	A330076C08Rik	445	470	+	-2.3985	2.29e-05	0.19	AAAATAAGGAGGAATACTTTAATGGA
ENSMUSG00000113186	A330076C08Rik	2718	2743	+	-7.75188	9.76e-05	0.282	CAAAAAGGAAGAGGGGAAATTAAGTG
ENSMUSG00000109321	A330076H08Rik	646	671	+	-2.93233	2.72e-05	0.215	ATATAAAGGAACACAACAGTGAACTG
ENSMUSG00000109321	A330076H08Rik	973	998	+	-6.56391	7.49e-05	0.288	TATACAGATAGGACTTCTCAGAAGTG
ENSMUSG00000109321	A330076H08Rik	2279	2304	+	-7.24812	8.73e-05	0.291	TAGAAAGTTTAGAAAATGTTTAAGTG
ENSMUSG00000114210	A330084C13Rik	1180	1205	+	-6.57895	7.51e-05	0.288	CAAAAAAAAAAAAAAACAAAAAGGAA
ENSMUSG00000114210	A330084C13Rik	1178	1203	+	-2.7594	2.55e-05	0.209	CTCAAAAAAAAAAAAAAACAAAAAGG
ENSMUSG00000114210	A330084C13Rik	1187	1212	+	-6.96241	8.15e-05	0.29	AAAAAAAAACAAAAAGGAAGGCCGTT
ENSMUSG00000114210	A330084C13Rik	1183	1208	+	0.0300752	1.17e-05	0.17	AAAAAAAAAAAAACAAAAAGGAAGGC
ENSMUSG00000114210	A330084C13Rik	2678	2703	+	-4.7218	4.76e-05	0.271	AAAAAGAAAAGAAAAAGGCTGACTTA
ENSMUSG00000098284	A330093E20Rik	940	965	+	-5.78195	6.25e-05	0.272	AAGGAGGAAAAAATAACATTAAGATG
ENSMUSG00000098284	A330093E20Rik	2105	2130	+	-3.07519	2.86e-05	0.21	AAAAAAACAGATAAATCTTGTAAATG
ENSMUSG00000097603	A430010J10Rik	343	368	+	-2.48872	2.35e-05	0.192	AAAAAAAAAAAAAAAAAAGGAACCTC
ENSMUSG00000097603	A430010J10Rik	2306	2331	+	-2.60902	2.44e-05	0.195	AAAAATAGAAAAGAAACAAACAAGAG
ENSMUSG00000097603	A430010J10Rik	339	364	+	-7.42857	9.08e-05	0.28	AAAAAAAAAAAAAAAAAAAAAAGGAA
ENSMUSG00000097603	A430010J10Rik	1732	1757	+	-4.09023	3.94e-05	0.243	AAAATAAAAAGAAGTTCATTGAGGTA
ENSMUSG00000097603	A430010J10Rik	338	363	+	-0.81203	1.45e-05	0.162	AAAAAAAAAAAAAAAAAAAAAAAGGA
ENSMUSG00000097603	A430010J10Rik	337	362	+	-0.81203	1.45e-05	0.162	AAAAAAAAAAAAAAAAAAAAAAAAGG
ENSMUSG00000097603	A430010J10Rik	2986	3011	+	10.5714	3.61e-07	0.0995	CAAACAAGTGGGAAAAGATGGAAGTG
ENSMUSG00000097603	A430010J10Rik	336	361	+	-0.81203	1.45e-05	0.162	AAAAAAAAAAAAAAAAAAAAAAAAAG
ENSMUSG00000097603	A430010J10Rik	351	376	+	-2.58647	2.42e-05	0.195	AAAAAAAAAAGGAACCTCCTCCAGTC
ENSMUSG00000097603	A430010J10Rik	1842	1867	+	-7.59398	9.38e-05	0.28	AAGAGAAGATGAGAGACCTTTTAGTG
ENSMUSG00000097603	A430010J10Rik	342	367	+	-0.691729	1.41e-05	0.162	AAAAAAAAAAAAAAAAAAAGGAACCT
ENSMUSG00000117429	A430019L02Rik	3225	3250	+	2.93985	4.95e-06	0.148	AGAAAAAGGAAGAAAAAAGTAAATTG
ENSMUSG00000112417	A430028G04Rik	1439	1464	+	1.34586	8.26e-06	0.159	AGAAAAGAAGAGAAAGAATGAAAGAA
ENSMUSG00000103594	A430034D21Rik	928	953	+	-7.69173	9.6e-05	0.292	AAAAAAAAAAAAAAAGGACCCCATTT
ENSMUSG00000103594	A430034D21Rik	924	949	+	-7.30827	8.86e-05	0.291	AAAAAAAAAAAAAAAAAAAGGACCCC
ENSMUSG00000087305	A430035B10Rik	1025	1050	+	-1.81955	1.9e-05	0.176	GAAAAAAATGGATAAAGTCTAAAATG
ENSMUSG00000090564	A430057M04Rik	1883	1908	+	-7.30075	8.84e-05	0.28	CACAAAGCTGGGAAAGGGTGGAGGTT
ENSMUSG00000104859	A430072C10Rik	1923	1948	+	-3.99248	3.83e-05	0.241	ATGAAAGGGAAAAGAAGTTTCAAGTA
ENSMUSG00000104859	A430072C10Rik	1622	1647	+	-5.08271	5.23e-05	0.264	AAAAAAAAGAAGAATATTCTGTCCTG
ENSMUSG00000116220	A430088P11Rik	253	278	+	-5.27068	5.49e-05	0.279	CAAAAAACTAAACCAACCCAAAAGAG
ENSMUSG00000067577	A430093F15Rik	1000	1025	+	-4.61654	4.61e-05	0.267	TTAAAATGAAGGAAAGGTTGAACTTA
ENSMUSG00000086851	A430108G06Rik	351	376	+	-4.56391	4.54e-05	0.266	AAAAAAAGTGAAAATGACCAGCAGAG
ENSMUSG00000102415	A430110C17Rik	3324	3349	+	-5.23308	5.44e-05	0.266	AGAAAAAGTAAATAAAAACTGTTGGG
ENSMUSG00000102415	A430110C17Rik	361	386	+	-4.73684	4.78e-05	0.259	AAACAAAAATAACAAACCATGAAGCT
ENSMUSG00000102415	A430110C17Rik	362	387	+	-1.41353	1.71e-05	0.17	AACAAAAATAACAAACCATGAAGCTT
ENSMUSG00000102415	A430110C17Rik	1126	1151	+	-5.48872	5.85e-05	0.272	AACAACAACAACAATAGTTGGAATTG
ENSMUSG00000054135	A430110L20Rik	1371	1396	+	5.11278	2.28e-06	0.123	AATAAAAACAGTATCACTTGGAAGTG
ENSMUSG00000047878	A4galt	409	434	+	-6.7594	7.77e-05	0.288	ACCAAAGAGAGTATAGCCTGCCAGTA
ENSMUSG00000047878	A4galt	2018	2043	+	6.61654	1.46e-06	0.114	AAAAAAGGAAAAAGAGTTTTAAACTC
ENSMUSG00000047878	A4galt	1120	1145	+	-0.706767	1.41e-05	0.17	AGAACTGGAAGAAATACTTTGAAGAC
ENSMUSG00000114452	A530001N23Rik	2484	2509	+	-5.33083	5.58e-05	0.268	ACCAAAAAAAAAAAAGCCCAGGACCA
ENSMUSG00000097124	A530020G20Rik	176	201	+	0.428571	1.06e-05	0.161	AGAAAAGCAAGAGAAACAGTTAGGTG
ENSMUSG00000097124	A530020G20Rik	1890	1915	+	-4.09774	3.95e-05	0.243	ATATACAGAAGGAAAACTTAAAACAC
ENSMUSG00000097124	A530020G20Rik	1712	1737	+	-1.34586	1.67e-05	0.168	GACACAAGTCGTAACACTTAGAAGTG
ENSMUSG00000053528	A530021J07Rik	763	788	+	-7.63158	9.49e-05	0.292	GCAAGAAGAACAAAACCCTTGAAGAT
ENSMUSG00000105160	A530030E21Rik	130	155	+	-5.16541	5.32e-05	0.264	AAAGAAAGAAAGAAAGAAAGAGAGAA
ENSMUSG00000105160	A530030E21Rik	138	163	+	-4.44361	4.36e-05	0.25	AAAGAAAGAAAGAGAGAAAGAGAGAG
ENSMUSG00000105160	A530030E21Rik	110	135	+	-5.16541	5.32e-05	0.264	AAACATAGAAAGAAAGAAAGAAAGAA
ENSMUSG00000105160	A530030E21Rik	177	202	+	-0.240602	1.24e-05	0.162	GAAAAAAGAAAAAAAGAAAGAAAGGA
ENSMUSG00000105160	A530030E21Rik	173	198	+	-6.58647	7.52e-05	0.277	GAAAGAAAAAAGAAAAAAAGAAAGAA
ENSMUSG00000105160	A530030E21Rik	186	211	+	0.894737	9.41e-06	0.157	AAAAAAGAAAGAAAGGAACTAAGGAA
ENSMUSG00000105160	A530030E21Rik	122	147	+	1.45113	7.98e-06	0.148	AAAGAAAGAAAGAAAGAAAGAAAGAA
ENSMUSG00000105160	A530030E21Rik	114	139	+	0.368421	1.08e-05	0.161	ATAGAAAGAAAGAAAGAAAGAAAGAA
ENSMUSG00000105160	A530030E21Rik	181	206	+	0.62406	1e-05	0.157	AAAGAAAAAAAGAAAGAAAGGAACTA
ENSMUSG00000105160	A530030E21Rik	126	151	+	8.78947	7.41e-07	0.114	AAAGAAAGAAAGAAAGAAAGAAAGAG
ENSMUSG00000105160	A530030E21Rik	1283	1308	+	-6.08271	6.7e-05	0.273	TAAAGCAATAAAAAAACCTGTATGAG
ENSMUSG00000105160	A530030E21Rik	185	210	+	-2.7594	2.55e-05	0.198	AAAAAAAGAAAGAAAGGAACTAAGGA
ENSMUSG00000105160	A530030E21Rik	118	143	+	1.45113	7.98e-06	0.148	AAAGAAAGAAAGAAAGAAAGAAAGAA
ENSMUSG00000105160	A530030E21Rik	134	159	+	3.72932	3.69e-06	0.144	AAAGAAAGAAAGAAAGAGAGAAAGAG
ENSMUSG00000104973	A530041M06Rik	363	388	+	-7.78195	9.85e-05	0.282	AAGAAAAGATTATTGACACAGAAGTG
ENSMUSG00000087694	A530058N18Rik	2866	2891	+	-3.20301	2.98e-05	0.225	AATAAAAATCAGCGTTCCTGGAAGTG
ENSMUSG00000092201	A530058N18Rik	877	902	+	-0.390977	1.3e-05	0.162	AACATAGGAAGGAAGACACTGGAACC
ENSMUSG00000113290	A530058O07Rik	1598	1623	+	-4.3609	4.25e-05	0.249	TAAAAAAAAAAGATAGCTGTGTGCTG
ENSMUSG00000114531	A530065N20Rik	2272	2297	+	-5.39098	5.69e-05	0.27	AAAAAATCCAGGAAAACTCACAAAGG
ENSMUSG00000086124	A530076I17Rik	949	974	+	-6.92481	8.09e-05	0.278	AACTAAGAAATCACAAGGCTGGAGTG
ENSMUSG00000097322	A530083I20Rik	297	322	+	-7.71429	9.64e-05	0.281	AAAGAAAATGAGGCTGCATTAAAGTA
ENSMUSG00000106024	A530083M17Rik	2574	2599	+	-2.62406	2.44e-05	0.205	AAAGAAGGAAAGAAATGAAGAAAAGG
ENSMUSG00000106024	A530083M17Rik	3288	3313	+	-5.16541	5.32e-05	0.276	GAAGAAAGAAAGAAAGAAAGAAAGAA
ENSMUSG00000106024	A530083M17Rik	3312	3337	+	1.45113	7.98e-06	0.157	AAAGAAAGAAAGAAAGAAAGAAAGAA
ENSMUSG00000106024	A530083M17Rik	2570	2595	+	5	2.36e-06	0.121	AAAGAAAGAAGGAAAGAAATGAAGAA
ENSMUSG00000106024	A530083M17Rik	3316	3341	+	1.45113	7.98e-06	0.157	AAAGAAAGAAAGAAAGAAAGAAAGAA
ENSMUSG00000106024	A530083M17Rik	2562	2587	+	3.14286	4.55e-06	0.157	AAAGAAGGAAAGAAAGAAGGAAAGAA
ENSMUSG00000106024	A530083M17Rik	3292	3317	+	1.45113	7.98e-06	0.157	AAAGAAAGAAAGAAAGAAAGAAAGAA
ENSMUSG00000106024	A530083M17Rik	827	852	+	-0.383459	1.29e-05	0.17	AAAGAAAATAAATAACCATTTAAGTT
ENSMUSG00000106024	A530083M17Rik	3308	3333	+	1.45113	7.98e-06	0.157	AAAGAAAGAAAGAAAGAAAGAAAGAA
ENSMUSG00000106024	A530083M17Rik	3300	3325	+	1.45113	7.98e-06	0.157	AAAGAAAGAAAGAAAGAAAGAAAGAA
ENSMUSG00000106024	A530083M17Rik	3320	3345	+	8.78947	7.41e-07	0.114	AAAGAAAGAAAGAAAGAAAGAAAGAG
ENSMUSG00000106024	A530083M17Rik	3296	3321	+	1.45113	7.98e-06	0.157	AAAGAAAGAAAGAAAGAAAGAAAGAA
ENSMUSG00000106024	A530083M17Rik	3304	3329	+	1.45113	7.98e-06	0.157	AAAGAAAGAAAGAAAGAAAGAAAGAA
ENSMUSG00000106024	A530083M17Rik	3324	3349	+	2.17293	6.4e-06	0.157	AAAGAAAGAAAGAAAGAAAGAGAGAG
ENSMUSG00000117872	A530088E08Rik	1719	1744	+	3.14286	4.55e-06	0.157	AAAGAAGGAAAGAAAGTAAGAAAGAA
ENSMUSG00000117872	A530088E08Rik	1727	1752	+	-6.24812	6.97e-05	0.288	AAAGAAAGTAAGAAAGAAAGAGAGAA
ENSMUSG00000117872	A530088E08Rik	1689	1714	+	-6.81203	7.88e-05	0.288	ATCAAAGAATAAAAAAACTAAAGAAG
ENSMUSG00000117872	A530088E08Rik	1739	1764	+	2.17293	6.4e-06	0.157	AAAGAAAGAGAGAAAGAAAGAAAGAG
ENSMUSG00000117872	A530088E08Rik	1711	1736	+	-5.27068	5.49e-05	0.279	GAAGAAAGAAAGAAGGAAAGAAAGTA
ENSMUSG00000117872	A530088E08Rik	1770	1795	+	-2.62406	2.44e-05	0.205	AAGGAAGGAAGAAAAAAAAGAAAGAA
ENSMUSG00000117872	A530088E08Rik	1774	1799	+	-6.2782	7.01e-05	0.288	AAGGAAGAAAAAAAAGAAAGAAAGAA
ENSMUSG00000117872	A530088E08Rik	1715	1740	+	-1.91729	1.96e-05	0.186	AAAGAAAGAAGGAAAGAAAGTAAGAA
ENSMUSG00000117872	A530088E08Rik	1707	1732	+	-5.16541	5.32e-05	0.276	TAAAGAAGAAAGAAAGAAGGAAAGAA
ENSMUSG00000117872	A530088E08Rik	1723	1748	+	-3.86466	3.68e-05	0.248	AAGGAAAGAAAGTAAGAAAGAAAGAG
ENSMUSG00000117872	A530088E08Rik	1778	1803	+	0.338346	1.09e-05	0.17	AAGAAAAAAAAGAAAGAAAGAAAGAA
ENSMUSG00000110498	A630001O12Rik	1504	1529	+	-4.66165	4.69e-05	0.256	TAAAAAATGAAGACAGCATGAACATG
ENSMUSG00000109056	A630009H07Rik	837	862	+	-6.70677	7.7e-05	0.288	TGCAAAAGGAGGAGATGTTGGCAGTG
ENSMUSG00000075395	A630010A05Rik	2256	2281	+	-5.69173	6.13e-05	0.272	ATGAACAATTTGAAAATTCTGAAGTT
ENSMUSG00000075395	A630010A05Rik	1618	1643	+	-7.42857	9.08e-05	0.28	AAAAGTAAAGAAAAAATACAAAAGAG
ENSMUSG00000075395	A630010A05Rik	1321	1346	+	-7.53383	9.28e-05	0.28	AGAGAAAAAGAAGAAACATGAAAGAA
ENSMUSG00000075395	A630010A05Rik	1630	1655	+	-4.39098	4.3e-05	0.25	AAAATACAAAAGAGACCATGACAGTT
ENSMUSG00000055110	A630012P03Rik	1939	1964	+	-5.21805	5.42e-05	0.266	TACAAATAAAGAAATATTCTATTGTG
ENSMUSG00000114968	A630019I02Rik	2229	2254	+	-5.38346	5.68e-05	0.27	AATAAAGGAAACACTTCCTGGAGGAG
ENSMUSG00000101013	A630072M18Rik	3204	3229	+	-5.69925	6.14e-05	0.284	AAAAAAAAAAAAAAAACCTCTGTCTC
ENSMUSG00000101013	A630072M18Rik	3205	3230	+	-6.54135	7.45e-05	0.288	AAAAAAAAAAAAAAACCTCTGTCTCA
ENSMUSG00000101013	A630072M18Rik	3202	3227	+	-6.69925	7.69e-05	0.288	AAAAAAAAAAAAAAAAAACCTCTGTC
ENSMUSG00000101013	A630072M18Rik	3252	3277	+	-1.57895	1.79e-05	0.182	CAAAAAGTAAGGAAACACTTAAAATA
ENSMUSG00000101013	A630072M18Rik	3251	3276	+	-4.27068	4.15e-05	0.258	ACAAAAAGTAAGGAAACACTTAAAAT
ENSMUSG00000116673	A630089N07Rik	1067	1092	+	-0.586466	1.37e-05	0.162	AGAAACAATAAAGAAAACCCAAAGTG
ENSMUSG00000110358	A730009L09Rik	1752	1777	+	-6.18797	6.86e-05	0.275	TCAAAATGAAGAAAATCATTTGAGGG
ENSMUSG00000047828	A730018C14Rik	235	260	+	-1.93985	1.97e-05	0.186	ATCAATGGATGGAAAATTTGGCTGTT
ENSMUSG00000097924	A730020E08Rik	576	601	+	0.932331	9.32e-06	0.167	AGAAAAGGGAAGAGAGACAGGAAGAG
ENSMUSG00000097924	A730020E08Rik	1565	1590	+	-0.917293	1.48e-05	0.17	AAAAAAAAAAAAAAAAAAAAAACCTG
ENSMUSG00000097924	A730020E08Rik	1572	1597	+	1.37594	8.2e-06	0.159	AAAAAAAAAAAAAAACCTGAGAAATA
ENSMUSG00000097924	A730020E08Rik	1571	1596	+	5.23308	2.2e-06	0.12	AAAAAAAAAAAAAAAACCTGAGAAAT
ENSMUSG00000097924	A730020E08Rik	1569	1594	+	-6.59398	7.53e-05	0.288	AAAAAAAAAAAAAAAAAACCTGAGAA
ENSMUSG00000097924	A730020E08Rik	1570	1595	+	-0.413534	1.31e-05	0.17	AAAAAAAAAAAAAAAAACCTGAGAAA
ENSMUSG00000048636	A730049H05Rik	1042	1067	+	-7.07519	8.39e-05	0.291	AAACAAAGCACAAAACACTAGAAGGG
ENSMUSG00000092375	A730060N03Rik	2094	2119	+	-4.04511	3.89e-05	0.253	AAAAAAGAAAAGAAAAAAAAAAGGCT
ENSMUSG00000092375	A730060N03Rik	2098	2123	+	2.78195	5.25e-06	0.157	AAGAAAAGAAAAAAAAAAGGCTAGTG
ENSMUSG00000092375	A730060N03Rik	2093	2118	+	-5.73684	6.19e-05	0.284	AAAAAAAGAAAAGAAAAAAAAAAGGC
ENSMUSG00000102971	A730062M13Rik	874	899	+	-5.17293	5.33e-05	0.264	AACAAAACAACAAAAAACCAAAACTA
ENSMUSG00000102971	A730062M13Rik	744	769	+	-7.81203	9.9e-05	0.282	TAAAAAGAAAGGTAAATCTTGGGGGA
ENSMUSG00000112639	A730063M14Rik	82	107	+	-4.17293	4.03e-05	0.256	AAAAGAAGAAGAAGAAGAGGAAGGCG
ENSMUSG00000112639	A730063M14Rik	70	95	+	-1.66165	1.82e-05	0.182	AAAAAAAAAAAAAAAAGAAGAAGAAG
ENSMUSG00000112639	A730063M14Rik	75	100	+	-1.76692	1.88e-05	0.183	AAAAAAAAAAAGAAGAAGAAGAAGAG
ENSMUSG00000112639	A730063M14Rik	76	101	+	-6.58647	7.52e-05	0.288	AAAAAAAAAAGAAGAAGAAGAAGAGG
ENSMUSG00000112639	A730063M14Rik	172	197	+	6.13534	1.67e-06	0.114	AAAAAAAAAAAAAAAATCTTGGATTC
ENSMUSG00000112639	A730063M14Rik	173	198	+	-0.0526316	1.19e-05	0.17	AAAAAAAAAAAAAAATCTTGGATTCC
ENSMUSG00000111117	A730065G17Rik	2929	2954	+	1.10526	8.91e-06	0.156	ATGAAAAAAAGAAAAAAACCTAACTG
ENSMUSG00000111117	A730065G17Rik	2931	2956	+	1.38346	8.18e-06	0.15	GAAAAAAAGAAAAAAACCTAACTGTG
ENSMUSG00000113965	A730091E23Rik	930	955	+	-7.74436	9.74e-05	0.282	TAGAAAAAAATGAATACTTAGGAGAG
ENSMUSG00000113965	A730091E23Rik	3598	3623	+	-5.80451	6.28e-05	0.272	TAAAGAGGAGGGAAAACTCACATGTC
ENSMUSG00000113965	A730091E23Rik	2581	2606	+	-7.39098	9.01e-05	0.28	AACTCAGGTTGTCAGGCTTGGCAGTG
ENSMUSG00000100812	A730098A19Rik	873	898	+	-4.33083	4.21e-05	0.247	TTAGAAAAATGGAAAAGTTAGAACTG
ENSMUSG00000053181	A830005F24Rik	173	198	+	0.556391	1.02e-05	0.17	AACAATGGAGGAATATCAGTGATGTG
ENSMUSG00000100627	A830008E24Rik	4410	4435	+	-2.93233	2.72e-05	0.204	ATAAACAGGTAGAAGCCCTTAAAGAG
ENSMUSG00000057715	A830018L16Rik	6029	6054	+	3.03759	4.75e-06	0.157	AACAAAACAAAAAAAATGTGGAGGAG
ENSMUSG00000057715	A830018L16Rik	5699	5724	+	-1.57895	1.79e-05	0.182	TTAAAAAAACAAAAAACCTTAGAAAG
ENSMUSG00000105923	A830019L24Rik	2949	2974	+	-7.76692	9.81e-05	0.282	TTAAAGAAAAAAAAGACAGCAAAGTT
ENSMUSG00000105923	A830019L24Rik	44	69	+	-7.66917	9.56e-05	0.281	ACAAAAGAAAGAAGGAAAAAGAAGAG
ENSMUSG00000094707	A830019P07Rik	693	718	+	-7.18797	8.63e-05	0.28	ATACAAGCGAAGGAACCCTGGAAGCT
ENSMUSG00000103695	A830029E22Rik	471	496	+	-6.41353	7.24e-05	0.277	AAGAAAAAAATAAAAGAAAGAAAGAA
ENSMUSG00000103695	A830029E22Rik	475	500	+	0.488722	1.04e-05	0.159	AAAAAATAAAAGAAAGAAAGAAATTC
ENSMUSG00000103695	A830029E22Rik	467	492	+	-6.00752	6.55e-05	0.272	AGAAAAGAAAAAAATAAAAGAAAGAA
ENSMUSG00000103695	A830029E22Rik	463	488	+	-5.98496	6.53e-05	0.272	ACCAAGAAAAGAAAAAAATAAAAGAA
ENSMUSG00000103695	A830029E22Rik	484	509	+	-2.7218	2.53e-05	0.198	AAGAAAGAAAGAAATTCATCAAAACG
ENSMUSG00000091890	A830073O21Rik	2142	2167	+	-6.41353	7.24e-05	0.277	AAAAGGAAAAGAAAAATCCTATGGTT
ENSMUSG00000087143	A830082K12Rik	1269	1294	+	-3.25564	3.02e-05	0.216	AAAACAAGACGAAAGCCCTTACAGTA
ENSMUSG00000112280	A830082N09Rik	2069	2094	+	-4.54135	4.52e-05	0.266	AAGCATAAAGGAAAAACAAGATAGTG
ENSMUSG00000112280	A830082N09Rik	5624	5649	+	-5.96992	6.52e-05	0.284	AAACAGGAAAAAAAAAAAGGAGTGTG
ENSMUSG00000112280	A830082N09Rik	6487	6512	+	-3.80451	3.62e-05	0.246	ATAAAAGGGAAATAACCAATAAAGGA
ENSMUSG00000098008	A930001A20Rik	518	543	+	1.5188	7.85e-06	0.157	AAACATGGAACGAAATCCTGGACATG
ENSMUSG00000114961	A930002C04Rik	962	987	+	5.68421	1.89e-06	0.114	AAAAAATAAAGTAAAACAAGGAAGCA
ENSMUSG00000109242	A930002H02Rik	78	103	+	-1.38346	1.7e-05	0.18	AAAAAAAAAAAAAAAAACCTAGCAGG
ENSMUSG00000109242	A930002H02Rik	79	104	+	8.49624	8.32e-07	0.114	AAAAAAAAAAAAAAAACCTAGCAGGA
ENSMUSG00000109242	A930002H02Rik	77	102	+	-6.59398	7.53e-05	0.288	AAAAAAAAAAAAAAAAAACCTAGCAG
ENSMUSG00000109242	A930002H02Rik	80	105	+	-5.3985	5.69e-05	0.283	AAAAAAAAAAAAAAACCTAGCAGGAA
ENSMUSG00000105076	A930003O13Rik	2890	2915	+	-7.01504	8.25e-05	0.279	AGGAAAGAGAGGTGAAGATTGAAGTT
ENSMUSG00000105076	A930003O13Rik	2544	2569	+	-7.64662	9.52e-05	0.281	ACAAATGGGAAGAAAACAGTATATAG
ENSMUSG00000054057	A930004D18Rik	3014	3039	+	-7.38346	8.99e-05	0.28	AAGAAATAAAAAAAAAAATTAAATGA
ENSMUSG00000054057	A930004D18Rik	1413	1438	+	-5.96992	6.52e-05	0.272	GATAAACATGAAAACTCTTGAAAGTG
ENSMUSG00000054057	A930004D18Rik	3015	3040	+	-6.91729	8.07e-05	0.278	AGAAATAAAAAAAAAAATTAAATGAG
ENSMUSG00000102602	A930004J17Rik	1869	1894	+	2.72932	5.35e-06	0.148	TAAAAAAAAAGGAAAAGATGGGACCG
ENSMUSG00000054426	A930005H10Rik	961	986	+	-5.03759	5.16e-05	0.264	AAAAAAAAAAGAAAAGAAAAGAAAAT
ENSMUSG00000054426	A930005H10Rik	951	976	+	-4.18797	4.05e-05	0.245	AACAGAAGAAAAAAAAAAAAGAAAAG
ENSMUSG00000054426	A930005H10Rik	969	994	+	-5.80451	6.28e-05	0.272	AAGAAAAGAAAAGAAAATCTGACCTA
ENSMUSG00000054426	A930005H10Rik	956	981	+	-5.42857	5.73e-05	0.27	AAGAAAAAAAAAAAAGAAAAGAAAAG
ENSMUSG00000054426	A930005H10Rik	1412	1437	+	-3.2782	3.04e-05	0.217	GAAAAATGTACAAAAGATTTTGAGTG
ENSMUSG00000097855	A930007I19Rik	765	790	+	-7.63158	9.49e-05	0.292	AACAAAAACAAAAACAAGTTAAATTA
ENSMUSG00000054181	A930012O16Rik	1172	1197	+	-6.25564	6.97e-05	0.275	AAAACAAACAAAAAAGATCAGAACAG
ENSMUSG00000114414	A930014D07Rik	909	934	+	-6.79699	7.85e-05	0.288	TTAAAAGTAAAACAAAAATGAAAGCC
ENSMUSG00000113688	A930027P06Rik	1111	1136	+	-6.41353	7.24e-05	0.288	ATCTTAGGCATGCAATCATTGAAGTC
ENSMUSG00000113688	A930027P06Rik	2945	2970	+	-6.08271	6.7e-05	0.286	AAAGGAAAAAATAAAGCAATAAGTTG
ENSMUSG00000096988	A930029G22Rik	1643	1668	+	-1.2782	1.65e-05	0.177	AACACAGGAAACACAGCTTGGGCGAG
ENSMUSG00000090622	A930033H14Rik	336	361	+	-7.30075	8.84e-05	0.28	GCTCAGGAAAAGAAATCTTGGAAGGG
ENSMUSG00000090622	A930033H14Rik	2314	2339	+	-6.10526	6.73e-05	0.273	AAGAAAAAAAAAAATTACTGGAACTT
ENSMUSG00000105469	A930036I15Rik	674	699	+	3.70677	3.73e-06	0.148	AAAGTCAGAAAGAAAACACTGAAGAA
ENSMUSG00000097310	A930038B10Rik	3587	3612	+	0.781955	9.66e-06	0.157	AACTGAAGAAGGAAGACCATTAAGAG
ENSMUSG00000097310	A930038B10Rik	1140	1165	+	-6.94737	8.13e-05	0.278	ACAGAAGGAAAGCTAGACTGGAGGAG
ENSMUSG00000074357	AA386476	871	896	+	-2.24812	2.19e-05	0.188	ATGAGAAGAGAGAAAACGCCAGAGTG
ENSMUSG00000083307	AA414768	603	628	+	-7.78947	9.87e-05	0.294	AGAAGAAGAAGAAGAGGCTAGTAGCG
ENSMUSG00000113342	AA414992	1518	1543	+	-1.21805	1.61e-05	0.165	ATAAATGCAAGAAAATTGTTGAATTG
ENSMUSG00000103149	AA914427	936	961	+	1.66165	7.55e-06	0.148	AAAAAAAAAATTGAAATCTTAAACTG
ENSMUSG00000042510	AA986860	309	334	+	-7.01504	8.25e-05	0.291	AGAAGAGGCAGAAGTGCTTTGAAAAG
ENSMUSG00000036678	Aaas	1649	1674	+	-1.24812	1.63e-05	0.176	AACAGGGAAAGGACATGTTGGAGGTG
ENSMUSG00000036951	Aadacl2fm1	2109	2134	+	3.93233	3.42e-06	0.141	ACTAAAGAATAGAAAACATTAATGAG
ENSMUSG00000078507	Aadacl3	734	759	+	-4.47368	4.4e-05	0.251	ATCAACAGAATAGAAACATTCCACTG
ENSMUSG00000028593	Aadacl4fm1	1373	1398	+	-4.86466	4.95e-05	0.275	AAAATAAAAAATAAAATATAGAAGAT
ENSMUSG00000037257	Aagab	1990	2015	+	-2.96992	2.77e-05	0.217	AAAAGAGGGGAAAAGGTCTAAAAGTG
ENSMUSG00000057230	Aak1	16519	16544	+	5.47368	2.03e-06	0.118	AACAAATGAAATGAAATAATGAAGTG
ENSMUSG00000057230	Aak1	10682	10707	+	-5.95489	6.49e-05	0.272	AAAAATGGGAGGGGGGACCTGAAATG
ENSMUSG00000057230	Aak1	2803	2828	+	2.21053	6.34e-06	0.148	AAAAAAGGAAGGGGGGCCAGGCTGTG
ENSMUSG00000035642	Aamdc	488	513	+	-2.43609	2.32e-05	0.191	GTAAAAAGAGGGAAAACCATAATGGT
ENSMUSG00000025894	Aasdhppt	2719	2744	+	-7.36842	8.96e-05	0.28	TAGAAAGCATAGAAAATCTTGAAGCA
ENSMUSG00000029695	Aass	3212	3237	+	-7.36842	8.96e-05	0.291	GAAAAAAAAAAAACAACTTCACATAG
ENSMUSG00000015243	Abca1	4987	5012	+	-1.42857	1.72e-05	0.171	AGCAAATGAAGAAACTCCTGAAGCTG
ENSMUSG00000015243	Abca1	10150	10175	+	1.67669	7.52e-06	0.148	AAAAAAAACTGAAAAAAATTGTATTG
ENSMUSG00000015243	Abca1	10142	10167	+	-6.79699	7.85e-05	0.277	TTAAAAGAAAAAAAAACTGAAAAAAA
ENSMUSG00000015243	Abca1	10141	10166	+	-1.04511	1.53e-05	0.163	ATTAAAAGAAAAAAAAACTGAAAAAA
ENSMUSG00000050296	Abca12	8765	8790	+	-7.31579	8.88e-05	0.28	AAGGAAAGGGGGAAAGAACTCATGTG
ENSMUSG00000004668	Abca13	15673	15698	+	-2.21805	2.17e-05	0.195	ATAGAAGGAAATAAAAGTGGGTTGTG
ENSMUSG00000062017	Abca14	3073	3098	+	-3.92481	3.77e-05	0.251	CTAAAAAGCAAAAAATTCATGAAGTA
ENSMUSG00000062017	Abca14	4303	4328	+	-2.30827	2.23e-05	0.197	TTCAAAAGGAGGAGTGCTTTGGACTG
ENSMUSG00000051900	Abca16	2801	2826	+	-3.30827	3.07e-05	0.218	AAATAATAATGATATACCTGAAAGGG
ENSMUSG00000028125	Abca4	4363	4388	+	-0.864662	1.46e-05	0.162	AACCCAACAATGAACACCTTGAAGTA
ENSMUSG00000018800	Abca5	1174	1199	+	-7.13534	8.49e-05	0.28	TTAAAAAATCAAAACACGTGGGAGTC
ENSMUSG00000018800	Abca5	4816	4841	+	-6.79699	7.85e-05	0.277	AGGACTGGATAGAAAACCTGGAAATA
ENSMUSG00000018800	Abca5	1534	1559	+	-5.09023	5.24e-05	0.264	CAAAAAACAAAAGAAACTATAAGGAG
ENSMUSG00000018800	Abca5	2031	2056	+	-4.45865	4.37e-05	0.25	ATCAAAGATAATCAAGCGAAAAAGTT
ENSMUSG00000018800	Abca5	5256	5281	+	-1.81955	1.9e-05	0.176	AAAAAAAATGAAAGCACTTGGAAATT
ENSMUSG00000044749	Abca6	956	981	+	-7.76692	9.81e-05	0.282	AACAGTGTAAGGAGGTCATGAAAGTC
ENSMUSG00000041828	Abca8a	814	839	+	1.51128	7.87e-06	0.148	ACAAGAGAAAGGAAAAAGATGAAGGG
ENSMUSG00000020620	Abca8b	5485	5510	+	4.93233	2.4e-06	0.123	ACCAAAGGTAGGAAAGAAGAAAAGTT
ENSMUSG00000041797	Abca9	295	320	+	-3.24812	3.02e-05	0.216	AAATGAGGAAGAGACACTTGAGACTG
ENSMUSG00000040584	Abcb1a	4151	4176	+	-5.3609	5.64e-05	0.282	AACAAAAATAGATACAGCATCAAATG
ENSMUSG00000040584	Abcb1a	2127	2152	+	-4.3985	4.32e-05	0.261	ATAAGAAGAAGATCAACTCGCAAAAG
ENSMUSG00000040584	Abcb1a	4927	4952	+	-5.25564	5.47e-05	0.279	TTAAAAGAAAAAAATATCCATAATTG
ENSMUSG00000042476	Abcb4	1160	1185	+	1.15789	8.77e-06	0.155	ATCAAAAGAATATACAATTGGAAATG
ENSMUSG00000072791	Abcb5	2803	2828	+	-6.6015	7.54e-05	0.288	ACTCAACACAGAAACGCCTTGAAGAG
ENSMUSG00000031333	Abcb7	4542	4567	+	-6.94737	8.13e-05	0.278	AACAAAACTTAAATTACCTGAAAAAG
ENSMUSG00000031333	Abcb7	3355	3380	+	-4.06015	3.91e-05	0.242	GCCTAATGTAAAAAAAGACTTAAGTG
ENSMUSG00000031333	Abcb7	1466	1491	+	-2.86466	2.66e-05	0.202	ATCGAAGGACAGAAAGTCCTTAATGG
ENSMUSG00000029408	Abcb9	2508	2533	+	-3.82707	3.65e-05	0.235	AACACTGAACACAAGGCCTGACAGTG
ENSMUSG00000023088	Abcc1	4746	4771	+	-1.00752	1.52e-05	0.172	CTAAAAGGAAGCAAAATACTTAGGCG
ENSMUSG00000023088	Abcc1	5105	5130	+	-2.03008	2.04e-05	0.189	AGGAGAGAAAGAAAACCCCTAAAAAG
ENSMUSG00000036872	Abcc12	4664	4689	+	-3.10526	2.89e-05	0.222	ATCTCTGAAAAGATAGCTCAGAAGGG
ENSMUSG00000025194	Abcc2	5314	5339	+	-2.15789	2.13e-05	0.185	AAAAACAACAACAAAACCCCTAGGTG
ENSMUSG00000025194	Abcc2	1084	1109	+	-5.55639	5.93e-05	0.272	AAAAGAAGAAAAAGAAGTCTGAGGCC
ENSMUSG00000030249	Abcc9	5678	5703	+	-7.67669	9.57e-05	0.281	ACAAAAGAAAAGATCACCAAAAGGGG
ENSMUSG00000030249	Abcc9	7058	7083	+	-2.96241	2.76e-05	0.206	ATAAATGCAAACAAAACAAAAAAGTT
ENSMUSG00000031378	Abcd1	1547	1572	+	-6.59398	7.53e-05	0.288	AATGAAGGAAGAGGAGCTGGTTAGTG
ENSMUSG00000028127	Abcd3	2265	2290	+	-5.90226	6.41e-05	0.272	TTTAAAAAAAACAAAGCAACAAATTG
ENSMUSG00000028127	Abcd3	324	349	+	-5.52632	5.9e-05	0.272	ATAATGAGAAAGAAGGAAAGAAAGAG
ENSMUSG00000038762	Abcf1	128	153	+	-7.82707	9.93e-05	0.294	AAGAAAGGAAAAAAGGACAAGAAGAC
ENSMUSG00000038762	Abcf1	782	807	+	2.7218	5.36e-06	0.157	AAAAAGGAAAAGAAAAAGCTAAAGAA
ENSMUSG00000040505	Abcg5	2103	2128	+	-6.56391	7.49e-05	0.277	ATGACAGGCAGGAAAGGGTTAATGGG
ENSMUSG00000047368	Abhd17b	2029	2054	+	-7.75188	9.76e-05	0.282	ATGAAAGAAAAATAAAAAATAAACTA
ENSMUSG00000038459	Abhd17c	1924	1949	+	-7.20301	8.66e-05	0.291	AAACACAGAAGTACTACCTTGAGTTG
ENSMUSG00000037818	Abhd18	4715	4740	+	-6.4812	7.37e-05	0.288	AACAAAAAACAAAAACGTAAAGAGTG
ENSMUSG00000037818	Abhd18	4582	4607	+	-4.30075	4.18e-05	0.258	AAAAAACAAAAACCAACAACAAAGAG
ENSMUSG00000037818	Abhd18	4713	4738	+	1.61654	7.64e-06	0.157	AAAACAAAAAACAAAAACGTAAAGAG
ENSMUSG00000037818	Abhd18	4706	4731	+	-6.59398	7.53e-05	0.288	AAAAACAAAAACAAAAAACAAAAACG
ENSMUSG00000037818	Abhd18	4708	4733	+	-6.68421	7.67e-05	0.288	AAACAAAAACAAAAAACAAAAACGTA
ENSMUSG00000115963	Abhd18	4706	4731	+	-6.59398	7.53e-05	0.288	AAAAACAAAAACAAAAAACAAAAACG
ENSMUSG00000115963	Abhd18	4708	4733	+	-6.68421	7.67e-05	0.288	AAACAAAAACAAAAAACAAAAACGTA
ENSMUSG00000115963	Abhd18	4582	4607	+	-4.30075	4.18e-05	0.258	AAAAAACAAAAACCAACAACAAAGAG
ENSMUSG00000115963	Abhd18	4715	4740	+	-6.4812	7.37e-05	0.288	AACAAAAAACAAAAACGTAAAGAGTG
ENSMUSG00000115963	Abhd18	4713	4738	+	1.61654	7.64e-06	0.157	AAAACAAAAAACAAAAACGTAAAGAG
ENSMUSG00000025277	Abhd6	1342	1367	+	-6.77444	7.81e-05	0.277	AAAACAAATAAAAAAATCTAGCCATG
ENSMUSG00000026782	Abi2	2552	2577	+	-6.53383	7.44e-05	0.288	ATCTGAAGTGATTAGACTCTAAAGTG
ENSMUSG00000026782	Abi2	4119	4144	+	14.7293	8.44e-08	0.0734	AAAAAAAAAAGAAAAGACTGGACATG
ENSMUSG00000026782	Abi2	4118	4143	+	0.443609	1.06e-05	0.17	AAAAAAAAAAAGAAAAGACTGGACAT
ENSMUSG00000018381	Abi3	1581	1606	+	-4.30075	4.18e-05	0.258	TACAAAAACAAACAAACCTAGAAGGC
ENSMUSG00000035258	Abi3bp	91	116	+	2.57143	5.63e-06	0.157	AAGGTAAAAAGCCAAGCTTGAAAGTG
ENSMUSG00000035258	Abi3bp	3256	3281	+	-7.19549	8.64e-05	0.291	CAAAAATGCCACCAAGTCCTGAAGTG
ENSMUSG00000035258	Abi3bp	5160	5185	+	-5.20301	5.38e-05	0.278	AACATTAATAGAATAACATTTTAGGG
ENSMUSG00000038827	Abitram	4166	4191	+	-2.59398	2.43e-05	0.195	TACAGCAGAAGGCAAGCCCTACACTG
ENSMUSG00000026596	Abl2	4947	4972	+	-5.88722	6.39e-05	0.284	AATCACAAATAAGAAACTTTGAACTG
ENSMUSG00000026596	Abl2	3463	3488	+	-6.09774	6.72e-05	0.286	ACAGCAGAAAGGAAGTCACAGAAGTA
ENSMUSG00000025085	Ablim1	3401	3426	+	-0.631579	1.39e-05	0.162	TCCAAAGAAAGGAAAGACAAAAAGAG
ENSMUSG00000017631	Abr	152	177	+	1.45113	7.98e-06	0.157	AAAAAACAAAAAAAAAAACGCACGAG
ENSMUSG00000017631	Abr	156	181	+	5.39098	2.08e-06	0.117	AACAAAAAAAAAAACGCACGAGGGCG
ENSMUSG00000017631	Abr	154	179	+	-3.46617	3.21e-05	0.232	AAAACAAAAAAAAAAACGCACGAGGG
ENSMUSG00000042895	Abra	1488	1513	+	-1.10526	1.56e-05	0.173	AGATAAAGTAGGACAACATCGCAATG
ENSMUSG00000036880	Acaa2	685	710	+	-6.59398	7.53e-05	0.277	AGAAAGGCAAACAGACCATGCAAGTG
ENSMUSG00000020532	Acaca	877	902	+	-7.29323	8.83e-05	0.291	AACAATGGTATTGCAGCAGTGAAATG
ENSMUSG00000090150	Acad11	2689	2714	+	-5.44361	5.75e-05	0.284	ATAATAATAAATAAATCTTTAAAGAT
ENSMUSG00000031969	Acad8	2912	2937	+	-5.42857	5.73e-05	0.27	AACACTGTTACAAAAATTTTAAAGTT
ENSMUSG00000027710	Acad9	2219	2244	+	-6.25564	6.97e-05	0.275	AGAAAGAAAAAGGAAGAACCAAATTG
ENSMUSG00000027710	Acad9	1489	1514	+	-7.6391	9.5e-05	0.281	CTCGAGGATCAAAGAGCTTAAAAGTG
ENSMUSG00000026003	Acadl	1878	1903	+	-5.79699	6.27e-05	0.272	TTAAAAATAAAGTAAAACTTAAAGCA
ENSMUSG00000030861	Acadsb	4183	4208	+	0.631579	1e-05	0.157	AACAAACAAACAAAAAACTGAAATTT
ENSMUSG00000030861	Acadsb	6052	6077	+	-3.96992	3.81e-05	0.241	AGAAAAAGAAGAAAGGAAGGATGGTG
ENSMUSG00000030861	Acadsb	4182	4207	+	-4.85714	4.94e-05	0.262	AAACAAACAAACAAAAAACTGAAATT
ENSMUSG00000018574	Acadvl	1523	1548	+	-6.78195	7.82e-05	0.288	ACAAAGGAAAGGAACTCACTGGGCTG
ENSMUSG00000030607	Acan	6733	6758	+	-4.90226	5e-05	0.262	CAAAAAAAAAGAAAAATGCCAAAGCA
ENSMUSG00000001588	Acap1	285	310	+	-7.48872	9.19e-05	0.291	TTAATGGGAAGGAAGGCCCTGAGTTC
ENSMUSG00000049076	Acap2	4562	4587	+	-7.28571	8.81e-05	0.28	ATTGGACGAGGGAAAGGACTGGAGTG
ENSMUSG00000049076	Acap2	4840	4865	+	-4.7594	4.82e-05	0.26	AATAAGAATAGAGGCGCTCTGAAGGG
ENSMUSG00000049076	Acap2	5817	5842	+	2.25564	6.22e-06	0.148	ATTAATAAAAGGAAAATCTTAGAGAG
ENSMUSG00000023832	Acat2	1828	1853	+	-2.11278	2.1e-05	0.192	ATCAAATCAAGACCAATCCTGTAGTG
ENSMUSG00000026499	Acbd3	2624	2649	+	-1.78947	1.88e-05	0.183	ATAATAAAAATAAACACTTTAAAATA
ENSMUSG00000026499	Acbd3	955	980	+	-7.61654	9.44e-05	0.292	GACAAAAGAGCCAATACCTTTAACTG
ENSMUSG00000026781	Acbd5	3736	3761	+	-5.57895	5.97e-05	0.284	ATAAAAGGTTAATGAGAAATGAAATG
ENSMUSG00000026781	Acbd5	2153	2178	+	-2.59398	2.43e-05	0.205	CAAGAAAGAATGCAAAAACAAAAGTG
ENSMUSG00000026781	Acbd5	3347	3372	+	-3.55639	3.32e-05	0.236	TTAAAAGGAAGAAAAAAAAGCAAATA
ENSMUSG00000026781	Acbd5	1283	1308	+	-5.85714	6.35e-05	0.284	AAAAGGCGAAGTGAAACACGGAGGAG
ENSMUSG00000026781	Acbd5	1737	1762	+	-4.97744	5.09e-05	0.276	CAAAGAAGGAGAAGAAAACTAAATTG
ENSMUSG00000026781	Acbd5	3356	3381	+	-3.56391	3.33e-05	0.236	AGAAAAAAAAGCAAATAACTGAATTA
ENSMUSG00000026781	Acbd5	3351	3376	+	-3.12782	2.91e-05	0.223	AAGGAAGAAAAAAAAGCAAATAACTG
ENSMUSG00000033701	Acbd6	906	931	+	-7.65414	9.54e-05	0.292	AGAGAAGAAGGGAAAAGAAGGCAGTA
ENSMUSG00000033701	Acbd6	2287	2312	+	-5.01504	5.14e-05	0.276	AAACAAAAAAGAAGAAAAGAAAAGAG
ENSMUSG00000033701	Acbd6	2282	2307	+	-7.1203	8.46e-05	0.291	AAAAAAAACAAAAAAGAAGAAAAGAA
ENSMUSG00000033701	Acbd6	2294	2319	+	-4.04511	3.89e-05	0.253	AAAGAAGAAAAGAAAAGAGAAAAGAA
ENSMUSG00000033701	Acbd6	2305	2330	+	-7.27068	8.77e-05	0.291	GAAAAGAGAAAAGAAAAATGAAAGAA
ENSMUSG00000033701	Acbd6	2299	2324	+	-3.57143	3.34e-05	0.236	AGAAAAGAAAAGAGAAAAGAAAAATG
ENSMUSG00000045019	Acer1	2404	2429	+	-5.5188	5.89e-05	0.272	ACATAAAATAAAATAACCCACAAATG
ENSMUSG00000038007	Acer2	2450	2475	+	-6.98496	8.18e-05	0.278	TTACAAGGCAGGAATACTTGGTTTTG
ENSMUSG00000030760	Acer3	2416	2441	+	-3.7218	3.51e-05	0.241	AAGAAAGAAAAATATTCCCCAAAATG
ENSMUSG00000030760	Acer3	7988	8013	+	-7.08271	8.41e-05	0.291	ACCAAAGGAAGTCAGGACTGGAACTC
ENSMUSG00000030760	Acer3	4069	4094	+	-7.63158	9.49e-05	0.292	AGCAAAAAAAAAAAAAAATTTTAATA
ENSMUSG00000030760	Acer3	6497	6522	+	-7.08271	8.41e-05	0.291	ACCAAAGGAAGTCAGGACTGGAACTC
ENSMUSG00000030760	Acer3	3406	3431	+	-4.18797	4.05e-05	0.256	ATTAAAGAGAAGGAAGTATGGGATTG
ENSMUSG00000030760	Acer3	3888	3913	+	-4.92481	5.03e-05	0.276	AAAAAATGAAATAAAATTTTAATATT
ENSMUSG00000030760	Acer3	5146	5171	+	-2.82707	2.63e-05	0.213	TGCTAAGAAAAATACACAATGAAGTG
ENSMUSG00000037872	Ackr1	684	709	+	-7.3985	9.02e-05	0.291	TCCAGAGACATGGAAGCTTTGAAGTA
ENSMUSG00000044337	Ackr3	2605	2630	+	-7.50376	9.22e-05	0.291	AAAAAAAAAAAAAAAGGCTTTGGATC
ENSMUSG00000044337	Ackr3	2606	2631	+	-0.736842	1.42e-05	0.17	AAAAAAAAAAAAAAGGCTTTGGATCC
ENSMUSG00000079355	Ackr4	2313	2338	+	-6.57143	7.5e-05	0.288	ATTTAAAGTAACAAAAGCTGAAGGTC
ENSMUSG00000020917	Acly	4222	4247	+	-5.61654	6.04e-05	0.272	AACGCAAAGCAAAAAGCTGTGAAATG
ENSMUSG00000026348	Acmsd	190	215	+	-7.04511	8.33e-05	0.28	GATAAAAGATGGGAAGCTCTTCAGAG
ENSMUSG00000028405	Aco1	934	959	+	-5.06015	5.19e-05	0.276	AAAGAAATAAAGAACGATTTGAATTT
ENSMUSG00000072949	Acot1	11	36	+	0.781955	9.66e-06	0.157	AACAATGTAAGGCACACACTTAAGAG
ENSMUSG00000047565	Acot10	339	364	+	-7.45865	9.13e-05	0.28	AAATAAGGGATAGTTACATTGAAGTT
ENSMUSG00000047565	Acot10	1495	1520	+	-7.16541	8.57e-05	0.28	ATAATAAAAAATAAATAAATAAAATG
ENSMUSG00000021226	Acot2	2099	2124	+	-7.40602	9.03e-05	0.291	AAAAAAAAAAAAAAAACAGAATTCTT
ENSMUSG00000021226	Acot2	2092	2117	+	-7.42857	9.08e-05	0.291	CAAAAAAAAAAAAAAAAAAAAAACAG
ENSMUSG00000021226	Acot2	2094	2119	+	-7.42857	9.08e-05	0.291	AAAAAAAAAAAAAAAAAAAAACAGAA
ENSMUSG00000021226	Acot2	2097	2122	+	5.94737	1.77e-06	0.114	AAAAAAAAAAAAAAAAAACAGAATTC
ENSMUSG00000021226	Acot2	2106	2131	+	-4.33083	4.21e-05	0.258	AAAAAAAAACAGAATTCTTTTATGTC
ENSMUSG00000021228	Acot3	296	321	+	-7.7218	9.66e-05	0.293	GAAAATTCAAGGTCAACTTGAGAGTG
ENSMUSG00000052392	Acot4	3834	3859	+	-7.30075	8.84e-05	0.291	AAAAACAAAAAAAAAACAAAAAACAA
ENSMUSG00000052392	Acot4	2243	2268	+	-3.97744	3.82e-05	0.252	AACAAAGGAAAAGAAACTTTTAGAAC
ENSMUSG00000052392	Acot4	3841	3866	+	-7.30075	8.84e-05	0.291	AAAAAAAAACAAAAAACAAAAAACCC
ENSMUSG00000043487	Acot6	3108	3133	+	5.66165	1.9e-06	0.114	CTCTTAGGAAGGAAAACATTTAATTG
ENSMUSG00000027380	Acoxl	2468	2493	+	1.6391	7.6e-06	0.148	AAAAAAAAAATCAAAACATAAAAATC
ENSMUSG00000044573	Acp1	793	818	+	0.496241	1.04e-05	0.17	AAACAAAAACAAAAACCCAGAAAGTA
ENSMUSG00000044573	Acp1	792	817	+	-3.93985	3.78e-05	0.251	AAAACAAAAACAAAAACCCAGAAAGT
ENSMUSG00000044573	Acp1	2998	3023	+	-7.64662	9.52e-05	0.292	GAAAATGCAAAGGAATTATGGAAGAG
ENSMUSG00000044573	Acp1	1121	1146	+	-7.21053	8.67e-05	0.291	AACAAAAATAACAACGGATGGGAGCA
ENSMUSG00000044573	Acp1	778	803	+	-7.32331	8.89e-05	0.291	AACAAAAGAAAACAAAAACAAAAACA
ENSMUSG00000002103	Acp2	3702	3727	+	-3.58647	3.35e-05	0.224	AAAAAAAAAACAAAAATGCCCAAGTT
ENSMUSG00000002103	Acp2	3890	3915	+	-6.13534	6.76e-05	0.273	AAAAAAAAAGAGAGAGAAAGAGAGAG
ENSMUSG00000002103	Acp2	3696	3721	+	-6.57895	7.51e-05	0.277	CAAAAAAAAAAAAAAACAAAAATGCC
ENSMUSG00000002103	Acp2	3703	3728	+	-6.84211	7.91e-05	0.277	AAAAAAAAACAAAAATGCCCAAGTTG
ENSMUSG00000002103	Acp2	3694	3719	+	-1.20301	1.6e-05	0.165	TGCAAAAAAAAAAAAAAACAAAAATG
ENSMUSG00000028093	Acp6	300	325	+	-6.54135	7.45e-05	0.288	AAAAAAAAAAAACTTAACTGGATGTA
ENSMUSG00000028093	Acp6	296	321	+	-7.36842	8.96e-05	0.291	TAAAAAAAAAAAAAAACTTAACTGGA
ENSMUSG00000028093	Acp6	294	319	+	-1.27068	1.64e-05	0.177	CTTAAAAAAAAAAAAAAACTTAACTG
ENSMUSG00000028093	Acp6	295	320	+	-2.42857	2.31e-05	0.201	TTAAAAAAAAAAAAAAACTTAACTGG
ENSMUSG00000032110	Acrv1	946	971	+	-1.19549	1.6e-05	0.174	AAAAAAAGAAAGGAAGGGAGGGAGGG
ENSMUSG00000032110	Acrv1	2184	2209	+	-3.28571	3.05e-05	0.228	GACTCAGAAAAGAGAACATGGTAGTC
ENSMUSG00000032110	Acrv1	1884	1909	+	-6.27068	7e-05	0.288	ACCAAAGGAAGGAGGGAAGGGAAGGA
ENSMUSG00000032110	Acrv1	951	976	+	-6.12782	6.75e-05	0.286	AAGAAAGGAAGGGAGGGAGGGAAGGA
ENSMUSG00000032110	Acrv1	710	735	+	-0.744361	1.42e-05	0.17	GAGAAGGAGAGAAAAGCAGGGAAGGG
ENSMUSG00000032110	Acrv1	947	972	+	-1.78195	1.88e-05	0.183	AAAAAAGAAAGGAAGGGAGGGAGGGA
ENSMUSG00000018796	Acsl1	5091	5116	+	-7.30827	8.86e-05	0.291	ATCAAAAGTGAGAAGAAAAGAATGTA
ENSMUSG00000018796	Acsl1	1435	1460	+	-0.533835	1.35e-05	0.17	ATTTTAGAAAAAAAAGACTTAAAATG
ENSMUSG00000031278	Acsl4	828	853	+	3.26316	4.36e-06	0.148	ATAAATGGATAAACTATCTTGAAGTG
ENSMUSG00000024981	Acsl5	527	552	+	6.15789	1.67e-06	0.114	GGAAAAAAAAGCCAAACCAGGAAGTG
ENSMUSG00000024981	Acsl5	4054	4079	+	-6.69173	7.68e-05	0.288	AACAAAGGAAAAGCAGGACTAAGCTC
ENSMUSG00000047026	Acsm4	48	73	+	-6.2782	7.01e-05	0.288	ATCAAAAGAAGAGAAGGCAGAAAAGA
ENSMUSG00000027605	Acss2	2760	2785	+	-4.12782	3.99e-05	0.256	GATAAAGCCAGGAAAGACAGGAAGCG
ENSMUSG00000029580	Actb	1303	1328	+	-3.11278	2.9e-05	0.211	AAAAAATAAGAGACAACATTGGCATG
ENSMUSG00000029580	Actb	1298	1323	+	-6.69925	7.69e-05	0.277	AAAAAAAAAAATAAGAGACAACATTG
ENSMUSG00000087569	Actb-ps1	1494	1519	+	-3.11278	2.9e-05	0.222	AAAAAATAAGAGACAACATTGGCATG
ENSMUSG00000078129	Actl10	119	144	+	-5.93233	6.46e-05	0.284	AAAAAAGGAATCCCTACTCTTAAGAG
ENSMUSG00000070979	Actl7a	365	390	+	-3.57143	3.34e-05	0.236	AACAACAGTGGGCAAGCCCTACATGG
ENSMUSG00000015143	Actn1	3205	3230	+	-7.40602	9.03e-05	0.291	GAAAAAAAAAAACAAACAAAAAACTA
ENSMUSG00000015143	Actn1	3161	3186	+	-6.05263	6.63e-05	0.286	AAAAAGGATAAAAAAAAAGTTACGTT
ENSMUSG00000015143	Actn1	3663	3688	+	-2.78195	2.57e-05	0.21	ATTAAAGATAGGACAAACTTGGAGAT
ENSMUSG00000054808	Actn4	3481	3506	+	-0.37594	1.29e-05	0.162	AAAAAGGAAAAAAAAAACTTAAAAAA
ENSMUSG00000054808	Actn4	3502	3527	+	-6.66917	7.65e-05	0.277	AAAAAAAAAAGAAAACTTTAAAAACT
ENSMUSG00000054808	Actn4	3476	3501	+	-4.87218	4.96e-05	0.262	AAAAAAAAAAGGAAAAAAAAAACTTA
ENSMUSG00000054808	Actn4	3501	3526	+	12.7669	1.61e-07	0.0753	AAAAAAAAAAAGAAAACTTTAAAAAC
ENSMUSG00000054808	Actn4	488	513	+	-1.89474	1.95e-05	0.177	AACAATGTAAACAAAGCCCTGGACTT
ENSMUSG00000054808	Actn4	3475	3500	+	-6.56391	7.49e-05	0.277	AAAAAAAAAAAGGAAAAAAAAAACTT
ENSMUSG00000054808	Actn4	3480	3505	+	2	6.82e-06	0.148	AAAAAAGGAAAAAAAAAACTTAAAAA
ENSMUSG00000021076	Actr10	2642	2667	+	-3.70677	3.5e-05	0.229	AATAAAAGTAGGAAAAGAAGAACCCG
ENSMUSG00000020152	Actr2	3329	3354	+	-5.31579	5.55e-05	0.267	TTCAAAAATAAAAAAAATTTAAAAAA
ENSMUSG00000020152	Actr2	3080	3105	+	-4.8797	4.97e-05	0.262	AAACAAGAAAGAATAGGATGGAATCT
ENSMUSG00000020152	Actr2	3067	3092	+	-0.360902	1.29e-05	0.162	AACAAAGGGGTGAAAACAAGAAAGAA
ENSMUSG00000026341	Actr3	1856	1881	+	-3.42105	3.18e-05	0.22	AAAAAAGTCAAAGAAAAACTGTAGTA
ENSMUSG00000082319	Actr3-ps	1639	1664	+	-3.42105	3.18e-05	0.22	AAAAAAGTCAAAGAAAAACTGTAGTA
ENSMUSG00000037737	Actrt3	1213	1238	+	-7.24812	8.73e-05	0.28	ATGAAAAATAAGAATGCTTTGAGTGT
ENSMUSG00000026834	Acvr1c	6234	6259	+	-5.39098	5.69e-05	0.27	GAGATAGGCAGAAAAGCCATGAAGCA
ENSMUSG00000026834	Acvr1c	6202	6227	+	-6.06015	6.65e-05	0.273	ATAGACAAAGCAAAAACCTAAAAGTT
ENSMUSG00000026834	Acvr1c	5508	5533	+	-3.83459	3.66e-05	0.235	ATAGATGGACAGAAAGAAAGAAAGAG
ENSMUSG00000026834	Acvr1c	5528	5553	+	-5.16541	5.32e-05	0.264	AAAGAGAGAAAGAAAGGAAGAAAGGA
ENSMUSG00000026834	Acvr1c	5524	5549	+	-3.47368	3.22e-05	0.22	AAAGAAAGAGAGAAAGAAAGGAAGAA
ENSMUSG00000026834	Acvr1c	5489	5514	+	-2.82707	2.63e-05	0.201	AAAAAAGATAGAGAAACAGATAGATG
ENSMUSG00000026834	Acvr1c	6413	6438	+	-7.20301	8.66e-05	0.28	GAGGTAAGAAGGGAAGGAAGGAAGTG
ENSMUSG00000026834	Acvr1c	5520	5545	+	-5.16541	5.32e-05	0.264	AAAGAAAGAAAGAGAGAAAGAAAGGA
ENSMUSG00000026834	Acvr1c	2718	2743	+	-4.30075	4.18e-05	0.247	ATGACAGAAAGATAAACACGGAAAGA
ENSMUSG00000052155	Acvr2a	5005	5030	+	-6.75188	7.76e-05	0.288	AACAAAAAACAAACACCTTTGGACTT
ENSMUSG00000052155	Acvr2a	938	963	+	17.0075	3.23e-08	0.0632	TAGAAAAAAAAGACAGCCCTGAAGTG
ENSMUSG00000061393	Acvr2b	1686	1711	+	-5.73684	6.19e-05	0.284	AAAAAAAAAGGAAAAAAAAAAAAAAG
ENSMUSG00000061393	Acvr2b	1688	1713	+	-5.15789	5.32e-05	0.276	AAAAAAAGGAAAAAAAAAAAAAAGAA
ENSMUSG00000061393	Acvr2b	1685	1710	+	-4.76692	4.83e-05	0.273	AAAAAAAAAAGGAAAAAAAAAAAAAA
ENSMUSG00000061393	Acvr2b	1691	1716	+	-5.84211	6.33e-05	0.284	AAAAGGAAAAAAAAAAAAAAGAATTG
ENSMUSG00000061393	Acvr2b	1698	1723	+	-6.63158	7.58e-05	0.288	AAAAAAAAAAAAAGAATTGTGTTTTG
ENSMUSG00000000530	Acvrl1	3232	3257	+	-4.40602	4.33e-05	0.25	CAAGGACCAAGGAGAACCAGGAAGTG
ENSMUSG00000017697	Ada	1161	1186	+	-6.81955	7.89e-05	0.288	AAGAGAAGAAGGAACTTCTGGAACGG
ENSMUSG00000027259	Adal	967	992	+	-6.34586	7.15e-05	0.288	GAGAAAGGCAGGAGAGCCTGACCCTG
ENSMUSG00000027259	Adal	889	914	+	-1.8797	1.94e-05	0.185	AAAAAAAGAGGAAGCGGGTGGAAGGG
ENSMUSG00000054555	Adam12	6977	7002	+	-5.89474	6.4e-05	0.284	AAACTAGGAAGGGAAAATGTTGAGTG
ENSMUSG00000052593	Adam17	4360	4385	+	-2.3609	2.27e-05	0.19	ATGAACAGAAGTTAAGCTTGGAAAAG
ENSMUSG00000052593	Adam17	1599	1624	+	-1.68421	1.83e-05	0.174	ACCATAGAAAGTAAGGCTCAAGAGTG
ENSMUSG00000072647	Adam1a	4365	4390	+	-1.54135	1.77e-05	0.173	AGGATGAAGAGGTAAACCTGAAAGTG
ENSMUSG00000062438	Adam1b	1820	1845	+	-6.58647	7.52e-05	0.288	TAAAAAGGAAGGAGATGTTTGCCGTC
ENSMUSG00000022039	Adam2	1649	1674	+	-5.36842	5.65e-05	0.282	GAAAATAATATGTAAATACCAAAGTG
ENSMUSG00000022039	Adam2	2174	2199	+	-4.73684	4.78e-05	0.272	CTCAAGCGAAGAGCAATTTGAAAGTG
ENSMUSG00000040537	Adam22	8340	8365	+	-2.85714	2.65e-05	0.213	AACACAATACAGAAAGTGCTGAAATG
ENSMUSG00000040537	Adam22	1264	1289	+	-3.33835	3.09e-05	0.229	CTCTGACAAAAGAAAACTAGCAAGTG
ENSMUSG00000025964	Adam23	4101	4126	+	0.488722	1.04e-05	0.159	ATAAAAAAATTAATAACTTTCAAATG
ENSMUSG00000046723	Adam24	2630	2655	+	1.6391	7.6e-06	0.157	AACACAGAATAGAAAAATCTAATGAG
ENSMUSG00000071937	Adam25	2380	2405	+	-2.82707	2.63e-05	0.201	AAAACAAAGAAGATACCAATGAAGTA
ENSMUSG00000048516	Adam26a	1740	1765	+	-5.76692	6.23e-05	0.284	TAAAGCAGACGGAATCCCTTGCAGTG
ENSMUSG00000063900	Adam26b	1699	1724	+	-5.76692	6.23e-05	0.272	TAAAGCAGACGGAATCCCTTGCAGTG
ENSMUSG00000014725	Adam28	1485	1510	+	-4.8797	4.97e-05	0.275	GAAAAAAAAAAACAAACCCAGCTGTA
ENSMUSG00000014725	Adam28	1646	1671	+	-7.18797	8.63e-05	0.291	AAAAACAAACAAAAAACCCCAAACAA
ENSMUSG00000046258	Adam29	36	61	+	-7.50376	9.22e-05	0.28	ATCATAAGAAAGACAATACTAATTTA
ENSMUSG00000046258	Adam29	2381	2406	+	-6.32331	7.11e-05	0.277	GTAAAAACAAAGAAAGTTTCAAAGAA
ENSMUSG00000046258	Adam29	91	116	+	-7.77444	9.83e-05	0.282	ACCAAAGGAATACAGACCTAAAGGTT
ENSMUSG00000043468	Adam30	3281	3306	+	-3.21805	2.99e-05	0.225	AAAAAAAAAAGCAAAACCAAAAATAA
ENSMUSG00000043468	Adam30	3280	3305	+	-6.45113	7.32e-05	0.288	TAAAAAAAAAAGCAAAACCAAAAATA
ENSMUSG00000079058	Adam34	2543	2568	+	-5.24812	5.46e-05	0.279	AACAAAATAATAATAATAATAAAATG
ENSMUSG00000079058	Adam34	1093	1118	+	-5.12782	5.29e-05	0.276	ACAAGAAATAAGAAAGGTTCTAGGTG
ENSMUSG00000079058	Adam34	1756	1781	+	-5.76692	6.23e-05	0.284	TAAAGCAGACGGAATCCCTTGCAGTG
ENSMUSG00000043945	Adam6a	2400	2425	+	-4.27068	4.15e-05	0.258	GAGAATGGAAAAAAAATCTGAATGTC
ENSMUSG00000051804	Adam6b	2368	2393	+	-5.96241	6.51e-05	0.284	AATGCAAAAAAGAAAATCTGAATGTC
ENSMUSG00000022056	Adam7	598	623	+	-6.42857	7.27e-05	0.277	ATCACAAAGAAAAGTTCATTGAACTG
ENSMUSG00000022056	Adam7	2868	2893	+	1.87218	7.12e-06	0.148	AGCAAAAGCATAAAAATTTTAAAATG
ENSMUSG00000022056	Adam7	2981	3006	+	1.55639	7.75e-06	0.148	AACAAAAACAAAAAAACCCAGAAAGA
ENSMUSG00000022056	Adam7	2999	3024	+	-7.15789	8.56e-05	0.28	CAGAAAGATCAAAACAGATGACAGTG
ENSMUSG00000022056	Adam7	2982	3007	+	-3.8797	3.7e-05	0.236	ACAAAAACAAAAAAACCCAGAAAGAT
ENSMUSG00000031555	Adam9	303	328	+	-7.63158	9.49e-05	0.281	AGAGAAAGAAGGGAAGCTCTGGGGCC
ENSMUSG00000022893	Adamts1	4509	4534	+	-3.35338	3.11e-05	0.23	AAATAATAAAAGAACACTTTTGAATG
ENSMUSG00000047497	Adamts12	1002	1027	+	-7.74436	9.74e-05	0.294	GAAGACGGTAGAGTACCATGGAAGCG
ENSMUSG00000047497	Adamts12	1597	1622	+	-3.90977	3.74e-05	0.25	ATCCCCAGCAAGAAAGGCTTGAAGTC
ENSMUSG00000033453	Adamts15	3688	3713	+	-5.56391	5.94e-05	0.272	AGACCAGCTGGGGAAGCCTTGATGTG
ENSMUSG00000049538	Adamts16	4415	4440	+	-3.12782	2.91e-05	0.223	AAAAAGACCAAGAAATCAGGAAAATG
ENSMUSG00000053399	Adamts18	3432	3457	+	-0.443609	1.32e-05	0.17	ACATTAAGAAGCCAAGCCTGGAACTG
ENSMUSG00000053399	Adamts18	5538	5563	+	-6.78947	7.84e-05	0.288	AAAAAAAAAAAACATGGGTTATAGAG
ENSMUSG00000053441	Adamts19	4026	4051	+	-7.69925	9.61e-05	0.281	AAAAAAGAAATGATTTCTTTTCATTG
ENSMUSG00000053441	Adamts19	3497	3522	+	-7.66165	9.55e-05	0.281	TAAGATCACAGGAAGACACGGAAATG
ENSMUSG00000036545	Adamts2	4055	4080	+	1.00752	9.15e-06	0.167	AAAAAAAAAAGGAATGACCTAAATCT
ENSMUSG00000036545	Adamts2	4046	4071	+	-5.03759	5.16e-05	0.276	AGAAAAAGAAAAAAAAAAAGGAATGA
ENSMUSG00000036545	Adamts2	4047	4072	+	-6.58647	7.52e-05	0.288	GAAAAAGAAAAAAAAAAAGGAATGAC
ENSMUSG00000036545	Adamts2	4050	4075	+	-7.5188	9.25e-05	0.291	AAAGAAAAAAAAAAAGGAATGACCTA
ENSMUSG00000022449	Adamts20	6453	6478	+	-7.2782	8.79e-05	0.28	CACAAATGAATGACAACACTGAACCT
ENSMUSG00000022894	Adamts5	4953	4978	+	-0.81203	1.45e-05	0.17	AAAAAAAAAAAAAAAAGAAAAAAAAG
ENSMUSG00000022894	Adamts5	4958	4983	+	-4.76692	4.83e-05	0.273	AAAAAAAAAAAGAAAAAAAAGAAAAA
ENSMUSG00000022894	Adamts5	4970	4995	+	-7.69925	9.61e-05	0.292	AAAAAAAAGAAAAAGAAAAGAAAAAG
ENSMUSG00000022894	Adamts5	10431	10456	+	6.93233	1.34e-06	0.114	ATAAAAGATAATGACACCTGAAAATG
ENSMUSG00000022894	Adamts5	3780	3805	+	-7.23308	8.7e-05	0.291	AAAAAAGCAAGGGTTATACTGACGTT
ENSMUSG00000022894	Adamts5	4959	4984	+	6.64662	1.45e-06	0.114	AAAAAAAAAAGAAAAAAAAGAAAAAG
ENSMUSG00000022894	Adamts5	10483	10508	+	-7.80451	9.89e-05	0.294	AAAAAAAAAAAAAATCTTGGAAAAAG
ENSMUSG00000022894	Adamts5	4955	4980	+	-7.42857	9.08e-05	0.291	AAAAAAAAAAAAAAGAAAAAAAAGAA
ENSMUSG00000022894	Adamts5	10482	10507	+	-0.0526316	1.19e-05	0.17	CAAAAAAAAAAAAAATCTTGGAAAAA
ENSMUSG00000046169	Adamts6	5914	5939	+	-4.43609	4.36e-05	0.25	AACCAAAGAAGAAAAGCTCCATGAAG
ENSMUSG00000030022	Adamts9	5542	5567	+	-4.38346	4.29e-05	0.261	CAAGGAGGTAAAAAAACTCAACAGCG
ENSMUSG00000066113	Adamtsl1	5602	5627	+	-6.93233	8.1e-05	0.29	AAAAAAAAAAAAAAAGATGTCTAAAG
ENSMUSG00000066113	Adamtsl1	5604	5629	+	-1.74436	1.87e-05	0.183	AAAAAAAAAAAAAGATGTCTAAAGGA
ENSMUSG00000066113	Adamtsl1	5605	5630	+	-6.82707	7.9e-05	0.288	AAAAAAAAAAAAGATGTCTAAAGGAG
ENSMUSG00000066113	Adamtsl1	5881	5906	+	-4.2782	4.16e-05	0.258	GACCAAGAAAGAAGAGAACTGAGCTG
ENSMUSG00000070469	Adamtsl3	5611	5636	+	-7.5188	9.25e-05	0.291	AGCGAAGAATGGTACATCCTGAAGTC
ENSMUSG00000020709	Adap2	1635	1660	+	-7.71429	9.64e-05	0.292	AACAAACAAACCAAAAACCAGAACAG
ENSMUSG00000020709	Adap2	1760	1785	+	-2.89474	2.68e-05	0.213	AAAACAGAAACAAAAGCAAGCAAGCA
ENSMUSG00000086507	Adap2os	254	279	+	-5.26316	5.48e-05	0.266	AAAAAAAAAAAAAAAGCTGAGTCAGG
ENSMUSG00000086507	Adap2os	252	277	+	-6.30827	7.08e-05	0.276	AAAAAAAAAAAAAAAAAGCTGAGTCA
ENSMUSG00000086507	Adap2os	187	212	+	13.0376	1.46e-07	0.073	AAAAAAAAAAAAAAAAAAAAAAAGTG
ENSMUSG00000086507	Adap2os	192	217	+	14.0451	1.07e-07	0.073	AAAAAAAAAAAAAAAAAAGTGCAGTG
ENSMUSG00000086507	Adap2os	253	278	+	-1.51128	1.76e-05	0.172	AAAAAAAAAAAAAAAAGCTGAGTCAG
ENSMUSG00000086507	Adap2os	194	219	+	-0.300752	1.27e-05	0.162	AAAAAAAAAAAAAAAAGTGCAGTGTG
ENSMUSG00000086507	Adap2os	185	210	+	-0.81203	1.45e-05	0.162	AAAAAAAAAAAAAAAAAAAAAAAAAG
ENSMUSG00000027951	Adar	5881	5906	+	-5.96241	6.51e-05	0.272	TTCCTAAAAATAAAAACACTGAAGCA
ENSMUSG00000027951	Adar	644	669	+	-7.19549	8.64e-05	0.28	GGAAAAGAAGGGAAAGCTGCACAGAG
ENSMUSG00000020262	Adarb1	4497	4522	+	-5.26316	5.48e-05	0.279	TAGAAAGAAAAACACACACGATGGTG
ENSMUSG00000020262	Adarb1	4770	4795	+	-5.3985	5.69e-05	0.283	CAGAAAGGAGGGAGAGTCAGGAAGTA
ENSMUSG00000052551	Adarb2	555	580	+	-5.61654	6.04e-05	0.284	CTGAAGTGAAGGAAAACCGAAATGTG
ENSMUSG00000031949	Adat1	1400	1425	+	-7.78947	9.87e-05	0.282	AACAACAAAGAAAGAGATTGGAAGCC
ENSMUSG00000019808	Adat2	473	498	+	-7.83459	9.95e-05	0.282	AAGAAGCTTTGGAAAATATTGAAGTT
ENSMUSG00000046947	Adck2	3176	3201	+	-5.96241	6.51e-05	0.272	CAAAAGAAAAAAAAAGTCTAGATTTG
ENSMUSG00000046947	Adck2	3175	3200	+	-7.49624	9.21e-05	0.28	CCAAAAGAAAAAAAAAGTCTAGATTT
ENSMUSG00000020431	Adcy1	11801	11826	+	-6.72932	7.72e-05	0.288	AAAAAAAAAAGAAAAGAAAAAAAAAA
ENSMUSG00000020431	Adcy1	11809	11834	+	2.78195	5.25e-06	0.157	AAGAAAAGAAAAAAAAAAGGCATGTG
ENSMUSG00000020431	Adcy1	11804	11829	+	-5.73684	6.19e-05	0.284	AAAAAAAGAAAAGAAAAAAAAAAGGC
ENSMUSG00000020431	Adcy1	11805	11830	+	-4.04511	3.89e-05	0.253	AAAAAAGAAAAGAAAAAAAAAAGGCA
[truncated: 34,664 more rows]
