# Supplementary material for: Identification of 3′ UTR motifs required for mRNA localization to myelin sheaths in vivo
Source: PLoS Biol. 2021 Jan 13;19(1):e3001053. doi: 10.1371/journal.pbio.3001053 (PMC7837478; doi:10.1371/journal.pbio.3001053)
Supplement: S5 Table — FIMO, Find Individual Motif Occurrences. (XLSX) [file pbio.3001053.s005.xlsx]

## Sheet: Sheet1
Supplement Table 5 - Gene list associated with Figure 8D. Gene list contains coordinates of motif 2 found in the 5' UTRs of myelin-localized genes.
GeneID	Gene_name	chrom	Gene_start	Gene_stop	TranscriptID	FIMO_start	FIMO_stop	strand	FIMO_score	p-value	q-value	Matched_sequence
ENSMUSG00000053279	Aldh1a1	19	20492715	20643465	ENSMUST00000225313.1	140	165	+	-7.78947	9.87e-05	0.327	AGAACAGAAAGGAAGTCTCCAAAACG
ENSMUSG00000055116	Arntl	7	113207465	113314126	ENSMUST00000210238.1	347	372	+	-6.05263	6.63e-05	0.319	GAAGGAAGTTACAAAACATGAAAGTC
ENSMUSG00000084957	Bbip1	19	53929861	53944627	ENSMUST00000135402.3	303	328	+	1.68421	7.5e-06	0.193	AAAAAAAAAAGAACAATTTTCAGGCG
ENSMUSG00000084957	Bbip1	19	53929861	53944627	ENSMUST00000135402.3	302	327	+	-5.65414	6.08e-05	0.319	AAAAAAAAAAAGAACAATTTTCAGGC
ENSMUSG00000064063	BC048507	13	67863326	67863925	ENSMUST00000078471.6	22	47	+	-7.29323	8.83e-05	0.319	AGAAAAGGTAGCAAACGCATACAGTT
ENSMUSG00000000861	Bcl11a	11	24078056	24174123	ENSMUST00000000881.12	127	152	+	-5.51128	5.88e-05	0.319	CTTAAAAAAAAAAAAGCCATGACGGC
ENSMUSG00000048251	Bcl11b	12	107910403	108003602	ENSMUST00000066060.10	263	288	+	-3.48872	3.23e-05	0.286	AAAAACAAAAACACAGCCCAGAAGAA
ENSMUSG00000046679	C87436	6	86438374	86473500	ENSMUST00000113698.7	511	536	+	-3.86466	3.68e-05	0.311	CAAAAAGAAAAGAACAAACTGGGCTG
ENSMUSG00000000184	Ccnd2	6	127125162	127152193	ENSMUST00000000188.11	237	262	+	-2.89474	2.68e-05	0.264	AATAATAATAAAAAAAATTTACAGTC
ENSMUSG00000002107	Celf2	2	6539694	7509563	ENSMUST00000002176.12	80	105	+	-5.11278	5.27e-05	0.319	ATAATTAAAAGAGAAACCTGTAAAAG
ENSMUSG00000045031	Cetn4	3	37307749	37312708	ENSMUST00000140956.7	562	587	+	-6.08271	6.7e-05	0.319	AAAAAAAAAAAATGATGACTCAGGTG
ENSMUSG00000078653	Cntd1	11	101279012	101296317	ENSMUST00000103107.4	108	133	+	-0.293233	1.27e-05	0.201	AGAAAGGGAAGGAAGAATCCAAGGTG
ENSMUSG00000018661	Cog1	11	113649169	113667054	ENSMUST00000018805.14	226	251	+	0.526316	1.03e-05	0.193	AACAGTAAAAAATAAGCTCTGGAGAG
ENSMUSG00000063889	Crem	18	3266048	3337748	ENSMUST00000154470.7	369	394	+	-6.83459	7.9e-05	0.319	GGATAAATAAGGAAAACAGGGAAGGA
ENSMUSG00000074872	Ctxn2	2	125136633	125147841	ENSMUST00000238377.1	229	254	+	-6.85714	7.93e-05	0.319	GAAAGAAAAAAGAAAGAAAGAAAACG
ENSMUSG00000045608	Dbx2	15	95623563	95655960	ENSMUST00000054244.6	513	538	+	-6.58647	7.52e-05	0.319	AAAAGAAGAAAAAGAAAAAGAAAGAA
ENSMUSG00000045608	Dbx2	15	95623563	95655960	ENSMUST00000054244.6	507	532	+	-6.58647	7.52e-05	0.319	TAAAAAAAAAGAAGAAAAAGAAAAAG
ENSMUSG00000045608	Dbx2	15	95623563	95655960	ENSMUST00000054244.6	521	546	+	-6.85714	7.93e-05	0.319	AAAAAGAAAAAGAAAGAAAGAAGGAA
ENSMUSG00000045608	Dbx2	15	95623563	95655960	ENSMUST00000054244.6	525	550	+	-5.30827	5.53e-05	0.319	AGAAAAAGAAAGAAAGAAGGAAAAGA
ENSMUSG00000003279	Dlgap1	17	69969073	70821413	ENSMUST00000133983.7	861	886	+	-5.84211	6.33e-05	0.319	AAATAAAAACAGAGAGCATCAAAGGT
ENSMUSG00000003279	Dlgap1	17	69969073	70821413	ENSMUST00000133983.7	805	830	+	-3.06015	2.84e-05	0.264	ATCAAGGACAGCAACAATCTGAAGTC
ENSMUSG00000029245	Epha5	5	84054761	84417382	ENSMUST00000113401.3	499	524	+	-7.80451	9.89e-05	0.327	AAAAAAAAGAAGAAGAAGAAGAAGGG
ENSMUSG00000029245	Epha5	5	84054761	84417382	ENSMUST00000113401.3	497	522	+	-6.58647	7.52e-05	0.319	AAAAAAAAAAGAAGAAGAAGAAGAAG
ENSMUSG00000029245	Epha5	5	84054761	84417382	ENSMUST00000113401.3	500	525	+	2.44361	5.85e-06	0.193	AAAAAAAGAAGAAGAAGAAGAAGGGG
ENSMUSG00000029245	Epha5	5	84054761	84417382	ENSMUST00000113401.3	530	555	+	-6.93233	8.1e-05	0.319	CCAGAAAAAGAAAAAGTCTTAAAGGG
ENSMUSG00000020950	Foxg1	12	49382660	49386861	ENSMUST00000179669.2	113	138	+	5.31579	2.14e-06	0.126	ATTTAAAAAAAAAAAAAACGGAAGTA
ENSMUSG00000020428	Gabra6	11	42306437	42321072	ENSMUST00000155218.8	99	124	+	5.01504	2.34e-06	0.126	AAAAAAGAAGGGGAACCCCTAACGTT
ENSMUSG00000020436	Gabrg2	11	41910203	42000857	ENSMUST00000070725.10	101	126	+	-5.16541	5.32e-05	0.319	TAAAAAGAAAGAAAAGAAAGAGAGAA
ENSMUSG00000020436	Gabrg2	11	41910203	42000857	ENSMUST00000070725.10	109	134	+	-4.58647	4.56e-05	0.319	AAGAAAAGAAAGAGAGAAAGAAAGAA
ENSMUSG00000020436	Gabrg2	11	41910203	42000857	ENSMUST00000070725.10	113	138	+	-5.16541	5.32e-05	0.319	AAAGAAAGAGAGAAAGAAAGAAAAAG
ENSMUSG00000020436	Gabrg2	11	41910203	42000857	ENSMUST00000070725.10	105	130	+	-3.03008	2.81e-05	0.264	AAGAAAGAAAAGAAAGAGAGAAAGAA
ENSMUSG00000043004	Gng2	14	19872559	19977627	ENSMUST00000159073.7	292	317	+	-6.48872	7.38e-05	0.319	AGCCACTTAGAGGAAGCCCTGAAGTG
ENSMUSG00000044067	Gpr22	12	31706867	31713947	ENSMUST00000057783.5	626	651	+	-4.3985	4.32e-05	0.319	ACCACGAAAAGAAAAAAATAGAACTG
ENSMUSG00000032348	Gsta4	9	78182774	78209349	ENSMUST00000213215.1	396	421	+	0.413534	1.07e-05	0.193	CACAAGAATAAGGAAGCTCTGAAGCA
ENSMUSG00000027245	Hypk	2	121453290	121458672	ENSMUST00000110612.7	2113	2138	+	-5.27068	5.49e-05	0.319	AGAGAAAGAAAAAAAGTATGGCAGGT
ENSMUSG00000021379	Id4	13	48261228	48266026	ENSMUST00000021810.2	81	106	+	0.0300752	1.17e-05	0.193	AACAAAAAAACAAAAACCTGAGATAC
ENSMUSG00000021379	Id4	13	48261228	48266026	ENSMUST00000021810.2	75	100	+	0.511278	1.04e-05	0.193	AAAAAAAACAAAAAAACAAAAACCTG
ENSMUSG00000021379	Id4	13	48261228	48266026	ENSMUST00000021810.2	80	105	+	-5.57895	5.97e-05	0.319	AAACAAAAAAACAAAAACCTGAGATA
ENSMUSG00000021379	Id4	13	48261228	48266026	ENSMUST00000021810.2	67	92	+	1.00752	9.15e-06	0.193	AAAAAAAGAAAAAAAACAAAAAAACA
ENSMUSG00000026185	Igfbp5	1	72857932	72874884	ENSMUST00000027377.8	20	45	+	-6.92481	8.09e-05	0.319	AAAAGAGCTAGGAAAGAGCTGCAAAG
ENSMUSG00000061751	Kalrn	16	33969073	34573532	ENSMUST00000114966.7	700	725	+	-1.84211	1.92e-05	0.218	TTAAAAGAAAGGAAAAAGATAAGGGG
ENSMUSG00000026824	Kcnj3	2	55435970	55598145	ENSMUST00000067101.9	45	70	+	4.64662	2.66e-06	0.126	ATCGAAGGAAGGAAGACTCAAATGTT
ENSMUSG00000067242	Lgi1	19	38264536	38312214	ENSMUST00000198518.4	209	234	+	-7.42857	9.08e-05	0.319	GAAAAAAAAAAAAAAAAAAAAAAAAG
ENSMUSG00000067242	Lgi1	19	38264536	38312214	ENSMUST00000198518.4	214	239	+	-5.73684	6.19e-05	0.319	AAAAAAAAAAAAAAAAAAAAGCAGAT
ENSMUSG00000067242	Lgi1	19	38264536	38312214	ENSMUST00000198518.4	218	243	+	6.51128	1.49e-06	0.126	AAAAAAAAAAAAAAAAGCAGATAGAG
ENSMUSG00000067242	Lgi1	19	38264536	38312214	ENSMUST00000198518.4	212	237	+	-7.42857	9.08e-05	0.319	AAAAAAAAAAAAAAAAAAAAAAGCAG
ENSMUSG00000067242	Lgi1	19	38264536	38312214	ENSMUST00000198518.4	211	236	+	-0.81203	1.45e-05	0.204	AAAAAAAAAAAAAAAAAAAAAAAGCA
ENSMUSG00000067242	Lgi1	19	38264536	38312214	ENSMUST00000198518.4	231	256	+	-2.13534	2.12e-05	0.23	AAAGCAGATAGAGAAGCAGAGAAGGG
ENSMUSG00000067242	Lgi1	19	38264536	38312214	ENSMUST00000198518.4	216	241	+	-7.42857	9.08e-05	0.319	AAAAAAAAAAAAAAAAAAGCAGATAG
ENSMUSG00000067242	Lgi1	19	38264536	38312214	ENSMUST00000198518.4	215	240	+	-7.54887	9.3e-05	0.321	AAAAAAAAAAAAAAAAAAAGCAGATA
ENSMUSG00000047786	Lix1	17	17402672	17459387	ENSMUST00000115576.2	85	110	+	1.22556	8.59e-06	0.193	AACAAAGATAAGTGAGCCTGAGAGGA
ENSMUSG00000028266	Lmo4	3	144188530	144205220	ENSMUST00000120539.7	219	244	+	-5.73684	6.19e-05	0.319	AAAAAAAAAAAAAAAAAAAAGCAGCC
ENSMUSG00000028266	Lmo4	3	144188530	144205220	ENSMUST00000120539.7	217	242	+	-7.42857	9.08e-05	0.319	AAAAAAAAAAAAAAAAAAAAAAGCAG
ENSMUSG00000028266	Lmo4	3	144188530	144205220	ENSMUST00000120539.7	216	241	+	-7.42857	9.08e-05	0.319	TAAAAAAAAAAAAAAAAAAAAAAGCA
ENSMUSG00000033060	Lmo7	14	101729957	101934710	ENSMUST00000159314.7	357	382	+	-7.66917	9.56e-05	0.323	AAAAATGTTTTGATAACTTTGTACTG
ENSMUSG00000048814	Lonrf2	1	38793645	38836711	ENSMUST00000147695.8	4	29	+	-6.40602	7.23e-05	0.319	AAAAAAAAAAAAAAAAGGTTCAATCA
ENSMUSG00000048814	Lonrf2	1	38793645	38836711	ENSMUST00000147695.8	5	30	+	-1.87218	1.94e-05	0.218	AAAAAAAAAAAAAAAGGTTCAATCAG
ENSMUSG00000045201	Lrrc3b	14	15357515	15438987	ENSMUST00000055211.5	476	501	+	-5.39098	5.69e-05	0.319	CACCCAGGAAGGAAATCCAGAGTGTG
ENSMUSG00000047557	Lxn	3	67457998	67463926	ENSMUST00000058981.2	24	49	+	-4.13534	3.99e-05	0.319	GAAGAGGGAAGGAAGGCGCTGAGGAG
ENSMUSG00000030188	Magohb	6	131284388	131293244	ENSMUST00000173837.5	510	535	+	-0.533835	1.35e-05	0.204	AGAAAAACAAGGGAAGCTTAGATATG
ENSMUSG00000025968	Ndufs1	1	63143596	63176833	ENSMUST00000185847.1	72	97	+	0.796992	9.62e-06	0.193	AGGAAAGGTGAGGACGCGTTGAAGTG
ENSMUSG00000008575	Nfib	4	82290173	82705750	ENSMUST00000107245.8	51	76	+	-7.46617	9.14e-05	0.319	TTTCAAGGAAAGAAAGCGAGAGAGGG
ENSMUSG00000026575	Nme7	1	164304121	164437725	ENSMUST00000193808.5	12	37	+	-6.17293	6.83e-05	0.319	CTAATCAGTTAAAACACATGGAAGAG
ENSMUSG00000021047	Nova1	12	46694517	46818929	ENSMUST00000021438.7	75	100	+	-1.21805	1.61e-05	0.211	AAAAAAAAAAAAAAAACCTTAGCAAC
ENSMUSG00000021047	Nova1	12	46694517	46818929	ENSMUST00000021438.7	64	89	+	-6.45865	7.33e-05	0.319	AAAAAAAAAAGAAAAAAAAAAAAAAA
ENSMUSG00000021047	Nova1	12	46694517	46818929	ENSMUST00000021438.7	112	137	+	-6.73684	7.74e-05	0.319	AAAAAAAAAAAAAAAGCCAAAACAAA
ENSMUSG00000021047	Nova1	12	46694517	46818929	ENSMUST00000021438.7	55	80	+	-2.38346	2.28e-05	0.241	AAAAAAAAAAAAAAAAAAAGAAAAAA
ENSMUSG00000021047	Nova1	12	46694517	46818929	ENSMUST00000021438.7	68	93	+	-6.45865	7.33e-05	0.319	AAAAAAGAAAAAAAAAAAAAAAACCT
ENSMUSG00000021047	Nova1	12	46694517	46818929	ENSMUST00000021438.7	63	88	+	-6.45865	7.33e-05	0.319	AAAAAAAAAAAGAAAAAAAAAAAAAA
ENSMUSG00000021047	Nova1	12	46694517	46818929	ENSMUST00000021438.7	116	141	+	0.879699	9.44e-06	0.193	AAAAAAAAAAAGCCAAAACAAAAGGG
ENSMUSG00000021047	Nova1	12	46694517	46818929	ENSMUST00000021438.7	111	136	+	-1.42105	1.72e-05	0.217	AAAAAAAAAAAAAAAAGCCAAAACAA
ENSMUSG00000021047	Nova1	12	46694517	46818929	ENSMUST00000021438.7	76	101	+	-5.81955	6.3e-05	0.319	AAAAAAAAAAAAAAACCTTAGCAACC
ENSMUSG00000021047	Nova1	12	46694517	46818929	ENSMUST00000021438.7	51	76	+	-7.42857	9.08e-05	0.319	AAAGAAAAAAAAAAAAAAAAAAAGAA
ENSMUSG00000021047	Nova1	12	46694517	46818929	ENSMUST00000021438.7	67	92	+	-6.45865	7.33e-05	0.319	AAAAAAAGAAAAAAAAAAAAAAAACC
ENSMUSG00000069171	Nr2f1	13	78188973	78199757	ENSMUST00000150498.7	496	521	+	-0.766917	1.43e-05	0.204	AAAAAAAAAAAAAAAAAACTTTGGTC
ENSMUSG00000069171	Nr2f1	13	78188973	78199757	ENSMUST00000150498.7	498	523	+	6.87218	1.37e-06	0.126	AAAAAAAAAAAAAAAACTTTGGTCAG
ENSMUSG00000069171	Nr2f1	13	78188973	78199757	ENSMUST00000150498.7	167	192	+	-7.30075	8.84e-05	0.319	AAAAAAAAACAAAAAACAAAAAAAAA
ENSMUSG00000069171	Nr2f1	13	78188973	78199757	ENSMUST00000150498.7	184	209	+	-7.23308	8.7e-05	0.319	AAAAAAAAACAAAAAAACTTTGAATT
ENSMUSG00000069171	Nr2f1	13	78188973	78199757	ENSMUST00000150498.7	185	210	+	20.5789	7.23e-09	0.00275	AAAAAAAACAAAAAAACTTTGAATTG
ENSMUSG00000069171	Nr2f1	13	78188973	78199757	ENSMUST00000150498.7	177	202	+	-5.74436	6.2e-05	0.319	AAAAAACAAAAAAAAACAAAAAAACT
ENSMUSG00000069171	Nr2f1	13	78188973	78199757	ENSMUST00000150498.7	165	190	+	-7.31579	8.88e-05	0.319	AAAAAAAAAAACAAAAAACAAAAAAA
ENSMUSG00000042834	Nrep	18	33437019	33464029	ENSMUST00000171533.8	1114	1139	+	-6.51128	7.41e-05	0.319	CAGACACTAAGAATAGCCCGGGAGTG
ENSMUSG00000066392	Nrxn3	12	88722876	90334935	ENSMUST00000238943.1	437	462	+	-5.16541	5.32e-05	0.319	GAAACAAGAAAGAAAGAAAGAAAGAA
ENSMUSG00000066392	Nrxn3	12	88722876	90334935	ENSMUST00000238943.1	442	467	+	-3.57143	3.34e-05	0.288	AAGAAAGAAAGAAAGAAAGAAAAATG
ENSMUSG00000030659	Nucb2	7	116504369	116540584	ENSMUST00000032895.14	255	280	+	-3.39098	3.14e-05	0.285	AATAAAAAAGATAAAACCTTGGCCTG
ENSMUSG00000027168	Pax6	2	105668900	105697364	ENSMUST00000111088.8	2125	2150	+	5.1203	2.27e-06	0.126	AAAAAAAAAAAAAAAAAATCAAAGGC
ENSMUSG00000027168	Pax6	2	105668900	105697364	ENSMUST00000111088.8	2126	2151	+	-1.6391	1.81e-05	0.218	AAAAAAAAAAAAAAAAATCAAAGGCT
ENSMUSG00000027168	Pax6	2	105668900	105697364	ENSMUST00000111088.8	2124	2149	+	0.0601504	1.16e-05	0.193	AAAAAAAAAAAAAAAAAAATCAAAGG
ENSMUSG00000027419	Pcsk2	2	143546156	143816285	ENSMUST00000028905.9	214	239	+	-5.60902	6.02e-05	0.319	AAAAAAAAAAGAAAAACAGAAACAAA
ENSMUSG00000027419	Pcsk2	2	143546156	143816285	ENSMUST00000028905.9	209	234	+	-7.69925	9.61e-05	0.323	AAAAAAAAAAAAAAAGAAAAACAGAA
ENSMUSG00000027419	Pcsk2	2	143546156	143816285	ENSMUST00000028905.9	212	237	+	-7.18045	8.61e-05	0.319	AAAAAAAAAAAAGAAAAACAGAAACA
ENSMUSG00000027419	Pcsk2	2	143546156	143816285	ENSMUST00000028905.9	213	238	+	0.142857	1.14e-05	0.193	AAAAAAAAAAAGAAAAACAGAAACAA
ENSMUSG00000030729	Pgm2l1	7	100227394	100278868	ENSMUST00000084935.10	66	91	+	-2.80451	2.6e-05	0.264	AAAAAAACAAAGCCAGCTGTGCACTG
ENSMUSG00000038910	Plcl2	17	50509403	50688484	ENSMUST00000043938.7	69	94	+	10.8647	3.22e-07	0.0612	AAAAAAGAAAAGAAAAAGCGGAAGAA
ENSMUSG00000038910	Plcl2	17	50509403	50688484	ENSMUST00000043938.7	50	75	+	-7.69925	9.61e-05	0.323	GAAAAAAAAAAAAAAGAAAAAAAAAG
ENSMUSG00000038910	Plcl2	17	50509403	50688484	ENSMUST00000043938.7	57	82	+	-6.84962	7.93e-05	0.319	AAAAAAAAGAAAAAAAAAGAAAAGAA
ENSMUSG00000038910	Plcl2	17	50509403	50688484	ENSMUST00000043938.7	52	77	+	-7.42857	9.08e-05	0.319	AAAAAAAAAAAAAGAAAAAAAAAGAA
ENSMUSG00000038910	Plcl2	17	50509403	50688484	ENSMUST00000043938.7	40	65	+	-4.04511	3.89e-05	0.319	AAAAGAGAAAGAAAAAAAAAAAAAAG
ENSMUSG00000038910	Plcl2	17	50509403	50688484	ENSMUST00000043938.7	55	80	+	2.57143	5.63e-06	0.193	AAAAAAAAAAGAAAAAAAAAGAAAAG
ENSMUSG00000038910	Plcl2	17	50509403	50688484	ENSMUST00000043938.7	70	95	+	-5.75188	6.22e-05	0.319	AAAAAGAAAAGAAAAAGCGGAAGAAG
ENSMUSG00000028161	Ppp3ca	3	136670124	136937727	ENSMUST00000070198.13	419	444	+	-1.90977	1.95e-05	0.218	AAGAATAAAAGAAGAACCGGGAGGCG
ENSMUSG00000036894	Rap2b	3	61361638	61368430	ENSMUST00000049064.3	181	206	+	-3.01504	2.8e-05	0.264	TAAAAAAATAAAAAAGAAAGAAAAAG
ENSMUSG00000036894	Rap2b	3	61361638	61368430	ENSMUST00000049064.3	191	216	+	-5.14286	5.3e-05	0.319	AAAAAGAAAGAAAAAGCCATCAAGCT
ENSMUSG00000046402	Rbp1	9	98422961	98446575	ENSMUST00000052068.10	1146	1171	+	1.34586	8.26e-06	0.193	TGAAAAAAAAAAAAAACCACAAACTG
ENSMUSG00000046402	Rbp1	9	98422961	98446575	ENSMUST00000052068.10	1153	1178	+	-6.6391	7.6e-05	0.319	AAAAAAAAACCACAAACTGTAAATTC
ENSMUSG00000057455	Rit2	18	30973489	31317290	ENSMUST00000082070.12	26	51	+	-5.23308	5.44e-05	0.319	GAAAAAAATGAGAAAGCAATGGAGAA
ENSMUSG00000045092	S1pr1	3	115710433	115715072	ENSMUST00000055676.3	405	430	+	-5.47368	5.81e-05	0.319	CCATAAAAGAAAAAAGCATTGGATTG
ENSMUSG00000048385	Scrt1	15	76516203	76522499	ENSMUST00000096365.4	562	587	+	-1.06015	1.54e-05	0.209	AAAGAAGGAAGGAAGGAAGGAGAGAG
ENSMUSG00000048385	Scrt1	15	76516203	76522499	ENSMUST00000096365.4	514	539	+	-5.2782	5.5e-05	0.319	AAGGAAGGAAGGAAAGAAGAGAAAAG
ENSMUSG00000031906	Smpd3	8	106252548	106337988	ENSMUST00000067512.7	234	259	+	-4.55639	4.53e-05	0.319	AGAGAAGAGAAAAAAACACAACAGTT
ENSMUSG00000035033	Tbr1	2	61802930	61814114	ENSMUST00000048934.14	115	140	+	-7.36842	8.96e-05	0.319	AAAAAAGTAAATCAAACCTTTGAGAA
ENSMUSG00000047907	Tshz2	2	169633013	170071816	ENSMUST00000109159.2	438	463	+	-4.42857	4.35e-05	0.319	ACCAAAAAAAGAAAAAAATCCAAAAG
ENSMUSG00000047907	Tshz2	2	169633013	170071816	ENSMUST00000109159.2	440	465	+	-6.73684	7.74e-05	0.319	CAAAAAAAGAAAAAAATCCAAAAGCA
ENSMUSG00000061559	Wdr61	9	54714735	54734519	ENSMUST00000127451.1	246	271	+	-6.79699	7.85e-05	0.319	AAACAAAAAGGAAAACATTGAAACAG
ENSMUSG00000061559	Wdr61	9	54714735	54734519	ENSMUST00000127451.1	245	270	+	3.02256	4.77e-06	0.193	CAAACAAAAAGGAAAACATTGAAACA
