# Supplementary material for: Identification of 3′ UTR motifs required for mRNA localization to myelin sheaths in vivo
Source: PLoS Biol. 2021 Jan 13;19(1):e3001053. doi: 10.1371/journal.pbio.3001053 (PMC7837478; doi:10.1371/journal.pbio.3001053)
Supplement: S6 Table — FIMO, Find Individual Motif Occurrences. (XLSX) [file pbio.3001053.s006.xlsx]

## Sheet: FIMO_Motif2_coding.final
Supplement Table 6 - Gene list associated with Figure 8D. Gene list contains coordinates of motif 2 found in the coding sequence of myelin-localized genes.
GeneID	Gene_name	FIMO_start	FIMO_stop	strand	FIMO_score	p.value	q.value	Matched_sequence
ENSMUSG00000032551	1110059G10Rik	347	372	+	-1.03008	1.53e-05	0.369	CCAAAAAGAAGAAAACCAATGAAGAT
ENSMUSG00000021534	1700001L19Rik	50	75	+	-5.95489	6.49e-05	0.469	TAAAGAAGGAGGGAAAGGTGGAAGAG
ENSMUSG00000008307	1700109H08Rik	260	285	+	-7.2782	8.79e-05	0.469	AAGAGTGGATTAAAGGCTTGGCAGTG
ENSMUSG00000004360	9330159F19Rik	118	143	+	3.03759	4.75e-06	0.354	GACAAGGAAAGAAAAGAATGGGAGAG
ENSMUSG00000004360	9330159F19Rik	333	358	+	-3.4812	3.23e-05	0.401	AGAAAAGGAAAAGAAAACAGAAAGGA
ENSMUSG00000057715	A830018L16Rik	1137	1162	+	-7.06767	8.38e-05	0.469	AACAGAACCAGGAGAAGCCTCTAGTG
ENSMUSG00000036880	Acaa2	632	657	+	-6.59398	7.53e-05	0.469	AGAAAGGCAAACAGACCATGCAAGTG
ENSMUSG00000037872	Ackr1	592	617	+	-7.3985	9.02e-05	0.469	TCCAGAGACATGGAAGCTTTGAAGTA
ENSMUSG00000030000	Add2	2144	2169	+	-7.20301	8.66e-05	0.469	AGAAAAGCAAGAAGAAGGAGAAGGTG
ENSMUSG00000030000	Add2	1169	1194	+	-7.17293	8.59e-05	0.469	AGAAAACCAAACACAAAAGTGAAGTG
ENSMUSG00000030000	Add2	1164	1189	+	-2.85714	2.65e-05	0.378	CCAAGAGAAAACCAAACACAAAAGTG
ENSMUSG00000019986	Ahi1	260	285	+	8.95489	6.96e-07	0.354	AAAGAAAGAAGAAGAAGAAGAAAGTG
ENSMUSG00000019986	Ahi1	917	942	+	-2.20301	2.16e-05	0.369	ATGAAATCAAGAATAACTCTGAGGTT
ENSMUSG00000038587	Akap12	3597	3622	+	-6.39098	7.21e-05	0.469	AGAACACAGGGAAAAACCAGGAAGGG
ENSMUSG00000038587	Akap12	2261	2286	+	-5.96992	6.52e-05	0.469	AAAAATCCAAGTCAAAACTGGAAGAG
ENSMUSG00000030088	Aldh1l1	53	78	+	2.81203	5.2e-06	0.354	AGCTAAGGAAGGAGGGCCATGAGGTG
ENSMUSG00000036188	Ankmy2	32	57	+	-7.31579	8.88e-05	0.469	AGGAGGAAAAGGAACTGCTGGAAGTG
ENSMUSG00000036188	Ankmy2	1133	1158	+	-7.09023	8.41e-05	0.469	AGGAAAAGAATGGAAACCCCAATGTC
ENSMUSG00000074968	Ano3	751	776	+	-3.79699	3.61e-05	0.415	TTCAAAAGAATCAAAAAATGGATGTC
ENSMUSG00000029484	Anxa3	485	510	+	4.96992	2.37e-06	0.354	GTAGAAGAGATGAAAGCCTCAAAGTG
ENSMUSG00000019979	Apaf1	2324	2349	+	2.3985	5.92e-06	0.355	CAAACGAGAGGAAAAGCATTAATGTG
ENSMUSG00000071324	Armc2	818	843	+	-1.12782	1.57e-05	0.369	TAGAAAACGAAGAAGACATTGAAGAG
ENSMUSG00000032503	Arpp21	145	170	+	-7.76692	9.81e-05	0.469	AACCAAGAGAGGAGAAAATCCAAGTC
ENSMUSG00000032503	Arpp21	718	743	+	-2.86466	2.66e-05	0.378	GAAAAAAGTGAAGAATCCCAGAAGCG
ENSMUSG00000038094	Atp13a4	377	402	+	-3.90977	3.74e-05	0.415	ATCTAAAGGTGAGATACATAAAAGTG
ENSMUSG00000030302	Atp2b2	892	917	+	-3.94737	3.79e-05	0.415	AAGAAAGACAAAAAAGGTGTGAAGAA
ENSMUSG00000026463	Atp2b4	3526	3551	+	-4.78195	4.86e-05	0.458	AACATAAATAACAACGCCGTGGACTG
ENSMUSG00000049792	Bag5	829	854	+	-6.45865	7.33e-05	0.469	ATAAAAATAGAAAATGTTCTCAAGAG
ENSMUSG00000031755	Bbs2	1900	1925	+	-6.45113	7.32e-05	0.469	ATGAGGGACATGAAAACAATGAAGAG
ENSMUSG00000048251	Bcl11b	401	426	+	-7.7218	9.66e-05	0.469	GTCCCAAGCAGGAGAACATTGCAGGG
ENSMUSG00000042182	Bend6	212	237	+	-5.38346	5.68e-05	0.466	GTAACAAAATCGAAAGCCTGAAAGAA
ENSMUSG00000032589	Bsn	2145	2170	+	-4.99248	5.11e-05	0.458	GCAAGAAGTGGAACAGCTTGACAGTG
ENSMUSG00000047248	C2cd3	5256	5281	+	-0.902256	1.48e-05	0.369	AAAAGAAGAAAGACAAGCAAGACGTG
ENSMUSG00000046679	C87436	983	1008	+	-3.69925	3.49e-05	0.41	ATCTAAGGAAGAGTGGCCTGAAAAGG
ENSMUSG00000019146	Cacng2	146	171	+	-5.96241	6.51e-05	0.469	AAACCAGCAAGAAGAACGAGGAAGTT
ENSMUSG00000054423	Cadps	2312	2337	+	-5.44361	5.75e-05	0.466	TTGAAGAAAAAGAACGCTTTGAAGAA
ENSMUSG00000054423	Cadps	1582	1607	+	-7.45113	9.11e-05	0.469	ACCATTGGTAAGAATGTGTGGAAGAG
ENSMUSG00000014592	Camta1	5009	5034	+	-7.50376	9.22e-05	0.469	ACAAAAGGAGTGAAAGAATTGAAAAA
ENSMUSG00000021373	Cap2	803	828	+	-3.94737	3.79e-05	0.415	ATCAAGGAGAAGCCATCACTAAAGGG
ENSMUSG00000029769	Ccdc136	3356	3381	+	7.21053	1.23e-06	0.354	AAGATGAGGAGGAAAACTTTGAAGAG
ENSMUSG00000026578	Ccdc181	92	117	+	-6.96992	8.16e-05	0.469	AAAAAAGTAATGGCAGCACAATAGAG
ENSMUSG00000022035	Ccdc25	515	540	+	-1.17293	1.59e-05	0.369	AAGAAATGAAGAAGAAAAGGGAAATG
ENSMUSG00000028637	Ccdc30	50	75	+	-2.66165	2.47e-05	0.371	AAATGGGCCAAGAAAATATTAAAGTG
ENSMUSG00000045106	Ccdc73	349	374	+	-4.12782	3.99e-05	0.429	GAAAAAGAAATAGAAGGATTGAAGGA
ENSMUSG00000032878	Ccdc85a	275	300	+	-7.80451	9.89e-05	0.47	AACTCCAGGAAGACAACCAGGAACTG
ENSMUSG00000037362	Ccn3	757	782	+	-4.30827	4.19e-05	0.438	GTAACAGACAAGAAAGGTAAAAAGTG
ENSMUSG00000002068	Ccne1	77	102	+	1.66917	7.53e-06	0.369	GAAAAAGGAAGGCAAATGTGGCCGTG
ENSMUSG00000031971	Ccsap	353	378	+	-4.87218	4.96e-05	0.458	AACACAAGACAAAAGAGACTGATGGG
ENSMUSG00000029403	Cdkl2	1445	1470	+	0.0300752	1.17e-05	0.369	AGAAAAGGAAGGAATATCCCAAAGCA
ENSMUSG00000032297	Celf6	1160	1185	+	-3.49624	3.24e-05	0.401	AACAACAAAGAGAAGGCCCCGAAGGC
ENSMUSG00000035790	Cep19	341	366	+	-6.08271	6.7e-05	0.469	CCAAAAGGAAGAGCATCATGGATGAG
ENSMUSG00000045031	Cetn4	273	298	+	-5	5.12e-05	0.458	AAAAATGAGTGAAAAAGATGAAAAAG
ENSMUSG00000040473	Cfap69	2329	2354	+	-5.42105	5.72e-05	0.466	ACAACAGATGAAAAATCTTTGAACTC
ENSMUSG00000040473	Cfap69	2542	2567	+	-6.96992	8.16e-05	0.469	AAAACATTAAAGAAAGCAAAGAAGCT
ENSMUSG00000005045	Chd5	290	315	+	-3.44361	3.2e-05	0.401	AGAAGAAGAAGAAGAAACTGAAGGAG
ENSMUSG00000005045	Chd5	1631	1656	+	-2.6015	2.43e-05	0.369	ACCAAAGAAAGAATGACATGGACGAA
ENSMUSG00000027350	Chgb	542	567	+	-3.37594	3.13e-05	0.401	GTGAAGAGAAGAAACACATTGAAGAT
ENSMUSG00000029516	Cit	3685	3710	+	-7.64662	9.52e-05	0.469	AAGACAGAAAGGAGCGACCTGGAGTA
ENSMUSG00000049550	Clip1	2642	2667	+	4.42105	2.89e-06	0.354	ACCAAAAGGAGGAACAGTTTAACGTG
ENSMUSG00000049550	Clip1	3460	3485	+	3.29323	4.33e-06	0.354	AAGAAAGAAATAGAAACCCTAAAGCA
ENSMUSG00000049550	Clip1	2108	2133	+	-6.2406	6.96e-05	0.469	AAGAGAAGGAGGACAGCCTGGAGGCC
ENSMUSG00000025545	Clybl	235	260	+	-5.81203	6.29e-05	0.469	AACAAAAAGAATGAAGCTCGATTGAG
ENSMUSG00000024008	Cpne5	872	897	+	-6.35338	7.16e-05	0.469	AGAAAATGAAGAAAAAGAAATACGTG
ENSMUSG00000024008	Cpne5	863	888	+	-7.23308	8.7e-05	0.469	ATCCAAAAAAGAAAATGAAGAAAAAG
ENSMUSG00000046707	Csnk2a2	224	249	+	-7.66165	9.55e-05	0.469	AGAAAAAGAAGATAAAACGAGAGGTT
ENSMUSG00000040325	Dcaf1	3965	3990	+	-6.10526	6.73e-05	0.469	AAGAGAGGATGAAAAGCCCTTTTGGG
ENSMUSG00000040325	Dcaf1	369	394	+	-1.96992	2e-05	0.369	AGAAAAGGAAGGAATTGTTGAAAATC
ENSMUSG00000031523	Dlc1	2882	2907	+	-3.92481	3.77e-05	0.415	CTCCAAAACAGATACACCTGGATGTG
ENSMUSG00000041268	Dmxl2	4457	4482	+	-4.3985	4.32e-05	0.443	AAAAGAGAGAGAACAAATCAAAAGTA
ENSMUSG00000041268	Dmxl2	6887	6912	+	-6.22556	6.94e-05	0.469	GCCTCAGGACAGAAAGCATCGAAGAG
ENSMUSG00000061322	Dnaic1	740	765	+	-7.62406	9.46e-05	0.469	AGAAGGAGAAGGCAAAGACTCCAGTG
ENSMUSG00000061322	Dnaic1	1549	1574	+	-7.18045	8.61e-05	0.469	ACAGAAGAGGGAAAAATCTACAAGTG
ENSMUSG00000032560	Dnajc13	5867	5892	+	-0.879699	1.47e-05	0.369	AAAATCAACGGGACAACCCTGATGTG
ENSMUSG00000032560	Dnajc13	1369	1394	+	-6.6015	7.54e-05	0.469	ATGAAGGTAGTGAAAGCACTCAAGAG
ENSMUSG00000044224	Dnajc21	1566	1591	+	-1.00752	1.52e-05	0.369	GAACAAGAAAGAGAAGCGTAGAAGTA
ENSMUSG00000044224	Dnajc21	581	606	+	-7.48872	9.19e-05	0.469	GAGCAAGGAAAGAGAAAAATGAACTG
ENSMUSG00000044224	Dnajc21	1370	1395	+	-6.34586	7.15e-05	0.469	CCAAAGGAAAGAAAACCAAAGATGTG
ENSMUSG00000020657	Dnajc27	638	663	+	-6.20301	6.9e-05	0.469	GAAATAGTAAGGACAGCTGGGAGATG
ENSMUSG00000039756	Dnttip2	1571	1596	+	-6.80451	7.87e-05	0.469	AGAAAGAGGAGGAAAATAGTGAAGAA
ENSMUSG00000039756	Dnttip2	2126	2151	+	-4.42105	4.34e-05	0.443	AGAAACAGAGGAAAAAGACGATTGTG
ENSMUSG00000028556	Dock7	1419	1444	+	-3.48872	3.23e-05	0.401	TAAGCAGGAAGGAGACCGTTTAAGTG
ENSMUSG00000034973	Dop1a	2759	2784	+	-5.27068	5.49e-05	0.463	AAGACAAGAAAATAAGGATGGAAGCA
ENSMUSG00000036815	Dpp10	1262	1287	+	-4.28571	4.17e-05	0.438	ATCTGACATCAGGAAACTGGGAAGTG
ENSMUSG00000023330	Dtwd1	494	519	+	-7.59398	9.38e-05	0.469	GAAACAAAGCTGACAACCTTGATGTG
ENSMUSG00000029757	Dync1i1	608	633	+	-6.96992	8.16e-05	0.469	AAAAAAAGCAGGAGACAAAGGAAGCC
ENSMUSG00000026083	Eif5b	448	473	+	16.2782	4.49e-08	0.1	AAAAAAGGTAAAAAAGCCCAGAAATC
ENSMUSG00000026083	Eif5b	1200	1225	+	11.3985	2.58e-07	0.246	AAAAAAAGAAGGAAAGCTGTTAACTA
ENSMUSG00000026083	Eif5b	1172	1197	+	-4.31579	4.19e-05	0.438	AAAAAGAAAAAGAAAGAAAAGAACGG
ENSMUSG00000026083	Eif5b	935	960	+	-6.58647	7.52e-05	0.469	AAAAGAAAAAAGATAAGAAGAAAAAG
ENSMUSG00000026083	Eif5b	140	165	+	4.80451	2.49e-06	0.354	AGAAAAAGAAACAAGACTTTGATGAG
ENSMUSG00000026083	Eif5b	518	543	+	-4.54135	4.52e-05	0.447	AAAGAAGTAAAGAACGTTCGAGAGTA
ENSMUSG00000028546	Elavl4	583	608	+	-7.10526	8.43e-05	0.469	ATCAAAGGACTGAATGGCCAGAAGCC
ENSMUSG00000039095	En2	674	699	+	-4.63158	4.64e-05	0.453	AACCAAAGAAGAAGAACCCTAACAAA
ENSMUSG00000041773	Enc1	779	804	+	-3.54887	3.31e-05	0.401	GAAAGAGTAAGGAGATCGTGGAAGAG
ENSMUSG00000028289	Epha7	488	513	+	-5.79699	6.27e-05	0.469	GAAAGATGAAGCTGAACACTGAGGTG
ENSMUSG00000040640	Erc2	1394	1419	+	-5.18045	5.35e-05	0.463	CAGATTGCAAGCAACACATTGAAGTG
ENSMUSG00000040640	Erc2	1634	1659	+	-2.83459	2.64e-05	0.378	AGAAAAAAATTGAAAACTTGCAAGAA
ENSMUSG00000040640	Erc2	1043	1068	+	-0.157895	1.22e-05	0.369	AGAAAGAGAAGGAAAACATCCACCTG
ENSMUSG00000036617	Etl4	2212	2237	+	1.3609	8.23e-06	0.369	AACAAAGTGAAGGAGACCATGAAGAG
ENSMUSG00000036617	Etl4	4939	4964	+	6.23308	1.62e-06	0.354	AAAACGGGAAAGAAAACCCTGCAGGT
ENSMUSG00000036617	Etl4	4940	4965	+	-1.14286	1.58e-05	0.369	AAACGGGAAAGAAAACCCTGCAGGTG
ENSMUSG00000038174	Fam126b	884	909	+	-7.28571	8.81e-05	0.469	AAGAAGGCCAGAAAGTACTTAAAGTG
ENSMUSG00000041817	Fam169a	1590	1615	+	-0.947368	1.49e-05	0.369	ATCAAATATAGAAAAGTCTGATGGTA
ENSMUSG00000029463	Fam216a	571	596	+	-6.55639	7.47e-05	0.469	AAAACAAGATGCAAGTCCCTGAAGAT
ENSMUSG00000028218	Fam92a	824	849	+	-1.98496	2.01e-05	0.369	ACCAAAATATACAAAACATTGATGAG
ENSMUSG00000025962	Fastkd2	940	965	+	-6.78947	7.84e-05	0.469	AAATTGGAGATGAAAGCCTTGAAGGA
ENSMUSG00000032507	Fbxl2	503	528	+	-6.90226	8.03e-05	0.469	AGATCACAAAGGAAGGCATTGAGGCG
ENSMUSG00000028086	Fbxw7	507	532	+	-5.37594	5.66e-05	0.466	AAAAATGAAAAGAAAGTTGGACCATG
ENSMUSG00000028086	Fbxw7	1015	1040	+	-6.67669	7.66e-05	0.469	ATCAAGAGAAGAAAAATAATAAAACC
ENSMUSG00000022523	Fgf12	532	557	+	-5.96241	6.51e-05	0.469	AATAAAGAAGGTCAAATCATGAAGGG
ENSMUSG00000025551	Fgf14	142	167	+	-4.5188	4.49e-05	0.447	AGCAAAGGAACGCATATGCTGCAGTG
ENSMUSG00000021974	Fgf9	378	403	+	-4.92481	5.03e-05	0.458	ATCAGAAAAACTAACACAGGAATGTG
ENSMUSG00000040181	Fmo1	911	936	+	-6.30075	7.06e-05	0.469	AGGAGGTAAAGGAAAACTCTGTCGTG
ENSMUSG00000039735	Fnbp1l	1098	1123	+	-1.33083	1.67e-05	0.369	AATAAAAACAGGGAAGCCCAGAATTC
ENSMUSG00000039735	Fnbp1l	1090	1115	+	-2.99248	2.78e-05	0.381	ATGAATGAAATAAAAACAGGGAAGCC
ENSMUSG00000038368	Focad	2741	2766	+	-4.55639	4.53e-05	0.447	AGCACGGCAAGGAAGGCCCTGAGGAG
ENSMUSG00000038368	Focad	2773	2798	+	-6.22556	6.94e-05	0.469	TACAAACGAAGCACAGCCTGGCTCTG
ENSMUSG00000020436	Gabrg2	1106	1131	+	-2.45865	2.33e-05	0.369	ACAAAAAGAAGAAAAACCCTCTTCTT
ENSMUSG00000070880	Gad1	149	174	+	6.2782	1.6e-06	0.354	TACAAAGGACCAATAGCCTGGAAGAG
ENSMUSG00000026787	Gad2	1312	1337	+	-0.278195	1.26e-05	0.369	GACACAGGAGACAAGGCCTTGCAGTG
ENSMUSG00000038039	Gcc2	2825	2850	+	-5.15789	5.32e-05	0.463	AAGAAAAAATAGAAAGTCTGGAAAAA
ENSMUSG00000038039	Gcc2	4019	4044	+	10.782	3.32e-07	0.246	AACAAGAAAGGGAACACCTGGAAATG
ENSMUSG00000038039	Gcc2	278	303	+	-6.8797	7.98e-05	0.469	GTCTGAAAAAAGAAAATGTTAAAATG
ENSMUSG00000038039	Gcc2	2826	2851	+	-5.76692	6.23e-05	0.469	AGAAAAAATAGAAAGTCTGGAAAAAG
ENSMUSG00000038039	Gcc2	3056	3081	+	-4.6015	4.59e-05	0.45	ATAAGCAGTCAGAACAGCTGGATGTG
ENSMUSG00000038039	Gcc2	4005	4030	+	-6.25564	6.97e-05	0.469	AACTGAGGGAGCTAAACAAGAAAGGG
ENSMUSG00000038039	Gcc2	4791	4816	+	-7.19549	8.64e-05	0.469	AAGACTGGAAAGAAACCAAGAGCGTG
ENSMUSG00000038039	Gcc2	1330	1355	+	3.36842	4.22e-06	0.354	GAAAAAGAAAAGTTAGCATTGATGTT
ENSMUSG00000058624	Gda	332	357	+	-0.676692	1.4e-05	0.369	AACAAAGGTTCCGGAGCACTGATGTG
ENSMUSG00000025777	Gdap1	127	152	+	-4.86466	4.95e-05	0.458	GTAATTGCTGAAAAGGCACTGAAGTG
ENSMUSG00000027865	Gdap2	809	834	+	-6.69925	7.69e-05	0.469	AAGATGAGGATGAAGGCTTGGGAGTG
ENSMUSG00000029276	Glmn	778	803	+	-5.96241	6.51e-05	0.469	AATCATGGAAGGAAAAAAAGGACTTG
ENSMUSG00000029276	Glmn	29	54	+	-6.33083	7.13e-05	0.469	TAAAAAGATGTCAAATCCTAGAAGAG
ENSMUSG00000079357	Gm11100	617	642	+	-1.75188	1.87e-05	0.369	AAAAGAAGAAGCGGAGCATGGAAGCC
ENSMUSG00000091306	Gm17606	33	58	+	-4.56391	4.54e-05	0.447	GGTAAAGGAAGAAAAAGGCAGAAGAG
ENSMUSG00000091306	Gm17606	43	68	+	-0.586466	1.37e-05	0.369	GAAAAAGGCAGAAGAGGTGGGAAGAG
ENSMUSG00000107023	Gm42715	610	635	+	-2.55639	2.4e-05	0.369	GAAAAACGTAAGAAAGCCTTGGACCT
ENSMUSG00000107023	Gm42715	611	636	+	-1.11278	1.56e-05	0.369	AAAAACGTAAGAAAGCCTTGGACCTG
ENSMUSG00000107023	Gm42715	9262	9287	+	-6.47368	7.36e-05	0.469	CACAGAGGTCGAAAGGCCAAGACGTG
ENSMUSG00000028069	Gpatch4	1077	1102	+	-1.84211	1.92e-05	0.369	CAAAAGGAAAAGACAGCAGTGCTGTG
ENSMUSG00000028069	Gpatch4	611	636	+	-6.58647	7.52e-05	0.469	AAAAAAAGAAAAAGAAGAGGAAGCAG
ENSMUSG00000028069	Gpatch4	617	642	+	-2.7594	2.55e-05	0.376	AGAAAAAGAAGAGGAAGCAGAAAGAG
ENSMUSG00000028069	Gpatch4	1072	1097	+	4.15789	3.15e-06	0.354	AAAGACAAAAGGAAAAGACAGCAGTG
ENSMUSG00000020524	Gria1	578	603	+	-2.12782	2.11e-05	0.369	AGAAGAAAAAGGAGAGGCTGGTGGTG
ENSMUSG00000032348	Gsta4	344	369	+	-7.54887	9.3e-05	0.469	AGGAAAAAGAGGAGAGCTATGATTTG
ENSMUSG00000033910	Gucy1a1	299	324	+	-5.40602	5.7e-05	0.466	ATAAAATAGAAGAAAACAGGAAATCT
ENSMUSG00000033910	Gucy1a1	941	966	+	-5.18797	5.36e-05	0.463	TCCAAGGGAAGCCCAACTTTGAAGAG
ENSMUSG00000015501	Hivep2	4735	4760	+	-7.57143	9.34e-05	0.469	GAAGAGGAAGGGAAAGCCCGCAAGCT
ENSMUSG00000028634	Hivep3	5016	5041	+	-0.353383	1.28e-05	0.369	GGAAAAGGAAGAAAAGCAAGGGAAGG
ENSMUSG00000028634	Hivep3	520	545	+	-3.85714	3.68e-05	0.415	AAGAAAGAGAGGAAACCGCAGAAGCC
ENSMUSG00000026618	Iars2	302	327	+	-4.17293	4.03e-05	0.432	GAGAAAGAAAAGTAAAGACGGAATTT
ENSMUSG00000032174	Icam5	1586	1611	+	-6.58647	7.52e-05	0.469	CTGGAAAGGAGGAAGTCATGGAAGGG
ENSMUSG00000025492	Ifitm3	62	87	+	-6.03008	6.59e-05	0.469	AAAGAATCAAGGAAGAATATGAGGTG
ENSMUSG00000028576	Ift74	987	1012	+	-2.95489	2.75e-05	0.381	AAAAGAAAAAATAAACCAATTTAGTG
ENSMUSG00000028576	Ift74	585	610	+	4.48872	2.83e-06	0.354	AGCGAAGGAAAAACAAATCAGAAGTG
ENSMUSG00000028576	Ift74	1085	1110	+	6.69173	1.43e-06	0.354	AAAAAAGGGAGGAAAATATGGATGCT
ENSMUSG00000023046	Igfbp6	345	370	+	-0.81203	1.45e-05	0.369	TACAAAGGAGAGCAAACCCCAAGGAG
ENSMUSG00000026925	Inpp5e	1885	1910	+	-2.96241	2.76e-05	0.381	ATTCAGAGACAGGAAGCACTGAAGAG
ENSMUSG00000042105	Inpp5f	449	474	+	-1.30827	1.66e-05	0.369	AAGAAAGTAAAGAAAAGGAGAAACTG
ENSMUSG00000064065	Ipcef1	351	376	+	-1.69173	1.84e-05	0.369	CACAAAGGATGAAGAATGTTACAGTG
ENSMUSG00000022837	Iqcb1	601	626	+	3.44361	4.12e-06	0.354	AAAATAGAAGGAAAAGCCCTGCATTC
ENSMUSG00000040797	Iqsec3	878	903	+	-3.52632	3.28e-05	0.401	ACCTAAAGAATAAACAGATTGAAATG
ENSMUSG00000032251	Irak1bp1	604	629	+	-6.21805	6.93e-05	0.469	ATCAAAGAAGAAGAAACAAAAGACTG
ENSMUSG00000030102	Itpr1	305	330	+	-3.57143	3.34e-05	0.401	AGAATGAGACAGAAAACAGGAAATTG
ENSMUSG00000030102	Itpr1	5645	5670	+	-2.55639	2.4e-05	0.369	GAAACAAAAAGAAAGATGATGAAGTG
ENSMUSG00000030102	Itpr1	5539	5564	+	-1.53383	1.77e-05	0.369	ACAGAAGATAAGAAATCAGAGAAGTT
ENSMUSG00000030102	Itpr1	4997	5022	+	-5.57895	5.97e-05	0.469	ATGAAGAGAAACTATGCATTAAAGTC
ENSMUSG00000061751	Kalrn	6898	6923	+	-5.62406	6.05e-05	0.469	ATCAAAGATTACTATGCACTGAAGGA
ENSMUSG00000061751	Kalrn	5279	5304	+	-6.83459	7.9e-05	0.469	AAAAGCAGAAGAAAGTCCGGGATGGG
ENSMUSG00000061751	Kalrn	3464	3489	+	-7.78195	9.85e-05	0.469	AGCAAACGAAGGAGAAGGTGAAACTT
ENSMUSG00000025893	Kbtbd3	240	265	+	-2.15038	2.13e-05	0.369	CATGAAAGAAAGAGATGACGGAAGTG
ENSMUSG00000027827	Kcnab1	460	485	+	-4.93985	5.05e-05	0.458	ATCATCAAGAAGAAAGGCTGGAGGAG
ENSMUSG00000053519	Kcnip1	596	621	+	-4.3609	4.25e-05	0.441	ATAAAAATAAAGATGGCATTGTAACG
ENSMUSG00000026824	Kcnj3	1138	1163	+	-7.84962	9.99e-05	0.473	AAAGAAAGACACAATTCTGTGGAGTG
ENSMUSG00000054477	Kcnn2	2115	2140	+	-4.79699	4.87e-05	0.458	CGCAAAAGTAAGAAAGCATCAACGGA
ENSMUSG00000005672	Kit	1900	1925	+	-5.22556	5.43e-05	0.463	TTAACAGAAAGAGAGGCCCTAATGTC
ENSMUSG00000074749	Kiz	1614	1639	+	-1.93233	1.97e-05	0.369	TACAAGGGAACAAGAAGTTTCAAGTG
ENSMUSG00000074749	Kiz	1750	1775	+	-2.50376	2.36e-05	0.369	ATGAAAGAAACAAAAGCCTACCAGTT
ENSMUSG00000035849	Krt222	124	149	+	-2.81955	2.62e-05	0.378	GACAAGGATGGGGAAGCTCTGAAGGC
ENSMUSG00000091512	Lamtor3	29	54	+	-7.2782	8.79e-05	0.469	ACAAAAAGTTGCCAAGTGTTGAAGGG
ENSMUSG00000062190	Lancl2	1013	1038	+	-6.30827	7.08e-05	0.469	TTAAGGAGGAAAAATACTTGAAAGAG
ENSMUSG00000033499	Larp4b	1689	1714	+	-2.97744	2.77e-05	0.381	TTCAAAAGAAAGAAACCTCAGTACAG
ENSMUSG00000033499	Larp4b	2013	2038	+	-7.3609	8.95e-05	0.469	CCCAAAAGAACAAAAGCCAAGCACTG
ENSMUSG00000096740	Lbhd1	726	751	+	3.66165	3.82e-06	0.354	AGAAAGAAAAAGCAGCCATGGAAGTG
ENSMUSG00000042487	Leo1	429	454	+	-7.61654	9.44e-05	0.469	GAAATGGGATGGAGAGGATAAAAGTG
ENSMUSG00000039252	Lgi2	518	543	+	-6.48872	7.38e-05	0.469	ACCAGGAGAAGAAACTCAACGAAGTG
ENSMUSG00000000247	Lhx2	974	999	+	-5.61654	6.04e-05	0.469	TTTTACGGCAGGAAAACACGGGCGTG
ENSMUSG00000047786	Lix1	736	761	+	-7.13534	8.49e-05	0.469	AAAGAAAAAAAAGAAATCCTGAGCTT
ENSMUSG00000047786	Lix1	737	762	+	2.08271	6.64e-06	0.355	AAGAAAAAAAAGAAATCCTGAGCTTG
ENSMUSG00000033060	Lmo7	2114	2139	+	-1.90226	1.95e-05	0.369	AGAAGAAAAAGGAAGAGAGGGAAGAG
ENSMUSG00000033060	Lmo7	343	368	+	-7.66917	9.56e-05	0.469	AAAAATGTTTTGATAACTTTGTACTG
ENSMUSG00000048814	Lonrf2	890	915	+	-6.87218	7.96e-05	0.469	AAACACAGAAGGTAATATGTGAGGTG
ENSMUSG00000056260	Lrif1	1869	1894	+	-7.7594	9.79e-05	0.469	CACAAAAAAGATAAAAATTGAGAATG
ENSMUSG00000056260	Lrif1	1838	1863	+	-3.67669	3.46e-05	0.41	AAAGAAAAGCGGAAACCATGAAGATG
ENSMUSG00000030029	Lrig1	1283	1308	+	-3.51128	3.26e-05	0.401	TTGCAAAGATGAAGAACCTTAAAGAG
ENSMUSG00000063052	Lrrc40	646	671	+	-4.93985	5.05e-05	0.458	ATAAGCAGAATGAAAAGATTAAAGCA
ENSMUSG00000023084	Lrrc71	1155	1180	+	-7.7594	9.79e-05	0.469	CAAGAAGGAAGAGAAGCTGGGCTCTG
ENSMUSG00000036273	Lrrk2	7514	7539	+	-4.22556	4.09e-05	0.436	AAAATTTAGAAAAACACATTGAAGTA
ENSMUSG00000001089	Luzp1	647	672	+	-7.07519	8.39e-05	0.469	AAAAACTGGAGCAGAACAAGAAAATG
ENSMUSG00000001089	Luzp1	2740	2765	+	0.849624	9.5e-06	0.369	ATCACAGTGCGGAATGCCTGGAAGAG
ENSMUSG00000001089	Luzp1	269	294	+	0	1.18e-05	0.369	ATACGATGAAGGAGAAACTTGAAGAG
ENSMUSG00000023050	Map3k12	2259	2284	+	-2.38346	2.28e-05	0.369	AGAAGAAGAAGGAGAGGTAGACAGTG
ENSMUSG00000023050	Map3k12	2264	2289	+	-6.06015	6.65e-05	0.469	AAGAAGGAGAGGTAGACAGTGAAGTA
ENSMUSG00000033900	Map9	1818	1843	+	-3.73684	3.52e-05	0.41	GGAAAAGAAAGAAAGGCAAGAAAGAA
ENSMUSG00000033900	Map9	1559	1584	+	-1.16541	1.59e-05	0.369	AGAAAAAGCTAGAATACCTCAAAGAG
ENSMUSG00000033900	Map9	1738	1763	+	-7.78947	9.87e-05	0.469	GAGAGAAGAAAGGAAGAGCTGAAGAG
ENSMUSG00000033900	Map9	1826	1851	+	5.47368	2.03e-06	0.354	AAGAAAGGCAAGAAAGAATTGAACGG
ENSMUSG00000053693	Mast1	3848	3873	+	-7.19549	8.64e-05	0.469	CACTGCGCAAACACAGCCTGGAAGTG
ENSMUSG00000036792	Mbd5	302	327	+	-5.20301	5.38e-05	0.463	TACATAAAAGAAAGATCATTGCAGTG
ENSMUSG00000009647	Mcu	664	689	+	-7.09023	8.41e-05	0.469	GAAATTAGCAGAAAAGCAGAGAAGAG
ENSMUSG00000058006	Mdn1	14442	14467	+	-7.36842	8.96e-05	0.469	GAACAAAAATAAAAAACATCAAGATG
ENSMUSG00000058006	Mdn1	8279	8304	+	-6.31579	7.09e-05	0.469	ATCAGGAAAACAAATACTATAAAGAG
ENSMUSG00000058006	Mdn1	1424	1449	+	-4.53383	4.51e-05	0.447	ATCTGAATAAGAAAGACCTGAATGAG
ENSMUSG00000058006	Mdn1	15262	15287	+	-6.29323	7.04e-05	0.469	AACAAAAATACACAGAGTTTTAAGAG
ENSMUSG00000027080	Med19	593	618	+	3.02256	4.77e-06	0.354	ACAAGAAGAAGAAAAAGAAGAAAGAG
ENSMUSG00000005583	Mef2c	395	420	+	-7.74436	9.74e-05	0.469	AAGAAAAATACAAAAAAATTAATGAA
ENSMUSG00000048222	Mfap1b	482	507	+	-0.654135	1.39e-05	0.369	ATGAAGAGATGGAAGTCATGGAGGTG
ENSMUSG00000026088	Mitd1	273	298	+	-6.59398	7.53e-05	0.469	AATTAAAATAGAAGAGAATGCAACTG
ENSMUSG00000030521	Mphosph10	1085	1110	+	4.03008	3.29e-06	0.354	AAAAAAGACAGGAGAAGATGAATGAG
ENSMUSG00000030521	Mphosph10	1325	1350	+	-3.31579	3.08e-05	0.401	TAGAACGAAAAGAAAAACCTAAGGAG
ENSMUSG00000030521	Mphosph10	660	685	+	-2.01504	2.03e-05	0.369	AGAAGAGGAAAAAAGACCAGATGGTG
ENSMUSG00000030521	Mphosph10	778	803	+	-3.6391	3.4e-05	0.405	AATAAAAGTAGCAGAAATCTGAAATA
ENSMUSG00000079184	Mphosph8	656	681	+	-1.54887	1.77e-05	0.369	ATGAAATAAAGGAAACCAAGGAATTA
ENSMUSG00000079184	Mphosph8	1273	1298	+	-6.03759	6.6e-05	0.469	GACAAAGAAGAAAAAGCCAGAAAAGA
ENSMUSG00000079184	Mphosph8	1020	1045	+	-1.26316	1.64e-05	0.369	AAAAGAGATCAAGAAGCTTGAAAGCA
ENSMUSG00000079184	Mphosph8	500	525	+	0.24812	1.11e-05	0.369	ATCTGAGGAAAAAAAGGACAAAAATG
ENSMUSG00000079184	Mphosph8	451	476	+	1.96992	6.91e-06	0.355	AGGAAGAAAAAGAAAAAAATAAAGTG
ENSMUSG00000079184	Mphosph8	1356	1381	+	-6.54887	7.46e-05	0.469	AACAACAGAAGAAAAAAATGATGTTC
ENSMUSG00000079184	Mphosph8	1465	1490	+	-7.28571	8.81e-05	0.469	AAAGAAAAAAGAAATACTCGAGATGA
ENSMUSG00000038388	Mpp6	5	30	+	-7.15789	8.56e-05	0.469	AGCAAGTTTTGGAAAACCTTACAGAG
ENSMUSG00000038388	Mpp6	946	971	+	-3.42105	3.18e-05	0.401	AACAAGAAAAAGAAAAAGATGATGTA
ENSMUSG00000049038	Mterf2	1029	1054	+	-4.77444	4.85e-05	0.458	AATAAAGGATGGACATCTAGCAAGTC
ENSMUSG00000016510	Mtif3	679	704	+	-6.54135	7.45e-05	0.469	ATCAGAGGAGGGACTGCTTCCATGTG
ENSMUSG00000016510	Mtif3	723	748	+	-3.44361	3.2e-05	0.401	CAAGAAAGAAGAAAAGGCGTACAGAG
ENSMUSG00000039431	Mtmr7	675	700	+	-5.48872	5.85e-05	0.466	CATCAGGAAAGCCAATCCTGGAAGTG
ENSMUSG00000020900	Myh10	536	561	+	-1.1203	1.57e-05	0.369	ATAGAGGGAAGAAACGCCATGAGATG
ENSMUSG00000020900	Myh10	5137	5162	+	0.804511	9.6e-06	0.369	AAAGAAAGTGAAAAGAAACTGAAGAG
ENSMUSG00000020900	Myh10	2705	2730	+	-7.06767	8.38e-05	0.469	AAGAGAAGCAGACAAAAGTGGAAGGG
ENSMUSG00000025885	Myo5b	3530	3555	+	-2.22556	2.18e-05	0.369	AACAACAGAACAATGGCTTAGATGTG
ENSMUSG00000061911	Myt1l	1495	1520	+	-7.47368	9.16e-05	0.469	AGAACAGAAAAGAGAGAGAGCAAGTG
ENSMUSG00000061911	Myt1l	503	528	+	-7.76692	9.81e-05	0.469	AAGAAGAAAATGAAGACCATCAAATG
ENSMUSG00000041132	N4bp2l1	295	320	+	-5.24812	5.46e-05	0.463	AGAAGAGCAAGGAAAGCAATGAGGAA
ENSMUSG00000027799	Nbea	4211	4236	+	3.85714	3.5e-06	0.354	AGACTGAATTGGAAAACATTGAAGTG
ENSMUSG00000027799	Nbea	2886	2911	+	-1.30827	1.66e-05	0.369	CATTAAGAAAGGAAAGAAAGGAAATG
ENSMUSG00000032475	Nck1	885	910	+	-3.22556	3e-05	0.401	ATTAAATGAAAGAGGGCATGAAGGAG
ENSMUSG00000039697	Ncoa7	14	39	+	-7.54887	9.3e-05	0.469	AAGAGAAGAAGGAACAGAAGGAACGG
ENSMUSG00000050323	Ndufaf6	470	495	+	-4.66917	4.7e-05	0.457	ATGAAAGAGAAAAAAATCTGGATGAC
ENSMUSG00000024082	Ndufaf7	782	807	+	0.443609	1.06e-05	0.369	ATGAAAGGAGGGAACATGTGGAAGTA
ENSMUSG00000024082	Ndufaf7	1234	1259	+	-6.4812	7.37e-05	0.469	AGTCAAGAAAGGAATGCCTGCCAGTC
ENSMUSG00000022055	Nefl	1515	1540	+	-2.72932	2.54e-05	0.376	CACAAAAGAAGAAGAAGAAGGTGGTG
ENSMUSG00000022054	Nefm	1956	1981	+	-7.66165	9.55e-05	0.469	GAAAAAGGAGGAGAAGCCAAAAGATG
ENSMUSG00000022054	Nefm	1955	1980	+	-7.69925	9.61e-05	0.469	AGAAAAAGGAGGAGAAGCCAAAAGAT
ENSMUSG00000022054	Nefm	1907	1932	+	-7.68421	9.58e-05	0.469	AAGAGAAGAAGGAAGTCACCAAAGAA
ENSMUSG00000022054	Nefm	2316	2341	+	-7.03759	8.31e-05	0.469	GGAGAAGAAAGGAGAGGATAGCAGTG
ENSMUSG00000020982	Nemf	2700	2725	+	0.383459	1.07e-05	0.369	AGGAAAGAAAGGAAAACCAAAAGATG
ENSMUSG00000020982	Nemf	2436	2461	+	-4.92481	5.03e-05	0.458	AATGAAAAAGAAAAAGCTCCCATGTG
ENSMUSG00000020982	Nemf	1319	1344	+	-3.70677	3.5e-05	0.41	AAAAAAAGCAAAAGAACAAGCAGCTG
ENSMUSG00000020982	Nemf	2487	2512	+	-2.41353	2.3e-05	0.369	AGAAAAGGACAAAGAGAGAGAAAGTG
ENSMUSG00000020982	Nemf	940	965	+	-4.87218	4.96e-05	0.458	CAACAGGAAAAACAAGCACTGAAGAA
ENSMUSG00000020982	Nemf	2597	2622	+	-0.902256	1.48e-05	0.369	AAAAAATGAAGGAAAAATACAAAGAC
ENSMUSG00000020982	Nemf	1501	1526	+	-4.00752	3.85e-05	0.418	AAGAAAACAAAGCAAACCTTAAAAGA
ENSMUSG00000047084	Ngrn	629	654	+	-1.50376	1.75e-05	0.369	ATAAAAGAATCCAAGTCTTGGAAGAG
ENSMUSG00000026643	Nmt2	98	123	+	-6.96241	8.15e-05	0.469	AACACGCCAAAGGAAGCCCTGGAGGG
ENSMUSG00000026643	Nmt2	136	161	+	0.879699	9.44e-06	0.369	AAAAAGAAAAAGAAGAAACAAAAGAG
ENSMUSG00000063200	Nol7	739	764	+	-2.34586	2.26e-05	0.369	AAGATGAAGAAGAAAACTTATAAGTG
ENSMUSG00000021047	Nova1	1312	1337	+	-6.52632	7.43e-05	0.469	GGCAAAGGAGGGAAAACCTTAGTGGA
ENSMUSG00000066392	Nrxn3	4676	4701	+	-4.54887	4.52e-05	0.447	ATAAGAAACAGAAAAACAAGGACAAG
ENSMUSG00000034187	Nsf	2092	2117	+	-2.2782	2.21e-05	0.369	GTCAAAGGGAAGAAAGTCTGGATAGG
ENSMUSG00000020189	Osbpl8	368	393	+	4.15038	3.16e-06	0.354	TACAAAAGAAAAACTACCGTGAAGAG
ENSMUSG00000028559	Osbpl9	2079	2104	+	1.08271	8.96e-06	0.369	AGCAACGGAAGCAAAGCACAGACTTG
ENSMUSG00000074923	Pak6	11	36	+	-3.44361	3.2e-05	0.401	AGAAAAAGAAGAAACGTCCTGAGATA
ENSMUSG00000061859	Patj	4673	4698	+	-6.42857	7.27e-05	0.469	ACAGAGACGAGGAGAACTTGGAGGTG
ENSMUSG00000104252	Pcdha4	2759	2784	+	-4.31579	4.19e-05	0.438	AGAAAAAGAAGAAAAAGAAGAAGGGT
ENSMUSG00000104252	Pcdha4	2758	2783	+	-7.22556	8.69e-05	0.469	AAGAAAAAGAAGAAAAAGAAGAAGGG
ENSMUSG00000061601	Pclo	6792	6817	+	-6.91729	8.07e-05	0.469	AACAAAAATTAGCTTACCTGAGACTG
ENSMUSG00000061601	Pclo	3380	3405	+	-5.4812	5.83e-05	0.466	ATCAAAAACTAGAAGAAAGTGAAGTA
ENSMUSG00000061601	Pclo	5223	5248	+	-7.63158	9.49e-05	0.469	ATCGAAGAAAGACAAAGATGAACTTC
ENSMUSG00000061601	Pclo	3327	3352	+	-7.77444	9.83e-05	0.469	CCCAGAGAAAGAAACACCATCAATTG
ENSMUSG00000061601	Pclo	14823	14848	+	-2.60902	2.44e-05	0.369	GAAAAAGGAAATGAAAACCGATGGTG
ENSMUSG00000061601	Pclo	14126	14151	+	-6.57143	7.5e-05	0.469	AGCTCATGAAGAAGACCTTGGAGGTG
ENSMUSG00000061601	Pclo	7305	7330	+	-5.50376	5.87e-05	0.467	ACCAGAGGCAAGCAAACCTCCAATTG
ENSMUSG00000061601	Pclo	3737	3762	+	-6.22556	6.94e-05	0.469	ACAGACAGAAGGAAAGCAGAGACGTA
ENSMUSG00000021684	Pde8b	1841	1866	+	-5.84211	6.33e-05	0.469	AAAGAGTGAAGGGAAGCCTGGACCAG
ENSMUSG00000021493	Pdlim7	1028	1053	+	-7.64662	9.52e-05	0.469	AATGCAAGAAGAAGATCACTGGAGAG
ENSMUSG00000030887	Pdzd9	405	430	+	-7.5188	9.25e-05	0.469	ACCAAAGAAAACGGAGCCGGCAAGAG
ENSMUSG00000024227	Pdzph1	1202	1227	+	-5.35338	5.63e-05	0.466	AAGAGAGAAAAAACAGTTCTGATGTC
ENSMUSG00000002265	Peg3	1921	1946	+	-5.39098	5.69e-05	0.466	AACAATGCCAGGGATGCACTGATGGG
ENSMUSG00000005907	Pex1	3789	3814	+	2.93985	4.95e-06	0.354	TCCAAAGAAGAGAAAAAATCAAAGTG
ENSMUSG00000030729	Pgm2l1	1784	1809	+	-7.74436	9.74e-05	0.469	AAGAATTAAAGAAACTCATTGACGCG
ENSMUSG00000030729	Pgm2l1	1109	1134	+	-6.3609	7.17e-05	0.469	AGAAAAACAAACCAAACGCCGATGTG
ENSMUSG00000041720	Pi4ka	163	188	+	-2.97744	2.77e-05	0.381	GTAGAAGAAAGCACAGCTCGGAAAGG
ENSMUSG00000039943	Plcb4	2982	3007	+	-5.79699	6.27e-05	0.469	AAAAAAAGAAACAGAAATTAAAATTC
ENSMUSG00000026173	Plcd4	1302	1327	+	-5.31579	5.55e-05	0.466	AAAGAAGTTAAGAACAATTGAAGTTG
ENSMUSG00000036257	Pnpla8	149	174	+	-2.1203	2.11e-05	0.369	ACACAAGTAAGAAAAGCTGTAAATGG
ENSMUSG00000036257	Pnpla8	2266	2291	+	-6.03008	6.59e-05	0.469	ATCAATGATTGGATAAAATTAAAAAG
ENSMUSG00000036257	Pnpla8	148	173	+	2.09774	6.61e-06	0.355	CACACAAGTAAGAAAAGCTGTAAATG
ENSMUSG00000053825	Ppfia2	1355	1380	+	0.390977	1.07e-05	0.369	GACAAAGGGAGAAAATGAATGAAGAG
ENSMUSG00000046442	Ppm1e	1101	1126	+	-6.22556	6.94e-05	0.469	CAGAGAGGATGAAAAGCAGCGAATTG
ENSMUSG00000021285	Ppp1r13b	731	756	+	-4.52632	4.5e-05	0.447	ATTTAAAGAAAGGAAAACTGAATGGG
ENSMUSG00000024530	Prelid3a	491	516	+	-1.69925	1.84e-05	0.369	AGTCAAAGAAGAAAGGAAAGGAAGTG
ENSMUSG00000024530	Prelid3a	499	524	+	-6.94737	8.13e-05	0.469	AAGAAAGGAAAGGAAGTGTGGACGAA
ENSMUSG00000006014	Prg4	590	615	+	-6.81203	7.88e-05	0.469	ATAACAAGAAAAACACTCCTAAAAAG
ENSMUSG00000006014	Prg4	2577	2602	+	-3.86466	3.68e-05	0.415	ACCAAAAACAAGAAAACCAAAAACTA
ENSMUSG00000045038	Prkce	668	693	+	-6.23308	6.95e-05	0.469	TGAAGAAACAGGAAACCCCTGACGAG
ENSMUSG00000035597	Prpf39	1841	1866	+	-1.64662	1.82e-05	0.369	AAGAAAAGAAAGCACACACAGAAGAT
ENSMUSG00000035597	Prpf39	1706	1731	+	-7.49624	9.21e-05	0.469	AAAGAAAAGTGGAATTCCTTGAAGAT
ENSMUSG00000035597	Prpf39	1786	1811	+	-5.75188	6.22e-05	0.469	CTAAAAGAACAGGATACTTTAAAAAG
ENSMUSG00000035597	Prpf39	389	414	+	-7.6015	9.4e-05	0.469	GGAAAAAGTATGCAGACCTTGAAAAG
ENSMUSG00000035597	Prpf39	1055	1080	+	-1.42857	1.72e-05	0.369	AAAACTGGAAAGAATACTTAGAATTC
ENSMUSG00000028484	Psip1	458	483	+	-3.80451	3.62e-05	0.415	CTGAAAAACAAGTAGACACTGAAGAG
ENSMUSG00000028484	Psip1	711	736	+	-7.55639	9.31e-05	0.469	AAAGGAAGAAGAGAAGCCAAGAAAAG
ENSMUSG00000022216	Psme1	239	264	+	-0.932331	1.49e-05	0.369	AACAGGAGAAGGAAGAGAAGGAAGAG
ENSMUSG00000059456	Ptk2b	433	458	+	-7.32331	8.89e-05	0.469	AAAGAAGACAGGACCACATTGCTGTA
ENSMUSG00000059456	Ptk2b	1337	1362	+	-3.78195	3.59e-05	0.415	ACCACAAAGGGGAAAAAATTAATGTG
ENSMUSG00000030122	Ptms	53	78	+	0.661654	9.95e-06	0.369	AAGAAAAGAAGGACAAGGTGGAGGAG
ENSMUSG00000027935	Rab13	299	324	+	-1.15789	1.59e-05	0.369	AGAACTGGATGAAAAGCATCAAAGAG
ENSMUSG00000079657	Rab26	22	47	+	1.99248	6.84e-06	0.355	AAAACAAAAACAAAAACCCTGAATCT
ENSMUSG00000079657	Rab26	23	48	+	-7.52632	9.27e-05	0.469	AAACAAAAACAAAAACCCTGAATCTC
ENSMUSG00000021700	Rab3c	532	557	+	-7.15789	8.56e-05	0.469	ATCAACGTGAAGCAAACCTTCGAGCG
ENSMUSG00000049892	Rasd1	389	414	+	-6.33083	7.13e-05	0.469	ACAAAACCAAAGAGAATGTGGACGTG
ENSMUSG00000032946	Rasgrp2	1613	1638	+	-6.61654	7.56e-05	0.469	AGCAATGCAAAGAGCGCCTGTCAGTG
ENSMUSG00000030779	Rbbp6	3434	3459	+	2.69173	5.43e-06	0.354	AAAAACGAAAGAGAAAAACGGAAGAA
ENSMUSG00000030779	Rbbp6	3651	3676	+	1.94737	6.96e-06	0.355	AAAAAAAATTGGAAATGCAGAAAATG
ENSMUSG00000030779	Rbbp6	2803	2828	+	-7.49624	9.21e-05	0.469	AAGAAACACAGGAAACGAAGAAAGGG
ENSMUSG00000030779	Rbbp6	3642	3667	+	-3.07519	2.86e-05	0.389	AGAAACTGGAAAAAAAATTGGAAATG
ENSMUSG00000030779	Rbbp6	5330	5355	+	-7.78195	9.85e-05	0.469	AGAAGGAGAAAGATGACCAAAAAGTG
ENSMUSG00000078184	Rbm8a2	85	110	+	-3.33835	3.09e-05	0.401	AAAGAAAAAGCGAAGAAACGGAAGGG
ENSMUSG00000042453	Reln	1505	1530	+	4.21805	3.09e-06	0.354	AAGGAAGAAAAGAACACATTGCACTG
ENSMUSG00000042453	Reln	4929	4954	+	-7.02256	8.27e-05	0.469	TGAAAACATAGGAAAACCTCGCTATG
ENSMUSG00000026482	Rgl1	58	83	+	-3.57143	3.34e-05	0.401	ACAAAAGGAGAAAACACAGGACACTG
ENSMUSG00000042671	Rgs8	28	53	+	-7.08271	8.41e-05	0.469	AACAAAGGCATGAGGACTCGACTGGG
ENSMUSG00000036202	Rif1	4731	4756	+	-6.12782	6.75e-05	0.469	ACAAGAAGAAAAAAAGGCTGAAGAGG
ENSMUSG00000036202	Rif1	3047	3072	+	-4.06767	3.92e-05	0.424	ATACAAAGGATAAAAAAAAAAAAGTG
ENSMUSG00000036202	Rif1	3053	3078	+	-6.35338	7.16e-05	0.469	AGGATAAAAAAAAAAAAGTGAAACTG
ENSMUSG00000036202	Rif1	4730	4755	+	2.18797	6.37e-06	0.355	AACAAGAAGAAAAAAAGGCTGAAGAG
ENSMUSG00000036202	Rif1	5194	5219	+	-2.1203	2.11e-05	0.369	AACACAGAAAGTTATGCTATAAAGAG
ENSMUSG00000046791	Riox1	1589	1614	+	-7.27068	8.77e-05	0.469	ATCACACGGTGGAAAACTCTCGAGTT
ENSMUSG00000041528	Rnf123	1412	1437	+	-3	2.79e-05	0.381	AAGCAAGGGAGGAGACCACCGAAGAG
ENSMUSG00000041528	Rnf123	1472	1497	+	5.51128	2e-06	0.354	AAAGACTCAAGAAACGCATTGAAGTG
ENSMUSG00000041528	Rnf123	2402	2427	+	-3.39098	3.14e-05	0.401	AGAGGAGGAAGGATATCCTTGCAGAG
ENSMUSG00000020580	Rock2	3244	3269	+	-7.19549	8.64e-05	0.469	ATCAAATATCAGAAAGAACTGAATGA
ENSMUSG00000020580	Rock2	1485	1510	+	0.473684	1.04e-05	0.369	ATCAACATTAAGACAGCTGGAAAGAG
ENSMUSG00000020580	Rock2	2469	2494	+	-2.87218	2.66e-05	0.378	AGAAAAGCAAATAAAACAAGAAAATA
ENSMUSG00000020580	Rock2	2383	2408	+	-1.03008	1.53e-05	0.369	AAAATAGAGCAGGAAACTCAGAAGCG
ENSMUSG00000028187	Rpf1	595	620	+	-7.78947	9.87e-05	0.469	AATGAAGATCGTAAAACACCGAATGG
ENSMUSG00000028187	Rpf1	218	243	+	-6.78947	7.84e-05	0.469	AGCAGCGGAAGGAAAAGTTGGCAGCT
ENSMUSG00000044098	Rsbn1	768	793	+	-3.8797	3.7e-05	0.415	GAAAAAGAAAAAGAAACATCGAGAAG
ENSMUSG00000032417	Rwdd2a	506	531	+	5.10526	2.29e-06	0.354	ACCTGAGGAAAAAGATCTTGGAAGTG
ENSMUSG00000038570	Saxo2	978	1003	+	-6.90226	8.03e-05	0.469	AACAGAGAGCTGCAAACCTTTAAATG
ENSMUSG00000050711	Scg2	824	849	+	-0.578947	1.37e-05	0.369	AAAAAAATGAACAAATCAATGAAGAG
ENSMUSG00000064329	Scn1a	5823	5848	+	-6.31579	7.09e-05	0.469	ATACAATAAGAACAAACTCAAAGGTG
ENSMUSG00000075318	Scn2a	254	279	+	-5.41353	5.71e-05	0.466	ATATCAATAAGAAAACCTTTATAGTA
ENSMUSG00000075318	Scn2a	5942	5967	+	-2.2782	2.21e-05	0.369	AACCGGAGAAGGAAAAATTTGAAAAG
ENSMUSG00000016262	Sertad4	1029	1054	+	-6.56391	7.49e-05	0.469	ATATAATGAGAGAAACCGTGTGAGTG
ENSMUSG00000024976	Shoc2	14	39	+	-6.21053	6.92e-05	0.469	TAGGAAAAGAAAAAGACTCTAAAGAG
ENSMUSG00000036949	Slc39a12	821	846	+	-0.233083	1.24e-05	0.369	ACCAAAGGAAACAAAACACAGAGGAA
ENSMUSG00000029141	Slc4a1ap	1754	1779	+	-5.96241	6.51e-05	0.469	TGCAAATGAAGGATGAACCTGAAGTA
ENSMUSG00000060961	Slc4a4	2256	2281	+	-7.30827	8.86e-05	0.469	AACCACAGCAAGAAAACTGATCAGTG
ENSMUSG00000060961	Slc4a4	3150	3175	+	1.34586	8.26e-06	0.369	GAAAAAGAAAAAGAAGAAAGGAAGTT
ENSMUSG00000060961	Slc4a4	3146	3171	+	-6.00752	6.55e-05	0.469	AGAAGAAAAAGAAAAAGAAGAAAGGA
ENSMUSG00000024054	Smchd1	938	963	+	-4.3609	4.25e-05	0.441	AGAAAGAGAAAGACAGCTTTACAGCT
ENSMUSG00000024054	Smchd1	815	840	+	-2.81955	2.62e-05	0.378	TTGAGAAGAAGGAAAAAAATAAAGAG
ENSMUSG00000024054	Smchd1	3466	3491	+	-1.57895	1.79e-05	0.369	TTAAAAGGAGGAAAAACAGTGCAGAT
ENSMUSG00000024054	Smchd1	2330	2355	+	-2.29323	2.22e-05	0.369	AAAAAATGGAAAATATCCAGAAACTG
ENSMUSG00000038301	Snx10	482	507	+	-5.1203	5.28e-05	0.463	AAGAAGGGAAGAAAGACGCCGACGTA
ENSMUSG00000031626	Sorbs2	1106	1131	+	-7.37594	8.98e-05	0.469	AACGGAGGAAGAGCGAACCTGCAGTG
ENSMUSG00000002055	Spag5	3032	3057	+	1.26316	8.5e-06	0.369	AGAATGAGAAGGAGCTCCTGGAAGTG
ENSMUSG00000029309	Sparcl1	884	909	+	-6.65414	7.62e-05	0.469	AAGAAGGGAAAGCTGGCCTTGAAGCT
ENSMUSG00000027722	Spata5	597	622	+	-3.30827	3.07e-05	0.401	CACAACATTGGGAAAGCTTCAGAGTG
ENSMUSG00000027722	Spata5	915	940	+	-7.55639	9.31e-05	0.469	AGAGAAACTACTAAAACCTGCTAGTG
ENSMUSG00000021007	Spata7	1302	1327	+	-6.69925	7.69e-05	0.469	TTCAAGAGAAAATGAGTTTGTAAGTG
ENSMUSG00000026163	Sphkap	1826	1851	+	-4.94737	5.06e-05	0.458	AACTGGGGAAGGAAGCCATTGCAGAG
ENSMUSG00000045671	Spred2	185	210	+	-2.7218	2.53e-05	0.376	AGCGACAGAAAGACAAACTGGAAGTT
ENSMUSG00000057738	Sptan1	5912	5937	+	-1.86466	1.93e-05	0.369	CTCAGAGGAAAGCAAAGCTGGATGAG
ENSMUSG00000057738	Sptan1	3728	3753	+	-2.35338	2.26e-05	0.369	ATGAAACTAAAGAATGGATTGAAGAG
ENSMUSG00000011751	Sptbn4	1091	1116	+	-1.1203	1.57e-05	0.369	TTCAGGAGAAGGGGAACCTGGAGGTG
ENSMUSG00000021716	Srek1ip1	398	423	+	3.41353	4.16e-06	0.354	AAAAAAAGAAGAGAAAAAAGGAAAAG
ENSMUSG00000021716	Srek1ip1	236	261	+	-2.27068	2.21e-05	0.369	AAAAGAGCAGGGAGAAAATTAAATTG
ENSMUSG00000021716	Srek1ip1	399	424	+	-5.61654	6.04e-05	0.469	AAAAAAGAAGAGAAAAAAGGAAAAGC
ENSMUSG00000021716	Srek1ip1	344	369	+	-4.89474	4.99e-05	0.458	AAAAGAAAAAGGAAAAAAAGAACAAG
ENSMUSG00000021716	Srek1ip1	369	394	+	-4.40602	4.33e-05	0.443	GTCAAAGAAAGGAAAGCATCACAAAA
ENSMUSG00000039860	Srrm3	700	725	+	1.18045	8.68e-06	0.369	AAAGAAAAAAACAAAGAGCGAAAGAG
ENSMUSG00000068882	Ssb	1164	1189	+	-2.00752	2.03e-05	0.369	AATGAAAAGAGGAAGAGATGGAAGAG
ENSMUSG00000025425	St8sia5	293	318	+	-3.22556	3e-05	0.401	AGCTGAGGCAGGAGATCCTGGAGGTG
ENSMUSG00000027500	Stmn2	419	444	+	-5	5.12e-05	0.458	AACAGATTAAGGAAAACCGTGAGGCT
ENSMUSG00000026915	Strbp	183	208	+	-1.98496	2.01e-05	0.369	AACAGAAGTAAAGAAAGATGAAGCTG
ENSMUSG00000041488	Stx3	212	237	+	-7.23308	8.7e-05	0.469	CAAAAACCAAAGATGACCTTGAACAG
ENSMUSG00000096054	Syne1	11643	11668	+	2.60902	5.56e-06	0.354	GGACAAGATACAAAAACTTCAAAGTG
ENSMUSG00000096054	Syne1	3728	3753	+	-5.09774	5.25e-05	0.463	AAGAAAGCAAGGAAGAGGCTGAGATG
ENSMUSG00000096054	Syne1	6512	6537	+	0.548872	1.03e-05	0.369	AAAGAATTGAGGAAAACATGGACATG
ENSMUSG00000096054	Syne1	15617	15642	+	-1.37594	1.69e-05	0.369	CTAAGGTCAAAGAAACCACTGAAGTG
ENSMUSG00000096054	Syne1	9479	9504	+	-1.78195	1.88e-05	0.369	AGATCCAGATGAAAGACTTTGAAGTG
ENSMUSG00000035864	Syt1	392	417	+	-4.81955	4.89e-05	0.458	AAGAAAAGGAGGAGCCCAAGGAAGAG
ENSMUSG00000026452	Syt2	968	993	+	-5.14286	5.3e-05	0.463	GACTCAAGAAGAAGAAGACGACAGTG
ENSMUSG00000030316	Tamm41	976	1001	+	-6.50376	7.4e-05	0.469	AACAAAATGTGGAAAGGGTGGATGAG
ENSMUSG00000048550	Thnsl1	1184	1209	+	-7.75188	9.76e-05	0.469	AAAATGATAAGGAAAGAATAGCTGTG
ENSMUSG00000021079	Timm9	110	135	+	-6.54887	7.46e-05	0.469	CAACAAGAGAGGTGAAACCTGAAGAG
ENSMUSG00000091537	Tma7	95	120	+	-3.59398	3.35e-05	0.401	AACAAAAGGAGGAACAGAAGAAACTC
ENSMUSG00000030614	Tmem126b	401	426	+	-5.45865	5.78e-05	0.466	ACATAAGCAAGGAAAGCTGTGTTCTG
ENSMUSG00000041763	Tpp2	3071	3096	+	-5.36842	5.65e-05	0.466	CAGAAAAAGAGAAAGACTTGAAAGAA
ENSMUSG00000041763	Tpp2	3489	3514	+	-1.31579	1.66e-05	0.369	AGCAAAGGAAGAAGAAGGAGAAAGTA
ENSMUSG00000041763	Tpp2	3665	3690	+	-5.15038	5.31e-05	0.463	AACCAACAAAAGAAAACTGGAAAAAT
ENSMUSG00000006005	Tpr	2265	2290	+	-0.541353	1.36e-05	0.369	CTATAAAAAAGAAAAAATAGACAGTG
ENSMUSG00000006005	Tpr	1016	1041	+	-7.20301	8.66e-05	0.469	AAGAACAGCAGGCCAGTATGGAAGAG
ENSMUSG00000006005	Tpr	863	888	+	-1.74436	1.87e-05	0.369	AAAAAGGAAATGAAATTCTGGAACTT
ENSMUSG00000006005	Tpr	1460	1485	+	-7.65414	9.54e-05	0.469	AACAAGAAAATAAAAGGATTAATAAG
ENSMUSG00000006005	Tpr	3929	3954	+	0.857143	9.48e-06	0.369	AAGAACTGCAGGATAGCCTGAATGTG
ENSMUSG00000006005	Tpr	2576	2601	+	-5.21805	5.42e-05	0.463	AGAAGGAAAAAGAAATGCTTAAATTG
ENSMUSG00000062296	Trank1	2723	2748	+	-7.06767	8.38e-05	0.469	AGAAGAGGCTGAAACACTCAAAAGGG
ENSMUSG00000062296	Trank1	1400	1425	+	-7.45865	9.13e-05	0.469	TGGAAAGACAGAAGTGGCCTGAAGTG
ENSMUSG00000027716	Trpc3	2558	2583	+	-6.18797	6.86e-05	0.469	AAGTAGACAAAGAAAACGATGAGGTG
ENSMUSG00000047907	Tshz2	1499	1524	+	-7.05263	8.35e-05	0.469	ACCTAAGAGAGGAGGACTTGGAAGAC
ENSMUSG00000047907	Tshz2	1379	1404	+	-2.43609	2.32e-05	0.369	AGTTAAAGAAAGAAAGCAAGAAGGAG
ENSMUSG00000034610	Tut4	4004	4029	+	-2.33083	2.25e-05	0.369	GACTAAAGAAGAAAGACAGTGAAGAA
ENSMUSG00000034610	Tut4	2248	2273	+	-3.8797	3.7e-05	0.415	CTAAGCAGTAAGAAACCAGTGAAGTC
ENSMUSG00000034610	Tut4	367	392	+	-4.69925	4.73e-05	0.458	ACAAAAGCAGAAAAAGTACCAAAGTC
ENSMUSG00000038393	Txnip	413	438	+	5.38346	2.09e-06	0.354	AAGAGGCAAAGAAAAACTTCGAAGTG
ENSMUSG00000022674	Ube2v2	176	201	+	2.21053	6.34e-06	0.355	AAAACAGAATATATAGCCTGAAAGTA
ENSMUSG00000028243	Ubxn2b	267	292	+	-7.48872	9.19e-05	0.469	CAAAGAGGCAAGGGAACATGGAGCTG
ENSMUSG00000052906	Ubxn8	323	348	+	-3.41353	3.17e-05	0.401	AAATGAAGTTGAAAAAACTGGAGGAG
ENSMUSG00000034799	Unc13a	2384	2409	+	-7.7594	9.79e-05	0.469	ACAAGAGAACGGACAAGTCGGCGGTG
ENSMUSG00000034799	Unc13a	2153	2178	+	-7.06015	8.37e-05	0.469	AGAAAAGGACAAAAACCATCTACGGG
ENSMUSG00000062151	Unc13c	3502	3527	+	-6.70677	7.7e-05	0.469	AAAGAAAGAATGAAGATCAGGGAGAG
ENSMUSG00000062151	Unc13c	2657	2682	+	-7.49624	9.21e-05	0.469	AAAACAGGACTAGTATCACTGAAGTA
ENSMUSG00000055567	Unc80	514	539	+	-5.68421	6.12e-05	0.469	AACAACCGAAGGAAGACCTTCCAGAA
ENSMUSG00000043241	Upf2	54	79	+	3.33835	4.27e-06	0.354	AAACAACAAGGAAAAAGACTGCAGTG
ENSMUSG00000043241	Upf2	161	186	+	-4.43609	4.36e-05	0.443	AAGACAAAAAGAAGAGACTGGAAGAA
ENSMUSG00000043241	Upf2	14	39	+	-6.32331	7.11e-05	0.469	GTAAAAAGTCAGCAAGTATGGAAGAA
ENSMUSG00000040455	Usp45	1382	1407	+	-1.15038	1.58e-05	0.369	ACCCAAAGAATGACAACTTGGAAGCC
ENSMUSG00000070697	Utp3	1114	1139	+	-6.56391	7.49e-05	0.469	ATGGAAGACAGGCAAGAGTTGAAGAG
ENSMUSG00000049882	Vcpkmt	609	634	+	-7.5188	9.25e-05	0.469	CAAACATGATGAAGAATACCGAAGTG
ENSMUSG00000039375	Wdr17	549	574	+	-1.96241	1.99e-05	0.369	CCAAAAGAAAGGAAAAGTTGCATTTG
ENSMUSG00000039375	Wdr17	2179	2204	+	-4.96992	5.08e-05	0.458	AAACAAGAAGTAGAAAAACTAACGTG
ENSMUSG00000039375	Wdr17	242	267	+	-6.84962	7.93e-05	0.469	AACATAAAAAAACAATCACGGCAATT
ENSMUSG00000040389	Wdr47	2597	2622	+	-7.65414	9.54e-05	0.469	AAATAAAGGTGACAGACCTGCAAGGG
ENSMUSG00000022787	Wdr53	376	401	+	-4.91729	5.02e-05	0.458	AAGAAAGTTACCAGATCCCTGAAGAG
ENSMUSG00000022787	Wdr53	1004	1029	+	-1.50376	1.75e-05	0.369	TTAAAGGGAACAAAAGCATATTAGTG
ENSMUSG00000061559	Wdr61	77	102	+	3.02256	4.77e-06	0.354	CAAACAAAAAGGAAAACATTGAAACA
ENSMUSG00000061559	Wdr61	78	103	+	-6.79699	7.85e-05	0.469	AAACAAAAAGGAAAACATTGAAACAG
ENSMUSG00000025995	Wdr75	2310	2335	+	-6.35338	7.16e-05	0.469	AGATATGGAGGGAAACAAAGAAAGTG
ENSMUSG00000025995	Wdr75	544	569	+	-1.41353	1.71e-05	0.369	TTCAAAAAGAAAAAAACATGCAATTT
ENSMUSG00000063430	Wscd2	371	396	+	-5.27068	5.49e-05	0.463	AGAAAGAGAAGGAAAAGGAGGAGGAG
ENSMUSG00000021244	Ylpm1	6170	6195	+	-6.18797	6.86e-05	0.469	CTAAAAGGAAGCGAGACTGGGAGGCG
ENSMUSG00000021244	Ylpm1	3008	3033	+	-5.23308	5.44e-05	0.463	AAAATAGATTAGAAGGCAATAAAGGC
ENSMUSG00000021244	Ylpm1	5490	5515	+	-5.62406	6.05e-05	0.469	TATAATGAGAGGATTGCCTGGCAGTG
ENSMUSG00000021244	Ylpm1	5646	5671	+	-6.38346	7.2e-05	0.469	AAAGAAAGTAAAAAAGAAGGTAATGG
ENSMUSG00000022773	Ypel1	399	424	+	-1.08271	1.55e-05	0.369	ATACAAGGAAGGAAAATTTATTATTG
ENSMUSG00000034059	Ypel4	419	444	+	-5.18797	5.36e-05	0.463	AAGAAGGGAAGTACATCATTGAGATG
ENSMUSG00000063659	Zbtb18	411	436	+	-2.54887	2.39e-05	0.369	CAAAAAAGAAGAAGATGCTTCAAGTT
ENSMUSG00000063659	Zbtb18	412	437	+	-6.05263	6.63e-05	0.469	AAAAAAGAAGAAGATGCTTCAAGTTG
ENSMUSG00000049421	Zfp260	541	566	+	-5.68421	6.12e-05	0.469	CATAGTGGGAAGAAACCTTTTAAGTG
ENSMUSG00000057894	Zfp329	439	464	+	2.78195	5.25e-06	0.354	AAAAAAATTAAGAAAAGAAGCAAGAG
ENSMUSG00000002617	Zfp40	1545	1570	+	-6.35338	7.16e-05	0.469	AGCAAAACTTAAAAAACATCAAAGAA
ENSMUSG00000002617	Zfp40	1573	1598	+	-7.02256	8.27e-05	0.469	CACACAGGAGAGAAACCTTACAAATG
ENSMUSG00000002617	Zfp40	2074	2099	+	-7.02256	8.27e-05	0.469	CACACAGGAGAGAAACCTTACAAATG
ENSMUSG00000030016	Zfp638	279	304	+	-7.76692	9.81e-05	0.469	ACAAAAGAAGGGGAAGCCTCATGGTA
ENSMUSG00000030016	Zfp638	4679	4704	+	-1.6015	1.8e-05	0.369	GAAAAAGAAAGGAAGCCCTCAAAATT
ENSMUSG00000030016	Zfp638	3783	3808	+	-5.4812	5.83e-05	0.466	AGCTGAAGTGGATAAACATGAAACTG
ENSMUSG00000030016	Zfp638	3251	3276	+	-3.41353	3.17e-05	0.401	TTCAAAGGAAGAATGATCTGGAACTA
ENSMUSG00000040321	Zfp770	1213	1238	+	-4.95489	5.06e-05	0.458	AAAAAGAAGAAGAAAACTCTGGCTTT
ENSMUSG00000040321	Zfp770	1214	1239	+	-2.57895	2.42e-05	0.369	AAAAGAAGAAGAAAACTCTGGCTTTG
ENSMUSG00000059142	Zfp945	589	614	+	-3.95489	3.8e-05	0.415	AATAGTGGAATGAAATCACACAAGTG
ENSMUSG00000059142	Zfp945	317	342	+	-7.18045	8.61e-05	0.469	ATAAATGGAAGGAATGTGGCAAAATG
ENSMUSG00000032425	Zfp949	1456	1481	+	-7.2782	8.79e-05	0.469	CACACAGGTGAGAAACCATATGAGTG
ENSMUSG00000032425	Zfp949	784	809	+	-0.676692	1.4e-05	0.369	AACTCAGGGAGAAAATCTTGTAAATG
ENSMUSG00000032425	Zfp949	592	617	+	-3.95489	3.8e-05	0.415	ATCAGAGAAAGGAAAGATACAAAGGA
ENSMUSG00000032425	Zfp949	1567	1592	+	1.90977	7.02e-06	0.355	AATAAATGTGGGAAAACGTTTCAGTG
ENSMUSG00000032368	Zic1	976	1001	+	-5.46617	5.8e-05	0.466	CACACAGGGGAGAAGCCCTTCAAGTG
ENSMUSG00000030967	Zranb1	845	870	+	-2.06767	2.06e-05	0.369	AAAATAGGATGAAAAAGACTGATTGG
ENSMUSG00000030967	Zranb1	1580	1605	+	-7.77444	9.83e-05	0.469	AACAATGGCAAGAAGACTGGGCATTC
