# Supplementary material for: Identification of 3′ UTR motifs required for mRNA localization to myelin sheaths in vivo
Source: PLoS Biol. 2021 Jan 13;19(1):e3001053. doi: 10.1371/journal.pbio.3001053 (PMC7837478; doi:10.1371/journal.pbio.3001053)
Supplement: S7 Table — (XLSX) [file pbio.3001053.s007.xlsx]

## Sheet: Sheet1
Supplement Table 7 - Gene Ontolog list of terms associated with myelin transcriptome in Figure 8E. GO terms filtered by statistical signifance of False Discovery Rate in column M
Category	Term	Count	%	PValue	Genes	List Total	Pop Hits	Pop Total	Fold Enrichment	Bonferroni	Benjamini	FDR
UP_KEYWORDS	Phosphoprotein	349	49.5035	5.06285e-22	ENSMUSG00000050711, ENSMUSG00000036533, ENSMUSG00000019775, ENSMUSG00000031783, ENSMUSG00000024261, ENSMUSG00000032251, ENSMUSG00000022508, ENSMUSG00000047842, ENSMUSG00000032503, ENSMUSG00000028909, ENSMUSG00000040037, ENSMUSG00000061911, ENSMUSG00000020262, ENSMUSG00000009394, ENSMUSG00000022789, ENSMUSG00000027865, ENSMUSG00000053693, ENSMUSG00000003279, ENSMUSG00000034187, ENSMUSG00000040430,…	682	7617	22680	1.5237	1.51379e-19	1.51379e-19	6.76205e-19
UP_KEYWORDS	Synapse	49	6.95035	2.33559e-18	ENSMUSG00000040380, ENSMUSG00000021071, ENSMUSG00000040276, ENSMUSG00000036273, ENSMUSG00000019775, ENSMUSG00000045114, ENSMUSG00000041268, ENSMUSG00000024261, ENSMUSG00000060882, ENSMUSG00000062995, ENSMUSG00000020436, ENSMUSG00000009394, ENSMUSG00000039809, ENSMUSG00000022789, ENSMUSG00000003279, ENSMUSG00000032589, ENSMUSG00000032946, ENSMUSG00000039714, ENSMUSG00000046182, ENSMUSG00000026787,…	682	357	22680	4.56443	6.9834e-16	3.4917e-16	3.11946e-15
UP_KEYWORDS	Cytoplasm	224	31.773	2.24798e-17	ENSMUSG00000024268, ENSMUSG00000019775, ENSMUSG00000025795, ENSMUSG00000036533, ENSMUSG00000022505, ENSMUSG00000032251, ENSMUSG00000032503, ENSMUSG00000015961, ENSMUSG00000022789, ENSMUSG00000019979, ENSMUSG00000053693, ENSMUSG00000034187, ENSMUSG00000040430, ENSMUSG00000020115, ENSMUSG00000025217, ENSMUSG00000026749, ENSMUSG00000025885, ENSMUSG00000039166, ENSMUSG00000059325, ENSMUSG00000019966,…	682	4404	22680	1.69145	6.72147e-15	2.24049e-15	3.00246e-14
GOTERM_CC_DIRECT	GO:0045202~synapse	58	8.22695	3.41795e-17	ENSMUSG00000040380, ENSMUSG00000021071, ENSMUSG00000036273, ENSMUSG00000040276, ENSMUSG00000019775, ENSMUSG00000047879, ENSMUSG00000045114, ENSMUSG00000020848, ENSMUSG00000041268, ENSMUSG00000024261, ENSMUSG00000060882, ENSMUSG00000062995, ENSMUSG00000020436, ENSMUSG00000009394, ENSMUSG00000039809, ENSMUSG00000022789, ENSMUSG00000003279, ENSMUSG00000032589, ENSMUSG00000032946, ENSMUSG00000039714,…	618	505	19662	3.65406	1.65087e-14	1.65087e-14	4.89805e-14
UP_KEYWORDS	Cell junction	64	9.07801	5.01272e-16	ENSMUSG00000040380, ENSMUSG00000021071, ENSMUSG00000036273, ENSMUSG00000040276, ENSMUSG00000019775, ENSMUSG00000045114, ENSMUSG00000041268, ENSMUSG00000024261, ENSMUSG00000060882, ENSMUSG00000062995, ENSMUSG00000028909, ENSMUSG00000020436, ENSMUSG00000009394, ENSMUSG00000039809, ENSMUSG00000022789, ENSMUSG00000003279, ENSMUSG00000032589, ENSMUSG00000032946, ENSMUSG00000039714, ENSMUSG00000027935,…	682	661	22680	3.21986	1.65978e-13	4.15223e-14	7.43849e-13
GOTERM_CC_DIRECT	GO:0005737~cytoplasm	304	43.1206	8.61542e-16	ENSMUSG00000024268, ENSMUSG00000019775, ENSMUSG00000025795, ENSMUSG00000036533, ENSMUSG00000049421, ENSMUSG00000031783, ENSMUSG00000022505, ENSMUSG00000032251, ENSMUSG00000032503, ENSMUSG00000015961, ENSMUSG00000021268, ENSMUSG00000020262, ENSMUSG00000039943, ENSMUSG00000022789, ENSMUSG00000019979, ENSMUSG00000053693, ENSMUSG00000034187, ENSMUSG00000040430, ENSMUSG00000029167, ENSMUSG00000020115,…	618	6631	19662	1.45859	4.2899e-13	2.14495e-13	1.27676e-12
GOTERM_CC_DIRECT	GO:0030054~cell junction	65	9.21986	4.75483e-14	ENSMUSG00000040380, ENSMUSG00000021071, ENSMUSG00000036273, ENSMUSG00000040276, ENSMUSG00000019775, ENSMUSG00000045114, ENSMUSG00000041268, ENSMUSG00000024261, ENSMUSG00000060882, ENSMUSG00000062995, ENSMUSG00000028909, ENSMUSG00000020436, ENSMUSG00000009394, ENSMUSG00000039809, ENSMUSG00000022789, ENSMUSG00000003279, ENSMUSG00000032589, ENSMUSG00000032946, ENSMUSG00000039714, ENSMUSG00000027935,…	618	718	19662	2.88024	2.2951e-11	7.65032e-12	6.809e-11
UP_KEYWORDS	Alternative splicing	227	32.1986	5.97627e-14	ENSMUSG00000024268, ENSMUSG00000061762, ENSMUSG00000032503, ENSMUSG00000028909, ENSMUSG00000061911, ENSMUSG00000020262, ENSMUSG00000009394, ENSMUSG00000022789, ENSMUSG00000019979, ENSMUSG00000027865, ENSMUSG00000003279, ENSMUSG00000022269, ENSMUSG00000066392, ENSMUSG00000040430, ENSMUSG00000029167, ENSMUSG00000036949, ENSMUSG00000025217, ENSMUSG00000025885, ENSMUSG00000039166, ENSMUSG00000046679,…	682	4779	22680	1.5796	1.78593e-11	3.57181e-12	7.97806e-11
GOTERM_CC_DIRECT	GO:0043025~neuronal cell body	54	7.65957	1.22224e-13	ENSMUSG00000027419, ENSMUSG00000036273, ENSMUSG00000061762, ENSMUSG00000024261, ENSMUSG00000029516, ENSMUSG00000054477, ENSMUSG00000060882, ENSMUSG00000040037, ENSMUSG00000027827, ENSMUSG00000028289, ENSMUSG00000041773, ENSMUSG00000042105, ENSMUSG00000032589, ENSMUSG00000048895, ENSMUSG00000029167, ENSMUSG00000011751, ENSMUSG00000053819, ENSMUSG00000030844, ENSMUSG00000028546, ENSMUSG00000025885,…	618	534	19662	3.2173	5.90398e-11	1.476e-11	1.75171e-10
UP_KEYWORDS	Calmodulin-binding	25	3.5461	3.99914e-12	ENSMUSG00000021708, ENSMUSG00000054477, ENSMUSG00000032507, ENSMUSG00000029471, ENSMUSG00000019943, ENSMUSG00000021559, ENSMUSG00000057455, ENSMUSG00000024743, ENSMUSG00000032503, ENSMUSG00000020431, ENSMUSG00000021057, ENSMUSG00000030000, ENSMUSG00000057738, ENSMUSG00000021820, ENSMUSG00000059173, ENSMUSG00000053819, ENSMUSG00000028161, ENSMUSG00000025885, ENSMUSG00000022837, ENSMUSG00000020900,…	682	139	22680	5.98114	1.19574e-09	1.9929e-10	5.34133e-09
GOTERM_BP_DIRECT	GO:0007399~nervous system development	38	5.39007	8.35611e-10	ENSMUSG00000034701, ENSMUSG00000027419, ENSMUSG00000055373, ENSMUSG00000075318, ENSMUSG00000008658, ENSMUSG00000025128, ENSMUSG00000069171, ENSMUSG00000032368, ENSMUSG00000029516, ENSMUSG00000070304, ENSMUSG00000022103, ENSMUSG00000024921, ENSMUSG00000035910, ENSMUSG00000061911, ENSMUSG00000041773, ENSMUSG00000028289, ENSMUSG00000047084, ENSMUSG00000005045, ENSMUSG00000021820, ENSMUSG00000025551,…	567	377	18082	3.21444	2.1283e-06	2.1283e-06	1.47723e-06
GOTERM_CC_DIRECT	GO:0030424~axon	37	5.24823	2.02358e-09	ENSMUSG00000036273, ENSMUSG00000034799, ENSMUSG00000028222, ENSMUSG00000075318, ENSMUSG00000029634, ENSMUSG00000024261, ENSMUSG00000061762, ENSMUSG00000000560, ENSMUSG00000064329, ENSMUSG00000020436, ENSMUSG00000027827, ENSMUSG00000026452, ENSMUSG00000042105, ENSMUSG00000031971, ENSMUSG00000027273, ENSMUSG00000048895, ENSMUSG00000032589, ENSMUSG00000059456, ENSMUSG00000061601, ENSMUSG00000011751,…	618	370	19662	3.18155	9.77387e-07	1.95477e-07	2.89986e-06
GOTERM_CC_DIRECT	GO:0014069~postsynaptic density	29	4.11348	2.22167e-09	ENSMUSG00000042700, ENSMUSG00000060882, ENSMUSG00000002459, ENSMUSG00000021057, ENSMUSG00000025085, ENSMUSG00000000861, ENSMUSG00000030000, ENSMUSG00000039943, ENSMUSG00000009394, ENSMUSG00000021820, ENSMUSG00000022240, ENSMUSG00000003279, ENSMUSG00000032589, ENSMUSG00000048895, ENSMUSG00000059456, ENSMUSG00000034187, ENSMUSG00000031626, ENSMUSG00000022285, ENSMUSG00000061601, ENSMUSG00000052087,…	618	239	19662	3.86046	1.07307e-06	1.78845e-07	3.18374e-06
GOTERM_CC_DIRECT	GO:0030425~dendrite	41	5.8156	3.80211e-08	ENSMUSG00000021680, ENSMUSG00000021071, ENSMUSG00000027419, ENSMUSG00000036273, ENSMUSG00000028222, ENSMUSG00000024261, ENSMUSG00000060882, ENSMUSG00000000560, ENSMUSG00000062995, ENSMUSG00000024743, ENSMUSG00000040037, ENSMUSG00000039943, ENSMUSG00000028289, ENSMUSG00000042105, ENSMUSG00000022240, ENSMUSG00000027270, ENSMUSG00000042797, ENSMUSG00000041488, ENSMUSG00000048895, ENSMUSG00000032589,…	618	490	19662	2.66212	1.8364e-05	2.62345e-06	5.44855e-05
UP_KEYWORDS	Coiled coil	143	20.2837	6.97783e-08	ENSMUSG00000033060, ENSMUSG00000020982, ENSMUSG00000021071, ENSMUSG00000075273, ENSMUSG00000029516, ENSMUSG00000041268, ENSMUSG00000001089, ENSMUSG00000032503, ENSMUSG00000061911, ENSMUSG00000039943, ENSMUSG00000058006, ENSMUSG00000040536, ENSMUSG00000032589, ENSMUSG00000030067, ENSMUSG00000039431, ENSMUSG00000074622, ENSMUSG00000020115, ENSMUSG00000051786, ENSMUSG00000036617, ENSMUSG00000038729,…	682	3076	22680	1.546	2.08635e-05	2.98053e-06	9.31974e-05
UP_KEYWORDS	Cell projection	48	6.80851	1.04281e-07	ENSMUSG00000021071, ENSMUSG00000075273, ENSMUSG00000036273, ENSMUSG00000040276, ENSMUSG00000029634, ENSMUSG00000060882, ENSMUSG00000029471, ENSMUSG00000039419, ENSMUSG00000035910, ENSMUSG00000049550, ENSMUSG00000037493, ENSMUSG00000036006, ENSMUSG00000022240, ENSMUSG00000027270, ENSMUSG00000031971, ENSMUSG00000059456, ENSMUSG00000042671, ENSMUSG00000031626, ENSMUSG00000032946, ENSMUSG00000026925,…	682	678	22680	2.35435	3.11797e-05	3.89751e-06	0.00013928
GOTERM_CC_DIRECT	GO:0043005~neuron projection	36	5.10638	1.68403e-07	ENSMUSG00000036273, ENSMUSG00000034799, ENSMUSG00000028222, ENSMUSG00000040276, ENSMUSG00000019775, ENSMUSG00000075318, ENSMUSG00000024261, ENSMUSG00000042700, ENSMUSG00000060882, ENSMUSG00000056296, ENSMUSG00000057455, ENSMUSG00000026360, ENSMUSG00000039809, ENSMUSG00000022240, ENSMUSG00000027273, ENSMUSG00000030337, ENSMUSG00000041488, ENSMUSG00000038807, ENSMUSG00000032589, ENSMUSG00000061601,…	618	420	19662	2.72705	8.13351e-05	1.01673e-05	0.000241327
UP_KEYWORDS	Signal transduction inhibitor	11	1.56028	2.09388e-07	ENSMUSG00000026360, ENSMUSG00000038530, ENSMUSG00000026678, ENSMUSG00000019775, ENSMUSG00000030844, ENSMUSG00000021719, ENSMUSG00000020027, ENSMUSG00000052087, ENSMUSG00000002459, ENSMUSG00000042671, ENSMUSG00000026527	682	40	22680	9.14516	6.2605e-05	6.95631e-06	0.000279663
GOTERM_BP_DIRECT	GO:2000310~regulation of N-methyl-D-aspartate selective glutamate receptor activity	8	1.13475	2.53915e-07	ENSMUSG00000021680, ENSMUSG00000042453, ENSMUSG00000029167, ENSMUSG00000032356, ENSMUSG00000021708, ENSMUSG00000005583, ENSMUSG00000021559, ENSMUSG00000059456	567	16	18082	15.9453	0.000646513	0.000323309	0.000448881
GOTERM_CC_DIRECT	GO:0030672~synaptic vesicle membrane	13	1.84397	3.50077e-07	ENSMUSG00000036273, ENSMUSG00000024261, ENSMUSG00000041268, ENSMUSG00000062151, ENSMUSG00000026787, ENSMUSG00000062995, ENSMUSG00000024743, ENSMUSG00000009394, ENSMUSG00000026452, ENSMUSG00000022789, ENSMUSG00000035864, ENSMUSG00000030337, ENSMUSG00000030500	618	61	19662	6.78036	0.000169073	1.87873e-05	0.000501673
GOTERM_BP_DIRECT	GO:0009968~negative regulation of signal transduction	12	1.70213	5.93057e-07	ENSMUSG00000026360, ENSMUSG00000038530, ENSMUSG00000026678, ENSMUSG00000019775, ENSMUSG00000030844, ENSMUSG00000021719, ENSMUSG00000020027, ENSMUSG00000052087, ENSMUSG00000002459, ENSMUSG00000046818, ENSMUSG00000042671, ENSMUSG00000026527	567	53	18082	7.22053	0.00150938	0.000503379	0.00104842
GOTERM_CC_DIRECT	GO:0005829~cytosol	93	13.1915	1.29918e-06	ENSMUSG00000027347, ENSMUSG00000036273, ENSMUSG00000040276, ENSMUSG00000030905, ENSMUSG00000053137, ENSMUSG00000029516, ENSMUSG00000020176, ENSMUSG00000022505, ENSMUSG00000021559, ENSMUSG00000028243, ENSMUSG00000005907, ENSMUSG00000062995, ENSMUSG00000015961, ENSMUSG00000026360, ENSMUSG00000027827, ENSMUSG00000022789, ENSMUSG00000025551, ENSMUSG00000019979, ENSMUSG00000005583, ENSMUSG00000042797,…	618	1784	19662	1.65855	0.00062731	6.27487e-05	0.00186176
GOTERM_CC_DIRECT	GO:0048471~perinuclear region of cytoplasm	47	6.66667	1.48623e-06	ENSMUSG00000049792, ENSMUSG00000040276, ENSMUSG00000055409, ENSMUSG00000024261, ENSMUSG00000036257, ENSMUSG00000060371, ENSMUSG00000096054, ENSMUSG00000000805, ENSMUSG00000021700, ENSMUSG00000062995, ENSMUSG00000032872, ENSMUSG00000021057, ENSMUSG00000049892, ENSMUSG00000022789, ENSMUSG00000019997, ENSMUSG00000043241, ENSMUSG00000029757, ENSMUSG00000021285, ENSMUSG00000027273, ENSMUSG00000048895,…	618	692	19662	2.16088	0.00071759	6.52567e-05	0.00212979
GOTERM_CC_DIRECT	GO:0043195~terminal bouton	16	2.2695	2.51102e-06	ENSMUSG00000036273, ENSMUSG00000040276, ENSMUSG00000028222, ENSMUSG00000034799, ENSMUSG00000024256, ENSMUSG00000062151, ENSMUSG00000024743, ENSMUSG00000040640, ENSMUSG00000009394, ENSMUSG00000026452, ENSMUSG00000035681, ENSMUSG00000035864, ENSMUSG00000027273, ENSMUSG00000025867, ENSMUSG00000030337, ENSMUSG00000061601	618	113	19662	4.50485	0.00121209	0.000101064	0.00359833
GOTERM_CC_DIRECT	GO:0042995~cell projection	47	6.66667	3.1666e-06	ENSMUSG00000021071, ENSMUSG00000075273, ENSMUSG00000036273, ENSMUSG00000040276, ENSMUSG00000029634, ENSMUSG00000060882, ENSMUSG00000029471, ENSMUSG00000039419, ENSMUSG00000035910, ENSMUSG00000049550, ENSMUSG00000037493, ENSMUSG00000036006, ENSMUSG00000022240, ENSMUSG00000027270, ENSMUSG00000031971, ENSMUSG00000059456, ENSMUSG00000042671, ENSMUSG00000031626, ENSMUSG00000032946, ENSMUSG00000026925,…	618	712	19662	2.10018	0.0015283	0.000117645	0.00453776
UP_KEYWORDS	Nucleus	185	26.2411	4.36259e-06	ENSMUSG00000024268, ENSMUSG00000020982, ENSMUSG00000019775, ENSMUSG00000049421, ENSMUSG00000053137, ENSMUSG00000031783, ENSMUSG00000001089, ENSMUSG00000032251, ENSMUSG00000022505, ENSMUSG00000002459, ENSMUSG00000022508, ENSMUSG00000030839, ENSMUSG00000020076, ENSMUSG00000028243, ENSMUSG00000061911, ENSMUSG00000020262, ENSMUSG00000063200, ENSMUSG00000042109, ENSMUSG00000041773, ENSMUSG00000000948,…	682	4534	22680	1.3569	0.00130357	0.000130433	0.00582661
UP_KEYWORDS	Lipoprotein	48	6.80851	5.31879e-06	ENSMUSG00000027636, ENSMUSG00000032507, ENSMUSG00000047842, ENSMUSG00000002459, ENSMUSG00000000805, ENSMUSG00000024524, ENSMUSG00000034209, ENSMUSG00000017144, ENSMUSG00000069255, ENSMUSG00000021700, ENSMUSG00000043004, ENSMUSG00000022103, ENSMUSG00000024743, ENSMUSG00000021057, ENSMUSG00000049892, ENSMUSG00000040037, ENSMUSG00000020436, ENSMUSG00000038530, ENSMUSG00000017418, ENSMUSG00000027273,…	682	780	22680	2.04647	0.00158906	0.000144564	0.00710366
UP_KEYWORDS	Synaptosome	11	1.56028	7.92027e-06	ENSMUSG00000032946, ENSMUSG00000040640, ENSMUSG00000040276, ENSMUSG00000019775, ENSMUSG00000035681, ENSMUSG00000042700, ENSMUSG00000056296, ENSMUSG00000027273, ENSMUSG00000030337, ENSMUSG00000032589, ENSMUSG00000030500	682	58	22680	6.30701	0.00236537	0.000197328	0.010578
GOTERM_CC_DIRECT	GO:0005622~intracellular	82	11.6312	1.18276e-05	ENSMUSG00000027347, ENSMUSG00000020982, ENSMUSG00000021071, ENSMUSG00000036273, ENSMUSG00000059142, ENSMUSG00000053137, ENSMUSG00000035337, ENSMUSG00000029516, ENSMUSG00000032251, ENSMUSG00000047842, ENSMUSG00000041720, ENSMUSG00000017144, ENSMUSG00000002617, ENSMUSG00000057455, ENSMUSG00000020431, ENSMUSG00000001741, ENSMUSG00000027016, ENSMUSG00000026576, ENSMUSG00000041261, ENSMUSG00000017418,…	618	1599	19662	1.63157	0.00569645	0.00040797	0.016948
GOTERM_CC_DIRECT	GO:0005634~nucleus	238	33.7589	1.71302e-05	ENSMUSG00000024268, ENSMUSG00000019775, ENSMUSG00000049421, ENSMUSG00000031783, ENSMUSG00000022505, ENSMUSG00000032251, ENSMUSG00000022508, ENSMUSG00000061911, ENSMUSG00000021268, ENSMUSG00000020262, ENSMUSG00000039943, ENSMUSG00000000948, ENSMUSG00000019979, ENSMUSG00000048385, ENSMUSG00000040430, ENSMUSG00000029167, ENSMUSG00000025217, ENSMUSG00000026749, ENSMUSG00000022773, ENSMUSG00000039166,…	618	6019	19662	1.25803	0.0082398	0.000551444	0.0245453
GOTERM_BP_DIRECT	GO:0007264~small GTPase mediated signal transduction	22	3.12057	1.79293e-05	ENSMUSG00000032946, ENSMUSG00000027347, ENSMUSG00000021062, ENSMUSG00000036273, ENSMUSG00000021708, ENSMUSG00000027935, ENSMUSG00000021772, ENSMUSG00000036894, ENSMUSG00000047842, ENSMUSG00000017144, ENSMUSG00000034209, ENSMUSG00000057455, ENSMUSG00000030134, ENSMUSG00000021700, ENSMUSG00000049892, ENSMUSG00000026482, ENSMUSG00000002489, ENSMUSG00000028556, ENSMUSG00000032356, ENSMUSG00000017418,…	567	236	18082	2.97286	0.0446394	0.0113517	0.0316915
UP_KEYWORDS	Neurogenesis	22	3.12057	1.9794e-05	ENSMUSG00000038255, ENSMUSG00000034701, ENSMUSG00000029245, ENSMUSG00000024256, ENSMUSG00000025128, ENSMUSG00000029516, ENSMUSG00000032368, ENSMUSG00000024921, ENSMUSG00000035910, ENSMUSG00000028556, ENSMUSG00000061911, ENSMUSG00000039145, ENSMUSG00000028289, ENSMUSG00000047084, ENSMUSG00000021820, ENSMUSG00000005045, ENSMUSG00000034336, ENSMUSG00000005583, ENSMUSG00000047261, ENSMUSG00000025867,…	682	247	22680	2.962	0.00590097	0.000455162	0.026434
UP_KEYWORDS	Methylation	53	7.51773	3.16628e-05	ENSMUSG00000026915, ENSMUSG00000045114, ENSMUSG00000029330, ENSMUSG00000047842, ENSMUSG00000047013, ENSMUSG00000034209, ENSMUSG00000017144, ENSMUSG00000032503, ENSMUSG00000041528, ENSMUSG00000032878, ENSMUSG00000032589, ENSMUSG00000039714, ENSMUSG00000026925, ENSMUSG00000021062, ENSMUSG00000027935, ENSMUSG00000061086, ENSMUSG00000030016, ENSMUSG00000036894, ENSMUSG00000028546, ENSMUSG00000029121,…	682	960	22680	1.83596	0.00942266	0.00067601	0.0422813
GOTERM_CC_DIRECT	GO:0060077~inhibitory synapse	7	0.992908	3.38024e-05	ENSMUSG00000020436, ENSMUSG00000000560, ENSMUSG00000040797, ENSMUSG00000032589, ENSMUSG00000026787, ENSMUSG00000070880, ENSMUSG00000061601	618	21	19662	10.6052	0.0161943	0.00101991	0.0484291
UP_KEYWORDS	Cytoskeleton	57	8.08511	4.38657e-05	ENSMUSG00000026915, ENSMUSG00000021071, ENSMUSG00000025795, ENSMUSG00000036533, ENSMUSG00000020846, ENSMUSG00000035910, ENSMUSG00000041773, ENSMUSG00000029757, ENSMUSG00000053693, ENSMUSG00000031971, ENSMUSG00000040389, ENSMUSG00000032589, ENSMUSG00000026925, ENSMUSG00000030677, ENSMUSG00000051786, ENSMUSG00000026749, ENSMUSG00000030770, ENSMUSG00000022837, ENSMUSG00000029121, ENSMUSG00000031755,…	682	1073	22680	1.76658	0.0130305	0.000874027	0.0585721					Nucleus	0.00582958	7.42239
GOTERM_CC_DIRECT	GO:0031045~dense core granule	6	0.851064	4.73664e-05	ENSMUSG00000021680, ENSMUSG00000054423, ENSMUSG00000050711, ENSMUSG00000035864, ENSMUSG00000024261, ENSMUSG00000024743	618	14	19662	13.6352	0.0226188	0.00134489	0.0678564					mmu05032:Morphine addiction	0.00600273	7.38017
GOTERM_CC_DIRECT	GO:0005856~cytoskeleton	60	8.51064	5.73411e-05	ENSMUSG00000026915, ENSMUSG00000021071, ENSMUSG00000036533, ENSMUSG00000025795, ENSMUSG00000020846, ENSMUSG00000035910, ENSMUSG00000041773, ENSMUSG00000029757, ENSMUSG00000031971, ENSMUSG00000053693, ENSMUSG00000040389, ENSMUSG00000032589, ENSMUSG00000026925, ENSMUSG00000030677, ENSMUSG00000051786, ENSMUSG00000028546, ENSMUSG00000026749, ENSMUSG00000030770, ENSMUSG00000022837, ENSMUSG00000029121,…	618	1113	19662	1.71512	0.0273165	0.00153751	0.0821404					Lipoprotein	0.00710728	7.13649
GOTERM_BP_DIRECT	GO:0035556~intracellular signal transduction	29	4.11348	6.61479e-05	ENSMUSG00000027347, ENSMUSG00000036273, ENSMUSG00000034799, ENSMUSG00000050711, ENSMUSG00000033910, ENSMUSG00000053137, ENSMUSG00000029516, ENSMUSG00000021559, ENSMUSG00000057455, ENSMUSG00000020431, ENSMUSG00000005672, ENSMUSG00000035910, ENSMUSG00000026173, ENSMUSG00000039943, ENSMUSG00000019997, ENSMUSG00000020027, ENSMUSG00000053693, ENSMUSG00000032946, ENSMUSG00000062151, ENSMUSG00000052087,…	567	400	18082	2.31207	0.155056	0.0331355	0.116874					IPR000008:C2 calcium-dependent membrane targeting	0.0120464	6.37525
GOTERM_BP_DIRECT	GO:0007616~long-term memory	8	1.13475	7.31354e-05	ENSMUSG00000042453, ENSMUSG00000000184, ENSMUSG00000020524, ENSMUSG00000028222, ENSMUSG00000061762, ENSMUSG00000052087, ENSMUSG00000027273, ENSMUSG00000020431	567	34	18082	7.50368	0.169961	0.0305701	0.129213					mmu04921:Oxytocin signaling pathway	0.00987246	6.66237
GOTERM_BP_DIRECT	GO:0007214~gamma-aminobutyric acid signaling pathway	7	0.992908	9.76025e-05	ENSMUSG00000020436, ENSMUSG00000039809, ENSMUSG00000010803, ENSMUSG00000029211, ENSMUSG00000020428, ENSMUSG00000000560, ENSMUSG00000036062	567	25	18082	8.92938	0.220113	0.0348919	0.172405					Synaptosome	0.0105834	6.56206
UP_KEYWORDS	Calcium	46	6.52482	9.90972e-05	ENSMUSG00000027347, ENSMUSG00000009647, ENSMUSG00000028222, ENSMUSG00000050711, ENSMUSG00000021708, ENSMUSG00000056124, ENSMUSG00000055409, ENSMUSG00000024261, ENSMUSG00000020848, ENSMUSG00000032507, ENSMUSG00000019943, ENSMUSG00000060371, ENSMUSG00000028207, ENSMUSG00000024743, ENSMUSG00000026173, ENSMUSG00000037493, ENSMUSG00000057738, ENSMUSG00000026452, ENSMUSG00000019979, ENSMUSG00000057914,…	682	827	22680	1.84974	0.0291968	0.00185026	0.132275					GO:0019905~syntaxin binding	0.0136333	6.19672
GOTERM_CC_DIRECT	GO:0042734~presynaptic membrane	11	1.56028	0.000113742	ENSMUSG00000040640, ENSMUSG00000034799, ENSMUSG00000035681, ENSMUSG00000035864, ENSMUSG00000062151, ENSMUSG00000020428, ENSMUSG00000027273, ENSMUSG00000041488, ENSMUSG00000026787, ENSMUSG00000024743, ENSMUSG00000066392	618	75	19662	4.66628	0.0534584	0.00288742	0.162873					GO:0005622~intracellular	0.016948	5.88274
UP_KEYWORDS	Magnesium	33	4.68085	0.000119215	ENSMUSG00000056124, ENSMUSG00000029330, ENSMUSG00000019943, ENSMUSG00000024524, ENSMUSG00000020431, ENSMUSG00000005672, ENSMUSG00000015961, ENSMUSG00000037493, ENSMUSG00000054027, ENSMUSG00000026575, ENSMUSG00000041774, ENSMUSG00000046442, ENSMUSG00000053693, ENSMUSG00000023087, ENSMUSG00000049225, ENSMUSG00000034187, ENSMUSG00000031906, ENSMUSG00000030729, ENSMUSG00000027394, ENSMUSG00000063179,…	682	521	22680	2.10637	0.0350196	0.00209472	0.159109					IPR016137:Regulator of G protein signalling superfamily	0.0231803	5.43096
GOTERM_BP_DIRECT	GO:0007420~brain development	19	2.69504	0.000161213	ENSMUSG00000027722, ENSMUSG00000032368, ENSMUSG00000024261, ENSMUSG00000028527, ENSMUSG00000019943, ENSMUSG00000045092, ENSMUSG00000020900, ENSMUSG00000042453, ENSMUSG00000021379, ENSMUSG00000026575, ENSMUSG00000027827, ENSMUSG00000028289, ENSMUSG00000070697, ENSMUSG00000019979, ENSMUSG00000035864, ENSMUSG00000000247, ENSMUSG00000048895, ENSMUSG00000047248, ENSMUSG00000027168	567	216	18082	2.8052	0.336775	0.0500351	0.284615					SM00239:C2	0.0196118	5.67213
GOTERM_CC_DIRECT	GO:0008021~synaptic vesicle	14	1.98582	0.000167626	ENSMUSG00000021071, ENSMUSG00000036273, ENSMUSG00000024261, ENSMUSG00000041268, ENSMUSG00000056296, ENSMUSG00000021700, ENSMUSG00000024743, ENSMUSG00000020524, ENSMUSG00000009394, ENSMUSG00000026452, ENSMUSG00000035864, ENSMUSG00000027273, ENSMUSG00000041488, ENSMUSG00000030500	618	126	19662	3.53506	0.0777788	0.00404032	0.239946					GO:0005634~nucleus	0.0245453	5.34841
GOTERM_BP_DIRECT	GO:0007269~neurotransmitter secretion	7	0.992908	0.000191695	ENSMUSG00000034799, ENSMUSG00000026452, ENSMUSG00000009394, ENSMUSG00000035864, ENSMUSG00000024261, ENSMUSG00000027273, ENSMUSG00000066392	567	28	18082	7.97266	0.386327	0.0528092	0.338344					GO:0007264~small GTPase mediated signal transduction	0.03169	4.97983
GOTERM_CC_DIRECT	GO:0005802~trans-Golgi network	16	2.2695	0.000210828	ENSMUSG00000040276, ENSMUSG00000019785, ENSMUSG00000036273, ENSMUSG00000008658, ENSMUSG00000027935, ENSMUSG00000002459, ENSMUSG00000000805, ENSMUSG00000034973, ENSMUSG00000038039, ENSMUSG00000027799, ENSMUSG00000031731, ENSMUSG00000063253, ENSMUSG00000027273, ENSMUSG00000032589, ENSMUSG00000032475, ENSMUSG00000061601	618	164	19662	3.10395	0.0968267	0.00483782	0.301701					Neurogenesis	0.0264475	5.24073
GOTERM_BP_DIRECT	GO:0016079~synaptic vesicle exocytosis	6	0.851064	0.000238427	ENSMUSG00000039714, ENSMUSG00000021071, ENSMUSG00000054423, ENSMUSG00000035864, ENSMUSG00000062151, ENSMUSG00000025867	567	19	18082	10.0707	0.455205	0.058927	0.420663					SM00315:RGS	0.034383	4.86216
GOTERM_BP_DIRECT	GO:1903861~positive regulation of dendrite extension	6	0.851064	0.000238427	ENSMUSG00000024589, ENSMUSG00000034799, ENSMUSG00000026452, ENSMUSG00000035864, ENSMUSG00000024261, ENSMUSG00000030270	567	19	18082	10.0707	0.455205	0.058927	0.420663					Methylation	0.0423028	4.5631
GOTERM_CC_DIRECT	GO:0048786~presynaptic active zone	7	0.992908	0.000290823	ENSMUSG00000040640, ENSMUSG00000034799, ENSMUSG00000062151, ENSMUSG00000035226, ENSMUSG00000032589, ENSMUSG00000070880, ENSMUSG00000061601	618	30	19662	7.42362	0.131066	0.00636548	0.415954					GO:0060077~inhibitory synapse	0.0484291	4.36798
GOTERM_BP_DIRECT	GO:0048167~regulation of synaptic plasticity	8	1.13475	0.000295349	ENSMUSG00000030302, ENSMUSG00000020524, ENSMUSG00000028222, ENSMUSG00000032356, ENSMUSG00000025551, ENSMUSG00000022240, ENSMUSG00000042700, ENSMUSG00000005583	567	42	18082	6.07441	0.528749	0.0661101	0.520845
GOTERM_CC_DIRECT	GO:0030315~T-tubule	9	1.2766	0.000382576	ENSMUSG00000024411, ENSMUSG00000053819, ENSMUSG00000075318, ENSMUSG00000026463, ENSMUSG00000054477, ENSMUSG00000060882, ENSMUSG00000026824, ENSMUSG00000039166, ENSMUSG00000064329	618	57	19662	5.02351	0.168746	0.00800343	0.546849
GOTERM_BP_DIRECT	GO:0021766~hippocampus development	10	1.41844	0.000441755	ENSMUSG00000031755, ENSMUSG00000042453, ENSMUSG00000022055, ENSMUSG00000021379, ENSMUSG00000029245, ENSMUSG00000029484, ENSMUSG00000026463, ENSMUSG00000063659, ENSMUSG00000041911, ENSMUSG00000048895	567	73	18082	4.36858	0.675477	0.0895199	0.778082
GOTERM_BP_DIRECT	GO:0006887~exocytosis	12	1.70213	0.000447363	ENSMUSG00000044912, ENSMUSG00000039714, ENSMUSG00000054423, ENSMUSG00000034799, ENSMUSG00000024261, ENSMUSG00000062151, ENSMUSG00000035226, ENSMUSG00000025867, ENSMUSG00000030337, ENSMUSG00000041488, ENSMUSG00000024743, ENSMUSG00000020900	567	105	18082	3.64465	0.680082	0.0839354	0.787923
UP_KEYWORDS	GTP-binding	23	3.26241	0.000484257	ENSMUSG00000021062, ENSMUSG00000036273, ENSMUSG00000033910, ENSMUSG00000027935, ENSMUSG00000021772, ENSMUSG00000028527, ENSMUSG00000036894, ENSMUSG00000047842, ENSMUSG00000017144, ENSMUSG00000024524, ENSMUSG00000034209, ENSMUSG00000021559, ENSMUSG00000057455, ENSMUSG00000021700, ENSMUSG00000021066, ENSMUSG00000049892, ENSMUSG00000015961, ENSMUSG00000040009, ENSMUSG00000017418, ENSMUSG00000022789,…	682	332	22680	2.30382	0.134829	0.00801372	0.644853
UP_KEYWORDS	Ion channel	23	3.26241	0.000566136	ENSMUSG00000009647, ENSMUSG00000019146, ENSMUSG00000075318, ENSMUSG00000010803, ENSMUSG00000054477, ENSMUSG00000060882, ENSMUSG00000030102, ENSMUSG00000020428, ENSMUSG00000000560, ENSMUSG00000070304, ENSMUSG00000064329, ENSMUSG00000020436, ENSMUSG00000027827, ENSMUSG00000020524, ENSMUSG00000035681, ENSMUSG00000029211, ENSMUSG00000027716, ENSMUSG00000021752, ENSMUSG00000057914, ENSMUSG00000053519,…	682	336	22680	2.27639	0.155764	0.00887213	0.753505
GOTERM_CC_DIRECT	GO:0098793~presynapse	9	1.2766	0.000760684	ENSMUSG00000039714, ENSMUSG00000054423, ENSMUSG00000034799, ENSMUSG00000024261, ENSMUSG00000020848, ENSMUSG00000062151, ENSMUSG00000041488, ENSMUSG00000032589, ENSMUSG00000066392	618	63	19662	4.54508	0.307571	0.0151979	1.08458
GOTERM_BP_DIRECT	GO:0030902~hindbrain development	6	0.851064	0.000765718	ENSMUSG00000034701, ENSMUSG00000035033, ENSMUSG00000019986, ENSMUSG00000039095, ENSMUSG00000027168, ENSMUSG00000008575	567	24	18082	7.97266	0.857873	0.130085	1.34506
GOTERM_CC_DIRECT	GO:0031594~neuromuscular junction	9	1.2766	0.000845879	ENSMUSG00000037493, ENSMUSG00000034799, ENSMUSG00000020524, ENSMUSG00000028289, ENSMUSG00000053819, ENSMUSG00000048895, ENSMUSG00000038524, ENSMUSG00000020900, ENSMUSG00000061601	618	64	19662	4.47406	0.335508	0.0162164	1.20537
UP_KEYWORDS	Palmitate	21	2.97872	0.000938532	ENSMUSG00000030844, ENSMUSG00000021719, ENSMUSG00000036894, ENSMUSG00000002459, ENSMUSG00000024524, ENSMUSG00000024743, ENSMUSG00000026787, ENSMUSG00000039166, ENSMUSG00000021057, ENSMUSG00000045092, ENSMUSG00000038530, ENSMUSG00000020436, ENSMUSG00000040009, ENSMUSG00000020524, ENSMUSG00000025492, ENSMUSG00000035864, ENSMUSG00000028128, ENSMUSG00000047261, ENSMUSG00000027273, ENSMUSG00000031906,…	682	304	22680	2.29723	0.244785	0.0139396	1.24628
GOTERM_BP_DIRECT	GO:0042752~regulation of circadian rhythm	8	1.13475	0.00111859	ENSMUSG00000029167, ENSMUSG00000032238, ENSMUSG00000025217, ENSMUSG00000020580, ENSMUSG00000063889, ENSMUSG00000020644, ENSMUSG00000023087, ENSMUSG00000020431	567	52	18082	4.90625	0.942194	0.173077	1.95916
UP_KEYWORDS	Ion transport	34	4.8227	0.00113509	ENSMUSG00000009647, ENSMUSG00000075318, ENSMUSG00000010803, ENSMUSG00000054477, ENSMUSG00000060882, ENSMUSG00000038717, ENSMUSG00000019943, ENSMUSG00000000560, ENSMUSG00000070304, ENSMUSG00000064329, ENSMUSG00000006057, ENSMUSG00000026576, ENSMUSG00000020436, ENSMUSG00000027827, ENSMUSG00000029211, ENSMUSG00000057914, ENSMUSG00000026824, ENSMUSG00000038026, ENSMUSG00000060961, ENSMUSG00000024411,…	682	619	22680	1.82661	0.287934	0.0160407	1.50547
GOTERM_CC_DIRECT	GO:0032590~dendrite membrane	6	0.851064	0.00113922	ENSMUSG00000020436, ENSMUSG00000020524, ENSMUSG00000027270, ENSMUSG00000019943, ENSMUSG00000000560, ENSMUSG00000021057	618	26	19662	7.34205	0.423372	0.0209527	1.62021
GOTERM_CC_DIRECT	GO:0016020~membrane	257	36.4539	0.00118728	ENSMUSG00000019775, ENSMUSG00000036533, ENSMUSG00000024261, ENSMUSG00000022505, ENSMUSG00000032507, ENSMUSG00000047842, ENSMUSG00000040037, ENSMUSG00000006057, ENSMUSG00000028909, ENSMUSG00000050323, ENSMUSG00000022789, ENSMUSG00000003279, ENSMUSG00000053693, ENSMUSG00000022269, ENSMUSG00000066392, ENSMUSG00000036949, ENSMUSG00000046182, ENSMUSG00000039166, ENSMUSG00000019966, ENSMUSG00000025492,…	618	6998	19662	1.16842	0.436617	0.0210275	1.68801
GOTERM_CC_DIRECT	GO:0030426~growth cone	14	1.98582	0.00154862	ENSMUSG00000036273, ENSMUSG00000028546, ENSMUSG00000029121, ENSMUSG00000020900, ENSMUSG00000045763, ENSMUSG00000022055, ENSMUSG00000040640, ENSMUSG00000032356, ENSMUSG00000023050, ENSMUSG00000027273, ENSMUSG00000041488, ENSMUSG00000048895, ENSMUSG00000059456, ENSMUSG00000061601	618	159	19662	2.80137	0.526955	0.0263803	2.19647
GOTERM_BP_DIRECT	GO:0030154~cell differentiation	41	5.8156	0.00156335	ENSMUSG00000024589, ENSMUSG00000027722, ENSMUSG00000026915, ENSMUSG00000027347, ENSMUSG00000034701, ENSMUSG00000036273, ENSMUSG00000034799, ENSMUSG00000055409, ENSMUSG00000024261, ENSMUSG00000032368, ENSMUSG00000029516, ENSMUSG00000002459, ENSMUSG00000030270, ENSMUSG00000028909, ENSMUSG00000005672, ENSMUSG00000061911, ENSMUSG00000021268, ENSMUSG00000047084, ENSMUSG00000026452, ENSMUSG00000005045,…	567	780	18082	1.6763	0.981407	0.220468	2.72802
GOTERM_BP_DIRECT	GO:0048791~calcium ion-regulated exocytosis of neurotransmitter	6	0.851064	0.00159698	ENSMUSG00000026452, ENSMUSG00000024261, ENSMUSG00000020848, ENSMUSG00000027273, ENSMUSG00000035226, ENSMUSG00000024743	567	28	18082	6.83371	0.982936	0.212944	2.78592
GOTERM_CC_DIRECT	GO:0045211~postsynaptic membrane	17	2.41135	0.00179386	ENSMUSG00000026514, ENSMUSG00000010803, ENSMUSG00000042700, ENSMUSG00000060882, ENSMUSG00000052087, ENSMUSG00000096054, ENSMUSG00000000560, ENSMUSG00000020428, ENSMUSG00000020436, ENSMUSG00000020524, ENSMUSG00000028289, ENSMUSG00000027799, ENSMUSG00000035681, ENSMUSG00000039809, ENSMUSG00000029211, ENSMUSG00000003279, ENSMUSG00000040797	618	222	19662	2.43632	0.579879	0.0294612	2.54015
UP_KEYWORDS	Cytoplasmic vesicle	28	3.97163	0.00188019	ENSMUSG00000021071, ENSMUSG00000027419, ENSMUSG00000036273, ENSMUSG00000040276, ENSMUSG00000027636, ENSMUSG00000024261, ENSMUSG00000041268, ENSMUSG00000056296, ENSMUSG00000024743, ENSMUSG00000062995, ENSMUSG00000049550, ENSMUSG00000026452, ENSMUSG00000050373, ENSMUSG00000022789, ENSMUSG00000026051, ENSMUSG00000027270, ENSMUSG00000045671, ENSMUSG00000030337, ENSMUSG00000022269, ENSMUSG00000054423,…	682	489	22680	1.90418	0.430335	0.0252532	2.48226
GOTERM_CC_DIRECT	GO:0032809~neuronal cell body membrane	6	0.851064	0.00190327	ENSMUSG00000030302, ENSMUSG00000035681, ENSMUSG00000060882, ENSMUSG00000019943, ENSMUSG00000020428, ENSMUSG00000042671	618	29	19662	6.58252	0.601542	0.0302062	2.69312
UP_KEYWORDS	WD repeat	18	2.55319	0.00199151	ENSMUSG00000061322, ENSMUSG00000036273, ENSMUSG00000039375, ENSMUSG00000025217, ENSMUSG00000041268, ENSMUSG00000028086, ENSMUSG00000035949, ENSMUSG00000040325, ENSMUSG00000090061, ENSMUSG00000022787, ENSMUSG00000027799, ENSMUSG00000019986, ENSMUSG00000019979, ENSMUSG00000061559, ENSMUSG00000025995, ENSMUSG00000029757, ENSMUSG00000040389, ENSMUSG00000024500	682	256	22680	2.33825	0.449019	0.0255825	2.62742
UP_KEYWORDS	Ubl conjugation	66	9.3617	0.00203888	ENSMUSG00000021071, ENSMUSG00000019775, ENSMUSG00000022508, ENSMUSG00000002459, ENSMUSG00000021559, ENSMUSG00000024524, ENSMUSG00000041528, ENSMUSG00000024054, ENSMUSG00000041773, ENSMUSG00000047907, ENSMUSG00000022789, ENSMUSG00000005583, ENSMUSG00000048895, ENSMUSG00000007682, ENSMUSG00000039706, ENSMUSG00000074622, ENSMUSG00000029167, ENSMUSG00000030677, ENSMUSG00000020115, ENSMUSG00000038729,…	682	1505	22680	1.45836	0.456784	0.0251064	2.68914
GOTERM_CC_DIRECT	GO:1902711~GABA-A receptor complex	5	0.70922	0.00206876	ENSMUSG00000020436, ENSMUSG00000010803, ENSMUSG00000029211, ENSMUSG00000020428, ENSMUSG00000000560	618	18	19662	8.83765	0.632211	0.031751	2.92408
UP_KEYWORDS	Myristate	14	1.98582	0.0021346	ENSMUSG00000054733, ENSMUSG00000027636, ENSMUSG00000069255, ENSMUSG00000036062, ENSMUSG00000039166, ENSMUSG00000045763, ENSMUSG00000002489, ENSMUSG00000046093, ENSMUSG00000040009, ENSMUSG00000017418, ENSMUSG00000038587, ENSMUSG00000032589, ENSMUSG00000048895, ENSMUSG00000062190	682	172	22680	2.70681	0.472142	0.0252333	2.81372
GOTERM_CC_DIRECT	GO:0016529~sarcoplasmic reticulum	8	1.13475	0.0021741	ENSMUSG00000053819, ENSMUSG00000021820, ENSMUSG00000030102, ENSMUSG00000000805, ENSMUSG00000028207, ENSMUSG00000042045, ENSMUSG00000039166, ENSMUSG00000049892	618	58	19662	4.38835	0.650494	0.0323173	3.07082
GOTERM_BP_DIRECT	GO:0031915~positive regulation of synaptic plasticity	4	0.567376	0.00222545	ENSMUSG00000038255, ENSMUSG00000034799, ENSMUSG00000027273, ENSMUSG00000025867	567	9	18082	14.1736	0.996568	0.270395	3.86207
GOTERM_CC_DIRECT	GO:0036064~ciliary basal body	11	1.56028	0.00226474	ENSMUSG00000031755, ENSMUSG00000075273, ENSMUSG00000035790, ENSMUSG00000026575, ENSMUSG00000025764, ENSMUSG00000019986, ENSMUSG00000031971, ENSMUSG00000021007, ENSMUSG00000045031, ENSMUSG00000047248, ENSMUSG00000035614	618	109	19662	3.21074	0.665497	0.0326406	3.19692
UP_KEYWORDS	Guanine-nucleotide releasing factor	12	1.70213	0.00227281	ENSMUSG00000002489, ENSMUSG00000026482, ENSMUSG00000032946, ENSMUSG00000032875, ENSMUSG00000027347, ENSMUSG00000028556, ENSMUSG00000032356, ENSMUSG00000021708, ENSMUSG00000061751, ENSMUSG00000038020, ENSMUSG00000030839, ENSMUSG00000021895	682	133	22680	3.00046	0.493557	0.0258277	2.99336
UP_KEYWORDS	Transcription regulation	76	10.7801	0.0023427	ENSMUSG00000003949, ENSMUSG00000049421, ENSMUSG00000069171, ENSMUSG00000053137, ENSMUSG00000032251, ENSMUSG00000022508, ENSMUSG00000001741, ENSMUSG00000024921, ENSMUSG00000061911, ENSMUSG00000047907, ENSMUSG00000042487, ENSMUSG00000061559, ENSMUSG00000005583, ENSMUSG00000057894, ENSMUSG00000048385, ENSMUSG00000028484, ENSMUSG00000000247, ENSMUSG00000030067, ENSMUSG00000074622, ENSMUSG00000029167,…	682	1799	22680	1.40489	0.504054	0.0256392	3.08407
UP_KEYWORDS	Metal-binding	130	18.4397	0.00240668	ENSMUSG00000033060, ENSMUSG00000021071, ENSMUSG00000059142, ENSMUSG00000049421, ENSMUSG00000029516, ENSMUSG00000024261, ENSMUSG00000021079, ENSMUSG00000022508, ENSMUSG00000015961, ENSMUSG00000061911, ENSMUSG00000020262, ENSMUSG00000041261, ENSMUSG00000041774, ENSMUSG00000048385, ENSMUSG00000053693, ENSMUSG00000040536, ENSMUSG00000022269, ENSMUSG00000032589, ENSMUSG00000049225, ENSMUSG00000066392,…	682	3395	22680	1.27339	0.513474	0.0254027	3.16705
GOTERM_CC_DIRECT	GO:0031410~cytoplasmic vesicle	35	4.96454	0.002418	ENSMUSG00000021071, ENSMUSG00000027419, ENSMUSG00000036273, ENSMUSG00000040276, ENSMUSG00000047879, ENSMUSG00000024261, ENSMUSG00000027636, ENSMUSG00000041268, ENSMUSG00000022505, ENSMUSG00000056296, ENSMUSG00000002459, ENSMUSG00000062995, ENSMUSG00000024743, ENSMUSG00000049550, ENSMUSG00000030000, ENSMUSG00000026452, ENSMUSG00000050373, ENSMUSG00000022789, ENSMUSG00000026051, ENSMUSG00000027270,…	618	646	19662	1.72375	0.689419	0.0338068	3.40979
GOTERM_CC_DIRECT	GO:0043197~dendritic spine	13	1.84397	0.00247992	ENSMUSG00000030844, ENSMUSG00000054477, ENSMUSG00000042700, ENSMUSG00000060882, ENSMUSG00000052087, ENSMUSG00000096054, ENSMUSG00000025885, ENSMUSG00000021057, ENSMUSG00000020900, ENSMUSG00000002489, ENSMUSG00000020524, ENSMUSG00000015143, ENSMUSG00000048895	618	148	19662	2.79461	0.698592	0.033685	3.49567
UP_KEYWORDS	Postsynaptic cell membrane	14	1.98582	0.00261107	ENSMUSG00000026514, ENSMUSG00000010803, ENSMUSG00000042700, ENSMUSG00000060882, ENSMUSG00000052087, ENSMUSG00000000560, ENSMUSG00000020428, ENSMUSG00000020436, ENSMUSG00000020524, ENSMUSG00000027799, ENSMUSG00000035681, ENSMUSG00000039809, ENSMUSG00000029211, ENSMUSG00000003279	682	176	22680	2.64529	0.542387	0.0265962	3.4317
GOTERM_BP_DIRECT	GO:0006836~neurotransmitter transport	7	0.992908	0.00264354	ENSMUSG00000039714, ENSMUSG00000000560, ENSMUSG00000035226, ENSMUSG00000025867, ENSMUSG00000041488, ENSMUSG00000030500, ENSMUSG00000062995	567	45	18082	4.96077	0.99882	0.298716	4.57173
UP_KEYWORDS	Voltage-gated channel	12	1.70213	0.00270677	ENSMUSG00000027827, ENSMUSG00000019146, ENSMUSG00000035681, ENSMUSG00000075318, ENSMUSG00000060882, ENSMUSG00000053519, ENSMUSG00000057914, ENSMUSG00000026824, ENSMUSG00000007041, ENSMUSG00000070304, ENSMUSG00000038026, ENSMUSG00000064329	682	136	22680	2.93428	0.55533	0.0266524	3.55538
UP_KEYWORDS	Kinase	36	5.10638	0.00282154	ENSMUSG00000036273, ENSMUSG00000053137, ENSMUSG00000029516, ENSMUSG00000029471, ENSMUSG00000032251, ENSMUSG00000041720, ENSMUSG00000021559, ENSMUSG00000019876, ENSMUSG00000005672, ENSMUSG00000025175, ENSMUSG00000040325, ENSMUSG00000074923, ENSMUSG00000026575, ENSMUSG00000028289, ENSMUSG00000021820, ENSMUSG00000053693, ENSMUSG00000020638, ENSMUSG00000048895, ENSMUSG00000059456, ENSMUSG00000029245,…	682	707	22680	1.69333	0.570371	0.0268847	3.70352
GOTERM_BP_DIRECT	GO:0006811~ion transport	32	4.53901	0.00302249	ENSMUSG00000009647, ENSMUSG00000010803, ENSMUSG00000054477, ENSMUSG00000060882, ENSMUSG00000038717, ENSMUSG00000019943, ENSMUSG00000000560, ENSMUSG00000070304, ENSMUSG00000064329, ENSMUSG00000006057, ENSMUSG00000030000, ENSMUSG00000026576, ENSMUSG00000020436, ENSMUSG00000027827, ENSMUSG00000029211, ENSMUSG00000057914, ENSMUSG00000026824, ENSMUSG00000038026, ENSMUSG00000060961, ENSMUSG00000019146,…	567	584	18082	1.74743	0.999552	0.319887	5.21071
GOTERM_BP_DIRECT	GO:0045944~positive regulation of transcription from RNA polymerase II promoter	48	6.80851	0.00327326	ENSMUSG00000034701, ENSMUSG00000048583, ENSMUSG00000069171, ENSMUSG00000032368, ENSMUSG00000028266, ENSMUSG00000022528, ENSMUSG00000057455, ENSMUSG00000025085, ENSMUSG00000024921, ENSMUSG00000027080, ENSMUSG00000061911, ENSMUSG00000032238, ENSMUSG00000061559, ENSMUSG00000002265, ENSMUSG00000042487, ENSMUSG00000039095, ENSMUSG00000063889, ENSMUSG00000026826, ENSMUSG00000005583, ENSMUSG00000026610,…	567	995	18082	1.53844	0.999764	0.328103	5.63131
GOTERM_CC_DIRECT	GO:0005739~mitochondrion	75	10.6383	0.00342357	ENSMUSG00000027722, ENSMUSG00000038240, ENSMUSG00000036273, ENSMUSG00000030905, ENSMUSG00000038717, ENSMUSG00000031641, ENSMUSG00000021079, ENSMUSG00000042298, ENSMUSG00000032348, ENSMUSG00000006057, ENSMUSG00000050323, ENSMUSG00000063200, ENSMUSG00000022789, ENSMUSG00000046442, ENSMUSG00000020638, ENSMUSG00000049225, ENSMUSG00000025962, ENSMUSG00000030088, ENSMUSG00000003526, ENSMUSG00000071253,…	618	1721	19662	1.3865	0.80918	0.0449693	4.79572
GOTERM_BP_DIRECT	GO:0034765~regulation of ion transmembrane transport	12	1.70213	0.0034779	ENSMUSG00000024589, ENSMUSG00000027827, ENSMUSG00000019146, ENSMUSG00000035681, ENSMUSG00000060882, ENSMUSG00000053519, ENSMUSG00000057914, ENSMUSG00000026824, ENSMUSG00000007041, ENSMUSG00000070304, ENSMUSG00000038026, ENSMUSG00000064329	567	135	18082	2.83472	0.99986	0.33192	5.97324
UP_KEYWORDS	Transcription	77	10.922	0.00371663	ENSMUSG00000003949, ENSMUSG00000049421, ENSMUSG00000069171, ENSMUSG00000031783, ENSMUSG00000053137, ENSMUSG00000032251, ENSMUSG00000022508, ENSMUSG00000001741, ENSMUSG00000024921, ENSMUSG00000061911, ENSMUSG00000047907, ENSMUSG00000042487, ENSMUSG00000061559, ENSMUSG00000005583, ENSMUSG00000057894, ENSMUSG00000048385, ENSMUSG00000028484, ENSMUSG00000000247, ENSMUSG00000030067, ENSMUSG00000074622,…	682	1859	22680	1.37743	0.671541	0.0341937	4.85162
GOTERM_BP_DIRECT	GO:0010977~negative regulation of neuron projection development	8	1.13475	0.00376571	ENSMUSG00000049792, ENSMUSG00000059974, ENSMUSG00000026728, ENSMUSG00000069171, ENSMUSG00000022528, ENSMUSG00000057455, ENSMUSG00000038807, ENSMUSG00000029121	567	64	18082	3.98633	0.999933	0.341505	6.45218
GOTERM_BP_DIRECT	GO:0060291~long-term synaptic potentiation	7	0.992908	0.00408585	ENSMUSG00000042453, ENSMUSG00000034799, ENSMUSG00000021708, ENSMUSG00000052087, ENSMUSG00000027273, ENSMUSG00000041488, ENSMUSG00000059456	567	49	18082	4.55581	0.99997	0.352411	6.98219
GOTERM_BP_DIRECT	GO:0010976~positive regulation of neuron projection development	12	1.70213	0.00411313	ENSMUSG00000002489, ENSMUSG00000042453, ENSMUSG00000039145, ENSMUSG00000026925, ENSMUSG00000041773, ENSMUSG00000024256, ENSMUSG00000019986, ENSMUSG00000022674, ENSMUSG00000057455, ENSMUSG00000032475, ENSMUSG00000059456, ENSMUSG00000040037	567	138	18082	2.7731	0.999972	0.342894	7.02722
GOTERM_CC_DIRECT	GO:0031201~SNARE complex	7	0.992908	0.00414099	ENSMUSG00000009394, ENSMUSG00000035864, ENSMUSG00000020848, ENSMUSG00000027273, ENSMUSG00000025867, ENSMUSG00000030337, ENSMUSG00000041488	618	49	19662	4.54508	0.865239	0.052728	5.77316
GOTERM_BP_DIRECT	GO:0016082~synaptic vesicle priming	4	0.567376	0.00417165	ENSMUSG00000054423, ENSMUSG00000034799, ENSMUSG00000062151, ENSMUSG00000027273	567	11	18082	11.5966	0.999976	0.336028	7.12376
GOTERM_BP_DIRECT	GO:0048667~cell morphogenesis involved in neuron differentiation	4	0.567376	0.00417165	ENSMUSG00000005583, ENSMUSG00000020950, ENSMUSG00000020644, ENSMUSG00000022528	567	11	18082	11.5966	0.999976	0.336028	7.12376
UP_KEYWORDS	Differentiation	33	4.68085	0.00418124	ENSMUSG00000024589, ENSMUSG00000027722, ENSMUSG00000026915, ENSMUSG00000027347, ENSMUSG00000034701, ENSMUSG00000036273, ENSMUSG00000034799, ENSMUSG00000024261, ENSMUSG00000032368, ENSMUSG00000029516, ENSMUSG00000055409, ENSMUSG00000030270, ENSMUSG00000028909, ENSMUSG00000061911, ENSMUSG00000026452, ENSMUSG00000047084, ENSMUSG00000005045, ENSMUSG00000021820, ENSMUSG00000005583, ENSMUSG00000038255,…	682	646	22680	1.69879	0.7143	0.0372524	5.44255
GOTERM_CC_DIRECT	GO:0015630~microtubule cytoskeleton	13	1.84397	0.00422842	ENSMUSG00000049550, ENSMUSG00000026915, ENSMUSG00000079555, ENSMUSG00000057738, ENSMUSG00000033900, ENSMUSG00000022789, ENSMUSG00000031731, ENSMUSG00000031783, ENSMUSG00000063659, ENSMUSG00000021007, ENSMUSG00000028572, ENSMUSG00000022837, ENSMUSG00000027245	618	158	19662	2.61773	0.870834	0.0524346	5.89163
GOTERM_BP_DIRECT	GO:0046579~positive regulation of Ras protein signal transduction	5	0.70922	0.00443535	ENSMUSG00000024976, ENSMUSG00000027347, ENSMUSG00000019966, ENSMUSG00000032356, ENSMUSG00000030134	567	22	18082	7.24788	0.999988	0.342514	7.55759
UP_KEYWORDS	Activator	32	4.53901	0.00452306	ENSMUSG00000034701, ENSMUSG00000024268, ENSMUSG00000049421, ENSMUSG00000069171, ENSMUSG00000032368, ENSMUSG00000022508, ENSMUSG00000020248, ENSMUSG00000027080, ENSMUSG00000024921, ENSMUSG00000042487, ENSMUSG00000032238, ENSMUSG00000063889, ENSMUSG00000005583, ENSMUSG00000026610, ENSMUSG00000000247, ENSMUSG00000014592, ENSMUSG00000074622, ENSMUSG00000038255, ENSMUSG00000029167, ENSMUSG00000025764,…	682	624	22680	1.70539	0.742172	0.0390823	5.87514
UP_KEYWORDS	Neurotransmitter transport	6	0.851064	0.00473241	ENSMUSG00000039714, ENSMUSG00000035226, ENSMUSG00000025867, ENSMUSG00000041488, ENSMUSG00000030500, ENSMUSG00000062995	682	37	22680	5.39272	0.757887	0.0397141	6.13918
UP_KEYWORDS	Biological rhythms	11	1.56028	0.00474445	ENSMUSG00000029167, ENSMUSG00000003949, ENSMUSG00000032238, ENSMUSG00000025217, ENSMUSG00000020580, ENSMUSG00000063889, ENSMUSG00000037060, ENSMUSG00000020644, ENSMUSG00000048895, ENSMUSG00000023087, ENSMUSG00000020431	682	126	22680	2.90323	0.758761	0.0387291	6.15434
GOTERM_BP_DIRECT	GO:0007010~cytoskeleton organization	10	1.41844	0.0053365	ENSMUSG00000018819, ENSMUSG00000039629, ENSMUSG00000040276, ENSMUSG00000022099, ENSMUSG00000021373, ENSMUSG00000053693, ENSMUSG00000030967, ENSMUSG00000031523, ENSMUSG00000025085, ENSMUSG00000061601	567	104	18082	3.06641	0.999999	0.385368	9.02573
GOTERM_BP_DIRECT	GO:0030900~forebrain development	9	1.2766	0.00547865	ENSMUSG00000030551, ENSMUSG00000042453, ENSMUSG00000029167, ENSMUSG00000069171, ENSMUSG00000019979, ENSMUSG00000020950, ENSMUSG00000027168, ENSMUSG00000031523, ENSMUSG00000008575	567	86	18082	3.33739	0.999999	0.382761	9.25529
GOTERM_BP_DIRECT	GO:1901660~calcium ion export	3	0.425532	0.00562752	ENSMUSG00000030302, ENSMUSG00000026463, ENSMUSG00000019943	567	4	18082	23.918	0.999999	0.380676	9.49514
GOTERM_CC_DIRECT	GO:0060076~excitatory synapse	6	0.851064	0.00568687	ENSMUSG00000059974, ENSMUSG00000034799, ENSMUSG00000020524, ENSMUSG00000035864, ENSMUSG00000032589, ENSMUSG00000030500	618	37	19662	5.15928	0.936366	0.0681941	7.8477
GOTERM_BP_DIRECT	GO:0071277~cellular response to calcium ion	7	0.992908	0.00604047	ENSMUSG00000032946, ENSMUSG00000021680, ENSMUSG00000038255, ENSMUSG00000035864, ENSMUSG00000022099, ENSMUSG00000005583, ENSMUSG00000020431	567	53	18082	4.21197	1	0.392132	10.1573
GOTERM_BP_DIRECT	GO:0017158~regulation of calcium ion-dependent exocytosis	5	0.70922	0.00613264	ENSMUSG00000026452, ENSMUSG00000035864, ENSMUSG00000024261, ENSMUSG00000020848, ENSMUSG00000024743	567	24	18082	6.64389	1	0.387142	10.3044
GOTERM_BP_DIRECT	GO:0043547~positive regulation of GTPase activity	12	1.70213	0.00626608	ENSMUSG00000032946, ENSMUSG00000026360, ENSMUSG00000027347, ENSMUSG00000038530, ENSMUSG00000024256, ENSMUSG00000032356, ENSMUSG00000061751, ENSMUSG00000030844, ENSMUSG00000041986, ENSMUSG00000042671, ENSMUSG00000026527, ENSMUSG00000045092	567	146	18082	2.62115	1	0.384394	10.5171
GOTERM_CC_DIRECT	GO:0043194~axon initial segment	4	0.567376	0.00695169	ENSMUSG00000011751, ENSMUSG00000053819, ENSMUSG00000075318, ENSMUSG00000064329	618	13	19662	9.7894	0.965589	0.0807846	9.51338
GOTERM_BP_DIRECT	GO:0048511~rhythmic process	11	1.56028	0.00698693	ENSMUSG00000029167, ENSMUSG00000003949, ENSMUSG00000032238, ENSMUSG00000025217, ENSMUSG00000020580, ENSMUSG00000063889, ENSMUSG00000037060, ENSMUSG00000020644, ENSMUSG00000048895, ENSMUSG00000023087, ENSMUSG00000020431	567	128	18082	2.7406	1	0.408587	11.6577
UP_KEYWORDS	Mitochondrion	47	6.66667	0.00762046	ENSMUSG00000027722, ENSMUSG00000019232, ENSMUSG00000016510, ENSMUSG00000009647, ENSMUSG00000026618, ENSMUSG00000027679, ENSMUSG00000038240, ENSMUSG00000036273, ENSMUSG00000026273, ENSMUSG00000025777, ENSMUSG00000038717, ENSMUSG00000031641, ENSMUSG00000054021, ENSMUSG00000021079, ENSMUSG00000036880, ENSMUSG00000058267, ENSMUSG00000024082, ENSMUSG00000042298, ENSMUSG00000040112, ENSMUSG00000006057,…	682	1058	22680	1.47731	0.898454	0.0599455	9.71243
GOTERM_BP_DIRECT	GO:0046034~ATP metabolic process	6	0.851064	0.00786244	ENSMUSG00000026576, ENSMUSG00000024256, ENSMUSG00000028527, ENSMUSG00000038717, ENSMUSG00000024082, ENSMUSG00000006057	567	40	18082	4.7836	1	0.43697	13.0246
UP_KEYWORDS	Prenylation	12	1.70213	0.00794338	ENSMUSG00000039714, ENSMUSG00000026925, ENSMUSG00000021062, ENSMUSG00000027935, ENSMUSG00000032507, ENSMUSG00000036894, ENSMUSG00000047842, ENSMUSG00000017144, ENSMUSG00000034209, ENSMUSG00000021700, ENSMUSG00000043004, ENSMUSG00000049892	682	157	22680	2.54179	0.90787	0.0608231	10.104
GOTERM_CC_DIRECT	GO:0098794~postsynapse	5	0.70922	0.00828952	ENSMUSG00000036273, ENSMUSG00000024261, ENSMUSG00000028161, ENSMUSG00000005583, ENSMUSG00000000560	618	26	19662	6.11837	0.982056	0.093407	11.2447
GOTERM_BP_DIRECT	GO:0043267~negative regulation of potassium ion transport	4	0.567376	0.0085818	ENSMUSG00000039943, ENSMUSG00000024256, ENSMUSG00000059456, ENSMUSG00000021057	567	14	18082	9.11162	1	0.456531	14.1327
GOTERM_BP_DIRECT	GO:0048715~negative regulation of oligodendrocyte differentiation	4	0.567376	0.0085818	ENSMUSG00000021379, ENSMUSG00000020644, ENSMUSG00000041911, ENSMUSG00000022528	567	14	18082	9.11162	1	0.456531	14.1327
GOTERM_BP_DIRECT	GO:0035641~locomotory exploration behavior	4	0.567376	0.0085818	ENSMUSG00000036273, ENSMUSG00000045038, ENSMUSG00000026904, ENSMUSG00000070880	567	14	18082	9.11162	1	0.456531	14.1327
GOTERM_BP_DIRECT	GO:0006351~transcription, DNA-templated	78	11.0638	0.00880962	ENSMUSG00000003949, ENSMUSG00000049421, ENSMUSG00000069171, ENSMUSG00000031783, ENSMUSG00000053137, ENSMUSG00000032251, ENSMUSG00000022508, ENSMUSG00000001741, ENSMUSG00000024921, ENSMUSG00000061911, ENSMUSG00000047907, ENSMUSG00000042487, ENSMUSG00000061559, ENSMUSG00000005583, ENSMUSG00000057894, ENSMUSG00000048385, ENSMUSG00000028484, ENSMUSG00000000247, ENSMUSG00000030067, ENSMUSG00000074622,…	567	1885	18082	1.31961	1	0.456172	14.4809
UP_KEYWORDS	Nucleotide-binding	71	10.0709	0.00914203	ENSMUSG00000027722, ENSMUSG00000036273, ENSMUSG00000053137, ENSMUSG00000029516, ENSMUSG00000029471, ENSMUSG00000047842, ENSMUSG00000020076, ENSMUSG00000041720, ENSMUSG00000017144, ENSMUSG00000034209, ENSMUSG00000021559, ENSMUSG00000024524, ENSMUSG00000057455, ENSMUSG00000005907, ENSMUSG00000020431, ENSMUSG00000024921, ENSMUSG00000015961, ENSMUSG00000026575, ENSMUSG00000028289, ENSMUSG00000017418,…	682	1754	22680	1.34613	0.935818	0.0679895	11.544
GOTERM_BP_DIRECT	GO:0007519~skeletal muscle tissue development	7	0.992908	0.0093461	ENSMUSG00000030551, ENSMUSG00000029563, ENSMUSG00000021268, ENSMUSG00000027827, ENSMUSG00000005583, ENSMUSG00000063659, ENSMUSG00000030067	567	58	18082	3.84887	1	0.467078	15.2955
GOTERM_BP_DIRECT	GO:0048666~neuron development	7	0.992908	0.0093461	ENSMUSG00000038255, ENSMUSG00000034701, ENSMUSG00000040276, ENSMUSG00000039095, ENSMUSG00000005583, ENSMUSG00000031971, ENSMUSG00000063659	567	58	18082	3.84887	1	0.467078	15.2955
GOTERM_BP_DIRECT	GO:0050885~neuromuscular process controlling balance	7	0.992908	0.0093461	ENSMUSG00000022055, ENSMUSG00000030302, ENSMUSG00000021684, ENSMUSG00000008658, ENSMUSG00000068696, ENSMUSG00000014592, ENSMUSG00000020900	567	58	18082	3.84887	1	0.467078	15.2955
GOTERM_BP_DIRECT	GO:0006165~nucleoside diphosphate phosphorylation	4	0.567376	0.0104811	ENSMUSG00000026575, ENSMUSG00000028527, ENSMUSG00000035984, ENSMUSG00000020638	567	15	18082	8.50417	1	0.497475	16.9948
GOTERM_BP_DIRECT	GO:0010738~regulation of protein kinase A signaling	4	0.567376	0.0104811	ENSMUSG00000036273, ENSMUSG00000026163, ENSMUSG00000032177, ENSMUSG00000039166	567	15	18082	8.50417	1	0.497475	16.9948
GOTERM_BP_DIRECT	GO:0016310~phosphorylation	31	4.39716	0.0105402	ENSMUSG00000036273, ENSMUSG00000053137, ENSMUSG00000029516, ENSMUSG00000029471, ENSMUSG00000041720, ENSMUSG00000021559, ENSMUSG00000005672, ENSMUSG00000025175, ENSMUSG00000074923, ENSMUSG00000040325, ENSMUSG00000026575, ENSMUSG00000028289, ENSMUSG00000021820, ENSMUSG00000053693, ENSMUSG00000020638, ENSMUSG00000059456, ENSMUSG00000029245, ENSMUSG00000053819, ENSMUSG00000063179, ENSMUSG00000020115,…	567	612	18082	1.61538	1	0.490697	17.0825
GOTERM_BP_DIRECT	GO:0048013~ephrin receptor signaling pathway	6	0.851064	0.0106565	ENSMUSG00000002489, ENSMUSG00000029245, ENSMUSG00000028289, ENSMUSG00000042700, ENSMUSG00000048895, ENSMUSG00000032475	567	43	18082	4.44986	1	0.486012	17.2545
GOTERM_BP_DIRECT	GO:0001843~neural tube closure	9	1.2766	0.0110961	ENSMUSG00000017009, ENSMUSG00000029276, ENSMUSG00000019979, ENSMUSG00000020580, ENSMUSG00000039910, ENSMUSG00000028266, ENSMUSG00000000247, ENSMUSG00000031523, ENSMUSG00000061524	567	97	18082	2.95893	1	0.491689	17.9021
UP_KEYWORDS	Chloride channel	6	0.851064	0.0119413	ENSMUSG00000020436, ENSMUSG00000010803, ENSMUSG00000029211, ENSMUSG00000020428, ENSMUSG00000000560, ENSMUSG00000007041	682	46	22680	4.33763	0.972455	0.0858847	14.824
GOTERM_CC_DIRECT	GO:0008076~voltage-gated potassium channel complex	8	1.13475	0.0119574	ENSMUSG00000027827, ENSMUSG00000035681, ENSMUSG00000075318, ENSMUSG00000060882, ENSMUSG00000053519, ENSMUSG00000027273, ENSMUSG00000039419, ENSMUSG00000036815	618	79	19662	3.22183	0.997003	0.129196	15.8346
GOTERM_BP_DIRECT	GO:0035418~protein localization to synapse	4	0.567376	0.0126043	ENSMUSG00000042453, ENSMUSG00000003279, ENSMUSG00000032589, ENSMUSG00000061601	567	16	18082	7.97266	1	0.528262	20.0877
GOTERM_BP_DIRECT	GO:0006816~calcium ion transport	11	1.56028	0.0133155	ENSMUSG00000030302, ENSMUSG00000009647, ENSMUSG00000019146, ENSMUSG00000053819, ENSMUSG00000021820, ENSMUSG00000026463, ENSMUSG00000028161, ENSMUSG00000019943, ENSMUSG00000057914, ENSMUSG00000027716, ENSMUSG00000030102	567	141	18082	2.48792	1	0.539741	21.0992
GOTERM_BP_DIRECT	GO:0048505~regulation of timing of cell differentiation	3	0.425532	0.0134935	ENSMUSG00000021974, ENSMUSG00000022528, ENSMUSG00000027168	567	6	18082	15.9453	1	0.536492	21.3504
UP_KEYWORDS	Exocytosis	7	0.992908	0.0141869	ENSMUSG00000039714, ENSMUSG00000054423, ENSMUSG00000034799, ENSMUSG00000062151, ENSMUSG00000035226, ENSMUSG00000025867, ENSMUSG00000024743	682	66	22680	3.52706	0.98605	0.0989565	17.3736
GOTERM_CC_DIRECT	GO:0034707~chloride channel complex	6	0.851064	0.0142128	ENSMUSG00000020436, ENSMUSG00000010803, ENSMUSG00000029211, ENSMUSG00000020428, ENSMUSG00000000560, ENSMUSG00000007041	618	46	19662	4.14985	0.999006	0.148531	18.5464
GOTERM_BP_DIRECT	GO:0045956~positive regulation of calcium ion-dependent exocytosis	4	0.567376	0.0149552	ENSMUSG00000054423, ENSMUSG00000035864, ENSMUSG00000020848, ENSMUSG00000024743	567	17	18082	7.50368	1	0.56583	23.3853
GOTERM_BP_DIRECT	GO:0045664~regulation of neuron differentiation	5	0.70922	0.0152924	ENSMUSG00000042834, ENSMUSG00000038255, ENSMUSG00000034701, ENSMUSG00000048251, ENSMUSG00000027168	567	31	18082	5.14365	1	0.566179	23.8477
GOTERM_BP_DIRECT	GO:0045746~negative regulation of Notch signaling pathway	5	0.70922	0.0152924	ENSMUSG00000021268, ENSMUSG00000022508, ENSMUSG00000028086, ENSMUSG00000041911, ENSMUSG00000042182	567	31	18082	5.14365	1	0.566179	23.8477
GOTERM_CC_DIRECT	GO:0072686~mitotic spindle	6	0.851064	0.0155058	ENSMUSG00000006005, ENSMUSG00000030677, ENSMUSG00000033900, ENSMUSG00000031971, ENSMUSG00000002055, ENSMUSG00000029910	618	47	19662	4.06156	0.999473	0.157638	20.0641
GOTERM_CC_DIRECT	GO:0005874~microtubule	19	2.69504	0.0155653	ENSMUSG00000021680, ENSMUSG00000027394, ENSMUSG00000061322, ENSMUSG00000025795, ENSMUSG00000030677, ENSMUSG00000033900, ENSMUSG00000051786, ENSMUSG00000052087, ENSMUSG00000049550, ENSMUSG00000002489, ENSMUSG00000079555, ENSMUSG00000022789, ENSMUSG00000029757, ENSMUSG00000031971, ENSMUSG00000022340, ENSMUSG00000002055, ENSMUSG00000040389, ENSMUSG00000028572, ENSMUSG00000035614	618	327	19662	1.84861	0.999488	0.154968	20.1332
GOTERM_BP_DIRECT	GO:0001764~neuron migration	10	1.41844	0.0160025	ENSMUSG00000035910, ENSMUSG00000030551, ENSMUSG00000042453, ENSMUSG00000069171, ENSMUSG00000050953, ENSMUSG00000026826, ENSMUSG00000005583, ENSMUSG00000048895, ENSMUSG00000027168, ENSMUSG00000020900	567	124	18082	2.57183	1	0.575143	24.8127
UP_KEYWORDS	Lipid-binding	13	1.84397	0.0162238	ENSMUSG00000002489, ENSMUSG00000040430, ENSMUSG00000027534, ENSMUSG00000054423, ENSMUSG00000019785, ENSMUSG00000040276, ENSMUSG00000050373, ENSMUSG00000028559, ENSMUSG00000022789, ENSMUSG00000020189, ENSMUSG00000029406, ENSMUSG00000005907, ENSMUSG00000006057	682	197	22680	2.1945	0.992484	0.109921	19.6249
GOTERM_CC_DIRECT	GO:0030018~Z disc	10	1.41844	0.0162674	ENSMUSG00000050503, ENSMUSG00000057738, ENSMUSG00000026463, ENSMUSG00000028161, ENSMUSG00000054477, ENSMUSG00000026163, ENSMUSG00000015143, ENSMUSG00000030770, ENSMUSG00000031626, ENSMUSG00000064329	618	124	19662	2.56577	0.999637	0.158199	20.9456
GOTERM_BP_DIRECT	GO:0006810~transport	74	10.4965	0.016623	ENSMUSG00000054477, ENSMUSG00000060882, ENSMUSG00000042616, ENSMUSG00000038717, ENSMUSG00000021079, ENSMUSG00000005907, ENSMUSG00000062995, ENSMUSG00000006057, ENSMUSG00000026576, ENSMUSG00000034973, ENSMUSG00000020436, ENSMUSG00000027827, ENSMUSG00000029757, ENSMUSG00000057914, ENSMUSG00000042797, ENSMUSG00000034187, ENSMUSG00000040430, ENSMUSG00000024411, ENSMUSG00000039714, ENSMUSG00000021062,…	567	1822	18082	1.29523	1	0.581601	25.6464
UP_KEYWORDS	Protein phosphatase	10	1.41844	0.016678	ENSMUSG00000044573, ENSMUSG00000028161, ENSMUSG00000046442, ENSMUSG00000034765, ENSMUSG00000038582, ENSMUSG00000069255, ENSMUSG00000049225, ENSMUSG00000019960, ENSMUSG00000039661, ENSMUSG00000028909	682	130	22680	2.55809	0.993453	0.110369	20.1192
GOTERM_BP_DIRECT	GO:0007612~learning	7	0.992908	0.0170413	ENSMUSG00000074923, ENSMUSG00000042453, ENSMUSG00000022240, ENSMUSG00000028546, ENSMUSG00000052087, ENSMUSG00000039419, ENSMUSG00000066392	567	66	18082	3.38234	1	0.583375	26.2036
GOTERM_BP_DIRECT	GO:2000311~regulation of alpha-amino-3-hydroxy-5-methyl-4-isoxazole propionate selective glutamate receptor activity	4	0.567376	0.0175365	ENSMUSG00000026514, ENSMUSG00000019146, ENSMUSG00000046182, ENSMUSG00000005583	567	18	18082	7.08681	1	0.586693	26.8581
GOTERM_BP_DIRECT	GO:0030838~positive regulation of actin filament polymerization	6	0.851064	0.0181324	ENSMUSG00000030793, ENSMUSG00000036533, ENSMUSG00000045038, ENSMUSG00000032475, ENSMUSG00000059456, ENSMUSG00000037316	567	49	18082	3.90498	1	0.591919	27.6383
GOTERM_BP_DIRECT	GO:0006906~vesicle fusion	6	0.851064	0.0181324	ENSMUSG00000044912, ENSMUSG00000026452, ENSMUSG00000035864, ENSMUSG00000024261, ENSMUSG00000020848, ENSMUSG00000041488	567	49	18082	3.90498	1	0.591919	27.6383
GOTERM_BP_DIRECT	GO:0030182~neuron differentiation	10	1.41844	0.0184295	ENSMUSG00000030302, ENSMUSG00000035033, ENSMUSG00000025128, ENSMUSG00000039095, ENSMUSG00000026826, ENSMUSG00000005583, ENSMUSG00000028546, ENSMUSG00000000247, ENSMUSG00000048895, ENSMUSG00000045092	567	127	18082	2.51108	1	0.590951	28.0244
GOTERM_BP_DIRECT	GO:0021902~commitment of neuronal cell to specific neuron type in forebrain	3	0.425532	0.0185022	ENSMUSG00000048251, ENSMUSG00000035033, ENSMUSG00000027168	567	7	18082	13.6674	1	0.585573	28.1186
GOTERM_BP_DIRECT	GO:0055119~relaxation of cardiac muscle	3	0.425532	0.0185022	ENSMUSG00000026576, ENSMUSG00000026360, ENSMUSG00000053819	567	7	18082	13.6674	1	0.585573	28.1186
GOTERM_BP_DIRECT	GO:0007411~axon guidance	11	1.56028	0.0189209	ENSMUSG00000042453, ENSMUSG00000021268, ENSMUSG00000029245, ENSMUSG00000067242, ENSMUSG00000047261, ENSMUSG00000000247, ENSMUSG00000048895, ENSMUSG00000027168, ENSMUSG00000029121, ENSMUSG00000025085, ENSMUSG00000020900	567	149	18082	2.35434	1	0.587123	28.6588
GOTERM_BP_DIRECT	GO:0007409~axonogenesis	9	1.2766	0.0191449	ENSMUSG00000028556, ENSMUSG00000048251, ENSMUSG00000011751, ENSMUSG00000061751, ENSMUSG00000044667, ENSMUSG00000027168, ENSMUSG00000020431, ENSMUSG00000021066, ENSMUSG00000020900	567	107	18082	2.68239	1	0.584883	28.9462
GOTERM_BP_DIRECT	GO:0045669~positive regulation of osteoblast differentiation	7	0.992908	0.0194928	ENSMUSG00000021379, ENSMUSG00000021493, ENSMUSG00000050953, ENSMUSG00000055409, ENSMUSG00000005583, ENSMUSG00000007041, ENSMUSG00000026241	567	68	18082	3.28286	1	0.585061	29.3905
GOTERM_BP_DIRECT	GO:0021987~cerebral cortex development	7	0.992908	0.0194928	ENSMUSG00000031755, ENSMUSG00000029563, ENSMUSG00000042453, ENSMUSG00000022055, ENSMUSG00000020950, ENSMUSG00000063659, ENSMUSG00000000247	567	68	18082	3.28286	1	0.585061	29.3905
GOTERM_BP_DIRECT	GO:0021549~cerebellum development	6	0.851064	0.0196446	ENSMUSG00000029563, ENSMUSG00000029167, ENSMUSG00000034701, ENSMUSG00000030302, ENSMUSG00000063659, ENSMUSG00000048895	567	50	18082	3.82688	1	0.581573	29.5834
GOTERM_CC_DIRECT	GO:0043204~perikaryon	11	1.56028	0.0200716	ENSMUSG00000021680, ENSMUSG00000042453, ENSMUSG00000027419, ENSMUSG00000036273, ENSMUSG00000027827, ENSMUSG00000035681, ENSMUSG00000022240, ENSMUSG00000060882, ENSMUSG00000025576, ENSMUSG00000030659, ENSMUSG00000042671	618	150	19662	2.33314	0.999944	0.18809	25.2155
GOTERM_BP_DIRECT	GO:0031116~positive regulation of microtubule polymerization	4	0.567376	0.02035	ENSMUSG00000049550, ENSMUSG00000026360, ENSMUSG00000058624, ENSMUSG00000035614	567	19	18082	6.71382	1	0.588342	30.4738
GOTERM_BP_DIRECT	GO:0009607~response to biotic stimulus	4	0.567376	0.02035	ENSMUSG00000061702, ENSMUSG00000025492, ENSMUSG00000045114, ENSMUSG00000071234	567	19	18082	6.71382	1	0.588342	30.4738
GOTERM_BP_DIRECT	GO:0070588~calcium ion transmembrane transport	8	1.13475	0.0203606	ENSMUSG00000030302, ENSMUSG00000009647, ENSMUSG00000019146, ENSMUSG00000026463, ENSMUSG00000019943, ENSMUSG00000057914, ENSMUSG00000027716, ENSMUSG00000030102	567	88	18082	2.89915	1	0.582399	30.4871
GOTERM_CC_DIRECT	GO:0097440~apical dendrite	4	0.567376	0.02049	ENSMUSG00000029167, ENSMUSG00000032356, ENSMUSG00000026904, ENSMUSG00000059456	618	19	19662	6.69801	0.999955	0.188054	25.6717
GOTERM_BP_DIRECT	GO:0008344~adult locomotory behavior	7	0.992908	0.0208042	ENSMUSG00000000184, ENSMUSG00000061751, ENSMUSG00000025551, ENSMUSG00000042105, ENSMUSG00000022523, ENSMUSG00000026826, ENSMUSG00000020644	567	69	18082	3.23528	1	0.584313	31.0415
GOTERM_BP_DIRECT	GO:0019228~neuronal action potential	5	0.70922	0.0209485	ENSMUSG00000020524, ENSMUSG00000075318, ENSMUSG00000060882, ENSMUSG00000068696, ENSMUSG00000064329	567	34	18082	4.6898	1	0.580931	31.2209
GOTERM_BP_DIRECT	GO:0008277~regulation of G-protein coupled receptor protein signaling pathway	5	0.70922	0.0209485	ENSMUSG00000026360, ENSMUSG00000024256, ENSMUSG00000052087, ENSMUSG00000036062, ENSMUSG00000026527	567	34	18082	4.6898	1	0.580931	31.2209
UP_KEYWORDS	Calcium transport	8	1.13475	0.0219087	ENSMUSG00000030302, ENSMUSG00000009647, ENSMUSG00000019146, ENSMUSG00000026463, ENSMUSG00000019943, ENSMUSG00000057914, ENSMUSG00000027716, ENSMUSG00000030102	682	93	22680	2.86066	0.998671	0.139752	25.6116
GOTERM_BP_DIRECT	GO:0007275~multicellular organism development	45	6.38298	0.0227105	ENSMUSG00000027722, ENSMUSG00000026915, ENSMUSG00000034701, ENSMUSG00000049421, ENSMUSG00000032368, ENSMUSG00000029516, ENSMUSG00000063659, ENSMUSG00000061911, ENSMUSG00000047907, ENSMUSG00000041773, ENSMUSG00000028289, ENSMUSG00000047084, ENSMUSG00000070697, ENSMUSG00000021820, ENSMUSG00000019979, ENSMUSG00000022240, ENSMUSG00000039095, ENSMUSG00000005583, ENSMUSG00000031971, ENSMUSG00000045377,…	567	1029	18082	1.39463	1	0.604948	33.3766
GOTERM_BP_DIRECT	GO:0030073~insulin secretion	5	0.70922	0.0230829	ENSMUSG00000034701, ENSMUSG00000039714, ENSMUSG00000040612, ENSMUSG00000032872, ENSMUSG00000061601	567	35	18082	4.55581	1	0.605207	33.8239
GOTERM_CC_DIRECT	GO:0044306~neuron projection terminus	4	0.567376	0.0235558	ENSMUSG00000035864, ENSMUSG00000024261, ENSMUSG00000032589, ENSMUSG00000070880	618	20	19662	6.36311	0.99999	0.209407	28.937
GOTERM_CC_DIRECT	GO:0036477~somatodendritic compartment	3	0.425532	0.0242795	ENSMUSG00000002489, ENSMUSG00000024261, ENSMUSG00000027273	618	8	19662	11.9308	0.999993	0.211351	29.688
GOTERM_CC_DIRECT	GO:0097458~neuron part	3	0.425532	0.0242795	ENSMUSG00000048251, ENSMUSG00000035033, ENSMUSG00000025576	618	8	19662	11.9308	0.999993	0.211351	29.688
UP_KEYWORDS	Acetylation	113	16.0284	0.0249765	ENSMUSG00000025795, ENSMUSG00000029516, ENSMUSG00000038717, ENSMUSG00000001089, ENSMUSG00000031641, ENSMUSG00000022508, ENSMUSG00000021079, ENSMUSG00000028243, ENSMUSG00000032503, ENSMUSG00000022707, ENSMUSG00000024054, ENSMUSG00000022789, ENSMUSG00000031971, ENSMUSG00000049225, ENSMUSG00000034187, ENSMUSG00000029167, ENSMUSG00000042523, ENSMUSG00000028069, ENSMUSG00000053819, ENSMUSG00000028161,…	682	3125	22680	1.20251	0.999481	0.154699	28.6682
GOTERM_CC_DIRECT	GO:0043234~protein complex	30	4.25532	0.0253705	ENSMUSG00000027679, ENSMUSG00000034799, ENSMUSG00000033910, ENSMUSG00000042700, ENSMUSG00000021057, ENSMUSG00000038530, ENSMUSG00000057738, ENSMUSG00000022789, ENSMUSG00000046442, ENSMUSG00000005583, ENSMUSG00000066392, ENSMUSG00000030088, ENSMUSG00000022285, ENSMUSG00000030793, ENSMUSG00000061859, ENSMUSG00000024411, ENSMUSG00000053819, ENSMUSG00000038729, ENSMUSG00000037060, ENSMUSG00000030102,…	618	628	19662	1.51985	0.999996	0.216022	30.8063
UP_KEYWORDS	GTPase activation	11	1.56028	0.0256347	ENSMUSG00000026360, ENSMUSG00000036273, ENSMUSG00000019775, ENSMUSG00000030844, ENSMUSG00000042700, ENSMUSG00000041986, ENSMUSG00000052087, ENSMUSG00000038807, ENSMUSG00000042671, ENSMUSG00000031523, ENSMUSG00000026527	682	163	22680	2.24421	0.999576	0.155321	29.3087
GOTERM_BP_DIRECT	GO:0090630~activation of GTPase activity	7	0.992908	0.0266445	ENSMUSG00000002489, ENSMUSG00000027347, ENSMUSG00000028556, ENSMUSG00000032356, ENSMUSG00000042700, ENSMUSG00000040797, ENSMUSG00000059456	567	73	18082	3.05801	1	0.652926	37.9619
GOTERM_BP_DIRECT	GO:0008306~associative learning	5	0.70922	0.0277351	ENSMUSG00000042453, ENSMUSG00000038255, ENSMUSG00000053310, ENSMUSG00000061762, ENSMUSG00000027273	567	37	18082	4.30955	1	0.662249	39.1793
UP_KEYWORDS	Potassium	9	1.2766	0.0283762	ENSMUSG00000026576, ENSMUSG00000027394, ENSMUSG00000027827, ENSMUSG00000035681, ENSMUSG00000075318, ENSMUSG00000060882, ENSMUSG00000053519, ENSMUSG00000026824, ENSMUSG00000038026	682	120	22680	2.49413	0.999817	0.167342	31.9196
UP_KEYWORDS	Developmental protein	41	5.8156	0.0288974	ENSMUSG00000027722, ENSMUSG00000026915, ENSMUSG00000034701, ENSMUSG00000049421, ENSMUSG00000032368, ENSMUSG00000029516, ENSMUSG00000063659, ENSMUSG00000061911, ENSMUSG00000047907, ENSMUSG00000041773, ENSMUSG00000028289, ENSMUSG00000047084, ENSMUSG00000070697, ENSMUSG00000021820, ENSMUSG00000022240, ENSMUSG00000039095, ENSMUSG00000005583, ENSMUSG00000031971, ENSMUSG00000045377, ENSMUSG00000040389,…	682	976	22680	1.39699	0.999844	0.166948	32.4057
GOTERM_BP_DIRECT	GO:0006470~protein dephosphorylation	10	1.41844	0.0296264	ENSMUSG00000044573, ENSMUSG00000025217, ENSMUSG00000028161, ENSMUSG00000046442, ENSMUSG00000038582, ENSMUSG00000069255, ENSMUSG00000049225, ENSMUSG00000019960, ENSMUSG00000039661, ENSMUSG00000028909	567	138	18082	2.31092	1	0.681223	41.2373
GOTERM_CC_DIRECT	GO:0055037~recycling endosome	9	1.2766	0.0297711	ENSMUSG00000020524, ENSMUSG00000031731, ENSMUSG00000027935, ENSMUSG00000042105, ENSMUSG00000029757, ENSMUSG00000036894, ENSMUSG00000037872, ENSMUSG00000025885, ENSMUSG00000038524	618	116	19662	2.46845	1	0.244766	35.1511
GOTERM_CC_DIRECT	GO:0005819~spindle	9	1.2766	0.0297711	ENSMUSG00000030677, ENSMUSG00000079555, ENSMUSG00000052087, ENSMUSG00000031971, ENSMUSG00000096054, ENSMUSG00000002055, ENSMUSG00000036202, ENSMUSG00000029121, ENSMUSG00000020900	618	116	19662	2.46845	1	0.244766	35.1511
GOTERM_BP_DIRECT	GO:0006626~protein targeting to mitochondrion	4	0.567376	0.0301876	ENSMUSG00000026273, ENSMUSG00000025777, ENSMUSG00000024500, ENSMUSG00000022285	567	22	18082	5.7983	1	0.682768	41.8352
GOTERM_BP_DIRECT	GO:0008589~regulation of smoothened signaling pathway	4	0.567376	0.0301876	ENSMUSG00000032238, ENSMUSG00000032368, ENSMUSG00000047248, ENSMUSG00000036188	567	22	18082	5.7983	1	0.682768	41.8352
GOTERM_BP_DIRECT	GO:0003281~ventricular septum development	5	0.70922	0.0302555	ENSMUSG00000053226, ENSMUSG00000039910, ENSMUSG00000001089, ENSMUSG00000028266, ENSMUSG00000022528	567	38	18082	4.19614	1	0.678278	41.9072
GOTERM_BP_DIRECT	GO:0007528~neuromuscular junction development	5	0.70922	0.0302555	ENSMUSG00000036273, ENSMUSG00000034799, ENSMUSG00000019146, ENSMUSG00000061751, ENSMUSG00000057914	567	38	18082	4.19614	1	0.678278	41.9072
GOTERM_BP_DIRECT	GO:0030534~adult behavior	5	0.70922	0.0302555	ENSMUSG00000031755, ENSMUSG00000011751, ENSMUSG00000020436, ENSMUSG00000039419, ENSMUSG00000066392	567	38	18082	4.19614	1	0.678278	41.9072
GOTERM_BP_DIRECT	GO:0021796~cerebral cortex regionalization	3	0.425532	0.0304312	ENSMUSG00000025128, ENSMUSG00000069171, ENSMUSG00000027168	567	9	18082	10.6302	1	0.675172	42.0929
GOTERM_BP_DIRECT	GO:0007213~G-protein coupled acetylcholine receptor signaling pathway	3	0.425532	0.0304312	ENSMUSG00000030844, ENSMUSG00000048895, ENSMUSG00000042671	567	9	18082	10.6302	1	0.675172	42.0929
GOTERM_BP_DIRECT	GO:0031175~neuron projection development	10	1.41844	0.0308374	ENSMUSG00000028556, ENSMUSG00000024256, ENSMUSG00000032356, ENSMUSG00000027935, ENSMUSG00000067242, ENSMUSG00000039419, ENSMUSG00000041488, ENSMUSG00000048895, ENSMUSG00000059456, ENSMUSG00000020900	567	139	18082	2.29429	1	0.67491	42.5203
UP_KEYWORDS	Transport	72	10.2128	0.0324068	ENSMUSG00000054477, ENSMUSG00000060882, ENSMUSG00000042616, ENSMUSG00000038717, ENSMUSG00000021079, ENSMUSG00000005907, ENSMUSG00000062995, ENSMUSG00000006057, ENSMUSG00000026576, ENSMUSG00000034973, ENSMUSG00000020436, ENSMUSG00000027827, ENSMUSG00000029757, ENSMUSG00000057914, ENSMUSG00000042797, ENSMUSG00000034187, ENSMUSG00000040430, ENSMUSG00000024411, ENSMUSG00000039714, ENSMUSG00000021062,…	682	1901	22680	1.25953	0.999947	0.182106	35.5964
GOTERM_BP_DIRECT	GO:0035023~regulation of Rho protein signal transduction	7	0.992908	0.0334804	ENSMUSG00000002489, ENSMUSG00000032875, ENSMUSG00000032356, ENSMUSG00000021708, ENSMUSG00000061751, ENSMUSG00000021895, ENSMUSG00000031523	567	77	18082	2.89915	1	0.700203	45.2293
GOTERM_BP_DIRECT	GO:0061178~regulation of insulin secretion involved in cellular response to glucose stimulus	4	0.567376	0.03393	ENSMUSG00000002489, ENSMUSG00000029245, ENSMUSG00000045038, ENSMUSG00000022340	567	23	18082	5.5462	1	0.700123	45.678
GOTERM_BP_DIRECT	GO:0030036~actin cytoskeleton organization	10	1.41844	0.0346765	ENSMUSG00000032875, ENSMUSG00000021493, ENSMUSG00000020846, ENSMUSG00000020580, ENSMUSG00000022099, ENSMUSG00000022508, ENSMUSG00000040797, ENSMUSG00000031523, ENSMUSG00000030770, ENSMUSG00000020900	567	142	18082	2.24582	1	0.703205	46.4153
GOTERM_CC_DIRECT	GO:0030659~cytoplasmic vesicle membrane	9	1.2766	0.0353966	ENSMUSG00000049550, ENSMUSG00000054423, ENSMUSG00000040276, ENSMUSG00000050373, ENSMUSG00000020297, ENSMUSG00000027935, ENSMUSG00000027270, ENSMUSG00000022269, ENSMUSG00000022285	618	120	19662	2.38617	1	0.279942	40.336
UP_KEYWORDS	Transit peptide	24	3.40426	0.0359181	ENSMUSG00000054733, ENSMUSG00000026526, ENSMUSG00000026618, ENSMUSG00000009647, ENSMUSG00000016510, ENSMUSG00000003526, ENSMUSG00000026273, ENSMUSG00000021040, ENSMUSG00000054021, ENSMUSG00000036880, ENSMUSG00000024082, ENSMUSG00000042298, ENSMUSG00000040112, ENSMUSG00000006057, ENSMUSG00000050323, ENSMUSG00000025545, ENSMUSG00000040618, ENSMUSG00000037531, ENSMUSG00000024683, ENSMUSG00000002661,…	682	510	22680	1.56495	0.999982	0.196472	38.649
GOTERM_BP_DIRECT	GO:0006355~regulation of transcription, DNA-templated	87	12.3404	0.0369083	ENSMUSG00000059142, ENSMUSG00000003949, ENSMUSG00000049421, ENSMUSG00000069171, ENSMUSG00000053137, ENSMUSG00000032251, ENSMUSG00000002459, ENSMUSG00000022508, ENSMUSG00000002617, ENSMUSG00000001741, ENSMUSG00000024921, ENSMUSG00000061911, ENSMUSG00000042109, ENSMUSG00000047907, ENSMUSG00000042487, ENSMUSG00000061559, ENSMUSG00000005583, ENSMUSG00000057894, ENSMUSG00000048385, ENSMUSG00000028484,…	567	2279	18082	1.21741	1	0.721162	48.5637
GOTERM_BP_DIRECT	GO:0042403~thyroid hormone metabolic process	3	0.425532	0.0372626	ENSMUSG00000042453, ENSMUSG00000030905, ENSMUSG00000007682	567	10	18082	9.5672	1	0.719911	48.8972
GOTERM_BP_DIRECT	GO:0007030~Golgi organization	7	0.992908	0.0372873	ENSMUSG00000049792, ENSMUSG00000018661, ENSMUSG00000036273, ENSMUSG00000029516, ENSMUSG00000096054, ENSMUSG00000028243, ENSMUSG00000045210	567	79	18082	2.82575	1	0.715485	48.9203
GOTERM_CC_DIRECT	GO:0097470~ribbon synapse	3	0.425532	0.0374376	ENSMUSG00000041488, ENSMUSG00000032589, ENSMUSG00000061601	618	10	19662	9.54466	1	0.289146	42.1198
GOTERM_CC_DIRECT	GO:0032591~dendritic spine membrane	3	0.425532	0.0374376	ENSMUSG00000020524, ENSMUSG00000019943, ENSMUSG00000021057	618	10	19662	9.54466	1	0.289146	42.1198
GOTERM_CC_DIRECT	GO:0045121~membrane raft	15	2.12766	0.0376712	ENSMUSG00000017009, ENSMUSG00000036273, ENSMUSG00000068566, ENSMUSG00000019943, ENSMUSG00000022505, ENSMUSG00000036894, ENSMUSG00000030102, ENSMUSG00000057455, ENSMUSG00000031523, ENSMUSG00000020431, ENSMUSG00000030302, ENSMUSG00000050953, ENSMUSG00000027273, ENSMUSG00000040659, ENSMUSG00000059456	618	262	19662	1.8215	1	0.286244	42.3208
GOTERM_BP_DIRECT	GO:0051966~regulation of synaptic transmission, glutamatergic	4	0.567376	0.0379011	ENSMUSG00000036273, ENSMUSG00000061751, ENSMUSG00000035864, ENSMUSG00000005583	567	24	18082	5.31511	1	0.716822	49.493
UP_KEYWORDS	Serine/threonine-protein kinase	20	2.83688	0.0381496	ENSMUSG00000036273, ENSMUSG00000053819, ENSMUSG00000020115, ENSMUSG00000046707, ENSMUSG00000053137, ENSMUSG00000029516, ENSMUSG00000026749, ENSMUSG00000029471, ENSMUSG00000021559, ENSMUSG00000029403, ENSMUSG00000074923, ENSMUSG00000040325, ENSMUSG00000039145, ENSMUSG00000061751, ENSMUSG00000045038, ENSMUSG00000021820, ENSMUSG00000020580, ENSMUSG00000024558, ENSMUSG00000023050, ENSMUSG00000053693	682	405	22680	1.64223	0.999991	0.203907	40.5187
GOTERM_BP_DIRECT	GO:0016477~cell migration	12	1.70213	0.038328	ENSMUSG00000002489, ENSMUSG00000042453, ENSMUSG00000039629, ENSMUSG00000019997, ENSMUSG00000022505, ENSMUSG00000018849, ENSMUSG00000022528, ENSMUSG00000030134, ENSMUSG00000030967, ENSMUSG00000032475, ENSMUSG00000031626, ENSMUSG00000045092	567	191	18082	2.0036	1	0.716351	49.8878
GOTERM_BP_DIRECT	GO:1903955~positive regulation of protein targeting to mitochondrion	7	0.992908	0.0392902	ENSMUSG00000046707, ENSMUSG00000025995, ENSMUSG00000041986, ENSMUSG00000042616, ENSMUSG00000028086, ENSMUSG00000022528, ENSMUSG00000029403	567	80	18082	2.79043	1	0.720887	50.7668
GOTERM_BP_DIRECT	GO:0045893~positive regulation of transcription, DNA-templated	27	3.82979	0.0396813	ENSMUSG00000034701, ENSMUSG00000029634, ENSMUSG00000032368, ENSMUSG00000039033, ENSMUSG00000022528, ENSMUSG00000024921, ENSMUSG00000020248, ENSMUSG00000021268, ENSMUSG00000032238, ENSMUSG00000053192, ENSMUSG00000026826, ENSMUSG00000005583, ENSMUSG00000026610, ENSMUSG00000000247, ENSMUSG00000030067, ENSMUSG00000029167, ENSMUSG00000025217, ENSMUSG00000008575, ENSMUSG00000029014, ENSMUSG00000030551,…	567	576	18082	1.49487	1	0.720062	51.1199
UP_KEYWORDS	RNA-binding	27	3.82979	0.0410249	ENSMUSG00000026915, ENSMUSG00000024268, ENSMUSG00000032297, ENSMUSG00000026273, ENSMUSG00000008658, ENSMUSG00000026511, ENSMUSG00000025576, ENSMUSG00000008489, ENSMUSG00000020076, ENSMUSG00000020262, ENSMUSG00000042109, ENSMUSG00000023087, ENSMUSG00000025962, ENSMUSG00000002107, ENSMUSG00000033499, ENSMUSG00000029167, ENSMUSG00000027714, ENSMUSG00000021040, ENSMUSG00000008668, ENSMUSG00000038646,…	682	601	22680	1.49399	0.999996	0.214055	42.8502
GOTERM_BP_DIRECT	GO:0032922~circadian regulation of gene expression	6	0.851064	0.0418456	ENSMUSG00000029167, ENSMUSG00000032238, ENSMUSG00000063889, ENSMUSG00000037060, ENSMUSG00000020644, ENSMUSG00000023087	567	61	18082	3.13679	1	0.734925	53.0312
GOTERM_BP_DIRECT	GO:0021772~olfactory bulb development	4	0.567376	0.0420981	ENSMUSG00000036273, ENSMUSG00000020644, ENSMUSG00000000247, ENSMUSG00000027168	567	25	18082	5.1025	1	0.73282	53.2495
UP_KEYWORDS	Potassium transport	8	1.13475	0.0424115	ENSMUSG00000026576, ENSMUSG00000027827, ENSMUSG00000035681, ENSMUSG00000075318, ENSMUSG00000060882, ENSMUSG00000053519, ENSMUSG00000026824, ENSMUSG00000038026	682	107	22680	2.48637	0.999998	0.216894	43.9441
GOTERM_BP_DIRECT	GO:0072659~protein localization to plasma membrane	6	0.851064	0.0443942	ENSMUSG00000026576, ENSMUSG00000027935, ENSMUSG00000022505, ENSMUSG00000045377, ENSMUSG00000037316, ENSMUSG00000036815	567	62	18082	3.08619	1	0.747638	55.1915
GOTERM_BP_DIRECT	GO:0000082~G1/S transition of mitotic cell cycle	6	0.851064	0.0443942	ENSMUSG00000021379, ENSMUSG00000000184, ENSMUSG00000053819, ENSMUSG00000021820, ENSMUSG00000028161, ENSMUSG00000002068	567	62	18082	3.08619	1	0.747638	55.1915
GOTERM_BP_DIRECT	GO:0007268~chemical synaptic transmission	11	1.56028	0.0444263	ENSMUSG00000020436, ENSMUSG00000034799, ENSMUSG00000020524, ENSMUSG00000047879, ENSMUSG00000025551, ENSMUSG00000061762, ENSMUSG00000022523, ENSMUSG00000062151, ENSMUSG00000057914, ENSMUSG00000003279, ENSMUSG00000066392	567	172	18082	2.03952	1	0.743775	55.2181
GOTERM_BP_DIRECT	GO:0050848~regulation of calcium-mediated signaling	3	0.425532	0.0446161	ENSMUSG00000036273, ENSMUSG00000057455, ENSMUSG00000059456	567	11	18082	8.69745	1	0.741213	55.3751
GOTERM_BP_DIRECT	GO:0045762~positive regulation of adenylate cyclase activity	3	0.425532	0.0446161	ENSMUSG00000024256, ENSMUSG00000057455, ENSMUSG00000021057	567	11	18082	8.69745	1	0.741213	55.3751
GOTERM_BP_DIRECT	GO:0003254~regulation of membrane depolarization	3	0.425532	0.0446161	ENSMUSG00000024589, ENSMUSG00000053819, ENSMUSG00000022523	567	11	18082	8.69745	1	0.741213	55.3751
GOTERM_BP_DIRECT	GO:0043303~mast cell degranulation	3	0.425532	0.0446161	ENSMUSG00000027347, ENSMUSG00000025867, ENSMUSG00000005672	567	11	18082	8.69745	1	0.741213	55.3751
GOTERM_BP_DIRECT	GO:0090129~positive regulation of synapse maturation	3	0.425532	0.0446161	ENSMUSG00000042453, ENSMUSG00000038255, ENSMUSG00000066392	567	11	18082	8.69745	1	0.741213	55.3751
GOTERM_CC_DIRECT	GO:0034705~potassium channel complex	3	0.425532	0.0448232	ENSMUSG00000027827, ENSMUSG00000060882, ENSMUSG00000053519	618	11	19662	8.67696	1	0.326679	48.1686
GOTERM_BP_DIRECT	GO:0090002~establishment of protein localization to plasma membrane	5	0.70922	0.0448298	ENSMUSG00000011751, ENSMUSG00000040276, ENSMUSG00000027935, ENSMUSG00000020580, ENSMUSG00000057914	567	43	18082	3.70822	1	0.738875	55.5512
GOTERM_CC_DIRECT	GO:0030864~cortical actin cytoskeleton	5	0.70922	0.0451902	ENSMUSG00000068566, ENSMUSG00000021373, ENSMUSG00000015143, ENSMUSG00000031523, ENSMUSG00000062190	618	43	19662	3.69948	1	0.324195	48.4533
GOTERM_BP_DIRECT	GO:0007015~actin filament organization	7	0.992908	0.0457034	ENSMUSG00000040276, ENSMUSG00000022505, ENSMUSG00000038729, ENSMUSG00000015143, ENSMUSG00000032475, ENSMUSG00000059456, ENSMUSG00000031626	567	83	18082	2.68957	1	0.74179	56.2644
GOTERM_BP_DIRECT	GO:0006813~potassium ion transport	9	1.2766	0.0462759	ENSMUSG00000026576, ENSMUSG00000027827, ENSMUSG00000035681, ENSMUSG00000054477, ENSMUSG00000060882, ENSMUSG00000053519, ENSMUSG00000026824, ENSMUSG00000038026, ENSMUSG00000034187	567	127	18082	2.25997	1	0.742296	56.726
GOTERM_BP_DIRECT	GO:1903146~regulation of mitophagy	4	0.567376	0.0465178	ENSMUSG00000022789, ENSMUSG00000046707, ENSMUSG00000025995, ENSMUSG00000028086	567	26	18082	4.90625	1	0.740256	56.9196
GOTERM_CC_DIRECT	GO:0030667~secretory granule membrane	4	0.567376	0.0468167	ENSMUSG00000024261, ENSMUSG00000030102, ENSMUSG00000000805, ENSMUSG00000062995	618	26	19662	4.8947	1	0.329205	49.6974
UP_KEYWORDS	Alternative initiation	6	0.851064	0.048042	ENSMUSG00000054733, ENSMUSG00000026526, ENSMUSG00000061751, ENSMUSG00000027636, ENSMUSG00000038729, ENSMUSG00000030067	682	66	22680	3.02319	1	0.238612	48.1899
GOTERM_BP_DIRECT	GO:0051496~positive regulation of stress fiber assembly	5	0.70922	0.0481406	ENSMUSG00000017009, ENSMUSG00000019997, ENSMUSG00000046442, ENSMUSG00000061762, ENSMUSG00000037316	567	44	18082	3.62394	1	0.748653	58.1976
UP_KEYWORDS	Golgi apparatus	32	4.53901	0.0487273	ENSMUSG00000027347, ENSMUSG00000040380, ENSMUSG00000055373, ENSMUSG00000036273, ENSMUSG00000056124, ENSMUSG00000036257, ENSMUSG00000022505, ENSMUSG00000060371, ENSMUSG00000025425, ENSMUSG00000017144, ENSMUSG00000062995, ENSMUSG00000028243, ENSMUSG00000045210, ENSMUSG00000043388, ENSMUSG00000022789, ENSMUSG00000022340, ENSMUSG00000031906, ENSMUSG00000018661, ENSMUSG00000026925, ENSMUSG00000019785,…	682	753	22680	1.41323	1	0.237819	48.6858
GOTERM_BP_DIRECT	GO:0042384~cilium assembly	9	1.2766	0.0499183	ENSMUSG00000031755, ENSMUSG00000084957, ENSMUSG00000075273, ENSMUSG00000019986, ENSMUSG00000028576, ENSMUSG00000035984, ENSMUSG00000047248, ENSMUSG00000022837, ENSMUSG00000025085	567	129	18082	2.22493	1	0.75772	59.5564
UP_KEYWORDS	SH3 domain	12	1.70213	0.050135	ENSMUSG00000040276, ENSMUSG00000038388, ENSMUSG00000061751, ENSMUSG00000057738, ENSMUSG00000019986, ENSMUSG00000027636, ENSMUSG00000021285, ENSMUSG00000057914, ENSMUSG00000032475, ENSMUSG00000038524, ENSMUSG00000031626, ENSMUSG00000059182	682	208	22680	1.91857	1	0.240146	49.6908
UP_KEYWORDS	Chloride	6	0.851064	0.0506907	ENSMUSG00000020436, ENSMUSG00000010803, ENSMUSG00000029211, ENSMUSG00000020428, ENSMUSG00000000560, ENSMUSG00000007041	682	67	22680	2.97807	1	0.238816	50.0825
GOTERM_BP_DIRECT	GO:0051091~positive regulation of sequence-specific DNA binding transcription factor activity	8	1.13475	0.0508707	ENSMUSG00000030793, ENSMUSG00000038255, ENSMUSG00000029167, ENSMUSG00000034701, ENSMUSG00000029484, ENSMUSG00000028161, ENSMUSG00000061524, ENSMUSG00000005672	567	107	18082	2.38435	1	0.760664	60.2672
GOTERM_BP_DIRECT	GO:0051932~synaptic transmission, GABAergic	3	0.425532	0.0524526	ENSMUSG00000020436, ENSMUSG00000010803, ENSMUSG00000020428	567	12	18082	7.97266	1	0.767734	61.4218
GOTERM_BP_DIRECT	GO:0070848~response to growth factor	3	0.425532	0.0524526	ENSMUSG00000029484, ENSMUSG00000027210, ENSMUSG00000019960	567	12	18082	7.97266	1	0.767734	61.4218
GOTERM_BP_DIRECT	GO:0021952~central nervous system projection neuron axonogenesis	3	0.425532	0.0524526	ENSMUSG00000011751, ENSMUSG00000025128, ENSMUSG00000026826	567	12	18082	7.97266	1	0.767734	61.4218
GOTERM_BP_DIRECT	GO:0061001~regulation of dendritic spine morphogenesis	3	0.425532	0.0524526	ENSMUSG00000036273, ENSMUSG00000042700, ENSMUSG00000048895	567	12	18082	7.97266	1	0.767734	61.4218
GOTERM_BP_DIRECT	GO:0035970~peptidyl-threonine dephosphorylation	3	0.425532	0.0524526	ENSMUSG00000046442, ENSMUSG00000034765, ENSMUSG00000049225	567	12	18082	7.97266	1	0.767734	61.4218
GOTERM_CC_DIRECT	GO:0005911~cell-cell junction	12	1.70213	0.0527929	ENSMUSG00000002489, ENSMUSG00000024411, ENSMUSG00000021493, ENSMUSG00000068566, ENSMUSG00000019986, ENSMUSG00000027935, ENSMUSG00000050953, ENSMUSG00000015143, ENSMUSG00000041488, ENSMUSG00000032475, ENSMUSG00000028909, ENSMUSG00000005672	618	201	19662	1.89943	1	0.358542	54.0328
GOTERM_BP_DIRECT	GO:0007623~circadian rhythm	8	1.13475	0.0530011	ENSMUSG00000029167, ENSMUSG00000021379, ENSMUSG00000032238, ENSMUSG00000025217, ENSMUSG00000063889, ENSMUSG00000020644, ENSMUSG00000023087, ENSMUSG00000020431	567	108	18082	2.36227	1	0.767771	61.8147
GOTERM_BP_DIRECT	GO:0007626~locomotory behavior	8	1.13475	0.0530011	ENSMUSG00000074923, ENSMUSG00000042453, ENSMUSG00000030302, ENSMUSG00000028222, ENSMUSG00000028546, ENSMUSG00000027273, ENSMUSG00000068696, ENSMUSG00000040037	567	108	18082	2.36227	1	0.767771	61.8147
GOTERM_CC_DIRECT	GO:0005901~caveola	7	0.992908	0.053289	ENSMUSG00000026576, ENSMUSG00000036273, ENSMUSG00000060882, ENSMUSG00000022505, ENSMUSG00000037060, ENSMUSG00000031523, ENSMUSG00000045092	618	86	19662	2.58964	1	0.356498	54.3767
UP_KEYWORDS	Repressor	24	3.40426	0.0541754	ENSMUSG00000074622, ENSMUSG00000025128, ENSMUSG00000036225, ENSMUSG00000021040, ENSMUSG00000069171, ENSMUSG00000022508, ENSMUSG00000063659, ENSMUSG00000022528, ENSMUSG00000046791, ENSMUSG00000000861, ENSMUSG00000029563, ENSMUSG00000048251, ENSMUSG00000021379, ENSMUSG00000059325, ENSMUSG00000047907, ENSMUSG00000021244, ENSMUSG00000063889, ENSMUSG00000039910, ENSMUSG00000048385, ENSMUSG00000020644,…	682	534	22680	1.49461	1	0.249588	52.4751
GOTERM_BP_DIRECT	GO:0002062~chondrocyte differentiation	5	0.70922	0.0551564	ENSMUSG00000021974, ENSMUSG00000005583, ENSMUSG00000037362, ENSMUSG00000027833, ENSMUSG00000008575	567	46	18082	3.46638	1	0.778044	63.3223
UP_KEYWORDS	Transferase	62	8.79433	0.0558086	ENSMUSG00000038240, ENSMUSG00000036273, ENSMUSG00000041625, ENSMUSG00000056124, ENSMUSG00000053137, ENSMUSG00000029330, ENSMUSG00000029516, ENSMUSG00000029471, ENSMUSG00000032251, ENSMUSG00000041720, ENSMUSG00000021559, ENSMUSG00000078591, ENSMUSG00000022707, ENSMUSG00000032348, ENSMUSG00000019876, ENSMUSG00000026575, ENSMUSG00000028289, ENSMUSG00000021820, ENSMUSG00000053693, ENSMUSG00000048895,…	682	1654	22680	1.24656	1	0.252503	53.5595
GOTERM_BP_DIRECT	GO:0045638~negative regulation of myeloid cell differentiation	4	0.567376	0.0560102	ENSMUSG00000061559, ENSMUSG00000042487, ENSMUSG00000027210, ENSMUSG00000059456	567	28	18082	4.55581	1	0.77986	63.9037
UP_KEYWORDS	Calcium/phospholipid-binding	3	0.425532	0.0564157	ENSMUSG00000029484, ENSMUSG00000020848, ENSMUSG00000061601	682	13	22680	7.67426	1	0.251272	53.9568
UP_KEYWORDS	ANK repeat	13	1.84397	0.0594152	ENSMUSG00000044352, ENSMUSG00000057766, ENSMUSG00000037259, ENSMUSG00000079184, ENSMUSG00000021559, ENSMUSG00000036188, ENSMUSG00000045034, ENSMUSG00000062296, ENSMUSG00000021285, ENSMUSG00000027716, ENSMUSG00000024059, ENSMUSG00000014592, ENSMUSG00000030967	682	240	22680	1.80132	1	0.259361	55.8737
UP_KEYWORDS	Cilium biogenesis/degradation	9	1.2766	0.0606858	ENSMUSG00000031755, ENSMUSG00000035910, ENSMUSG00000075273, ENSMUSG00000019986, ENSMUSG00000028576, ENSMUSG00000047248, ENSMUSG00000022837, ENSMUSG00000030770, ENSMUSG00000035614	682	140	22680	2.13783	1	0.260602	56.6632
GOTERM_BP_DIRECT	GO:0045744~negative regulation of G-protein coupled receptor protein signaling pathway	3	0.425532	0.0607346	ENSMUSG00000026360, ENSMUSG00000038530, ENSMUSG00000026678	567	13	18082	7.35938	1	0.803766	66.9675
GOTERM_CC_DIRECT	GO:0005916~fascia adherens	3	0.425532	0.0610097	ENSMUSG00000057738, ENSMUSG00000050953, ENSMUSG00000015143	618	13	19662	7.34205	1	0.392523	59.4283
GOTERM_BP_DIRECT	GO:1903244~positive regulation of cardiac muscle hypertrophy in response to stress	2	0.283688	0.0616256	ENSMUSG00000028161, ENSMUSG00000027716	567	2	18082	31.8907	1	0.805323	67.5171
GOTERM_BP_DIRECT	GO:1990926~short-term synaptic potentiation	2	0.283688	0.0616256	ENSMUSG00000027273, ENSMUSG00000024743	567	2	18082	31.8907	1	0.805323	67.5171
GOTERM_BP_DIRECT	GO:0050849~negative regulation of calcium-mediated signaling	2	0.283688	0.0616256	ENSMUSG00000027636, ENSMUSG00000030102	567	2	18082	31.8907	1	0.805323	67.5171
GOTERM_CC_DIRECT	GO:0048788~cytoskeleton of presynaptic active zone	2	0.283688	0.0617775	ENSMUSG00000032589, ENSMUSG00000061601	618	2	19662	31.8155	1	0.39151	59.9011
GOTERM_CC_DIRECT	GO:0030141~secretory granule	8	1.13475	0.0627886	ENSMUSG00000021680, ENSMUSG00000027419, ENSMUSG00000050711, ENSMUSG00000035864, ENSMUSG00000027350, ENSMUSG00000015143, ENSMUSG00000041488, ENSMUSG00000026241	618	112	19662	2.27254	1	0.391742	60.5159
GOTERM_BP_DIRECT	GO:0051291~protein heterooligomerization	7	0.992908	0.0658298	ENSMUSG00000035681, ENSMUSG00000035864, ENSMUSG00000060882, ENSMUSG00000020428, ENSMUSG00000038729, ENSMUSG00000037316, ENSMUSG00000030770	567	91	18082	2.45313	1	0.823498	69.996
GOTERM_BP_DIRECT	GO:0090200~positive regulation of release of cytochrome c from mitochondria	4	0.567376	0.0663436	ENSMUSG00000030793, ENSMUSG00000022789, ENSMUSG00000053192, ENSMUSG00000046607	567	30	18082	4.25209	1	0.822914	70.2864
GOTERM_BP_DIRECT	GO:0010975~regulation of neuron projection development	4	0.567376	0.0663436	ENSMUSG00000036949, ENSMUSG00000035033, ENSMUSG00000027273, ENSMUSG00000027168	567	30	18082	4.25209	1	0.822914	70.2864
GOTERM_BP_DIRECT	GO:0009791~post-embryonic development	8	1.13475	0.0669486	ENSMUSG00000029563, ENSMUSG00000048251, ENSMUSG00000021268, ENSMUSG00000020436, ENSMUSG00000026904, ENSMUSG00000026826, ENSMUSG00000030102, ENSMUSG00000026241	567	114	18082	2.23794	1	0.822775	70.625
UP_KEYWORDS	Isopeptide bond	38	5.39007	0.0681412	ENSMUSG00000025777, ENSMUSG00000030521, ENSMUSG00000024524, ENSMUSG00000045210, ENSMUSG00000005907, ENSMUSG00000000861, ENSMUSG00000020248, ENSMUSG00000040325, ENSMUSG00000024054, ENSMUSG00000047907, ENSMUSG00000048222, ENSMUSG00000022789, ENSMUSG00000032238, ENSMUSG00000005583, ENSMUSG00000026610, ENSMUSG00000074622, ENSMUSG00000038393, ENSMUSG00000027714, ENSMUSG00000026728, ENSMUSG00000020115,…	682	953	22680	1.32602	1	0.284623	61.0387
UP_KEYWORDS	Ligand-gated ion channel	6	0.851064	0.0683439	ENSMUSG00000020524, ENSMUSG00000010803, ENSMUSG00000029211, ENSMUSG00000020428, ENSMUSG00000000560, ENSMUSG00000030102	682	73	22680	2.7333	1	0.2816	61.1518
GOTERM_BP_DIRECT	GO:0032793~positive regulation of CREB transcription factor activity	3	0.425532	0.0694267	ENSMUSG00000042453, ENSMUSG00000039145, ENSMUSG00000029245	567	14	18082	6.83371	1	0.831244	71.9741
GOTERM_BP_DIRECT	GO:0071625~vocalization behavior	3	0.425532	0.0694267	ENSMUSG00000032297, ENSMUSG00000039419, ENSMUSG00000066392	567	14	18082	6.83371	1	0.831244	71.9741
GOTERM_BP_DIRECT	GO:2000279~negative regulation of DNA biosynthetic process	3	0.425532	0.0694267	ENSMUSG00000029014, ENSMUSG00000021268, ENSMUSG00000050953	567	14	18082	6.83371	1	0.831244	71.9741
GOTERM_CC_DIRECT	GO:0005925~focal adhesion	19	2.69504	0.0695287	ENSMUSG00000033060, ENSMUSG00000021493, ENSMUSG00000017009, ENSMUSG00000038368, ENSMUSG00000030677, ENSMUSG00000026728, ENSMUSG00000008668, ENSMUSG00000041720, ENSMUSG00000017144, ENSMUSG00000031523, ENSMUSG00000030770, ENSMUSG00000028556, ENSMUSG00000038587, ENSMUSG00000050953, ENSMUSG00000091512, ENSMUSG00000015143, ENSMUSG00000059456, ENSMUSG00000031626, ENSMUSG00000022285	618	391	19662	1.54602	1	0.419496	64.3957
GOTERM_CC_DIRECT	GO:0001518~voltage-gated sodium channel complex	3	0.425532	0.0697374	ENSMUSG00000075318, ENSMUSG00000070304, ENSMUSG00000064329	618	14	19662	6.81761	1	0.415593	64.51
GOTERM_BP_DIRECT	GO:0032956~regulation of actin cytoskeleton organization	5	0.70922	0.0707415	ENSMUSG00000029245, ENSMUSG00000020580, ENSMUSG00000022099, ENSMUSG00000048895, ENSMUSG00000031523	567	50	18082	3.18907	1	0.834174	72.6659
GOTERM_BP_DIRECT	GO:0071320~cellular response to cAMP	5	0.70922	0.0707415	ENSMUSG00000021680, ENSMUSG00000026185, ENSMUSG00000022099, ENSMUSG00000030102, ENSMUSG00000039166	567	50	18082	3.18907	1	0.834174	72.6659
GOTERM_BP_DIRECT	GO:0032024~positive regulation of insulin secretion	5	0.70922	0.0707415	ENSMUSG00000009647, ENSMUSG00000045038, ENSMUSG00000050953, ENSMUSG00000040618, ENSMUSG00000020848	567	50	18082	3.18907	1	0.834174	72.6659
GOTERM_CC_DIRECT	GO:0072372~primary cilium	5	0.70922	0.071277	ENSMUSG00000035910, ENSMUSG00000021062, ENSMUSG00000019986, ENSMUSG00000028576, ENSMUSG00000035614	618	50	19662	3.18155	1	0.417916	65.3425
GOTERM_BP_DIRECT	GO:0071333~cellular response to glucose stimulus	6	0.851064	0.0714352	ENSMUSG00000029167, ENSMUSG00000024411, ENSMUSG00000034701, ENSMUSG00000040618, ENSMUSG00000028161, ENSMUSG00000005583	567	71	18082	2.69498	1	0.83434	73.0244
GOTERM_BP_DIRECT	GO:0043087~regulation of GTPase activity	6	0.851064	0.0714352	ENSMUSG00000002489, ENSMUSG00000030793, ENSMUSG00000027347, ENSMUSG00000029245, ENSMUSG00000042700, ENSMUSG00000022508	567	71	18082	2.69498	1	0.83434	73.0244
UP_KEYWORDS	LIM domain	6	0.851064	0.0715782	ENSMUSG00000033060, ENSMUSG00000030226, ENSMUSG00000021493, ENSMUSG00000028266, ENSMUSG00000000247, ENSMUSG00000025085	682	74	22680	2.69636	1	0.289395	62.9149
GOTERM_BP_DIRECT	GO:0070372~regulation of ERK1 and ERK2 cascade	4	0.567376	0.0718133	ENSMUSG00000002489, ENSMUSG00000027347, ENSMUSG00000028289, ENSMUSG00000057455	567	31	18082	4.11492	1	0.833148	73.2179
GOTERM_CC_DIRECT	GO:0005886~plasma membrane	170	24.1135	0.0732843	ENSMUSG00000025795, ENSMUSG00000036533, ENSMUSG00000038388, ENSMUSG00000029516, ENSMUSG00000061762, ENSMUSG00000024261, ENSMUSG00000042616, ENSMUSG00000022505, ENSMUSG00000047842, ENSMUSG00000002459, ENSMUSG00000020076, ENSMUSG00000040037, ENSMUSG00000028909, ENSMUSG00000015961, ENSMUSG00000035104, ENSMUSG00000009394, ENSMUSG00000003279, ENSMUSG00000053693, ENSMUSG00000042797, ENSMUSG00000034187,…	618	4874	19662	1.10969	1	0.422278	66.4006
GOTERM_CC_DIRECT	GO:0014704~intercalated disc	5	0.70922	0.0755171	ENSMUSG00000026576, ENSMUSG00000053819, ENSMUSG00000075318, ENSMUSG00000050953, ENSMUSG00000064329	618	51	19662	3.11917	1	0.427492	67.5422
GOTERM_BP_DIRECT	GO:0000122~negative regulation of transcription from RNA polymerase II promoter	31	4.39716	0.0770682	ENSMUSG00000069171, ENSMUSG00000030905, ENSMUSG00000027636, ENSMUSG00000022508, ENSMUSG00000063659, ENSMUSG00000069255, ENSMUSG00000022528, ENSMUSG00000000861, ENSMUSG00000040325, ENSMUSG00000029563, ENSMUSG00000021244, ENSMUSG00000002265, ENSMUSG00000005583, ENSMUSG00000026826, ENSMUSG00000048385, ENSMUSG00000030067, ENSMUSG00000038393, ENSMUSG00000041911, ENSMUSG00000039661, ENSMUSG00000008575,…	567	729	18082	1.35612	1	0.85178	75.7755
GOTERM_BP_DIRECT	GO:0030032~lamellipodium assembly	4	0.567376	0.077478	ENSMUSG00000032475, ENSMUSG00000025085, ENSMUSG00000005672, ENSMUSG00000045092	567	32	18082	3.98633	1	0.850709	75.965
GOTERM_CC_DIRECT	GO:0042383~sarcolemma	8	1.13475	0.0782171	ENSMUSG00000026576, ENSMUSG00000024411, ENSMUSG00000037493, ENSMUSG00000026463, ENSMUSG00000028161, ENSMUSG00000054477, ENSMUSG00000060882, ENSMUSG00000000805	618	118	19662	2.15699	1	0.434542	68.8746
GOTERM_BP_DIRECT	GO:0050773~regulation of dendrite development	3	0.425532	0.0784953	ENSMUSG00000039145, ENSMUSG00000061751, ENSMUSG00000039086	567	15	18082	6.37813	1	0.851948	76.4292
GOTERM_BP_DIRECT	GO:0014059~regulation of dopamine secretion	3	0.425532	0.0784953	ENSMUSG00000035864, ENSMUSG00000024261, ENSMUSG00000024743	567	15	18082	6.37813	1	0.851948	76.4292
GOTERM_BP_DIRECT	GO:1901379~regulation of potassium ion transmembrane transport	3	0.425532	0.0784953	ENSMUSG00000027827, ENSMUSG00000053519, ENSMUSG00000036815	567	15	18082	6.37813	1	0.851948	76.4292
GOTERM_BP_DIRECT	GO:0007263~nitric oxide mediated signal transduction	3	0.425532	0.0784953	ENSMUSG00000034701, ENSMUSG00000033910, ENSMUSG00000049892	567	15	18082	6.37813	1	0.851948	76.4292
GOTERM_BP_DIRECT	GO:0060997~dendritic spine morphogenesis	3	0.425532	0.0784953	ENSMUSG00000029245, ENSMUSG00000022240, ENSMUSG00000025885	567	15	18082	6.37813	1	0.851948	76.4292
GOTERM_CC_DIRECT	GO:0033270~paranode region of axon	3	0.425532	0.0788422	ENSMUSG00000011751, ENSMUSG00000075318, ENSMUSG00000057738	618	15	19662	6.36311	1	0.43258	69.1757
GOTERM_BP_DIRECT	GO:0031532~actin cytoskeleton reorganization	5	0.70922	0.0792916	ENSMUSG00000057738, ENSMUSG00000042700, ENSMUSG00000030770, ENSMUSG00000005672, ENSMUSG00000045092	567	52	18082	3.06641	1	0.85234	76.7867
GOTERM_BP_DIRECT	GO:0019933~cAMP-mediated signaling	4	0.567376	0.0833318	ENSMUSG00000029245, ENSMUSG00000024256, ENSMUSG00000020431, ENSMUSG00000061601	567	33	18082	3.86553	1	0.864193	78.5231
GOTERM_BP_DIRECT	GO:0019216~regulation of lipid metabolic process	4	0.567376	0.0833318	ENSMUSG00000048251, ENSMUSG00000045038, ENSMUSG00000020644, ENSMUSG00000022013	567	33	18082	3.86553	1	0.864193	78.5231
GOTERM_BP_DIRECT	GO:0043401~steroid hormone mediated signaling pathway	5	0.70922	0.0837506	ENSMUSG00000030551, ENSMUSG00000069171, ENSMUSG00000032238, ENSMUSG00000026826, ENSMUSG00000026610	567	53	18082	3.00855	1	0.86318	78.6959
GOTERM_CC_DIRECT	GO:0033017~sarcoplasmic reticulum membrane	4	0.567376	0.0838309	ENSMUSG00000053819, ENSMUSG00000021820, ENSMUSG00000028207, ENSMUSG00000042045	618	33	19662	3.85643	1	0.448777	71.4835
GOTERM_CC_DIRECT	GO:0005778~peroxisomal membrane	5	0.70922	0.0843681	ENSMUSG00000008540, ENSMUSG00000001334, ENSMUSG00000036257, ENSMUSG00000024743, ENSMUSG00000005907	618	53	19662	3.00147	1	0.446381	71.7221
GOTERM_BP_DIRECT	GO:0060271~cilium morphogenesis	10	1.41844	0.0867913	ENSMUSG00000031755, ENSMUSG00000084957, ENSMUSG00000075273, ENSMUSG00000019986, ENSMUSG00000028576, ENSMUSG00000035984, ENSMUSG00000047248, ENSMUSG00000022837, ENSMUSG00000025085, ENSMUSG00000030770	567	170	18082	1.87592	1	0.870802	79.9118
GOTERM_BP_DIRECT	GO:0007051~spindle organization	3	0.425532	0.0879083	ENSMUSG00000074749, ENSMUSG00000052087, ENSMUSG00000002055	567	16	18082	5.9795	1	0.87201	80.3418
GOTERM_BP_DIRECT	GO:0003351~epithelial cilium movement	3	0.425532	0.0879083	ENSMUSG00000061322, ENSMUSG00000026575, ENSMUSG00000035984	567	16	18082	5.9795	1	0.87201	80.3418
GOTERM_BP_DIRECT	GO:1903543~positive regulation of exosomal secretion	3	0.425532	0.0879083	ENSMUSG00000017009, ENSMUSG00000025885, ENSMUSG00000031906	567	16	18082	5.9795	1	0.87201	80.3418
GOTERM_BP_DIRECT	GO:0006198~cAMP catabolic process	3	0.425532	0.0879083	ENSMUSG00000021684, ENSMUSG00000032177, ENSMUSG00000059173	567	16	18082	5.9795	1	0.87201	80.3418
GOTERM_CC_DIRECT	GO:0033268~node of Ranvier	3	0.425532	0.088292	ENSMUSG00000011751, ENSMUSG00000075318, ENSMUSG00000064329	618	16	19662	5.96541	1	0.457515	73.41
GOTERM_CC_DIRECT	GO:0032279~asymmetric synapse	3	0.425532	0.088292	ENSMUSG00000020524, ENSMUSG00000046182, ENSMUSG00000021057	618	16	19662	5.96541	1	0.457515	73.41
GOTERM_BP_DIRECT	GO:0045665~negative regulation of neuron differentiation	6	0.851064	0.089614	ENSMUSG00000021379, ENSMUSG00000029516, ENSMUSG00000020950, ENSMUSG00000020644, ENSMUSG00000022528, ENSMUSG00000027168	567	76	18082	2.51768	1	0.874993	80.9816
GOTERM_BP_DIRECT	GO:1901843~positive regulation of high voltage-gated calcium channel activity	2	0.283688	0.0910017	ENSMUSG00000025551, ENSMUSG00000057914	567	3	18082	21.2604	1	0.876924	81.4876
GOTERM_BP_DIRECT	GO:1902306~negative regulation of sodium ion transmembrane transport	2	0.283688	0.0910017	ENSMUSG00000024589, ENSMUSG00000053819	567	3	18082	21.2604	1	0.876924	81.4876
GOTERM_BP_DIRECT	GO:2000172~regulation of branching morphogenesis of a nerve	2	0.283688	0.0910017	ENSMUSG00000036273, ENSMUSG00000027833	567	3	18082	21.2604	1	0.876924	81.4876
GOTERM_BP_DIRECT	GO:0021986~habenula development	2	0.283688	0.0910017	ENSMUSG00000026826, ENSMUSG00000027168	567	3	18082	21.2604	1	0.876924	81.4876
GOTERM_CC_DIRECT	GO:1902710~GABA receptor complex	2	0.283688	0.0912222	ENSMUSG00000020436, ENSMUSG00000010803	618	3	19662	21.2104	1	0.464385	74.6088
UP_KEYWORDS	Tumor suppressor	8	1.13475	0.0912527	ENSMUSG00000038393, ENSMUSG00000074622, ENSMUSG00000030793, ENSMUSG00000005045, ENSMUSG00000022099, ENSMUSG00000037060, ENSMUSG00000034209, ENSMUSG00000031523	682	128	22680	2.07845	1	0.351762	72.1415
GOTERM_BP_DIRECT	GO:0051260~protein homooligomerization	11	1.56028	0.0913402	ENSMUSG00000024411, ENSMUSG00000046523, ENSMUSG00000035681, ENSMUSG00000036225, ENSMUSG00000035864, ENSMUSG00000019979, ENSMUSG00000067242, ENSMUSG00000060882, ENSMUSG00000042797, ENSMUSG00000021752, ENSMUSG00000021066	567	197	18082	1.7807	1	0.875712	81.6092
GOTERM_BP_DIRECT	GO:0048538~thymus development	5	0.70922	0.0930272	ENSMUSG00000074622, ENSMUSG00000048251, ENSMUSG00000039910, ENSMUSG00000028266, ENSMUSG00000022528	567	55	18082	2.89915	1	0.87847	82.2035
GOTERM_BP_DIRECT	GO:0035914~skeletal muscle cell differentiation	5	0.70922	0.0930272	ENSMUSG00000003949, ENSMUSG00000028634, ENSMUSG00000039910, ENSMUSG00000005583, ENSMUSG00000019817	567	55	18082	2.89915	1	0.87847	82.2035
GOTERM_BP_DIRECT	GO:0034613~cellular protein localization	5	0.70922	0.0930272	ENSMUSG00000021379, ENSMUSG00000011751, ENSMUSG00000036273, ENSMUSG00000019986, ENSMUSG00000091512	567	55	18082	2.89915	1	0.87847	82.2035
GOTERM_CC_DIRECT	GO:0005912~adherens junction	5	0.70922	0.093701	ENSMUSG00000011751, ENSMUSG00000029245, ENSMUSG00000019986, ENSMUSG00000022240, ENSMUSG00000039546	618	55	19662	2.89232	1	0.469325	75.5834
GOTERM_BP_DIRECT	GO:0006468~protein phosphorylation	25	3.5461	0.0943095	ENSMUSG00000036273, ENSMUSG00000029245, ENSMUSG00000053819, ENSMUSG00000020115, ENSMUSG00000046707, ENSMUSG00000053137, ENSMUSG00000029516, ENSMUSG00000026749, ENSMUSG00000029471, ENSMUSG00000021559, ENSMUSG00000029403, ENSMUSG00000005672, ENSMUSG00000074923, ENSMUSG00000039145, ENSMUSG00000028289, ENSMUSG00000061751, ENSMUSG00000045038, ENSMUSG00000021820, ENSMUSG00000020580, ENSMUSG00000024558,…	567	576	18082	1.38414	1	0.879988	82.6431
GOTERM_BP_DIRECT	GO:0061025~membrane fusion	4	0.567376	0.0955832	ENSMUSG00000027438, ENSMUSG00000022789, ENSMUSG00000041488, ENSMUSG00000028243	567	35	18082	3.64465	1	0.881444	83.0696
GOTERM_BP_DIRECT	GO:0051480~regulation of cytosolic calcium ion concentration	4	0.567376	0.0955832	ENSMUSG00000030302, ENSMUSG00000028222, ENSMUSG00000027716, ENSMUSG00000028207	567	35	18082	3.64465	1	0.881444	83.0696
GOTERM_BP_DIRECT	GO:0045892~negative regulation of transcription, DNA-templated	25	3.5461	0.0961427	ENSMUSG00000025128, ENSMUSG00000034765, ENSMUSG00000079184, ENSMUSG00000022508, ENSMUSG00000063659, ENSMUSG00000022528, ENSMUSG00000024921, ENSMUSG00000049892, ENSMUSG00000029563, ENSMUSG00000021268, ENSMUSG00000063889, ENSMUSG00000048895, ENSMUSG00000030067, ENSMUSG00000036225, ENSMUSG00000025217, ENSMUSG00000046791, ENSMUSG00000045763, ENSMUSG00000030551, ENSMUSG00000043991, ENSMUSG00000021379,…	567	579	18082	1.37697	1	0.880898	83.2538
UP_KEYWORDS	Alternative promoter usage	5	0.70922	0.0962608	ENSMUSG00000029167, ENSMUSG00000032238, ENSMUSG00000063889, ENSMUSG00000066392, ENSMUSG00000001741	682	58	22680	2.86682	1	0.363448	74.1237
GOTERM_BP_DIRECT	GO:0009749~response to glucose	6	0.851064	0.0974958	ENSMUSG00000038393, ENSMUSG00000034701, ENSMUSG00000019997, ENSMUSG00000050953, ENSMUSG00000040612, ENSMUSG00000059456	567	78	18082	2.45313	1	0.882534	83.6915
GOTERM_BP_DIRECT	GO:0048488~synaptic vesicle endocytosis	3	0.425532	0.0976354	ENSMUSG00000040276, ENSMUSG00000026452, ENSMUSG00000035864	567	17	18082	5.62776	1	0.880853	83.736
GOTERM_BP_DIRECT	GO:0061136~regulation of proteasomal protein catabolic process	3	0.425532	0.0976354	ENSMUSG00000047879, ENSMUSG00000025217, ENSMUSG00000003279	567	17	18082	5.62776	1	0.880853	83.736
GOTERM_BP_DIRECT	GO:0042692~muscle cell differentiation	3	0.425532	0.0976354	ENSMUSG00000032238, ENSMUSG00000029276, ENSMUSG00000096054	567	17	18082	5.62776	1	0.880853	83.736
GOTERM_BP_DIRECT	GO:0006626~protein targeting to mitochondrion	4	0.567376	0.0301876	ENSMUSG00000026273, ENSMUSG00000025777, ENSMUSG00000024500, ENSMUSG00000022285	567	22	18082	5.7983	1	0.682625	41.8338
GOTERM_BP_DIRECT	GO:0003281~ventricular septum development	5	0.70922	0.0302555	ENSMUSG00000053226, ENSMUSG00000039910, ENSMUSG00000001089, ENSMUSG00000028266, ENSMUSG00000022528	567	38	18082	4.19614	1	0.678135	41.9058
GOTERM_BP_DIRECT	GO:0007528~neuromuscular junction development	5	0.70922	0.0302555	ENSMUSG00000036273, ENSMUSG00000034799, ENSMUSG00000019146, ENSMUSG00000061751, ENSMUSG00000057914	567	38	18082	4.19614	1	0.678135	41.9058
GOTERM_BP_DIRECT	GO:0030534~adult behavior	5	0.70922	0.0302555	ENSMUSG00000031755, ENSMUSG00000011751, ENSMUSG00000020436, ENSMUSG00000039419, ENSMUSG00000066392	567	38	18082	4.19614	1	0.678135	41.9058
GOTERM_BP_DIRECT	GO:0007213~G-protein coupled acetylcholine receptor signaling pathway	3	0.425532	0.0304312	ENSMUSG00000030844, ENSMUSG00000048895, ENSMUSG00000042671	567	9	18082	10.6302	1	0.675028	42.0915
GOTERM_BP_DIRECT	GO:0021796~cerebral cortex regionalization	3	0.425532	0.0304312	ENSMUSG00000025128, ENSMUSG00000069171, ENSMUSG00000027168	567	9	18082	10.6302	1	0.675028	42.0915
GOTERM_BP_DIRECT	GO:0031175~neuron projection development	10	1.41844	0.0308374	ENSMUSG00000028556, ENSMUSG00000024256, ENSMUSG00000032356, ENSMUSG00000027935, ENSMUSG00000067242, ENSMUSG00000039419, ENSMUSG00000041488, ENSMUSG00000048895, ENSMUSG00000059456, ENSMUSG00000020900	567	139	18082	2.29429	1	0.674767	42.5189
SMART	SM00109:C1	7	0.992908	0.0312418	ENSMUSG00000032946, ENSMUSG00000027347, ENSMUSG00000034799, ENSMUSG00000045038, ENSMUSG00000020580, ENSMUSG00000029516, ENSMUSG00000062151	389	64	10425	2.93119	0.99958	0.540509	33.703
SMART	SM00121:IB	4	0.567376	0.0318352	ENSMUSG00000026185, ENSMUSG00000019997, ENSMUSG00000023046, ENSMUSG00000037362	389	19	10425	5.642	0.999639	0.513535	34.227
UP_KEYWORDS	Transport	72	10.2128	0.0324068	ENSMUSG00000054477, ENSMUSG00000060882, ENSMUSG00000042616, ENSMUSG00000038717, ENSMUSG00000021079, ENSMUSG00000005907, ENSMUSG00000062995, ENSMUSG00000006057, ENSMUSG00000026576, ENSMUSG00000034973, ENSMUSG00000020436, ENSMUSG00000027827, ENSMUSG00000029757, ENSMUSG00000057914, ENSMUSG00000042797, ENSMUSG00000034187, ENSMUSG00000040430, ENSMUSG00000024411, ENSMUSG00000039714, ENSMUSG00000021062,…	682	1901	22680	1.25953	0.999949	0.182656	35.6109
GOTERM_BP_DIRECT	GO:0035023~regulation of Rho protein signal transduction	7	0.992908	0.0334804	ENSMUSG00000002489, ENSMUSG00000032875, ENSMUSG00000032356, ENSMUSG00000021708, ENSMUSG00000061751, ENSMUSG00000021895, ENSMUSG00000031523	567	77	18082	2.89915	1	0.700061	45.2278
GOTERM_BP_DIRECT	GO:0061178~regulation of insulin secretion involved in cellular response to glucose stimulus	4	0.567376	0.03393	ENSMUSG00000002489, ENSMUSG00000029245, ENSMUSG00000045038, ENSMUSG00000022340	567	23	18082	5.5462	1	0.699981	45.6765
UP_SEQ_FEATURE	zinc finger region:C2H2-type 4	14	1.98582	0.0344612	ENSMUSG00000049421, ENSMUSG00000032368, ENSMUSG00000036972, ENSMUSG00000022508, ENSMUSG00000063659, ENSMUSG00000048251, ENSMUSG00000047907, ENSMUSG00000040321, ENSMUSG00000028634, ENSMUSG00000002265, ENSMUSG00000057894, ENSMUSG00000048385, ENSMUSG00000015501, ENSMUSG00000061524	618	215	18012	1.89786	1	0.886787	44.2967
GOTERM_BP_DIRECT	GO:0030036~actin cytoskeleton organization	10	1.41844	0.0346765	ENSMUSG00000032875, ENSMUSG00000021493, ENSMUSG00000020846, ENSMUSG00000020580, ENSMUSG00000022099, ENSMUSG00000022508, ENSMUSG00000040797, ENSMUSG00000031523, ENSMUSG00000030770, ENSMUSG00000020900	567	142	18082	2.24582	1	0.703063	46.4138
SMART	SM00271:DnaJ	6	0.851064	0.0347242	ENSMUSG00000029014, ENSMUSG00000027679, ENSMUSG00000044224, ENSMUSG00000032560, ENSMUSG00000020657, ENSMUSG00000022013	389	49	10425	3.28157	0.999826	0.514003	36.7237
UP_SEQ_FEATURE	lipid moiety-binding region:N-myristoyl glycine	9	1.2766	0.0352797	ENSMUSG00000002489, ENSMUSG00000045763, ENSMUSG00000040009, ENSMUSG00000046093, ENSMUSG00000017418, ENSMUSG00000027636, ENSMUSG00000032589, ENSMUSG00000039166, ENSMUSG00000062190	618	110	18012	2.38464	1	0.882973	45.0794
GOTERM_CC_DIRECT	GO:0030659~cytoplasmic vesicle membrane	9	1.2766	0.0353966	ENSMUSG00000049550, ENSMUSG00000054423, ENSMUSG00000040276, ENSMUSG00000050373, ENSMUSG00000020297, ENSMUSG00000027935, ENSMUSG00000027270, ENSMUSG00000022269, ENSMUSG00000022285	618	120	19662	2.38617	1	0.279942	40.336
UP_KEYWORDS	Transit peptide	24	3.40426	0.0359181	ENSMUSG00000054733, ENSMUSG00000026526, ENSMUSG00000026618, ENSMUSG00000009647, ENSMUSG00000016510, ENSMUSG00000003526, ENSMUSG00000026273, ENSMUSG00000021040, ENSMUSG00000054021, ENSMUSG00000036880, ENSMUSG00000024082, ENSMUSG00000042298, ENSMUSG00000040112, ENSMUSG00000006057, ENSMUSG00000050323, ENSMUSG00000025545, ENSMUSG00000040618, ENSMUSG00000037531, ENSMUSG00000024683, ENSMUSG00000002661,…	682	510	22680	1.56495	0.999983	0.197059	38.6642
GOTERM_MF_DIRECT	GO:0004721~phosphoprotein phosphatase activity	10	1.41844	0.0360156	ENSMUSG00000044573, ENSMUSG00000028161, ENSMUSG00000046442, ENSMUSG00000034765, ENSMUSG00000038582, ENSMUSG00000069255, ENSMUSG00000049225, ENSMUSG00000019960, ENSMUSG00000039661, ENSMUSG00000028909	563	139	17446	2.22932	1	0.488879	42.3446
GOTERM_MF_DIRECT	GO:0005520~insulin-like growth factor binding	4	0.567376	0.0364863	ENSMUSG00000026185, ENSMUSG00000019997, ENSMUSG00000023046, ENSMUSG00000037362	563	23	17446	5.38914	1	0.484278	42.7658
UP_SEQ_FEATURE	domain:EF-hand 3	8	1.13475	0.0365587	ENSMUSG00000037493, ENSMUSG00000026173, ENSMUSG00000046093, ENSMUSG00000028222, ENSMUSG00000057738, ENSMUSG00000061086, ENSMUSG00000053519, ENSMUSG00000039478	618	91	18012	2.56225	1	0.882604	46.2817
GOTERM_MF_DIRECT	GO:0043565~sequence-specific DNA binding	30	4.25532	0.0368042	ENSMUSG00000034701, ENSMUSG00000003949, ENSMUSG00000069171, ENSMUSG00000022508, ENSMUSG00000063659, ENSMUSG00000022528, ENSMUSG00000020248, ENSMUSG00000000861, ENSMUSG00000029563, ENSMUSG00000032238, ENSMUSG00000039095, ENSMUSG00000063889, ENSMUSG00000005583, ENSMUSG00000026826, ENSMUSG00000026610, ENSMUSG00000000247, ENSMUSG00000014592, ENSMUSG00000030067, ENSMUSG00000074622, ENSMUSG00000029167,…	563	633	17446	1.46861	1	0.478443	43.0486
GOTERM_BP_DIRECT	GO:0006355~regulation of transcription, DNA-templated	87	12.3404	0.0369083	ENSMUSG00000059142, ENSMUSG00000003949, ENSMUSG00000049421, ENSMUSG00000069171, ENSMUSG00000053137, ENSMUSG00000032251, ENSMUSG00000002459, ENSMUSG00000022508, ENSMUSG00000002617, ENSMUSG00000001741, ENSMUSG00000024921, ENSMUSG00000061911, ENSMUSG00000042109, ENSMUSG00000047907, ENSMUSG00000042487, ENSMUSG00000061559, ENSMUSG00000005583, ENSMUSG00000057894, ENSMUSG00000048385, ENSMUSG00000028484,…	567	2279	18082	1.21741	1	0.721022	48.5622
GOTERM_BP_DIRECT	GO:0042403~thyroid hormone metabolic process	3	0.425532	0.0372626	ENSMUSG00000042453, ENSMUSG00000030905, ENSMUSG00000007682	567	10	18082	9.5672	1	0.719771	48.8956
GOTERM_BP_DIRECT	GO:0007030~Golgi organization	7	0.992908	0.0372873	ENSMUSG00000049792, ENSMUSG00000018661, ENSMUSG00000036273, ENSMUSG00000029516, ENSMUSG00000096054, ENSMUSG00000028243, ENSMUSG00000045210	567	79	18082	2.82575	1	0.715344	48.9188
GOTERM_CC_DIRECT	GO:0097470~ribbon synapse	3	0.425532	0.0374376	ENSMUSG00000041488, ENSMUSG00000032589, ENSMUSG00000061601	618	10	19662	9.54466	1	0.289146	42.1198
GOTERM_CC_DIRECT	GO:0032591~dendritic spine membrane	3	0.425532	0.0374376	ENSMUSG00000020524, ENSMUSG00000019943, ENSMUSG00000021057	618	10	19662	9.54466	1	0.289146	42.1198
KEGG_PATHWAY	mmu04924:Renin secretion	6	0.851064	0.0376243	ENSMUSG00000039943, ENSMUSG00000024256, ENSMUSG00000033910, ENSMUSG00000028161, ENSMUSG00000030102, ENSMUSG00000059173	202	71	7691	3.21754	0.99967	0.265289	38.3777
GOTERM_CC_DIRECT	GO:0045121~membrane raft	15	2.12766	0.0376712	ENSMUSG00000017009, ENSMUSG00000036273, ENSMUSG00000068566, ENSMUSG00000019943, ENSMUSG00000022505, ENSMUSG00000036894, ENSMUSG00000030102, ENSMUSG00000057455, ENSMUSG00000031523, ENSMUSG00000020431, ENSMUSG00000030302, ENSMUSG00000050953, ENSMUSG00000027273, ENSMUSG00000040659, ENSMUSG00000059456	618	262	19662	1.8215	1	0.286244	42.3208
INTERPRO	IPR018000:Neurotransmitter-gated ion-channel, conserved site	5	0.70922	0.0377724	ENSMUSG00000020436, ENSMUSG00000010803, ENSMUSG00000029211, ENSMUSG00000020428, ENSMUSG00000000560	641	41	20594	3.91804	1	0.674931	46.0103
GOTERM_BP_DIRECT	GO:0051966~regulation of synaptic transmission, glutamatergic	4	0.567376	0.0379011	ENSMUSG00000036273, ENSMUSG00000061751, ENSMUSG00000035864, ENSMUSG00000005583	567	24	18082	5.31511	1	0.716682	49.4915
UP_KEYWORDS	Serine/threonine-protein kinase	20	2.83688	0.0381496	ENSMUSG00000036273, ENSMUSG00000053819, ENSMUSG00000020115, ENSMUSG00000046707, ENSMUSG00000053137, ENSMUSG00000029516, ENSMUSG00000026749, ENSMUSG00000029471, ENSMUSG00000021559, ENSMUSG00000029403, ENSMUSG00000074923, ENSMUSG00000040325, ENSMUSG00000039145, ENSMUSG00000061751, ENSMUSG00000045038, ENSMUSG00000021820, ENSMUSG00000020580, ENSMUSG00000024558, ENSMUSG00000023050, ENSMUSG00000053693	682	405	22680	1.64223	0.999991	0.204514	40.5344
INTERPRO	IPR023214:HAD-like domain	7	0.992908	0.0381909	ENSMUSG00000054027, ENSMUSG00000030302, ENSMUSG00000038094, ENSMUSG00000026463, ENSMUSG00000019943, ENSMUSG00000029406, ENSMUSG00000030282	641	80	20594	2.81119	1	0.669542	46.3849
GOTERM_BP_DIRECT	GO:0016477~cell migration	12	1.70213	0.038328	ENSMUSG00000002489, ENSMUSG00000042453, ENSMUSG00000039629, ENSMUSG00000019997, ENSMUSG00000022505, ENSMUSG00000018849, ENSMUSG00000022528, ENSMUSG00000030134, ENSMUSG00000030967, ENSMUSG00000032475, ENSMUSG00000031626, ENSMUSG00000045092	567	191	18082	2.0036	1	0.716211	49.8862
GOTERM_MF_DIRECT	GO:0001222~transcription corepressor binding	3	0.425532	0.0392737	ENSMUSG00000032238, ENSMUSG00000032589, ENSMUSG00000061601	563	10	17446	9.29627	1	0.492426	45.2018
GOTERM_BP_DIRECT	GO:1903955~positive regulation of protein targeting to mitochondrion	7	0.992908	0.0392902	ENSMUSG00000046707, ENSMUSG00000025995, ENSMUSG00000041986, ENSMUSG00000042616, ENSMUSG00000028086, ENSMUSG00000022528, ENSMUSG00000029403	567	80	18082	2.79043	1	0.720747	50.7652
KEGG_PATHWAY	mmu04971:Gastric acid secretion	6	0.851064	0.0396078	ENSMUSG00000026576, ENSMUSG00000039943, ENSMUSG00000053819, ENSMUSG00000021820, ENSMUSG00000030102, ENSMUSG00000020431	202	72	7691	3.17285	0.999785	0.268627	39.962
GOTERM_BP_DIRECT	GO:0045893~positive regulation of transcription, DNA-templated	27	3.82979	0.0396813	ENSMUSG00000034701, ENSMUSG00000029634, ENSMUSG00000032368, ENSMUSG00000039033, ENSMUSG00000022528, ENSMUSG00000024921, ENSMUSG00000020248, ENSMUSG00000021268, ENSMUSG00000032238, ENSMUSG00000053192, ENSMUSG00000026826, ENSMUSG00000005583, ENSMUSG00000026610, ENSMUSG00000000247, ENSMUSG00000030067, ENSMUSG00000029167, ENSMUSG00000025217, ENSMUSG00000008575, ENSMUSG00000029014, ENSMUSG00000030551,…	567	576	18082	1.49487	1	0.719922	51.1183
SMART	SM00015:IQ	6	0.851064	0.0403047	ENSMUSG00000075318, ENSMUSG00000053310, ENSMUSG00000047261, ENSMUSG00000025885, ENSMUSG00000022837, ENSMUSG00000020900	389	51	10425	3.15288	0.999958	0.539443	41.3006
INTERPRO	IPR006202:Neurotransmitter-gated ion-channel ligand-binding	5	0.70922	0.0407598	ENSMUSG00000020436, ENSMUSG00000010803, ENSMUSG00000029211, ENSMUSG00000020428, ENSMUSG00000000560	641	42	20594	3.82475	1	0.684545	48.6319
INTERPRO	IPR006201:Neurotransmitter-gated ion-channel	5	0.70922	0.0407598	ENSMUSG00000020436, ENSMUSG00000010803, ENSMUSG00000029211, ENSMUSG00000020428, ENSMUSG00000000560	641	42	20594	3.82475	1	0.684545	48.6319
INTERPRO	IPR006029:Neurotransmitter-gated ion-channel transmembrane domain	5	0.70922	0.0407598	ENSMUSG00000020436, ENSMUSG00000010803, ENSMUSG00000029211, ENSMUSG00000020428, ENSMUSG00000000560	641	42	20594	3.82475	1	0.684545	48.6319
UP_KEYWORDS	RNA-binding	27	3.82979	0.0410249	ENSMUSG00000026915, ENSMUSG00000024268, ENSMUSG00000032297, ENSMUSG00000026273, ENSMUSG00000008658, ENSMUSG00000026511, ENSMUSG00000025576, ENSMUSG00000008489, ENSMUSG00000020076, ENSMUSG00000020262, ENSMUSG00000042109, ENSMUSG00000023087, ENSMUSG00000025962, ENSMUSG00000002107, ENSMUSG00000033499, ENSMUSG00000029167, ENSMUSG00000027714, ENSMUSG00000021040, ENSMUSG00000008668, ENSMUSG00000038646,…	682	601	22680	1.49399	0.999997	0.214688	42.8665
KEGG_PATHWAY	mmu04070:Phosphatidylinositol signaling system	7	0.992908	0.0410987	ENSMUSG00000026173, ENSMUSG00000039943, ENSMUSG00000026925, ENSMUSG00000029330, ENSMUSG00000030102, ENSMUSG00000041720, ENSMUSG00000039431	202	97	7691	2.74763	0.999845	0.268936	41.128
GOTERM_BP_DIRECT	GO:0032922~circadian regulation of gene expression	6	0.851064	0.0418456	ENSMUSG00000029167, ENSMUSG00000032238, ENSMUSG00000063889, ENSMUSG00000037060, ENSMUSG00000020644, ENSMUSG00000023087	567	61	18082	3.13679	1	0.734787	53.0296
GOTERM_BP_DIRECT	GO:0021772~olfactory bulb development	4	0.567376	0.0420981	ENSMUSG00000036273, ENSMUSG00000020644, ENSMUSG00000000247, ENSMUSG00000027168	567	25	18082	5.1025	1	0.732682	53.248
GOTERM_MF_DIRECT	GO:0005230~extracellular ligand-gated ion channel activity	5	0.70922	0.0421759	ENSMUSG00000020436, ENSMUSG00000010803, ENSMUSG00000029211, ENSMUSG00000020428, ENSMUSG00000000560	563	41	17446	3.77897	1	0.509107	47.6351
UP_KEYWORDS	Potassium transport	8	1.13475	0.0424115	ENSMUSG00000026576, ENSMUSG00000027827, ENSMUSG00000035681, ENSMUSG00000075318, ENSMUSG00000060882, ENSMUSG00000053519, ENSMUSG00000026824, ENSMUSG00000038026	682	107	22680	2.48637	0.999998	0.217534	43.9606
KEGG_PATHWAY	mmu05014:Amyotrophic lateral sclerosis (ALS)	5	0.70922	0.0435765	ENSMUSG00000022055, ENSMUSG00000020524, ENSMUSG00000053137, ENSMUSG00000019979, ENSMUSG00000028161	202	51	7691	3.73277	0.99991	0.274649	43.0199
GOTERM_BP_DIRECT	GO:0000082~G1/S transition of mitotic cell cycle	6	0.851064	0.0443942	ENSMUSG00000021379, ENSMUSG00000000184, ENSMUSG00000053819, ENSMUSG00000021820, ENSMUSG00000028161, ENSMUSG00000002068	567	62	18082	3.08619	1	0.747501	55.1899
GOTERM_BP_DIRECT	GO:0072659~protein localization to plasma membrane	6	0.851064	0.0443942	ENSMUSG00000026576, ENSMUSG00000027935, ENSMUSG00000022505, ENSMUSG00000045377, ENSMUSG00000037316, ENSMUSG00000036815	567	62	18082	3.08619	1	0.747501	55.1899
GOTERM_BP_DIRECT	GO:0007268~chemical synaptic transmission	11	1.56028	0.0444263	ENSMUSG00000020436, ENSMUSG00000034799, ENSMUSG00000020524, ENSMUSG00000047879, ENSMUSG00000025551, ENSMUSG00000061762, ENSMUSG00000022523, ENSMUSG00000062151, ENSMUSG00000057914, ENSMUSG00000003279, ENSMUSG00000066392	567	172	18082	2.03952	1	0.743638	55.2165
GOTERM_BP_DIRECT	GO:0090129~positive regulation of synapse maturation	3	0.425532	0.0446161	ENSMUSG00000042453, ENSMUSG00000038255, ENSMUSG00000066392	567	11	18082	8.69745	1	0.741075	55.3735
GOTERM_BP_DIRECT	GO:0043303~mast cell degranulation	3	0.425532	0.0446161	ENSMUSG00000027347, ENSMUSG00000025867, ENSMUSG00000005672	567	11	18082	8.69745	1	0.741075	55.3735
GOTERM_BP_DIRECT	GO:0050848~regulation of calcium-mediated signaling	3	0.425532	0.0446161	ENSMUSG00000036273, ENSMUSG00000057455, ENSMUSG00000059456	567	11	18082	8.69745	1	0.741075	55.3735
GOTERM_BP_DIRECT	GO:0045762~positive regulation of adenylate cyclase activity	3	0.425532	0.0446161	ENSMUSG00000024256, ENSMUSG00000057455, ENSMUSG00000021057	567	11	18082	8.69745	1	0.741075	55.3735
GOTERM_BP_DIRECT	GO:0003254~regulation of membrane depolarization	3	0.425532	0.0446161	ENSMUSG00000024589, ENSMUSG00000053819, ENSMUSG00000022523	567	11	18082	8.69745	1	0.741075	55.3735
GOTERM_CC_DIRECT	GO:0034705~potassium channel complex	3	0.425532	0.0448232	ENSMUSG00000027827, ENSMUSG00000060882, ENSMUSG00000053519	618	11	19662	8.67696	1	0.326679	48.1686
GOTERM_BP_DIRECT	GO:0090002~establishment of protein localization to plasma membrane	5	0.70922	0.0448298	ENSMUSG00000011751, ENSMUSG00000040276, ENSMUSG00000027935, ENSMUSG00000020580, ENSMUSG00000057914	567	43	18082	3.70822	1	0.738738	55.5496
GOTERM_CC_DIRECT	GO:0030864~cortical actin cytoskeleton	5	0.70922	0.0451902	ENSMUSG00000068566, ENSMUSG00000021373, ENSMUSG00000015143, ENSMUSG00000031523, ENSMUSG00000062190	618	43	19662	3.69948	1	0.324195	48.4533
GOTERM_BP_DIRECT	GO:0007015~actin filament organization	7	0.992908	0.0457034	ENSMUSG00000040276, ENSMUSG00000022505, ENSMUSG00000038729, ENSMUSG00000015143, ENSMUSG00000032475, ENSMUSG00000059456, ENSMUSG00000031626	567	83	18082	2.68957	1	0.741653	56.2628
GOTERM_BP_DIRECT	GO:0006813~potassium ion transport	9	1.2766	0.0462759	ENSMUSG00000026576, ENSMUSG00000027827, ENSMUSG00000035681, ENSMUSG00000054477, ENSMUSG00000060882, ENSMUSG00000053519, ENSMUSG00000026824, ENSMUSG00000038026, ENSMUSG00000034187	567	127	18082	2.25997	1	0.742159	56.7244
GOTERM_BP_DIRECT	GO:1903146~regulation of mitophagy	4	0.567376	0.0465178	ENSMUSG00000022789, ENSMUSG00000046707, ENSMUSG00000025995, ENSMUSG00000028086	567	26	18082	4.90625	1	0.740118	56.918
KEGG_PATHWAY	mmu04922:Glucagon signaling pathway	7	0.992908	0.0465447	ENSMUSG00000029167, ENSMUSG00000039943, ENSMUSG00000053819, ENSMUSG00000021820, ENSMUSG00000040618, ENSMUSG00000028161, ENSMUSG00000030102	202	100	7691	2.6652	0.999953	0.282549	45.2124
GOTERM_CC_DIRECT	GO:0030667~secretory granule membrane	4	0.567376	0.0468167	ENSMUSG00000024261, ENSMUSG00000030102, ENSMUSG00000000805, ENSMUSG00000062995	618	26	19662	4.8947	1	0.329205	49.6974
UP_KEYWORDS	Alternative initiation	6	0.851064	0.048042	ENSMUSG00000054733, ENSMUSG00000026526, ENSMUSG00000061751, ENSMUSG00000027636, ENSMUSG00000038729, ENSMUSG00000030067	682	66	22680	3.02319	1	0.239306	48.2073
GOTERM_BP_DIRECT	GO:0051496~positive regulation of stress fiber assembly	5	0.70922	0.0481406	ENSMUSG00000017009, ENSMUSG00000019997, ENSMUSG00000046442, ENSMUSG00000061762, ENSMUSG00000037316	567	44	18082	3.62394	1	0.748517	58.196
UP_KEYWORDS	Golgi apparatus	32	4.53901	0.0487273	ENSMUSG00000027347, ENSMUSG00000040380, ENSMUSG00000055373, ENSMUSG00000036273, ENSMUSG00000056124, ENSMUSG00000036257, ENSMUSG00000022505, ENSMUSG00000060371, ENSMUSG00000025425, ENSMUSG00000017144, ENSMUSG00000062995, ENSMUSG00000028243, ENSMUSG00000045210, ENSMUSG00000043388, ENSMUSG00000022789, ENSMUSG00000022340, ENSMUSG00000031906, ENSMUSG00000018661, ENSMUSG00000026925, ENSMUSG00000019785,…	682	753	22680	1.41323	1	0.238511	48.7033
BIOCARTA	m_mcmPathway:CDK Regulation of DNA Replication	3	0.425532	0.0487685	ENSMUSG00000019966, ENSMUSG00000026761, ENSMUSG00000002068	37	13	1289	8.0395	0.993902	0.92191	42.7081
GOTERM_MF_DIRECT	GO:0005216~ion channel activity	11	1.56028	0.0487713	ENSMUSG00000020524, ENSMUSG00000035681, ENSMUSG00000010803, ENSMUSG00000054477, ENSMUSG00000060882, ENSMUSG00000029211, ENSMUSG00000020428, ENSMUSG00000000560, ENSMUSG00000027716, ENSMUSG00000030102, ENSMUSG00000064329	563	170	17446	2.00508	1	0.553343	52.795
GOTERM_BP_DIRECT	GO:0042384~cilium assembly	9	1.2766	0.0499183	ENSMUSG00000031755, ENSMUSG00000084957, ENSMUSG00000075273, ENSMUSG00000019986, ENSMUSG00000028576, ENSMUSG00000035984, ENSMUSG00000047248, ENSMUSG00000022837, ENSMUSG00000025085	567	129	18082	2.22493	1	0.757585	59.5548
UP_KEYWORDS	SH3 domain	12	1.70213	0.050135	ENSMUSG00000040276, ENSMUSG00000038388, ENSMUSG00000061751, ENSMUSG00000057738, ENSMUSG00000019986, ENSMUSG00000027636, ENSMUSG00000021285, ENSMUSG00000057914, ENSMUSG00000032475, ENSMUSG00000038524, ENSMUSG00000031626, ENSMUSG00000059182	682	208	22680	1.91857	1	0.240843	49.7084
INTERPRO	IPR020636:Calcium/calmodulin-dependent/calcium-dependent protein kinase	4	0.567376	0.0502759	ENSMUSG00000039145, ENSMUSG00000053819, ENSMUSG00000021820, ENSMUSG00000029471	641	27	20594	4.75969	1	0.752236	56.2095
UP_KEYWORDS	Chloride	6	0.851064	0.0506907	ENSMUSG00000020436, ENSMUSG00000010803, ENSMUSG00000029211, ENSMUSG00000020428, ENSMUSG00000000560, ENSMUSG00000007041	682	67	22680	2.97807	1	0.23951	50.1001
GOTERM_BP_DIRECT	GO:0051091~positive regulation of sequence-specific DNA binding transcription factor activity	8	1.13475	0.0508707	ENSMUSG00000030793, ENSMUSG00000038255, ENSMUSG00000029167, ENSMUSG00000034701, ENSMUSG00000029484, ENSMUSG00000028161, ENSMUSG00000061524, ENSMUSG00000005672	567	107	18082	2.38435	1	0.76053	60.2656
GOTERM_MF_DIRECT	GO:0005254~chloride channel activity	6	0.851064	0.052027	ENSMUSG00000020436, ENSMUSG00000010803, ENSMUSG00000029211, ENSMUSG00000020428, ENSMUSG00000000560, ENSMUSG00000007041	563	63	17446	2.9512	1	0.568807	55.1633
GOTERM_BP_DIRECT	GO:0051932~synaptic transmission, GABAergic	3	0.425532	0.0524526	ENSMUSG00000020436, ENSMUSG00000010803, ENSMUSG00000020428	567	12	18082	7.97266	1	0.767601	61.4201
GOTERM_BP_DIRECT	GO:0035970~peptidyl-threonine dephosphorylation	3	0.425532	0.0524526	ENSMUSG00000046442, ENSMUSG00000034765, ENSMUSG00000049225	567	12	18082	7.97266	1	0.767601	61.4201
GOTERM_BP_DIRECT	GO:0061001~regulation of dendritic spine morphogenesis	3	0.425532	0.0524526	ENSMUSG00000036273, ENSMUSG00000042700, ENSMUSG00000048895	567	12	18082	7.97266	1	0.767601	61.4201
GOTERM_BP_DIRECT	GO:0021952~central nervous system projection neuron axonogenesis	3	0.425532	0.0524526	ENSMUSG00000011751, ENSMUSG00000025128, ENSMUSG00000026826	567	12	18082	7.97266	1	0.767601	61.4201
GOTERM_BP_DIRECT	GO:0070848~response to growth factor	3	0.425532	0.0524526	ENSMUSG00000029484, ENSMUSG00000027210, ENSMUSG00000019960	567	12	18082	7.97266	1	0.767601	61.4201
GOTERM_CC_DIRECT	GO:0005911~cell-cell junction	12	1.70213	0.0527929	ENSMUSG00000002489, ENSMUSG00000024411, ENSMUSG00000021493, ENSMUSG00000068566, ENSMUSG00000019986, ENSMUSG00000027935, ENSMUSG00000050953, ENSMUSG00000015143, ENSMUSG00000041488, ENSMUSG00000032475, ENSMUSG00000028909, ENSMUSG00000005672	618	201	19662	1.89943	1	0.358542	54.0328
GOTERM_BP_DIRECT	GO:0007626~locomotory behavior	8	1.13475	0.0530011	ENSMUSG00000074923, ENSMUSG00000042453, ENSMUSG00000030302, ENSMUSG00000028222, ENSMUSG00000028546, ENSMUSG00000027273, ENSMUSG00000068696, ENSMUSG00000040037	567	108	18082	2.36227	1	0.767638	61.8131
GOTERM_BP_DIRECT	GO:0007623~circadian rhythm	8	1.13475	0.0530011	ENSMUSG00000029167, ENSMUSG00000021379, ENSMUSG00000032238, ENSMUSG00000025217, ENSMUSG00000063889, ENSMUSG00000020644, ENSMUSG00000023087, ENSMUSG00000020431	567	108	18082	2.36227	1	0.767638	61.8131
GOTERM_CC_DIRECT	GO:0005901~caveola	7	0.992908	0.053289	ENSMUSG00000026576, ENSMUSG00000036273, ENSMUSG00000060882, ENSMUSG00000022505, ENSMUSG00000037060, ENSMUSG00000031523, ENSMUSG00000045092	618	86	19662	2.58964	1	0.356498	54.3767
SMART	SM00228:PDZ	11	1.56028	0.0533449	ENSMUSG00000002489, ENSMUSG00000061859, ENSMUSG00000033060, ENSMUSG00000021493, ENSMUSG00000038388, ENSMUSG00000042700, ENSMUSG00000030887, ENSMUSG00000024227, ENSMUSG00000053693, ENSMUSG00000001741, ENSMUSG00000061601	389	150	10425	1.9653	0.999999	0.616861	50.831
UP_SEQ_FEATURE	repeat:WD 4	14	1.98582	0.0538377	ENSMUSG00000011751, ENSMUSG00000090061, ENSMUSG00000061322, ENSMUSG00000027799, ENSMUSG00000022787, ENSMUSG00000019986, ENSMUSG00000019979, ENSMUSG00000061559, ENSMUSG00000041268, ENSMUSG00000029757, ENSMUSG00000028086, ENSMUSG00000040389, ENSMUSG00000024500, ENSMUSG00000035949	618	230	18012	1.77408	1	0.953554	60.2824
UP_KEYWORDS	Repressor	24	3.40426	0.0541754	ENSMUSG00000074622, ENSMUSG00000025128, ENSMUSG00000036225, ENSMUSG00000021040, ENSMUSG00000069171, ENSMUSG00000022508, ENSMUSG00000063659, ENSMUSG00000022528, ENSMUSG00000046791, ENSMUSG00000000861, ENSMUSG00000029563, ENSMUSG00000048251, ENSMUSG00000021379, ENSMUSG00000059325, ENSMUSG00000047907, ENSMUSG00000021244, ENSMUSG00000063889, ENSMUSG00000039910, ENSMUSG00000048385, ENSMUSG00000020644,…	682	534	22680	1.49461	1	0.250309	52.4931
GOTERM_MF_DIRECT	GO:0008289~lipid binding	15	2.12766	0.054973	ENSMUSG00000040430, ENSMUSG00000027534, ENSMUSG00000054423, ENSMUSG00000040276, ENSMUSG00000019785, ENSMUSG00000020189, ENSMUSG00000029406, ENSMUSG00000005907, ENSMUSG00000031523, ENSMUSG00000006057, ENSMUSG00000002489, ENSMUSG00000050373, ENSMUSG00000022789, ENSMUSG00000028559, ENSMUSG00000046402	563	270	17446	1.72153	1	0.581037	57.2103
GOTERM_MF_DIRECT	GO:0001077~transcriptional activator activity, RNA polymerase II core promoter proximal region sequence-specific binding	15	2.12766	0.054973	ENSMUSG00000074622, ENSMUSG00000034701, ENSMUSG00000003949, ENSMUSG00000032368, ENSMUSG00000027210, ENSMUSG00000008575, ENSMUSG00000048251, ENSMUSG00000003992, ENSMUSG00000035033, ENSMUSG00000026826, ENSMUSG00000005583, ENSMUSG00000000247, ENSMUSG00000014592, ENSMUSG00000027168, ENSMUSG00000061524	563	270	17446	1.72153	1	0.581037	57.2103
GOTERM_BP_DIRECT	GO:0002062~chondrocyte differentiation	5	0.70922	0.0551564	ENSMUSG00000021974, ENSMUSG00000005583, ENSMUSG00000037362, ENSMUSG00000027833, ENSMUSG00000008575	567	46	18082	3.46638	1	0.777912	63.3206
GOTERM_MF_DIRECT	GO:0030159~receptor signaling complex scaffold activity	3	0.425532	0.0552184	ENSMUSG00000036273, ENSMUSG00000038587, ENSMUSG00000052087	563	12	17446	7.74689	1	0.574524	57.3768
KEGG_PATHWAY	mmu04611:Platelet activation	8	1.13475	0.055487	ENSMUSG00000032946, ENSMUSG00000027347, ENSMUSG00000039943, ENSMUSG00000033910, ENSMUSG00000053137, ENSMUSG00000020580, ENSMUSG00000030102, ENSMUSG00000020431	202	131	7691	2.32515	0.999993	0.31946	51.3572
UP_KEYWORDS	Transferase	62	8.79433	0.0558086	ENSMUSG00000038240, ENSMUSG00000036273, ENSMUSG00000041625, ENSMUSG00000056124, ENSMUSG00000053137, ENSMUSG00000029330, ENSMUSG00000029516, ENSMUSG00000029471, ENSMUSG00000032251, ENSMUSG00000041720, ENSMUSG00000021559, ENSMUSG00000078591, ENSMUSG00000022707, ENSMUSG00000032348, ENSMUSG00000019876, ENSMUSG00000026575, ENSMUSG00000028289, ENSMUSG00000021820, ENSMUSG00000053693, ENSMUSG00000048895,…	682	1654	22680	1.24656	1	0.25323	53.5777
UP_SEQ_FEATURE	short sequence motif:Effector region	8	1.13475	0.0559148	ENSMUSG00000027935, ENSMUSG00000021772, ENSMUSG00000036894, ENSMUSG00000047842, ENSMUSG00000017144, ENSMUSG00000034209, ENSMUSG00000021700, ENSMUSG00000049892	618	100	18012	2.33165	1	0.954101	61.7124
GOTERM_BP_DIRECT	GO:0045638~negative regulation of myeloid cell differentiation	4	0.567376	0.0560102	ENSMUSG00000061559, ENSMUSG00000042487, ENSMUSG00000027210, ENSMUSG00000059456	567	28	18082	4.55581	1	0.779729	63.9021
UP_KEYWORDS	Calcium/phospholipid-binding	3	0.425532	0.0564157	ENSMUSG00000029484, ENSMUSG00000020848, ENSMUSG00000061601	682	13	22680	7.67426	1	0.251997	53.975
INTERPRO	IPR001628:Zinc finger, nuclear hormone receptor-type	5	0.70922	0.0576445	ENSMUSG00000030551, ENSMUSG00000069171, ENSMUSG00000032238, ENSMUSG00000026826, ENSMUSG00000026610	641	47	20594	3.41786	1	0.79148	61.3428
UP_KEYWORDS	ANK repeat	13	1.84397	0.0594152	ENSMUSG00000044352, ENSMUSG00000057766, ENSMUSG00000037259, ENSMUSG00000079184, ENSMUSG00000021559, ENSMUSG00000036188, ENSMUSG00000045034, ENSMUSG00000062296, ENSMUSG00000021285, ENSMUSG00000027716, ENSMUSG00000024059, ENSMUSG00000014592, ENSMUSG00000030967	682	240	22680	1.80132	1	0.260105	55.8921
GOTERM_MF_DIRECT	GO:0008017~microtubule binding	12	1.70213	0.0594705	ENSMUSG00000002489, ENSMUSG00000049550, ENSMUSG00000030677, ENSMUSG00000022789, ENSMUSG00000051786, ENSMUSG00000029757, ENSMUSG00000052087, ENSMUSG00000031971, ENSMUSG00000022340, ENSMUSG00000002055, ENSMUSG00000028572, ENSMUSG00000038570	563	200	17446	1.85925	1	0.594387	60.1677
UP_SEQ_FEATURE	repeat:WD 5	13	1.84397	0.0599489	ENSMUSG00000090061, ENSMUSG00000011751, ENSMUSG00000061322, ENSMUSG00000027799, ENSMUSG00000022787, ENSMUSG00000019986, ENSMUSG00000061559, ENSMUSG00000019979, ENSMUSG00000041268, ENSMUSG00000029757, ENSMUSG00000028086, ENSMUSG00000040389, ENSMUSG00000024500	618	211	18012	1.7957	1	0.959249	64.3525
INTERPRO	IPR000219:Dbl homology (DH) domain	6	0.851064	0.0601404	ENSMUSG00000002489, ENSMUSG00000032875, ENSMUSG00000032356, ENSMUSG00000021708, ENSMUSG00000061751, ENSMUSG00000021895	641	68	20594	2.83482	1	0.798035	62.9497
UP_KEYWORDS	Cilium biogenesis/degradation	9	1.2766	0.0606858	ENSMUSG00000031755, ENSMUSG00000035910, ENSMUSG00000075273, ENSMUSG00000019986, ENSMUSG00000028576, ENSMUSG00000047248, ENSMUSG00000022837, ENSMUSG00000030770, ENSMUSG00000035614	682	140	22680	2.13783	1	0.261348	56.6817
GOTERM_BP_DIRECT	GO:0045744~negative regulation of G-protein coupled receptor protein signaling pathway	3	0.425532	0.0607346	ENSMUSG00000026360, ENSMUSG00000038530, ENSMUSG00000026678	567	13	18082	7.35938	1	0.803641	66.9659
GOTERM_CC_DIRECT	GO:0005916~fascia adherens	3	0.425532	0.0610097	ENSMUSG00000057738, ENSMUSG00000050953, ENSMUSG00000015143	618	13	19662	7.34205	1	0.392523	59.4283
INTERPRO	IPR008899:Zinc finger, piccolo-type	2	0.283688	0.0611897	ENSMUSG00000032589, ENSMUSG00000061601	641	2	20594	32.1279	1	0.796372	63.6063
INTERPRO	IPR008532:Domain of unknown function DUF814	2	0.283688	0.0611897	ENSMUSG00000020982, ENSMUSG00000022035	641	2	20594	32.1279	1	0.796372	63.6063
INTERPRO	IPR001573:Protein kinase A anchoring, WSK motif	2	0.283688	0.0611897	ENSMUSG00000038587, ENSMUSG00000021057	641	2	20594	32.1279	1	0.796372	63.6063
INTERPRO	IPR001723:Steroid hormone receptor	5	0.70922	0.0614074	ENSMUSG00000030551, ENSMUSG00000069171, ENSMUSG00000032238, ENSMUSG00000026826, ENSMUSG00000026610	641	48	20594	3.34666	1	0.790244	63.7411
GOTERM_BP_DIRECT	GO:1903244~positive regulation of cardiac muscle hypertrophy in response to stress	2	0.283688	0.0616256	ENSMUSG00000028161, ENSMUSG00000027716	567	2	18082	31.8907	1	0.805198	67.5155
GOTERM_BP_DIRECT	GO:0050849~negative regulation of calcium-mediated signaling	2	0.283688	0.0616256	ENSMUSG00000027636, ENSMUSG00000030102	567	2	18082	31.8907	1	0.805198	67.5155
GOTERM_BP_DIRECT	GO:1990926~short-term synaptic potentiation	2	0.283688	0.0616256	ENSMUSG00000027273, ENSMUSG00000024743	567	2	18082	31.8907	1	0.805198	67.5155
GOTERM_CC_DIRECT	GO:0048788~cytoskeleton of presynaptic active zone	2	0.283688	0.0617775	ENSMUSG00000032589, ENSMUSG00000061601	618	2	19662	31.8155	1	0.39151	59.9011
GOTERM_CC_DIRECT	GO:0030141~secretory granule	8	1.13475	0.0627886	ENSMUSG00000021680, ENSMUSG00000027419, ENSMUSG00000050711, ENSMUSG00000035864, ENSMUSG00000027350, ENSMUSG00000015143, ENSMUSG00000041488, ENSMUSG00000026241	618	112	19662	2.27254	1	0.391742	60.5159
COG_ONTOLOGY	Translation, ribosomal structure and biogenesis / Posttranslational modification, protein turnover, chaperones	2	0.283688	0.0629614	ENSMUSG00000029014, ENSMUSG00000044224	69	2	2126	30.8116	0.727636	0.727636	39.0395
GOTERM_MF_DIRECT	GO:0000010~trans-hexaprenyltranstransferase activity	2	0.283688	0.0633914	ENSMUSG00000038240, ENSMUSG00000026784	563	2	17446	30.9876	1	0.610672	62.5892
GOTERM_MF_DIRECT	GO:0050347~trans-octaprenyltranstransferase activity	2	0.283688	0.0633914	ENSMUSG00000038240, ENSMUSG00000026784	563	2	17446	30.9876	1	0.610672	62.5892
GOTERM_MF_DIRECT	GO:0004115~3',5'-cyclic-AMP phosphodiesterase activity	3	0.425532	0.0638998	ENSMUSG00000021684, ENSMUSG00000032177, ENSMUSG00000059173	563	13	17446	7.15098	1	0.605974	62.8929
INTERPRO	IPR020472:G-protein beta WD-40 repeat	7	0.992908	0.0640969	ENSMUSG00000039375, ENSMUSG00000025217, ENSMUSG00000061559, ENSMUSG00000019979, ENSMUSG00000028086, ENSMUSG00000040389, ENSMUSG00000035949	641	91	20594	2.47138	1	0.797505	65.369
INTERPRO	IPR019775:WD40 repeat, conserved site	10	1.41844	0.0644692	ENSMUSG00000090061, ENSMUSG00000022787, ENSMUSG00000039375, ENSMUSG00000025217, ENSMUSG00000061559, ENSMUSG00000019979, ENSMUSG00000028086, ENSMUSG00000040389, ENSMUSG00000024500, ENSMUSG00000035949	641	161	20594	1.99552	1	0.792463	65.5889
GOTERM_MF_DIRECT	GO:0005543~phospholipid binding	7	0.992908	0.0645223	ENSMUSG00000002489, ENSMUSG00000044912, ENSMUSG00000011751, ENSMUSG00000040276, ENSMUSG00000035864, ENSMUSG00000028128, ENSMUSG00000029406	563	88	17446	2.46492	1	0.602086	63.2616
INTERPRO	IPR011009:Protein kinase-like domain	25	3.5461	0.0650881	ENSMUSG00000036273, ENSMUSG00000029245, ENSMUSG00000053819, ENSMUSG00000020115, ENSMUSG00000046707, ENSMUSG00000053137, ENSMUSG00000029516, ENSMUSG00000026749, ENSMUSG00000029471, ENSMUSG00000041720, ENSMUSG00000021559, ENSMUSG00000029403, ENSMUSG00000005672, ENSMUSG00000025175, ENSMUSG00000074923, ENSMUSG00000039145, ENSMUSG00000028289, ENSMUSG00000061751, ENSMUSG00000045038, ENSMUSG00000021820,…	641	556	20594	1.4446	1	0.788806	65.9515
SMART	SM00320:WD40	16	2.2695	0.0651565	ENSMUSG00000061322, ENSMUSG00000039375, ENSMUSG00000025217, ENSMUSG00000041268, ENSMUSG00000028086, ENSMUSG00000035949, ENSMUSG00000090061, ENSMUSG00000022787, ENSMUSG00000027799, ENSMUSG00000019986, ENSMUSG00000019979, ENSMUSG00000061559, ENSMUSG00000025995, ENSMUSG00000029757, ENSMUSG00000040389, ENSMUSG00000024500	389	262	10425	1.63661	1	0.667288	58.2094
INTERPRO	IPR000536:Nuclear hormone receptor, ligand-binding, core	5	0.70922	0.0652969	ENSMUSG00000030551, ENSMUSG00000069171, ENSMUSG00000032238, ENSMUSG00000026826, ENSMUSG00000026610	641	49	20594	3.27836	1	0.783096	66.0731
KEGG_PATHWAY	mmu03008:Ribosome biogenesis in eukaryotes	6	0.851064	0.0655984	ENSMUSG00000027722, ENSMUSG00000030521, ENSMUSG00000046707, ENSMUSG00000058006, ENSMUSG00000025995, ENSMUSG00000027133	202	83	7691	2.75236	0.999999	0.357982	57.5372
GOTERM_BP_DIRECT	GO:0051291~protein heterooligomerization	7	0.992908	0.0658298	ENSMUSG00000035681, ENSMUSG00000035864, ENSMUSG00000060882, ENSMUSG00000020428, ENSMUSG00000038729, ENSMUSG00000037316, ENSMUSG00000030770	567	91	18082	2.45313	1	0.823377	69.9944
GOTERM_BP_DIRECT	GO:0090200~positive regulation of release of cytochrome c from mitochondria	4	0.567376	0.0663436	ENSMUSG00000030793, ENSMUSG00000022789, ENSMUSG00000053192, ENSMUSG00000046607	567	30	18082	4.25209	1	0.822794	70.2848
GOTERM_BP_DIRECT	GO:0010975~regulation of neuron projection development	4	0.567376	0.0663436	ENSMUSG00000036949, ENSMUSG00000035033, ENSMUSG00000027273, ENSMUSG00000027168	567	30	18082	4.25209	1	0.822794	70.2848
GOTERM_BP_DIRECT	GO:0009791~post-embryonic development	8	1.13475	0.0669486	ENSMUSG00000029563, ENSMUSG00000048251, ENSMUSG00000021268, ENSMUSG00000020436, ENSMUSG00000026904, ENSMUSG00000026826, ENSMUSG00000030102, ENSMUSG00000026241	567	114	18082	2.23794	1	0.822655	70.6234
UP_SEQ_FEATURE	region of interest:CTBP1-binding	2	0.283688	0.0673383	ENSMUSG00000029563, ENSMUSG00000030067	618	2	18012	29.1456	1	0.969572	68.7505
UP_SEQ_FEATURE	compositionally biased region:Glu-rich	15	2.12766	0.0673713	ENSMUSG00000053825, ENSMUSG00000019797, ENSMUSG00000029769, ENSMUSG00000061322, ENSMUSG00000034799, ENSMUSG00000029309, ENSMUSG00000006014, ENSMUSG00000029516, ENSMUSG00000024921, ENSMUSG00000000861, ENSMUSG00000038039, ENSMUSG00000070697, ENSMUSG00000046442, ENSMUSG00000018849, ENSMUSG00000026083	618	262	18012	1.66864	1	0.966121	68.769
INTERPRO	IPR001452:Src homology-3 domain	12	1.70213	0.0676321	ENSMUSG00000040276, ENSMUSG00000038388, ENSMUSG00000061751, ENSMUSG00000057738, ENSMUSG00000019986, ENSMUSG00000027636, ENSMUSG00000021285, ENSMUSG00000057914, ENSMUSG00000032475, ENSMUSG00000038524, ENSMUSG00000031626, ENSMUSG00000059182	641	212	20594	1.81856	1	0.788434	67.4048
UP_KEYWORDS	Isopeptide bond	38	5.39007	0.0681412	ENSMUSG00000025777, ENSMUSG00000030521, ENSMUSG00000024524, ENSMUSG00000045210, ENSMUSG00000005907, ENSMUSG00000000861, ENSMUSG00000020248, ENSMUSG00000040325, ENSMUSG00000024054, ENSMUSG00000047907, ENSMUSG00000048222, ENSMUSG00000022789, ENSMUSG00000032238, ENSMUSG00000005583, ENSMUSG00000026610, ENSMUSG00000074622, ENSMUSG00000038393, ENSMUSG00000027714, ENSMUSG00000026728, ENSMUSG00000020115,…	682	953	22680	1.32602	1	0.285424	61.0574
GOTERM_MF_DIRECT	GO:0019843~rRNA binding	5	0.70922	0.0681738	ENSMUSG00000026273, ENSMUSG00000008668, ENSMUSG00000028187, ENSMUSG00000024683, ENSMUSG00000025962	563	48	17446	3.22787	1	0.61559	65.3566
UP_KEYWORDS	Ligand-gated ion channel	6	0.851064	0.0683439	ENSMUSG00000020524, ENSMUSG00000010803, ENSMUSG00000029211, ENSMUSG00000020428, ENSMUSG00000000560, ENSMUSG00000030102	682	73	22680	2.7333	1	0.282395	61.1705
INTERPRO	IPR019804:Ras guanine-nucleotide exchange factor, conserved site	3	0.425532	0.0685619	ENSMUSG00000026482, ENSMUSG00000032356, ENSMUSG00000021708	641	14	20594	6.88456	1	0.786572	67.9213
INTERPRO	IPR003585:Neurexin/syndecan/glycophorin C	3	0.425532	0.0685619	ENSMUSG00000017009, ENSMUSG00000039419, ENSMUSG00000066392	641	14	20594	6.88456	1	0.786572	67.9213
GOTERM_BP_DIRECT	GO:0032793~positive regulation of CREB transcription factor activity	3	0.425532	0.0694267	ENSMUSG00000042453, ENSMUSG00000039145, ENSMUSG00000029245	567	14	18082	6.83371	1	0.831126	71.9725
GOTERM_BP_DIRECT	GO:0071625~vocalization behavior	3	0.425532	0.0694267	ENSMUSG00000032297, ENSMUSG00000039419, ENSMUSG00000066392	567	14	18082	6.83371	1	0.831126	71.9725
GOTERM_BP_DIRECT	GO:2000279~negative regulation of DNA biosynthetic process	3	0.425532	0.0694267	ENSMUSG00000029014, ENSMUSG00000021268, ENSMUSG00000050953	567	14	18082	6.83371	1	0.831126	71.9725
GOTERM_CC_DIRECT	GO:0005925~focal adhesion	19	2.69504	0.0695287	ENSMUSG00000033060, ENSMUSG00000021493, ENSMUSG00000017009, ENSMUSG00000038368, ENSMUSG00000030677, ENSMUSG00000026728, ENSMUSG00000008668, ENSMUSG00000041720, ENSMUSG00000017144, ENSMUSG00000031523, ENSMUSG00000030770, ENSMUSG00000028556, ENSMUSG00000038587, ENSMUSG00000050953, ENSMUSG00000091512, ENSMUSG00000015143, ENSMUSG00000059456, ENSMUSG00000031626, ENSMUSG00000022285	618	391	19662	1.54602	1	0.419496	64.3957
GOTERM_CC_DIRECT	GO:0001518~voltage-gated sodium channel complex	3	0.425532	0.0697374	ENSMUSG00000075318, ENSMUSG00000070304, ENSMUSG00000064329	618	14	19662	6.81761	1	0.415593	64.51
UP_SEQ_FEATURE	repeat:WD 7	9	1.2766	0.0705907	ENSMUSG00000090061, ENSMUSG00000019986, ENSMUSG00000061559, ENSMUSG00000019979, ENSMUSG00000041268, ENSMUSG00000029757, ENSMUSG00000028086, ENSMUSG00000040389, ENSMUSG00000024500	618	127	18012	2.06544	1	0.968099	70.5199
INTERPRO	IPR024950:Dual specificity phosphatase	4	0.567376	0.0706185	ENSMUSG00000034765, ENSMUSG00000069255, ENSMUSG00000019960, ENSMUSG00000039661	641	31	20594	4.14554	1	0.790262	69.0365
GOTERM_BP_DIRECT	GO:0071320~cellular response to cAMP	5	0.70922	0.0707415	ENSMUSG00000021680, ENSMUSG00000026185, ENSMUSG00000022099, ENSMUSG00000030102, ENSMUSG00000039166	567	50	18082	3.18907	1	0.834057	72.6643
GOTERM_BP_DIRECT	GO:0032024~positive regulation of insulin secretion	5	0.70922	0.0707415	ENSMUSG00000009647, ENSMUSG00000045038, ENSMUSG00000050953, ENSMUSG00000040618, ENSMUSG00000020848	567	50	18082	3.18907	1	0.834057	72.6643
GOTERM_BP_DIRECT	GO:0032956~regulation of actin cytoskeleton organization	5	0.70922	0.0707415	ENSMUSG00000029245, ENSMUSG00000020580, ENSMUSG00000022099, ENSMUSG00000048895, ENSMUSG00000031523	567	50	18082	3.18907	1	0.834057	72.6643
GOTERM_MF_DIRECT	GO:0046982~protein heterodimerization activity	24	3.40426	0.0707934	ENSMUSG00000038255, ENSMUSG00000034701, ENSMUSG00000038240, ENSMUSG00000044912, ENSMUSG00000034799, ENSMUSG00000033910, ENSMUSG00000028161, ENSMUSG00000026784, ENSMUSG00000024261, ENSMUSG00000060882, ENSMUSG00000026787, ENSMUSG00000070880, ENSMUSG00000020248, ENSMUSG00000029563, ENSMUSG00000030000, ENSMUSG00000022055, ENSMUSG00000057738, ENSMUSG00000035864, ENSMUSG00000034336, ENSMUSG00000005583,…	563	514	17446	1.44689	1	0.622683	66.7903
GOTERM_MF_DIRECT	GO:0017080~sodium channel regulator activity	4	0.567376	0.071023	ENSMUSG00000024589, ENSMUSG00000026463, ENSMUSG00000022523, ENSMUSG00000070304	563	30	17446	4.13168	1	0.616779	66.9133
UP_SEQ_FEATURE	zinc finger region:C2H2-type 2; atypical	3	0.425532	0.0711982	ENSMUSG00000032368, ENSMUSG00000036972, ENSMUSG00000061524	618	13	18012	6.72591	1	0.965736	70.8397
GOTERM_CC_DIRECT	GO:0072372~primary cilium	5	0.70922	0.071277	ENSMUSG00000035910, ENSMUSG00000021062, ENSMUSG00000019986, ENSMUSG00000028576, ENSMUSG00000035614	618	50	19662	3.18155	1	0.417916	65.3425
GOTERM_BP_DIRECT	GO:0071333~cellular response to glucose stimulus	6	0.851064	0.0714352	ENSMUSG00000029167, ENSMUSG00000024411, ENSMUSG00000034701, ENSMUSG00000040618, ENSMUSG00000028161, ENSMUSG00000005583	567	71	18082	2.69498	1	0.834223	73.0228
GOTERM_BP_DIRECT	GO:0043087~regulation of GTPase activity	6	0.851064	0.0714352	ENSMUSG00000002489, ENSMUSG00000030793, ENSMUSG00000027347, ENSMUSG00000029245, ENSMUSG00000042700, ENSMUSG00000022508	567	71	18082	2.69498	1	0.834223	73.0228
UP_KEYWORDS	LIM domain	6	0.851064	0.0715782	ENSMUSG00000033060, ENSMUSG00000030226, ENSMUSG00000021493, ENSMUSG00000028266, ENSMUSG00000000247, ENSMUSG00000025085	682	74	22680	2.69636	1	0.290206	62.9336
GOTERM_BP_DIRECT	GO:0070372~regulation of ERK1 and ERK2 cascade	4	0.567376	0.0718133	ENSMUSG00000002489, ENSMUSG00000027347, ENSMUSG00000028289, ENSMUSG00000057455	567	31	18082	4.11492	1	0.833031	73.2164
GOTERM_MF_DIRECT	GO:0043169~cation binding	3	0.425532	0.0730026	ENSMUSG00000046442, ENSMUSG00000049225, ENSMUSG00000022707	563	14	17446	6.64019	1	0.62027	67.9562
GOTERM_CC_DIRECT	GO:0005886~plasma membrane	170	24.1135	0.0732843	ENSMUSG00000025795, ENSMUSG00000036533, ENSMUSG00000038388, ENSMUSG00000029516, ENSMUSG00000061762, ENSMUSG00000024261, ENSMUSG00000042616, ENSMUSG00000022505, ENSMUSG00000047842, ENSMUSG00000002459, ENSMUSG00000020076, ENSMUSG00000040037, ENSMUSG00000028909, ENSMUSG00000015961, ENSMUSG00000035104, ENSMUSG00000009394, ENSMUSG00000003279, ENSMUSG00000053693, ENSMUSG00000042797, ENSMUSG00000034187,…	618	4874	19662	1.10969	1	0.422278	66.4006
INTERPRO	IPR003131:Potassium channel tetramerisation-type BTB domain	5	0.70922	0.0734508	ENSMUSG00000046523, ENSMUSG00000035681, ENSMUSG00000036225, ENSMUSG00000060882, ENSMUSG00000021752	641	51	20594	3.1498	1	0.797354	70.513
KEGG_PATHWAY	mmu04730:Long-term depression	5	0.70922	0.0746771	ENSMUSG00000039943, ENSMUSG00000040009, ENSMUSG00000020524, ENSMUSG00000033910, ENSMUSG00000030102	202	61	7691	3.12084	1	0.38832	62.4614
KEGG_PATHWAY	mmu04725:Cholinergic synapse	7	0.992908	0.0751431	ENSMUSG00000039943, ENSMUSG00000053819, ENSMUSG00000021820, ENSMUSG00000030102, ENSMUSG00000026824, ENSMUSG00000043004, ENSMUSG00000020431	202	113	7691	2.35858	1	0.381331	62.6994
GOTERM_CC_DIRECT	GO:0014704~intercalated disc	5	0.70922	0.0755171	ENSMUSG00000026576, ENSMUSG00000053819, ENSMUSG00000075318, ENSMUSG00000050953, ENSMUSG00000064329	618	51	19662	3.11917	1	0.427492	67.5422
UP_SEQ_FEATURE	repeat:WD 3	14	1.98582	0.0758205	ENSMUSG00000011751, ENSMUSG00000090061, ENSMUSG00000061322, ENSMUSG00000027799, ENSMUSG00000022787, ENSMUSG00000019986, ENSMUSG00000019979, ENSMUSG00000061559, ENSMUSG00000041268, ENSMUSG00000029757, ENSMUSG00000028086, ENSMUSG00000040389, ENSMUSG00000024500, ENSMUSG00000035949	618	243	18012	1.67917	1	0.969762	73.1688
KEGG_PATHWAY	mmu04310:Wnt signaling pathway	8	1.13475	0.0759478	ENSMUSG00000039943, ENSMUSG00000000184, ENSMUSG00000053819, ENSMUSG00000021820, ENSMUSG00000025217, ENSMUSG00000020580, ENSMUSG00000046707, ENSMUSG00000028161	202	141	7691	2.16024	1	0.376036	63.107
INTERPRO	IPR020683:Ankyrin repeat-containing domain	13	1.84397	0.076444	ENSMUSG00000044352, ENSMUSG00000036273, ENSMUSG00000057766, ENSMUSG00000037259, ENSMUSG00000079184, ENSMUSG00000021559, ENSMUSG00000036188, ENSMUSG00000045034, ENSMUSG00000062296, ENSMUSG00000021285, ENSMUSG00000027716, ENSMUSG00000024059, ENSMUSG00000014592	641	242	20594	1.72588	1	0.804693	72.0014
UP_SEQ_FEATURE	DNA-binding region:Nuclear receptor	5	0.70922	0.0765453	ENSMUSG00000030551, ENSMUSG00000069171, ENSMUSG00000032238, ENSMUSG00000026826, ENSMUSG00000026610	618	47	18012	3.1006	1	0.967784	73.5178
UP_SEQ_FEATURE	zinc finger region:NR C4-type	5	0.70922	0.0765453	ENSMUSG00000030551, ENSMUSG00000069171, ENSMUSG00000032238, ENSMUSG00000026826, ENSMUSG00000026610	618	47	18012	3.1006	1	0.967784	73.5178
GOTERM_MF_DIRECT	GO:0003682~chromatin binding	22	3.12057	0.0770042	ENSMUSG00000029167, ENSMUSG00000034701, ENSMUSG00000025128, ENSMUSG00000022508, ENSMUSG00000041911, ENSMUSG00000022528, ENSMUSG00000057455, ENSMUSG00000090083, ENSMUSG00000024921, ENSMUSG00000029014, ENSMUSG00000047907, ENSMUSG00000006005, ENSMUSG00000005045, ENSMUSG00000028576, ENSMUSG00000036792, ENSMUSG00000005583, ENSMUSG00000039910, ENSMUSG00000028484, ENSMUSG00000000247, ENSMUSG00000042182,…	563	466	17446	1.46293	1	0.633809	69.9712
GOTERM_BP_DIRECT	GO:0000122~negative regulation of transcription from RNA polymerase II promoter	31	4.39716	0.0770682	ENSMUSG00000069171, ENSMUSG00000030905, ENSMUSG00000027636, ENSMUSG00000022508, ENSMUSG00000063659, ENSMUSG00000069255, ENSMUSG00000022528, ENSMUSG00000000861, ENSMUSG00000040325, ENSMUSG00000029563, ENSMUSG00000021244, ENSMUSG00000002265, ENSMUSG00000005583, ENSMUSG00000026826, ENSMUSG00000048385, ENSMUSG00000030067, ENSMUSG00000038393, ENSMUSG00000041911, ENSMUSG00000039661, ENSMUSG00000008575,…	567	729	18082	1.35612	1	0.851669	75.774
GOTERM_BP_DIRECT	GO:0030032~lamellipodium assembly	4	0.567376	0.077478	ENSMUSG00000032475, ENSMUSG00000025085, ENSMUSG00000005672, ENSMUSG00000045092	567	32	18082	3.98633	1	0.850597	75.9634
INTERPRO	IPR006068:Cation-transporting P-type ATPase, C-terminal	3	0.425532	0.077528	ENSMUSG00000030302, ENSMUSG00000026463, ENSMUSG00000019943	641	15	20594	6.42559	1	0.803515	72.5229
GOTERM_CC_DIRECT	GO:0042383~sarcolemma	8	1.13475	0.0782171	ENSMUSG00000026576, ENSMUSG00000024411, ENSMUSG00000037493, ENSMUSG00000026463, ENSMUSG00000028161, ENSMUSG00000054477, ENSMUSG00000060882, ENSMUSG00000000805	618	118	19662	2.15699	1	0.434542	68.8746
GOTERM_BP_DIRECT	GO:0060997~dendritic spine morphogenesis	3	0.425532	0.0784953	ENSMUSG00000029245, ENSMUSG00000022240, ENSMUSG00000025885	567	15	18082	6.37813	1	0.851837	76.4277
GOTERM_BP_DIRECT	GO:0050773~regulation of dendrite development	3	0.425532	0.0784953	ENSMUSG00000039145, ENSMUSG00000061751, ENSMUSG00000039086	567	15	18082	6.37813	1	0.851837	76.4277
GOTERM_BP_DIRECT	GO:1901379~regulation of potassium ion transmembrane transport	3	0.425532	0.0784953	ENSMUSG00000027827, ENSMUSG00000053519, ENSMUSG00000036815	567	15	18082	6.37813	1	0.851837	76.4277
GOTERM_BP_DIRECT	GO:0014059~regulation of dopamine secretion	3	0.425532	0.0784953	ENSMUSG00000035864, ENSMUSG00000024261, ENSMUSG00000024743	567	15	18082	6.37813	1	0.851837	76.4277
GOTERM_BP_DIRECT	GO:0007263~nitric oxide mediated signal transduction	3	0.425532	0.0784953	ENSMUSG00000034701, ENSMUSG00000033910, ENSMUSG00000049892	567	15	18082	6.37813	1	0.851837	76.4277
GOTERM_CC_DIRECT	GO:0033270~paranode region of axon	3	0.425532	0.0788422	ENSMUSG00000011751, ENSMUSG00000075318, ENSMUSG00000057738	618	15	19662	6.36311	1	0.43258	69.1757
GOTERM_BP_DIRECT	GO:0031532~actin cytoskeleton reorganization	5	0.70922	0.0792916	ENSMUSG00000057738, ENSMUSG00000042700, ENSMUSG00000030770, ENSMUSG00000005672, ENSMUSG00000045092	567	52	18082	3.06641	1	0.852229	76.7852
INTERPRO	IPR001781:Zinc finger, LIM-type	6	0.851064	0.0802041	ENSMUSG00000033060, ENSMUSG00000030226, ENSMUSG00000021493, ENSMUSG00000028266, ENSMUSG00000000247, ENSMUSG00000025085	641	74	20594	2.60497	1	0.809032	73.7715
UP_SEQ_FEATURE	domain:IQ 3	3	0.425532	0.0812346	ENSMUSG00000025885, ENSMUSG00000014592, ENSMUSG00000022837	618	14	18012	6.24549	1	0.971451	75.6744
UP_SEQ_FEATURE	repeat:Spectrin 4	3	0.425532	0.0812346	ENSMUSG00000061751, ENSMUSG00000057738, ENSMUSG00000015143	618	14	18012	6.24549	1	0.971451	75.6744
GOTERM_MF_DIRECT	GO:0031681~G-protein beta-subunit binding	3	0.425532	0.0824906	ENSMUSG00000020524, ENSMUSG00000043004, ENSMUSG00000026527	563	15	17446	6.19751	1	0.653447	72.5422
INTERPRO	IPR000719:Protein kinase, catalytic domain	23	3.26241	0.0831368	ENSMUSG00000036273, ENSMUSG00000029245, ENSMUSG00000053819, ENSMUSG00000020115, ENSMUSG00000046707, ENSMUSG00000053137, ENSMUSG00000029516, ENSMUSG00000026749, ENSMUSG00000029471, ENSMUSG00000021559, ENSMUSG00000029403, ENSMUSG00000005672, ENSMUSG00000074923, ENSMUSG00000039145, ENSMUSG00000028289, ENSMUSG00000061751, ENSMUSG00000045038, ENSMUSG00000021820, ENSMUSG00000020580, ENSMUSG00000024558,…	641	515	20594	1.43484	1	0.815247	75.0787
GOTERM_BP_DIRECT	GO:0019216~regulation of lipid metabolic process	4	0.567376	0.0833318	ENSMUSG00000048251, ENSMUSG00000045038, ENSMUSG00000020644, ENSMUSG00000022013	567	33	18082	3.86553	1	0.864086	78.5216
GOTERM_BP_DIRECT	GO:0019933~cAMP-mediated signaling	4	0.567376	0.0833318	ENSMUSG00000029245, ENSMUSG00000024256, ENSMUSG00000020431, ENSMUSG00000061601	567	33	18082	3.86553	1	0.864086	78.5216
GOTERM_BP_DIRECT	GO:0043401~steroid hormone mediated signaling pathway	5	0.70922	0.0837506	ENSMUSG00000030551, ENSMUSG00000069171, ENSMUSG00000032238, ENSMUSG00000026826, ENSMUSG00000026610	567	53	18082	3.00855	1	0.863073	78.6944
GOTERM_CC_DIRECT	GO:0033017~sarcoplasmic reticulum membrane	4	0.567376	0.0838309	ENSMUSG00000053819, ENSMUSG00000021820, ENSMUSG00000028207, ENSMUSG00000042045	618	33	19662	3.85643	1	0.448777	71.4835
GOTERM_CC_DIRECT	GO:0005778~peroxisomal membrane	5	0.70922	0.0843681	ENSMUSG00000008540, ENSMUSG00000001334, ENSMUSG00000036257, ENSMUSG00000024743, ENSMUSG00000005907	618	53	19662	3.00147	1	0.446381	71.7221
UP_SEQ_FEATURE	repeat:WD 1	14	1.98582	0.0856234	ENSMUSG00000011751, ENSMUSG00000090061, ENSMUSG00000061322, ENSMUSG00000027799, ENSMUSG00000022787, ENSMUSG00000019986, ENSMUSG00000019979, ENSMUSG00000061559, ENSMUSG00000041268, ENSMUSG00000029757, ENSMUSG00000028086, ENSMUSG00000040389, ENSMUSG00000024500, ENSMUSG00000035949	618	248	18012	1.64532	1	0.974222	77.5422
UP_SEQ_FEATURE	repeat:WD 2	14	1.98582	0.0856234	ENSMUSG00000011751, ENSMUSG00000090061, ENSMUSG00000061322, ENSMUSG00000027799, ENSMUSG00000022787, ENSMUSG00000019986, ENSMUSG00000019979, ENSMUSG00000061559, ENSMUSG00000041268, ENSMUSG00000029757, ENSMUSG00000028086, ENSMUSG00000040389, ENSMUSG00000024500, ENSMUSG00000035949	618	248	18012	1.64532	1	0.974222	77.5422
GOTERM_MF_DIRECT	GO:0008081~phosphoric diester hydrolase activity	5	0.70922	0.0859977	ENSMUSG00000026173, ENSMUSG00000021684, ENSMUSG00000032177, ENSMUSG00000059173, ENSMUSG00000087141	563	52	17446	2.97957	1	0.662806	74.0764
KEGG_PATHWAY	mmu04530:Tight junction	6	0.851064	0.0861127	ENSMUSG00000061859, ENSMUSG00000045038, ENSMUSG00000027935, ENSMUSG00000015143, ENSMUSG00000024500, ENSMUSG00000020900	202	90	7691	2.53828	1	0.407129	67.9153
GOTERM_MF_DIRECT	GO:0042803~protein homodimerization activity	34	4.8227	0.0867621	ENSMUSG00000027347, ENSMUSG00000021071, ENSMUSG00000044912, ENSMUSG00000036273, ENSMUSG00000034799, ENSMUSG00000025128, ENSMUSG00000030905, ENSMUSG00000024261, ENSMUSG00000021079, ENSMUSG00000096054, ENSMUSG00000022528, ENSMUSG00000005672, ENSMUSG00000008540, ENSMUSG00000029563, ENSMUSG00000030000, ENSMUSG00000037493, ENSMUSG00000020262, ENSMUSG00000021820, ENSMUSG00000022789, ENSMUSG00000042105,…	563	798	17446	1.32027	1	0.659711	74.4
GOTERM_BP_DIRECT	GO:0060271~cilium morphogenesis	10	1.41844	0.0867913	ENSMUSG00000031755, ENSMUSG00000084957, ENSMUSG00000075273, ENSMUSG00000019986, ENSMUSG00000028576, ENSMUSG00000035984, ENSMUSG00000047248, ENSMUSG00000022837, ENSMUSG00000025085, ENSMUSG00000030770	567	170	18082	1.87592	1	0.870698	79.9104
INTERPRO	IPR023298:P-type ATPase, transmembrane domain	3	0.425532	0.0868368	ENSMUSG00000030302, ENSMUSG00000026463, ENSMUSG00000019943	641	16	20594	6.02399	1	0.823941	76.6407
INTERPRO	IPR023561:Carbonic anhydrase, alpha-class	3	0.425532	0.0868368	ENSMUSG00000041261, ENSMUSG00000000805, ENSMUSG00000056158	641	16	20594	6.02399	1	0.823941	76.6407
BIOCARTA	m_pgc1aPathway:Regulation of PGC-1a	3	0.425532	0.0877069	ENSMUSG00000029167, ENSMUSG00000028161, ENSMUSG00000005583	37	18	1289	5.80631	0.999914	0.955887	64.036
GOTERM_BP_DIRECT	GO:0003351~epithelial cilium movement	3	0.425532	0.0879083	ENSMUSG00000061322, ENSMUSG00000026575, ENSMUSG00000035984	567	16	18082	5.9795	1	0.871907	80.3403
GOTERM_BP_DIRECT	GO:0007051~spindle organization	3	0.425532	0.0879083	ENSMUSG00000074749, ENSMUSG00000052087, ENSMUSG00000002055	567	16	18082	5.9795	1	0.871907	80.3403
GOTERM_BP_DIRECT	GO:1903543~positive regulation of exosomal secretion	3	0.425532	0.0879083	ENSMUSG00000017009, ENSMUSG00000025885, ENSMUSG00000031906	567	16	18082	5.9795	1	0.871907	80.3403
GOTERM_BP_DIRECT	GO:0006198~cAMP catabolic process	3	0.425532	0.0879083	ENSMUSG00000021684, ENSMUSG00000032177, ENSMUSG00000059173	567	16	18082	5.9795	1	0.871907	80.3403
GOTERM_CC_DIRECT	GO:0033268~node of Ranvier	3	0.425532	0.088292	ENSMUSG00000011751, ENSMUSG00000075318, ENSMUSG00000064329	618	16	19662	5.96541	1	0.457515	73.41
GOTERM_CC_DIRECT	GO:0032279~asymmetric synapse	3	0.425532	0.088292	ENSMUSG00000020524, ENSMUSG00000046182, ENSMUSG00000021057	618	16	19662	5.96541	1	0.457515	73.41
GOTERM_BP_DIRECT	GO:0045665~negative regulation of neuron differentiation	6	0.851064	0.089614	ENSMUSG00000021379, ENSMUSG00000029516, ENSMUSG00000020950, ENSMUSG00000020644, ENSMUSG00000022528, ENSMUSG00000027168	567	76	18082	2.51768	1	0.874891	80.9802
GOTERM_MF_DIRECT	GO:0005089~Rho guanyl-nucleotide exchange factor activity	6	0.851064	0.0901164	ENSMUSG00000002489, ENSMUSG00000032875, ENSMUSG00000032356, ENSMUSG00000021708, ENSMUSG00000061751, ENSMUSG00000021895	563	74	17446	2.51251	1	0.667902	75.7759
INTERPRO	IPR003338:CDC48, N-terminal subdomain	2	0.283688	0.090368	ENSMUSG00000027722, ENSMUSG00000034187	641	3	20594	21.4186	1	0.831416	78.0455
INTERPRO	IPR025670:Fox-1 C-terminal domain	2	0.283688	0.090368	ENSMUSG00000008658, ENSMUSG00000025576	641	3	20594	21.4186	1	0.831416	78.0455
INTERPRO	IPR017325:RNA binding protein Fox-1	2	0.283688	0.090368	ENSMUSG00000008658, ENSMUSG00000025576	641	3	20594	21.4186	1	0.831416	78.0455
INTERPRO	IPR001990:Chromogranin/secretogranin	2	0.283688	0.090368	ENSMUSG00000050711, ENSMUSG00000027350	641	3	20594	21.4186	1	0.831416	78.0455
INTERPRO	IPR027080:Uncoordinated protein 13 (Unc-13)	2	0.283688	0.090368	ENSMUSG00000034799, ENSMUSG00000062151	641	3	20594	21.4186	1	0.831416	78.0455
GOTERM_MF_DIRECT	GO:0004722~protein serine/threonine phosphatase activity	5	0.70922	0.0907748	ENSMUSG00000028161, ENSMUSG00000046442, ENSMUSG00000038582, ENSMUSG00000049225, ENSMUSG00000024500	563	53	17446	2.92336	1	0.664438	76.0377
GOTERM_BP_DIRECT	GO:1902306~negative regulation of sodium ion transmembrane transport	2	0.283688	0.0910017	ENSMUSG00000024589, ENSMUSG00000053819	567	3	18082	21.2604	1	0.876823	81.4863
GOTERM_BP_DIRECT	GO:0021986~habenula development	2	0.283688	0.0910017	ENSMUSG00000026826, ENSMUSG00000027168	567	3	18082	21.2604	1	0.876823	81.4863
GOTERM_BP_DIRECT	GO:2000172~regulation of branching morphogenesis of a nerve	2	0.283688	0.0910017	ENSMUSG00000036273, ENSMUSG00000027833	567	3	18082	21.2604	1	0.876823	81.4863
GOTERM_BP_DIRECT	GO:1901843~positive regulation of high voltage-gated calcium channel activity	2	0.283688	0.0910017	ENSMUSG00000025551, ENSMUSG00000057914	567	3	18082	21.2604	1	0.876823	81.4863
GOTERM_CC_DIRECT	GO:1902710~GABA receptor complex	2	0.283688	0.0912222	ENSMUSG00000020436, ENSMUSG00000010803	618	3	19662	21.2104	1	0.464385	74.6088
UP_KEYWORDS	Tumor suppressor	8	1.13475	0.0912527	ENSMUSG00000038393, ENSMUSG00000074622, ENSMUSG00000030793, ENSMUSG00000005045, ENSMUSG00000022099, ENSMUSG00000037060, ENSMUSG00000034209, ENSMUSG00000031523	682	128	22680	2.07845	1	0.352701	72.1597
GOTERM_BP_DIRECT	GO:0051260~protein homooligomerization	11	1.56028	0.0913402	ENSMUSG00000024411, ENSMUSG00000046523, ENSMUSG00000035681, ENSMUSG00000036225, ENSMUSG00000035864, ENSMUSG00000019979, ENSMUSG00000067242, ENSMUSG00000060882, ENSMUSG00000042797, ENSMUSG00000021752, ENSMUSG00000021066	567	197	18082	1.7807	1	0.87561	81.6078
UP_SEQ_FEATURE	domain:LIM zinc-binding 2	5	0.70922	0.0914084	ENSMUSG00000030226, ENSMUSG00000021493, ENSMUSG00000028266, ENSMUSG00000000247, ENSMUSG00000025085	618	50	18012	2.91456	1	0.97801	79.7989
UP_SEQ_FEATURE	domain:RRM 3	5	0.70922	0.0914084	ENSMUSG00000024268, ENSMUSG00000032297, ENSMUSG00000028546, ENSMUSG00000008489, ENSMUSG00000002107	618	50	18012	2.91456	1	0.97801	79.7989
UP_SEQ_FEATURE	domain:LIM zinc-binding 1	5	0.70922	0.0914084	ENSMUSG00000030226, ENSMUSG00000021493, ENSMUSG00000028266, ENSMUSG00000000247, ENSMUSG00000025085	618	50	18012	2.91456	1	0.97801	79.7989
UP_SEQ_FEATURE	domain:C2	6	0.851064	0.0916829	ENSMUSG00000024589, ENSMUSG00000026173, ENSMUSG00000054423, ENSMUSG00000045038, ENSMUSG00000035226, ENSMUSG00000018849	618	70	18012	2.4982	1	0.976091	79.9005
GOTERM_MF_DIRECT	GO:0031402~sodium ion binding	3	0.425532	0.0923298	ENSMUSG00000026576, ENSMUSG00000075318, ENSMUSG00000064329	563	16	17446	5.81017	1	0.664812	76.6457
GOTERM_MF_DIRECT	GO:0004672~protein kinase activity	24	3.40426	0.0929969	ENSMUSG00000036273, ENSMUSG00000029245, ENSMUSG00000053819, ENSMUSG00000020115, ENSMUSG00000046707, ENSMUSG00000053137, ENSMUSG00000029516, ENSMUSG00000026749, ENSMUSG00000029471, ENSMUSG00000021559, ENSMUSG00000029403, ENSMUSG00000005672, ENSMUSG00000074923, ENSMUSG00000039145, ENSMUSG00000028289, ENSMUSG00000061751, ENSMUSG00000045038, ENSMUSG00000021820, ENSMUSG00000020580, ENSMUSG00000024558,…	563	531	17446	1.40057	1	0.661525	76.9021
GOTERM_BP_DIRECT	GO:0048538~thymus development	5	0.70922	0.0930272	ENSMUSG00000074622, ENSMUSG00000048251, ENSMUSG00000039910, ENSMUSG00000028266, ENSMUSG00000022528	567	55	18082	2.89915	1	0.87837	82.2021
GOTERM_BP_DIRECT	GO:0034613~cellular protein localization	5	0.70922	0.0930272	ENSMUSG00000021379, ENSMUSG00000011751, ENSMUSG00000036273, ENSMUSG00000019986, ENSMUSG00000091512	567	55	18082	2.89915	1	0.87837	82.2021
GOTERM_BP_DIRECT	GO:0035914~skeletal muscle cell differentiation	5	0.70922	0.0930272	ENSMUSG00000003949, ENSMUSG00000028634, ENSMUSG00000039910, ENSMUSG00000005583, ENSMUSG00000019817	567	55	18082	2.89915	1	0.87837	82.2021
GOTERM_MF_DIRECT	GO:0004725~protein tyrosine phosphatase activity	7	0.992908	0.0930715	ENSMUSG00000044573, ENSMUSG00000034765, ENSMUSG00000069255, ENSMUSG00000019960, ENSMUSG00000039661, ENSMUSG00000028909, ENSMUSG00000039431	563	97	17446	2.23622	1	0.655868	76.9306
GOTERM_MF_DIRECT	GO:0008503~benzodiazepine receptor activity	2	0.283688	0.0935665	ENSMUSG00000020428, ENSMUSG00000000560	563	3	17446	20.6584	1	0.652039	77.1189
GOTERM_MF_DIRECT	GO:0030348~syntaxin-3 binding	2	0.283688	0.0935665	ENSMUSG00000035864, ENSMUSG00000024261	563	3	17446	20.6584	1	0.652039	77.1189
GOTERM_MF_DIRECT	GO:0004351~glutamate decarboxylase activity	2	0.283688	0.0935665	ENSMUSG00000026787, ENSMUSG00000070880	563	3	17446	20.6584	1	0.652039	77.1189
SMART	SM00294:4.1m	3	0.425532	0.0936427	ENSMUSG00000017009, ENSMUSG00000039419, ENSMUSG00000066392	389	14	10425	5.74275	1	0.778105	72.0075
GOTERM_CC_DIRECT	GO:0005912~adherens junction	5	0.70922	0.093701	ENSMUSG00000011751, ENSMUSG00000029245, ENSMUSG00000019986, ENSMUSG00000022240, ENSMUSG00000039546	618	55	19662	2.89232	1	0.469325	75.5834
SMART	SM00325:RhoGEF	6	0.851064	0.0938167	ENSMUSG00000002489, ENSMUSG00000032875, ENSMUSG00000032356, ENSMUSG00000021708, ENSMUSG00000061751, ENSMUSG00000021895	389	65	10425	2.4738	1	0.758227	72.077
INTERPRO	IPR020422:Dual specificity phosphatase, subgroup, catalytic domain	4	0.567376	0.0940471	ENSMUSG00000034765, ENSMUSG00000069255, ENSMUSG00000019960, ENSMUSG00000039661	641	35	20594	3.67176	1	0.838873	79.4246
GOTERM_BP_DIRECT	GO:0006468~protein phosphorylation	25	3.5461	0.0943095	ENSMUSG00000036273, ENSMUSG00000029245, ENSMUSG00000053819, ENSMUSG00000020115, ENSMUSG00000046707, ENSMUSG00000053137, ENSMUSG00000029516, ENSMUSG00000026749, ENSMUSG00000029471, ENSMUSG00000021559, ENSMUSG00000029403, ENSMUSG00000005672, ENSMUSG00000074923, ENSMUSG00000039145, ENSMUSG00000028289, ENSMUSG00000061751, ENSMUSG00000045038, ENSMUSG00000021820, ENSMUSG00000020580, ENSMUSG00000024558,…	567	576	18082	1.38414	1	0.879888	82.6418
GOTERM_MF_DIRECT	GO:0015459~potassium channel regulator activity	4	0.567376	0.0954335	ENSMUSG00000024589, ENSMUSG00000027827, ENSMUSG00000053519, ENSMUSG00000036815	563	34	17446	3.6456	1	0.653884	77.8163
GOTERM_BP_DIRECT	GO:0061025~membrane fusion	4	0.567376	0.0955832	ENSMUSG00000027438, ENSMUSG00000022789, ENSMUSG00000041488, ENSMUSG00000028243	567	35	18082	3.64465	1	0.881345	83.0683
GOTERM_BP_DIRECT	GO:0051480~regulation of cytosolic calcium ion concentration	4	0.567376	0.0955832	ENSMUSG00000030302, ENSMUSG00000028222, ENSMUSG00000027716, ENSMUSG00000028207	567	35	18082	3.64465	1	0.881345	83.0683
GOTERM_BP_DIRECT	GO:0045892~negative regulation of transcription, DNA-templated	25	3.5461	0.0961427	ENSMUSG00000025128, ENSMUSG00000034765, ENSMUSG00000079184, ENSMUSG00000022508, ENSMUSG00000063659, ENSMUSG00000022528, ENSMUSG00000024921, ENSMUSG00000049892, ENSMUSG00000029563, ENSMUSG00000021268, ENSMUSG00000063889, ENSMUSG00000048895, ENSMUSG00000030067, ENSMUSG00000036225, ENSMUSG00000025217, ENSMUSG00000046791, ENSMUSG00000045763, ENSMUSG00000030551, ENSMUSG00000043991, ENSMUSG00000021379,…	567	579	18082	1.37697	1	0.880798	83.2525
UP_KEYWORDS	Alternative promoter usage	5	0.70922	0.0962608	ENSMUSG00000029167, ENSMUSG00000032238, ENSMUSG00000063889, ENSMUSG00000066392, ENSMUSG00000001741	682	58	22680	2.86682	1	0.364408	74.1415
SMART	SM00399:ZnF_C4	5	0.70922	0.0965254	ENSMUSG00000030551, ENSMUSG00000069171, ENSMUSG00000032238, ENSMUSG00000026826, ENSMUSG00000026610	389	47	10425	2.85101	1	0.74883	73.1387
GOTERM_BP_DIRECT	GO:0009749~response to glucose	6	0.851064	0.0974958	ENSMUSG00000038393, ENSMUSG00000034701, ENSMUSG00000019997, ENSMUSG00000050953, ENSMUSG00000040612, ENSMUSG00000059456	567	78	18082	2.45313	1	0.882435	83.6902
GOTERM_BP_DIRECT	GO:0061136~regulation of proteasomal protein catabolic process	3	0.425532	0.0976354	ENSMUSG00000047879, ENSMUSG00000025217, ENSMUSG00000003279	567	17	18082	5.62776	1	0.880754	83.7347
GOTERM_BP_DIRECT	GO:0042692~muscle cell differentiation	3	0.425532	0.0976354	ENSMUSG00000032238, ENSMUSG00000029276, ENSMUSG00000096054	567	17	18082	5.62776	1	0.880754	83.7347
GOTERM_BP_DIRECT	GO:0048488~synaptic vesicle endocytosis	3	0.425532	0.0976354	ENSMUSG00000040276, ENSMUSG00000026452, ENSMUSG00000035864	567	17	18082	5.62776	1	0.880754	83.7347
GOTERM_MF_DIRECT	GO:0004674~protein serine/threonine kinase activity	20	2.83688	0.0978696	ENSMUSG00000036273, ENSMUSG00000053819, ENSMUSG00000020115, ENSMUSG00000046707, ENSMUSG00000053137, ENSMUSG00000029516, ENSMUSG00000026749, ENSMUSG00000029471, ENSMUSG00000021559, ENSMUSG00000029403, ENSMUSG00000074923, ENSMUSG00000040325, ENSMUSG00000039145, ENSMUSG00000061751, ENSMUSG00000045038, ENSMUSG00000021820, ENSMUSG00000020580, ENSMUSG00000024558, ENSMUSG00000023050, ENSMUSG00000053693	563	428	17446	1.44802	1	0.657932	78.6965
INTERPRO	IPR008271:Serine/threonine-protein kinase, active site	16	2.2695	0.0980413	ENSMUSG00000036273, ENSMUSG00000053819, ENSMUSG00000046707, ENSMUSG00000029516, ENSMUSG00000026749, ENSMUSG00000029471, ENSMUSG00000021559, ENSMUSG00000029403, ENSMUSG00000039145, ENSMUSG00000045038, ENSMUSG00000061751, ENSMUSG00000021820, ENSMUSG00000020580, ENSMUSG00000024558, ENSMUSG00000023050, ENSMUSG00000053693	641	333	20594	1.54368	1	0.846793	80.8297
UP_SEQ_FEATURE	region of interest:RII-binding	2	0.283688	0.0992901	ENSMUSG00000038587, ENSMUSG00000039166	618	3	18012	19.4304	1	0.980956	82.532
UP_SEQ_FEATURE	site:Interaction with RNA	2	0.283688	0.0992901	ENSMUSG00000008658, ENSMUSG00000025576	618	3	18012	19.4304	1	0.980956	82.532
