# Supplementary material for: Identification of 3′ UTR motifs required for mRNA localization to myelin sheaths in vivo
Source: PLoS Biol. 2021 Jan 13;19(1):e3001053. doi: 10.1371/journal.pbio.3001053 (PMC7837478; doi:10.1371/journal.pbio.3001053)
Supplement: S1 Data — (RMD) [file pbio.3001053.s009.Rmd]

---
title: "S1_Data-Data Analysis for Figure 1, 3, 4, 6 and 7"
author: "Katie Yergert"
output: html_document
---

```{r setup, include=FALSE}
knitr::opts_chunk$set(echo = TRUE)

# install.packages("ggpubr")
# install.packages("devtools")
# install.packages("ggsignif")
library(tidyverse)
library(ggpubr)
library(ggsignif)
library(cowplot)
library(readxl)
```

# Purpose: Quantify how much mRNA containing various 3'UTRs is in the myelin sheaths. Determine the distribution of mRNA along the length of the sheath near terminal ends. 

## Experimental Design: 3'UTRs were cloned from cDNA isolated from 6dpf zebrafish larvae. 3'UTRs were cloned into the MS2 system (mbp:mScarlet-Caax-24xMBS-3'UTR-tol2)(sox10:NLS-tdMCP-EGFP-tol2). Using tol2 transposase, we mosaically expressed the MS2 constructs containing various 3'UTRs in myelinating oligodendrocytes. On the zeiss 880, at 40X oil, I imaged these cells that had relatively high expression levels. In Fiji, I took line scans of the last 7 microns of myelin sheaths in the red and green channel. All microscopy acquisition parameters were consistent between experimental conditions. 

## Goal of this code: 
### 1.  Determine the average normalized EGFP fluorescent intensity for each 3'UTR in cell bodies.
### 2. Determine the average normalized EGFP fluorescent intensity for each 3'UTR in individual myelin sheaths.     
### 3. Determine the subsheath localization for each 3'UTR. Specifically if there is terminal end localization. 
### 4. Determine the average raw EGFP fluorescent intensity for sequential deletions, individual deletions, sequential insertions, and individual insertions. 
### 5. Determine the average normalized EGFP fluorescent intensity for each 3'UTR in individual myelin sheath (normalized to the average of the negative control sv40 3'UTR)   

# For all raw data, "Probe" represents EGFP in experimental approach. Also referred to as RNA channel throughout code and text. "Membrane" represents mScarlet-Caax in experimental approach. 

# Import datasets
```{r}
#Import dataset for Figure 1E, 3E, 3F, 4D
All_norm <- read_csv("S2_Data.csv")
All_norm


# Import data for Figure 1F
All_data_soma <- read_excel("S3_Data.xlsx")
All_data_soma


# Import data for Figure 6 and Figure 7
S2_Data <- read_csv("S4_Data.csv")
All_data_Del <- S2_Data

```


# Data Analysis corresponding to Figure 1E. 
```{r Avg FI in RNA Channel, echo=FALSE}
# Organize and filter data for mbpa and sv40 control. Calculate the average raw values in RNA channel. 
All_norm %>% 
  select(Probe, Sheath, Value) %>% 
  group_by(Probe, Sheath) %>% 
  summarize(avgValue = mean(Value)) %>% 
  filter(Probe == "mbpa" | Probe == "sv40") -> All_norm_scatter_mbpa

# Calculate the average fluorescent intensity of sv40 control (2853). All average values are normalized to the sv40 control. 
All_norm_scatter_mbpa %>% 
  mutate(control.mean = mean(avgValue[Probe == 'sv40'])) %>% 
  mutate(Value.norm = avgValue / 2853) ->norm.data

# Set up comparisons for calculating staistic on graph. 
my_comparisons_mbpa <- list(c("sv40", "mbpa"))

# Reorder data so that control is first on graph. 
norm.data$ordered <- factor(norm.data$Probe, levels = c("sv40", "mbpa"))

#Plot the data on graph.
ggplot(norm.data, aes(x=ordered, y= Value.norm)) + 
  geom_boxplot() +
  theme_cowplot(12)+
  geom_jitter(alpha = 0.3, color = "#6E0EDF", width = 0.2)+
  background_grid(major = "xy", minor = "none")+
  labs(y = "Avg mRNA Abundance \n per sheath (normalized a.u.)")+
  theme(axis.title.x = element_blank())+
  theme(axis.text.x = element_text(hjust = 0.5, size = 20, face = "italic"))+
  theme(axis.text.y = element_text(size = 20))+
  theme(text = element_text(size=20))+
  theme(aspect.ratio = 2/1)+
  stat_compare_means(comparisons =my_comparisons_mbpa, label = "p.format", size = 6)+
  scale_y_continuous(limits = c(0,7), breaks = c(1,2,3,4,5,6,7))

```

# Data Analysis corresponding to Figure 1F
```{r}
# Calculate the average fluorecent intensity for each soma.
All_data_soma %>% 
  select(ROI, Mean, Probe, Soma) %>% 
  group_by(Probe, Soma) %>% 
  summarize(avgValue = mean(Mean)) -> AvgSoma
AvgSoma

# calculate the average fluorescent intensity of sv40 and mbpa 3' UTRs
AvgSoma %>% 
  group_by(Probe) %>% 
  summarize(ProbeAvg = mean(avgValue)) -> AllSoma_norm
AllSoma_norm

# Normalizes each soma to the average of the sv40 control fluorescence intensity which is 9855.694
AvgSoma%>% 
  mutate(control.mean = mean(avgValue[Probe == 'sv40'])) %>% 
  mutate(Value.norm = avgValue / 9855.694) ->norm.Somas
norm.Somas

# Reorder to put sv40 at front
norm.Somas$ordered <- factor(norm.Somas$Probe, levels = c("sv40", "mbpa"))

# Make a comparison for statistic between sv40 and mbpa
my_comparison_soma <- list(c("sv40", "mbpa"))

# Plot the average fluorescent intensity of each soma by 3' UTR
ggplot(norm.Somas, aes(x=ordered, y= Value.norm)) + 
  geom_boxplot() +
  theme_cowplot(12)+
  geom_jitter(alpha = 0.3, color = "#6E0EDF", width = 0.2, size=3)+
  background_grid(major = "xy", minor = "none")+
  labs(y = "Avg mRNA abundance \n per soma (a.u.)")+
  theme(axis.title.x = element_blank())+
  theme(axis.text.x = element_text(hjust = 1, size = 20, face = "italic", angle = 45))+
  theme(axis.text.y = element_text(size = 20))+
  theme(axis.title.y = element_text(size = 20))+
  scale_y_continuous(limits = c(0,4), breaks = c(1,2,3,4))+
  stat_compare_means(comparisons=my_comparison_soma, label = "p.signif", size = 7, label.y = 3.5, bracket.size = 0.6)+
  theme(aspect.ratio = 2/1)
```

## Data analysis corresponding to Figure 3E
### Line scans of fluorescent intensities of the EGFP were taken. During image processes, each sheath was binned into "yes" or "no" for terminal end enrichment. 
```{r}
# Count the number of enriched ("Y") or not enriched ("N") terminal ends for each 3' UTR.
All_norm %>%
select(Probe, Sheath, Enriched) %>% 
  filter(Probe %in% c('mbpa', 'sv40')) %>%
  group_by(Probe,Enriched) %>% 
  distinct(Probe, Sheath, Enriched) %>% 
  count(Probe, Enriched) -> Enriched_data_mbpa
Enriched_data_mbpa

# Reorder the data so that the control is displayed first on the graph
Enriched_data_mbpa$ordered_mbpa <- factor(Enriched_data_mbpa$Probe, levels = c("sv40","mbpa"))

# Graph the data
ggplot(Enriched_data_mbpa, aes(y = n, x = ordered_mbpa, fill = Enriched)) +
  geom_bar(stat = "identity", position = 'fill', width = 0.6)+
  theme_cowplot(12)+
  background_grid(major = "xy", minor = "none")+
  labs(y = "Percent of sheaths w/ \n mRNA in terminal ends") +
  theme(axis.title.x = element_blank())+
  scale_fill_manual(name = "Terminal End \nEnrichment", labels= c("No", "Yes"), values = c("grey46","purple4"))+
  scale_y_continuous(labels = scales::percent)+
  theme(text = element_text(size=24))+
  theme(axis.text.y = element_text(size = 20))+
  theme(axis.text.x = element_text(hjust = 1, size = 20, angle = 0, face = "italic"))+
  theme(legend.position="bottom", legend.text.align = 1)+
  theme(aspect.ratio = 2/1)

```

## Data analysis corresponding to Figure 3F
### Line scans of fluorescent intensities of the EGFP (RNA channel) were taken across the last 7 microns of myelin sheaths (also referred to as terminal ends). The values across the line scans were averaged together and plotted by distance. 
```{r}
# Normalize the fluorescent intensity of each value to the average fluorescent intensity of the sheath.
All_norm %>% 
  group_by(Probe, Sheath) %>% 
  mutate(baseline_Membrane = mean(Membrane)) %>% 
  mutate(norm_Membrane = Membrane / baseline_Membrane) %>%
  mutate(baseline_Value = mean(Value)) %>% 
  mutate(norm_Value = Value / baseline_Value)-> All_normalized
All_normalized

# Calculate the average fluorescent intensity of all sheaths as a function of distance. Calculate the standard deviation from the mean for eachdistance. 
All_normalized %>% 
  group_by(Probe, Distance) %>% 
  mutate(mean_norm_value = mean(norm_Value)) %>% 
  mutate(sd_norm_value = sd(norm_Value)) %>%
  select(Probe, Distance, mean_norm_value, sd_norm_value) %>%
  group_by(Distance, Probe) %>% 
  filter(Probe == "sv40" | Probe == "mbpa") %>%
  distinct()-> All_norm_summary
All_norm_summary

# Graph the data
ggplot(All_norm_summary, aes(Distance, mean_norm_value, group=Probe, color=Probe)) +
  geom_smooth(method="loess", formula = y ~ x, span=0.3, se=TRUE, fill="grey50", alpha=0.3)+
  background_grid(major = "xy", minor = "none")+
  labs(x = "Distance (um)", y = "Avg mRNA of all Sheaths\n(normalized a.u.)") +
  scale_color_manual(values=c(mbpa = "#6E0EDF", sv40 = "#050505"))+
  theme(axis.text.x = element_text(hjust = 0.5, size = 24))+
  theme(text = element_text(size=24)) +
  theme(axis.text.y = element_text(size = 22))+
  theme(legend.text=element_text(size=24, face = "italic"), legend.position="bottom")+
  theme(legend.title=element_blank())+
  scale_x_continuous(breaks=seq(0,7.1,1))

```


# Data analysis and graph corresponding to Figure 4D
```{r Avg FI in RNA Channel, echo=FALSE}
# Organize and filter data for all 3'UTR except mbpa (mbpa 3'UTR highlighted in Figure 1). Calculate the average raw values in RNA channel. 
All_norm %>% 
  select(Probe, Sheath, Value) %>% 
  filter(Probe != "mbpa") %>% 
  group_by(Probe, Sheath) %>%
  summarize(avgValue = mean(Value)) -> All_norm_scatter
All_norm_scatter

# Previous code calculates average fluorescent intensity of sv40 3' UTR is 2853. All average values are normalized to the sv40 control. 
All_norm_scatter%>% 
  mutate(control.mean = mean(avgValue[Probe == 'sv40'])) %>% 
  mutate(Value.norm = avgValue / 2853) %>%
  select(Probe, Sheath, avgValue, Value.norm)->norm.data.all
norm.data.all

# Reorder data so that control is first on graph. 
norm.data.all$signif2 <- factor(norm.data.all$Probe, levels = c("sv40", "eif4ebp2", "fmr1","lrrtm1", "cadm1b", "dlg1", "cyfip1"))

#Plot the data on graph and perform statistical analysis. 
ggplot(norm.data.all, aes(x=signif2, y= Value.norm)) + 
  geom_boxplot() +
  theme_cowplot(12)+
  geom_jitter(alpha = 0.3, color = "#6E0EDF", width = 0.2)+
  background_grid(major = "xy", minor = "none")+
  labs(y = "Avg mRNA Abundance \n per sheath (normalized a.u.)")+
  theme(axis.title.x = element_blank())+
  theme(axis.text.x = element_text(hjust = 1, size = 20, face = "italic", angle = 45))+
  theme(axis.text.y = element_text(size = 19))+
  theme(text = element_text(size=20))+
  stat_compare_means(label = "p.signif",ref.group = "sv40", label.y = 9, size = 7)+
  scale_y_continuous(limits = c(0,10), breaks = c(1,2,3,4,5,6,7,8,9,10))
```


# Organize and structure data for deletions. Corresponds to Figure 6 data. 
```{r Avg FI in RNA Channel, echo=FALSE}
# Normalize each point along the sheath to the fluorescent intensities of the sheath
All_data_Del %>% 
  group_by(GeneName, Motif, Sheath) %>% 
  mutate(baseline_Membrane = mean(Membrane)) %>% 
  mutate(norm_Membrane = Membrane / baseline_Membrane) %>%
  mutate(baseline_Value = mean(Value)) %>% 
  mutate(norm_Value = Value / baseline_Value) -> All_norm_Del

# Calculate average fluorescence intensity
All_norm_Del %>% 
  select(GeneName, Motif, Sheath, Value) %>% 
  group_by(GeneName, Motif, Sheath) %>% 
  summarize(avgValue = mean(Value)) -> AllData_norm_Del

# Show average fluorescence intensity of sv40 control only
AllData_norm_Del %>% 
  filter(GeneName == "sv40") %>%
  summarise(avgValue_sv40 = mean(avgValue)) -> sv40_avgValue_Del
sv40_avgValue_Del

# Normalizes each sheath to the average of the sv40 control fluorescence intensity which is 2853
AllData_norm_Del%>% 
  mutate(control.mean = mean(avgValue[GeneName == 'sv40'])) %>% 
  mutate(Value.norm = avgValue / 2853) %>%
  select(GeneName, Motif, Sheath, avgValue, Value.norm)->norm.data_Del
norm.data_Del

# Reorder to put sv40 at front
norm.data_Del$ordered_Del <- factor(norm.data_Del$Motif, levels = c("sv40_full", "Mbp_full", "mbpadel23", "mbpadel2", "mbpadel3", "Eif_full", "eifdel123", "eifdel1", "eifdel2", "eifdel3", "Fmr_full", "fmr1del123", "fmr1del1", "fmr1del2", "fmr1del3"))

```


# Plot the sequential deletions on one graph. Corresponds to Figure 6D.
```{r}
# Plot sequential deletions
norm.data_Del %>%
  filter(Motif == "sv40_full" | Motif == "mbpadel23" | Motif == "eifdel123" | Motif == "fmr1del123") -> Del_all

ggplot(Del_all, aes(x=ordered_Del, y= Value.norm)) + 
  geom_boxplot() +
  theme_cowplot(12)+
  geom_jitter(alpha = 0.3, color = "#6E0EDF", width = 0.2)+
  background_grid(major = "xy", minor = "none")+
  labs(y = "avg mRNA abundance \n per sheath (normalized a.u.)")+
  theme(axis.title.x = element_blank())+
  theme(axis.text.x = element_text(hjust = 1, size = 20, face = "italic", angle = 45))+
  theme(axis.text.y = element_text(size = 18))+
  theme(axis.title.y = element_text(size = 18))+
  stat_compare_means(ref.group = "sv40_full", label = "p.signif", size = 7, label.y = 5.5)+
  scale_y_continuous(limits = c(0,6), breaks = c(1,2,3,4,5,6))+
  theme(aspect.ratio = 2/1.7)
```


# Plot the individual deletions on separate graphs. Corresponds to Figure 6E. 
```{r}
# Plot mbpa individual deletions
norm.data_Del %>%
  filter(Motif == "sv40_full" | Motif == "Mbp_full" | Motif == "mbpadel2" | Motif == "mbpadel3") -> Del_mbpa

ggplot(Del_mbpa, aes(x=ordered_Del, y= Value.norm)) + 
  geom_boxplot() +
  theme_cowplot(12)+
  geom_jitter(alpha = 0.3, color = "#6E0EDF", width = 0.2)+
  background_grid(major = "xy", minor = "none")+
  labs(y = "avg mRNA abundance \n per sheath (normalized a.u.)")+
  theme(axis.title.x = element_blank())+
  theme(axis.text.x = element_text(hjust = 1, size = 20, face = "italic", angle = 45))+
  theme(axis.text.y = element_text(size = 18))+
  theme(axis.title.y = element_text(size = 18))+
  stat_compare_means(ref.group = "sv40_full", label = "p.signif", size = 7, label.y = 6.5)+
  scale_y_continuous(limits = c(0,7), breaks = c(1,2,3,4,5,6,7))+
  theme(aspect.ratio = 2/1.7)


# Plot eif4ebp2 individual deletions
norm.data_Del %>%
  filter(Motif == "sv40_full" | Motif == "Eif_full" | Motif == "eifdel1" | Motif == "eifdel2" | Motif == "eifdel3") -> Del_eif

ggplot(Del_eif, aes(x=ordered_Del, y= Value.norm)) + 
  geom_boxplot() +
  theme_cowplot(12)+
  geom_jitter(alpha = 0.3, color = "#6E0EDF", width = 0.2)+
  background_grid(major = "xy", minor = "none")+
  labs(y = "Avg mRNA abundance \n per sheath (normalized a.u.)")+
  theme(axis.title.x = element_blank())+
  theme(axis.text.x = element_text(hjust = 1, size = 20, face = "italic", angle = 45))+
  theme(axis.text.y = element_text(size = 18))+
  theme(axis.title.y = element_text(size = 18))+
  stat_compare_means(ref.group = "sv40_full", label = "p.signif", size = 7, label.y = 13)+
  scale_y_continuous(limits = c(0,14), breaks = c(1,2,3,4,5,6,7,8,9,10,11,12,13,14))+
  theme(aspect.ratio = 2/1.7)


# Plot fmr1 individual deletions
norm.data_Del %>%
  filter(Motif == "sv40_full" | Motif == "Fmr_full" | Motif == "fmr1del1" | Motif == "fmr1del2" | Motif == "fmr1del3") -> Del_fmr

ggplot(Del_fmr, aes(x=ordered_Del, y= Value.norm)) + 
  geom_boxplot() +
  theme_cowplot(12)+
  geom_jitter(alpha = 0.3, color = "#6E0EDF", width = 0.2)+
  background_grid(major = "xy", minor = "none")+
  labs(y = "Avg mRNA abundance \n per sheath (normalized a.u.)")+
  theme(axis.title.x = element_blank())+
  theme(axis.text.x = element_text(hjust = 1, size = 20, face = "italic", angle = 45))+
  theme(axis.text.y = element_text(size = 18))+
  theme(axis.title.y = element_text(size = 18))+
  stat_compare_means(ref.group = "sv40_full", label = "p.signif", size = 7, label.y = 17)+
  scale_y_continuous(limits = c(0,18), breaks = c(1,2,3,4,5,6,7,8,9,10,11,12,13,14,15,16,17,18))+
  theme(aspect.ratio = 2/1.7)
```


# Organize and structure data for insertions. Corresponds to Figure 7. 
```{r}
# Normalize each point along the sheath to the fluorescent intensities of the sheath
All_data_Ins %>% 
  group_by(GeneName, Motif, Sheath) %>% 
  mutate(baseline_Membrane = mean(Membrane)) %>% 
  mutate(norm_Membrane = Membrane / baseline_Membrane) %>%
  mutate(baseline_Value = mean(Value)) %>% 
  mutate(norm_Value = Value / baseline_Value) -> All_norm_Ins

# Calculate average fluorescence intensity
All_norm_Ins %>% 
  select(GeneName, Motif, Sheath, Value) %>% 
  group_by(GeneName, Motif, Sheath) %>% 
  summarize(avgValue = mean(Value)) -> AllData_norm_Ins

# Show average fluorescence intensity of sv40 control only
AllData_norm_Ins %>% 
  filter(GeneName == "sv40") %>%
  summarise(avgValue_sv40 = mean(avgValue)) -> sv40_avgValue_Ins
sv40_avgValue_Ins

# Normalizes each sheath to the average of the sv40 control fluorescence intensity which is 2853
AllData_norm_Ins%>% 
  mutate(control.mean = mean(avgValue[GeneName == 'sv40'])) %>% 
  mutate(Value.norm = avgValue / 2853) %>%
  select(GeneName, Motif, Sheath, avgValue, Value.norm)->norm.data_Ins
norm.data_Ins

# Reorder to put sv40 at front
norm.data_Ins$ordered_Ins <- factor(norm.data_Ins$Motif, levels = c("sv40_full", "Mbp_full", "mbpains23", "mbpains2", "mbpains3", "Eif_full", "eifins123", "eifins1", "eifins2", "eifins3", "Fmr_full", "fmr1ins123", "fmr1ins1", "fmr1ins2", "fmr1ins3"))
```


# Plot sequential insertions on one graph. Corresponds to Figure 7D. 
```{r}
norm.data_Ins %>%
  filter(Motif == "sv40_full" | Motif == "mbpains23" | Motif == "eifins123" | Motif == "fmr1ins123") %>%
  group_by(GeneName, Motif, Sheath)-> All_Ins
All_Ins

ggplot(All_Ins, aes(x=ordered_Ins, y= Value.norm)) + 
  geom_boxplot() +
  theme_cowplot(12)+
  geom_jitter(alpha = 0.3, color = "#6E0EDF", width = 0.2)+
  background_grid(major = "xy", minor = "none")+
  labs(y = "Avg mRNA abundance \n per sheath (normalized a.u.)")+
  theme(axis.title.x = element_blank())+
  theme(axis.text.x = element_text(hjust = 1, size = 20, face = "italic", angle = 45))+
  theme(axis.text.y = element_text(size = 18))+
  theme(axis.title.y = element_text(size = 18))+
  stat_compare_means(ref.group = "sv40_full", label = "p.signif", size = 7, label.y = 8.5)+
  scale_y_continuous(limits = c(0,9), breaks = c(1,2,3,4,5,6,7,8,9))+
  theme(aspect.ratio = 2/1.7)

```

# Plot individual insertions on separate graphs. Corresponds to Figure 7E.
```{r}
# Plot mbpa individual insertions
norm.data_Ins %>%
  filter(Motif == "sv40_full" | Motif == "Mbp_full" | Motif == "mbpains2" | Motif == "mbpains3") %>%
  group_by(GeneName, Motif, Sheath)-> Mbpa_Ins
Mbpa_Ins
  
ggplot(Mbpa_Ins, aes(x=ordered_Ins, y= Value.norm)) + 
  geom_boxplot() +
  theme_cowplot(12)+
  geom_jitter(alpha = 0.3, color = "#6E0EDF", width = 0.2)+
  background_grid(major = "xy", minor = "none")+
  labs(y = "Avg mRNA abundance \n per sheath (normalized a.u.)")+
  theme(axis.title.x = element_blank())+
  theme(axis.text.x = element_text(hjust = 1, size = 20, face = "italic", angle = 45))+
  theme(axis.text.y = element_text(size = 18))+
  theme(axis.title.y = element_text(size = 18))+
  stat_compare_means(ref.group = "sv40_full", label = "p.signif", size = 7, label.y = 6.5)+
  scale_y_continuous(limits = c(0,7), breaks = c(1,2,3,4,5,6,7))+
  theme(aspect.ratio = 2/1.7)


# Plot eif4ebp2 individual insertions
norm.data_Ins %>%
  filter(Motif == "sv40_full" | Motif == "Eif_full" | Motif == "eifins1" | Motif == "eifins2" | Motif == "eifins3") %>%
  group_by(GeneName, Motif, Sheath)-> Eif_Ins
Eif_Ins
  
ggplot(Eif_Ins, aes(x=ordered_Ins, y= Value.norm)) + 
  geom_boxplot() +
  theme_cowplot(12)+
  geom_jitter(alpha = 0.3, color = "#6E0EDF", width = 0.2)+
  background_grid(major = "xy", minor = "none")+
  labs(y = "Avg mRNA abundance \n per sheath (normalized a.u.)")+
  theme(axis.title.x = element_blank())+
  theme(axis.text.x = element_text(hjust = 1, size = 20, face = "italic", angle = 45))+
  theme(axis.text.y = element_text(size = 18))+
  theme(axis.title.y = element_text(size = 18))+
  stat_compare_means(ref.group = "sv40_full", label = "p.signif", size = 7, label.y = 6.5)+
  scale_y_continuous(limits = c(0,7), breaks = c(1,2,3,4,5,6,7))+
  theme(aspect.ratio = 1.8/1.5)


# Plot fmr1 individual insertions
norm.data_Ins %>%
  filter(Motif == "sv40_full" | Motif == "Fmr_full" | Motif == "fmr1ins1" | Motif == "fmr1ins2" | Motif == "fmr1ins3") %>%
  group_by(GeneName, Motif, Sheath)-> Fmr_Ins
Fmr_Ins

ggplot(Fmr_Ins, aes(x=ordered_Ins, y= Value.norm)) + 
  geom_boxplot() +
  theme_cowplot(12)+
  geom_jitter(alpha = 0.3, color = "#6E0EDF", width = 0.2)+
  background_grid(major = "xy", minor = "none")+
  labs(y = "Avg mRNA abundance \n per sheath (normalized a.u.)")+
  theme(axis.title.x = element_blank())+
  theme(axis.text.x = element_text(hjust = 1, size = 20, face = "italic", angle = 45))+
  theme(axis.text.y = element_text(size = 18))+
  theme(axis.title.y = element_text(size = 18))+
  stat_compare_means(ref.group = "sv40_full", label = "p.signif", size = 7, label.y = 16.5)+
  scale_y_continuous(limits = c(0,17), breaks = c(1,2,3,4,5,6,7,8,9,10,11,12,13,14,15,16,17))+
  theme(aspect.ratio = 1.7/1.6)
```
