# Supplementary material for: Identification of 3′ UTR motifs required for mRNA localization to myelin sheaths in vivo
Source: PLoS Biol. 2021 Jan 13;19(1):e3001053. doi: 10.1371/journal.pbio.3001053 (PMC7837478; doi:10.1371/journal.pbio.3001053)
Supplement: S2 Data — (CSV) [file pbio.3001053.s010.csv]

Membrane	Value	Probe	Sheath	Enriched	Distance	Image_File_Name
1197	3021	eif4ebp2	1	Y	0.0	E1_I2
2180	3006	eif4ebp2	1	Y	0.2	E1_I2
1703	4732	eif4ebp2	1	Y	0.4	E1_I2
2125	5037	eif4ebp2	1	Y	0.6	E1_I2
2071	4221	eif4ebp2	1	Y	0.8	E1_I2
3034	4289	eif4ebp2	1	Y	1.0	E1_I2
1618	4252	eif4ebp2	1	Y	1.2	E1_I2
3361	3832	eif4ebp2	1	Y	1.5	E1_I2
2234	4398	eif4ebp2	1	Y	1.7	E1_I2
1822	3561	eif4ebp2	1	Y	1.9	E1_I2
2033	3717	eif4ebp2	1	Y	2.1	E1_I2
1859	3425	eif4ebp2	1	Y	2.3	E1_I2
2235	3040	eif4ebp2	1	Y	2.5	E1_I2
2063	2484	eif4ebp2	1	Y	2.7	E1_I2
2191	2593	eif4ebp2	1	Y	2.9	E1_I2
1947	2550	eif4ebp2	1	Y	3.1	E1_I2
2325	2389	eif4ebp2	1	Y	3.3	E1_I2
1857	2506	eif4ebp2	1	Y	3.5	E1_I2
2241	2374	eif4ebp2	1	Y	3.7	E1_I2
2202	2332	eif4ebp2	1	Y	3.9	E1_I2
1380	2119	eif4ebp2	1	Y	4.2	E1_I2
1961	1973	eif4ebp2	1	Y	4.4	E1_I2
2164	2122	eif4ebp2	1	Y	4.6	E1_I2
1859	1886	eif4ebp2	1	Y	4.8	E1_I2
2562	1980	eif4ebp2	1	Y	5.0	E1_I2
2464	2042	eif4ebp2	1	Y	5.2	E1_I2
2422	2492	eif4ebp2	1	Y	5.4	E1_I2
2339	1992	eif4ebp2	1	Y	5.6	E1_I2
2239	2112	eif4ebp2	1	Y	5.8	E1_I2
2380	2351	eif4ebp2	1	Y	6.0	E1_I2
2316	2738	eif4ebp2	1	Y	6.2	E1_I2
2396	3691	eif4ebp2	1	Y	6.4	E1_I2
1868	3021	eif4ebp2	1	Y	6.6	E1_I2
2304	2007	eif4ebp2	1	Y	6.8	E1_I2
2169	3155	eif4ebp2	1	Y	7.1	E1_I2
2378	13104	eif4ebp2	2	Y	0.0	E2_I1
3030	15210	eif4ebp2	2	Y	0.2	E2_I1
2938	14919	eif4ebp2	2	Y	0.4	E2_I1
3058	15751	eif4ebp2	2	Y	0.6	E2_I1
4010	18210	eif4ebp2	2	Y	0.8	E2_I1
3420	19111	eif4ebp2	2	Y	1.0	E2_I1
2916	21746	eif4ebp2	2	Y	1.2	E2_I1
4127	20982	eif4ebp2	2	Y	1.5	E2_I1
3008	21585	eif4ebp2	2	Y	1.7	E2_I1
2980	21071	eif4ebp2	2	Y	1.9	E2_I1
4569	21522	eif4ebp2	2	Y	2.1	E2_I1
3863	22227	eif4ebp2	2	Y	2.3	E2_I1
3567	18284	eif4ebp2	2	Y	2.5	E2_I1
3569	19798	eif4ebp2	2	Y	2.7	E2_I1
2943	17860	eif4ebp2	2	Y	2.9	E2_I1
4090	17008	eif4ebp2	2	Y	3.1	E2_I1
3720	15590	eif4ebp2	2	Y	3.3	E2_I1
3546	17317	eif4ebp2	2	Y	3.5	E2_I1
2635	13923	eif4ebp2	2	Y	3.7	E2_I1
2939	15162	eif4ebp2	2	Y	3.9	E2_I1
3819	12789	eif4ebp2	2	Y	4.2	E2_I1
2987	13954	eif4ebp2	2	Y	4.4	E2_I1
2893	13756	eif4ebp2	2	Y	4.6	E2_I1
3573	12717	eif4ebp2	2	Y	4.8	E2_I1
3259	14784	eif4ebp2	2	Y	5.0	E2_I1
3418	14224	eif4ebp2	2	Y	5.2	E2_I1
3832	17823	eif4ebp2	2	Y	5.4	E2_I1
2856	16455	eif4ebp2	2	Y	5.6	E2_I1
4738	17816	eif4ebp2	2	Y	5.8	E2_I1
3828	16642	eif4ebp2	2	Y	6.0	E2_I1
3229	16829	eif4ebp2	2	Y	6.2	E2_I1
3503	16171	eif4ebp2	2	Y	6.4	E2_I1
2655	16904	eif4ebp2	2	Y	6.6	E2_I1
3039	16532	eif4ebp2	2	Y	6.8	E2_I1
3060	15163	eif4ebp2	2	Y	7.1	E2_I1
1266	2941	eif4ebp2	3	Y	0.0	E3_I3
1931	2843	eif4ebp2	3	Y	0.2	E3_I3
1566	2926	eif4ebp2	3	Y	0.4	E3_I3
1877	3386	eif4ebp2	3	Y	0.6	E3_I3
1326	3193	eif4ebp2	3	Y	0.8	E3_I3
1430	3536	eif4ebp2	3	Y	1.0	E3_I3
1721	3762	eif4ebp2	3	Y	1.2	E3_I3
1642	2585	eif4ebp2	3	Y	1.5	E3_I3
1523	2554	eif4ebp2	3	Y	1.7	E3_I3
1591	2819	eif4ebp2	3	Y	1.9	E3_I3
1884	2273	eif4ebp2	3	Y	2.1	E3_I3
1582	2940	eif4ebp2	3	Y	2.3	E3_I3
1757	2745	eif4ebp2	3	Y	2.5	E3_I3
1704	3099	eif4ebp2	3	Y	2.7	E3_I3
1761	2957	eif4ebp2	3	Y	2.9	E3_I3
2125	3313	eif4ebp2	3	Y	3.1	E3_I3
2004	3248	eif4ebp2	3	Y	3.3	E3_I3
1272	4465	eif4ebp2	3	Y	3.5	E3_I3
1795	3648	eif4ebp2	3	Y	3.7	E3_I3
2633	5773	eif4ebp2	3	Y	3.9	E3_I3
1680	3586	eif4ebp2	3	Y	4.2	E3_I3
2339	4287	eif4ebp2	3	Y	4.4	E3_I3
1778	4156	eif4ebp2	3	Y	4.6	E3_I3
1650	4171	eif4ebp2	3	Y	4.8	E3_I3
2189	3529	eif4ebp2	3	Y	5.0	E3_I3
3151	3437	eif4ebp2	3	Y	5.2	E3_I3
1523	3979	eif4ebp2	3	Y	5.4	E3_I3
1808	4211	eif4ebp2	3	Y	5.6	E3_I3
2155	4154	eif4ebp2	3	Y	5.8	E3_I3
1952	3734	eif4ebp2	3	Y	6.0	E3_I3
1730	3105	eif4ebp2	3	Y	6.2	E3_I3
1575	3424	eif4ebp2	3	Y	6.4	E3_I3
2323	4037	eif4ebp2	3	Y	6.6	E3_I3
1533	2952	eif4ebp2	3	Y	6.8	E3_I3
2241	3748	eif4ebp2	3	Y	7.1	E3_I3
1392	3357	eif4ebp2	4	N	0.0	E3_I3
1554	4017	eif4ebp2	4	N	0.2	E3_I3
2176	5202	eif4ebp2	4	N	0.4	E3_I3
1757	5833	eif4ebp2	4	N	0.6	E3_I3
2755	5607	eif4ebp2	4	N	0.8	E3_I3
1894	4838	eif4ebp2	4	N	1.0	E3_I3
2211	4672	eif4ebp2	4	N	1.2	E3_I3
1889	4597	eif4ebp2	4	N	1.5	E3_I3
2132	6065	eif4ebp2	4	N	1.7	E3_I3
2678	5171	eif4ebp2	4	N	1.9	E3_I3
1862	5985	eif4ebp2	4	N	2.1	E3_I3
2193	5426	eif4ebp2	4	N	2.3	E3_I3
2058	5337	eif4ebp2	4	N	2.5	E3_I3
1892	4291	eif4ebp2	4	N	2.7	E3_I3
2023	4560	eif4ebp2	4	N	2.9	E3_I3
2476	5043	eif4ebp2	4	N	3.1	E3_I3
2369	5247	eif4ebp2	4	N	3.3	E3_I3
2745	4924	eif4ebp2	4	N	3.5	E3_I3
3103	4982	eif4ebp2	4	N	3.7	E3_I3
2526	5583	eif4ebp2	4	N	3.9	E3_I3
2166	6929	eif4ebp2	4	N	4.2	E3_I3
2246	5952	eif4ebp2	4	N	4.4	E3_I3
2277	7034	eif4ebp2	4	N	4.6	E3_I3
1784	6772	eif4ebp2	4	N	4.8	E3_I3
2181	7314	eif4ebp2	4	N	5.0	E3_I3
2888	7063	eif4ebp2	4	N	5.2	E3_I3
2031	8455	eif4ebp2	4	N	5.4	E3_I3
2625	8866	eif4ebp2	4	N	5.6	E3_I3
2541	7044	eif4ebp2	4	N	5.8	E3_I3
2524	7206	eif4ebp2	4	N	6.0	E3_I3
2249	7433	eif4ebp2	4	N	6.2	E3_I3
2623	8852	eif4ebp2	4	N	6.4	E3_I3
2071	6512	eif4ebp2	4	N	6.6	E3_I3
2406	7492	eif4ebp2	4	N	6.8	E3_I3
2102	7536	eif4ebp2	4	N	7.1	E3_I3
1325	2346	eif4ebp2	5	Y	0.0	E3_I3
1325	2346	eif4ebp2	5	Y	0.2	E3_I3
1288	4036	eif4ebp2	5	Y	0.4	E3_I3
1210	2818	eif4ebp2	5	Y	0.6	E3_I3
1392	3015	eif4ebp2	5	Y	0.8	E3_I3
1744	2920	eif4ebp2	5	Y	1.0	E3_I3
1320	2846	eif4ebp2	5	Y	1.2	E3_I3
1763	2579	eif4ebp2	5	Y	1.5	E3_I3
1318	3427	eif4ebp2	5	Y	1.7	E3_I3
2002	3168	eif4ebp2	5	Y	1.9	E3_I3
1842	2588	eif4ebp2	5	Y	2.1	E3_I3
1778	2302	eif4ebp2	5	Y	2.3	E3_I3
1702	3208	eif4ebp2	5	Y	2.5	E3_I3
1592	2793	eif4ebp2	5	Y	2.7	E3_I3
1463	1943	eif4ebp2	5	Y	2.9	E3_I3
1361	2509	eif4ebp2	5	Y	3.1	E3_I3
1500	2399	eif4ebp2	5	Y	3.3	E3_I3
1315	2428	eif4ebp2	5	Y	3.5	E3_I3
1825	2406	eif4ebp2	5	Y	3.7	E3_I3
1638	2198	eif4ebp2	5	Y	3.9	E3_I3
2198	1532	eif4ebp2	5	Y	4.2	E3_I3
1605	1992	eif4ebp2	5	Y	4.4	E3_I3
1694	2687	eif4ebp2	5	Y	4.6	E3_I3
1449	2740	eif4ebp2	5	Y	4.8	E3_I3
1907	2680	eif4ebp2	5	Y	5.0	E3_I3
1778	3081	eif4ebp2	5	Y	5.2	E3_I3
1732	4818	eif4ebp2	5	Y	5.4	E3_I3
1750	6122	eif4ebp2	5	Y	5.6	E3_I3
2873	6398	eif4ebp2	5	Y	5.8	E3_I3
2110	6212	eif4ebp2	5	Y	6.0	E3_I3
2636	6293	eif4ebp2	5	Y	6.2	E3_I3
2423	5981	eif4ebp2	5	Y	6.4	E3_I3
2270	4986	eif4ebp2	5	Y	6.6	E3_I3
2586	5952	eif4ebp2	5	Y	6.8	E3_I3
1837	3957	eif4ebp2	5	Y	7.1	E3_I3
718	1857	eif4ebp2	6	Y	0.0	E3_I3
1407	5004	eif4ebp2	6	Y	0.2	E3_I3
1352	5283	eif4ebp2	6	Y	0.4	E3_I3
1735	4881	eif4ebp2	6	Y	0.6	E3_I3
1581	4518	eif4ebp2	6	Y	0.8	E3_I3
1880	5607	eif4ebp2	6	Y	1.0	E3_I3
1009	4983	eif4ebp2	6	Y	1.2	E3_I3
1103	5053	eif4ebp2	6	Y	1.5	E3_I3
1105	4151	eif4ebp2	6	Y	1.7	E3_I3
1421	3628	eif4ebp2	6	Y	1.9	E3_I3
1445	3586	eif4ebp2	6	Y	2.1	E3_I3
1628	4663	eif4ebp2	6	Y	2.3	E3_I3
1256	3299	eif4ebp2	6	Y	2.5	E3_I3
1289	2774	eif4ebp2	6	Y	2.7	E3_I3
1447	2701	eif4ebp2	6	Y	2.9	E3_I3
1402	3048	eif4ebp2	6	Y	3.1	E3_I3
1143	2501	eif4ebp2	6	Y	3.3	E3_I3
1370	3095	eif4ebp2	6	Y	3.5	E3_I3
1349	3421	eif4ebp2	6	Y	3.7	E3_I3
1068	2505	eif4ebp2	6	Y	3.9	E3_I3
1364	3186	eif4ebp2	6	Y	4.2	E3_I3
1112	3113	eif4ebp2	6	Y	4.4	E3_I3
1353	4606	eif4ebp2	6	Y	4.6	E3_I3
1174	3492	eif4ebp2	6	Y	4.8	E3_I3
1153	2942	eif4ebp2	6	Y	5.0	E3_I3
1944	3746	eif4ebp2	6	Y	5.2	E3_I3
1459	4367	eif4ebp2	6	Y	5.4	E3_I3
1104	3175	eif4ebp2	6	Y	5.6	E3_I3
1566	3452	eif4ebp2	6	Y	5.8	E3_I3
1120	3643	eif4ebp2	6	Y	6.0	E3_I3
1312	3643	eif4ebp2	6	Y	6.2	E3_I3
977	5404	eif4ebp2	6	Y	6.4	E3_I3
1226	3440	eif4ebp2	6	Y	6.6	E3_I3
1271	3390	eif4ebp2	6	Y	6.8	E3_I3
1702	2755	eif4ebp2	6	Y	7.1	E3_I3
1057	3259	eif4ebp2	7	Y	0.0	E3_I3
1338	3462	eif4ebp2	7	Y	0.2	E3_I3
1607	5518	eif4ebp2	7	Y	0.4	E3_I3
1171	3936	eif4ebp2	7	Y	0.6	E3_I3
1964	4388	eif4ebp2	7	Y	0.8	E3_I3
1388	3905	eif4ebp2	7	Y	1.0	E3_I3
1391	3272	eif4ebp2	7	Y	1.2	E3_I3
2280	3921	eif4ebp2	7	Y	1.5	E3_I3
1222	3658	eif4ebp2	7	Y	1.7	E3_I3
1497	3477	eif4ebp2	7	Y	1.9	E3_I3
2077	3724	eif4ebp2	7	Y	2.1	E3_I3
1111	4034	eif4ebp2	7	Y	2.3	E3_I3
1432	4125	eif4ebp2	7	Y	2.5	E3_I3
1372	3314	eif4ebp2	7	Y	2.7	E3_I3
1692	5498	eif4ebp2	7	Y	2.9	E3_I3
1376	4806	eif4ebp2	7	Y	3.1	E3_I3
1513	4255	eif4ebp2	7	Y	3.3	E3_I3
1548	4569	eif4ebp2	7	Y	3.5	E3_I3
1270	2604	eif4ebp2	7	Y	3.7	E3_I3
1320	2602	eif4ebp2	7	Y	3.9	E3_I3
1552	2604	eif4ebp2	7	Y	4.2	E3_I3
1228	2588	eif4ebp2	7	Y	4.4	E3_I3
1688	2168	eif4ebp2	7	Y	4.6	E3_I3
1005	1991	eif4ebp2	7	Y	4.8	E3_I3
910	2300	eif4ebp2	7	Y	5.0	E3_I3
1458	2445	eif4ebp2	7	Y	5.2	E3_I3
1467	2923	eif4ebp2	7	Y	5.4	E3_I3
1254	2866	eif4ebp2	7	Y	5.6	E3_I3
1177	2365	eif4ebp2	7	Y	5.8	E3_I3
1715	2213	eif4ebp2	7	Y	6.0	E3_I3
1310	1796	eif4ebp2	7	Y	6.2	E3_I3
1176	2035	eif4ebp2	7	Y	6.4	E3_I3
1058	1723	eif4ebp2	7	Y	6.6	E3_I3
2075	2066	eif4ebp2	7	Y	6.8	E3_I3
1063	2134	eif4ebp2	7	Y	7.1	E3_I3
2682	15094	eif4ebp2	8	Y	0.0	E3_I4
1939	16198	eif4ebp2	8	Y	0.2	E3_I4
2589	18475	eif4ebp2	8	Y	0.4	E3_I4
2823	14914	eif4ebp2	8	Y	0.6	E3_I4
2597	14946	eif4ebp2	8	Y	0.8	E3_I4
4112	14894	eif4ebp2	8	Y	1.0	E3_I4
3445	13589	eif4ebp2	8	Y	1.2	E3_I4
3727	13865	eif4ebp2	8	Y	1.5	E3_I4
3514	13348	eif4ebp2	8	Y	1.7	E3_I4
3424	12639	eif4ebp2	8	Y	1.9	E3_I4
3295	13166	eif4ebp2	8	Y	2.1	E3_I4
2996	13582	eif4ebp2	8	Y	2.3	E3_I4
3399	12345	eif4ebp2	8	Y	2.5	E3_I4
3487	13412	eif4ebp2	8	Y	2.7	E3_I4
3422	13222	eif4ebp2	8	Y	2.9	E3_I4
3265	13043	eif4ebp2	8	Y	3.1	E3_I4
3635	12967	eif4ebp2	8	Y	3.3	E3_I4
3490	13816	eif4ebp2	8	Y	3.5	E3_I4
3137	12218	eif4ebp2	8	Y	3.7	E3_I4
3457	10537	eif4ebp2	8	Y	3.9	E3_I4
2941	11119	eif4ebp2	8	Y	4.2	E3_I4
3469	12940	eif4ebp2	8	Y	4.4	E3_I4
3114	10812	eif4ebp2	8	Y	4.6	E3_I4
2533	9719	eif4ebp2	8	Y	4.8	E3_I4
2374	10884	eif4ebp2	8	Y	5.0	E3_I4
2668	8699	eif4ebp2	8	Y	5.2	E3_I4
2668	8699	eif4ebp2	8	Y	5.4	E3_I4
2990	13554	eif4ebp2	8	Y	5.6	E3_I4
3865	9902	eif4ebp2	8	Y	5.8	E3_I4
3275	10541	eif4ebp2	8	Y	6.0	E3_I4
3020	11663	eif4ebp2	8	Y	6.2	E3_I4
2933	10030	eif4ebp2	8	Y	6.4	E3_I4
3298	10724	eif4ebp2	8	Y	6.6	E3_I4
3290	10932	eif4ebp2	8	Y	6.8	E3_I4
2729	10543	eif4ebp2	8	Y	7.1	E3_I4
950	14648	eif4ebp2	9	N	0.0	E3_I4
2120	15108	eif4ebp2	9	N	0.2	E3_I4
2058	17909	eif4ebp2	9	N	0.4	E3_I4
2233	19435	eif4ebp2	9	N	0.6	E3_I4
2444	15862	eif4ebp2	9	N	0.8	E3_I4
1886	14545	eif4ebp2	9	N	1.0	E3_I4
2119	16462	eif4ebp2	9	N	1.2	E3_I4
2829	15213	eif4ebp2	9	N	1.5	E3_I4
2982	13381	eif4ebp2	9	N	1.7	E3_I4
3125	14587	eif4ebp2	9	N	1.9	E3_I4
2803	14579	eif4ebp2	9	N	2.1	E3_I4
2665	14182	eif4ebp2	9	N	2.3	E3_I4
3206	15278	eif4ebp2	9	N	2.5	E3_I4
3636	14211	eif4ebp2	9	N	2.7	E3_I4
3964	18548	eif4ebp2	9	N	2.9	E3_I4
3897	14937	eif4ebp2	9	N	3.1	E3_I4
3857	14157	eif4ebp2	9	N	3.3	E3_I4
4283	13163	eif4ebp2	9	N	3.5	E3_I4
3465	11858	eif4ebp2	9	N	3.7	E3_I4
3224	13633	eif4ebp2	9	N	3.9	E3_I4
2505	11106	eif4ebp2	9	N	4.2	E3_I4
3330	11080	eif4ebp2	9	N	4.4	E3_I4
3702	11112	eif4ebp2	9	N	4.6	E3_I4
3238	9510	eif4ebp2	9	N	4.8	E3_I4
2729	10543	eif4ebp2	9	N	5.0	E3_I4
3290	10932	eif4ebp2	9	N	5.2	E3_I4
3298	10724	eif4ebp2	9	N	5.4	E3_I4
2933	10030	eif4ebp2	9	N	5.6	E3_I4
3020	11663	eif4ebp2	9	N	5.8	E3_I4
3275	10541	eif4ebp2	9	N	6.0	E3_I4
3865	9902	eif4ebp2	9	N	6.2	E3_I4
2990	13554	eif4ebp2	9	N	6.4	E3_I4
3542	9454	eif4ebp2	9	N	6.6	E3_I4
2583	11299	eif4ebp2	9	N	6.8	E3_I4
2344	11546	eif4ebp2	9	N	7.1	E3_I4
1927	10031	eif4ebp2	10	Y	0.0	E3_I4
2725	12745	eif4ebp2	10	Y	0.2	E3_I4
3116	19670	eif4ebp2	10	Y	0.4	E3_I4
2610	19249	eif4ebp2	10	Y	0.6	E3_I4
3168	13209	eif4ebp2	10	Y	0.8	E3_I4
3474	13721	eif4ebp2	10	Y	1.0	E3_I4
3432	11548	eif4ebp2	10	Y	1.2	E3_I4
3656	13166	eif4ebp2	10	Y	1.5	E3_I4
3734	12280	eif4ebp2	10	Y	1.7	E3_I4
3301	11278	eif4ebp2	10	Y	1.9	E3_I4
4236	11826	eif4ebp2	10	Y	2.1	E3_I4
3035	12191	eif4ebp2	10	Y	2.3	E3_I4
3531	11743	eif4ebp2	10	Y	2.5	E3_I4
3621	11059	eif4ebp2	10	Y	2.7	E3_I4
3671	13648	eif4ebp2	10	Y	2.9	E3_I4
3878	10606	eif4ebp2	10	Y	3.1	E3_I4
2785	9402	eif4ebp2	10	Y	3.3	E3_I4
3251	9673	eif4ebp2	10	Y	3.5	E3_I4
3995	10631	eif4ebp2	10	Y	3.7	E3_I4
3572	8782	eif4ebp2	10	Y	3.9	E3_I4
3819	9604	eif4ebp2	10	Y	4.2	E3_I4
4386	9621	eif4ebp2	10	Y	4.4	E3_I4
2840	10894	eif4ebp2	10	Y	4.6	E3_I4
3154	10787	eif4ebp2	10	Y	4.8	E3_I4
2984	10600	eif4ebp2	10	Y	5.0	E3_I4
3655	14693	eif4ebp2	10	Y	5.2	E3_I4
4042	14322	eif4ebp2	10	Y	5.4	E3_I4
4441	11619	eif4ebp2	10	Y	5.6	E3_I4
2990	11812	eif4ebp2	10	Y	5.8	E3_I4
4932	15073	eif4ebp2	10	Y	6.0	E3_I4
4294	15568	eif4ebp2	10	Y	6.2	E3_I4
3834	14548	eif4ebp2	10	Y	6.4	E3_I4
3724	11333	eif4ebp2	10	Y	6.6	E3_I4
2704	10234	eif4ebp2	10	Y	6.8	E3_I4
2667	11240	eif4ebp2	10	Y	7.1	E3_I4
1565	3701	eif4ebp2	11	Y	0.0	E3_I4
994	4829	eif4ebp2	11	Y	0.2	E3_I4
1348	6295	eif4ebp2	11	Y	0.4	E3_I4
1905	8724	eif4ebp2	11	Y	0.6	E3_I4
1336	11563	eif4ebp2	11	Y	0.8	E3_I4
1320	11545	eif4ebp2	11	Y	1.0	E3_I4
1480	11775	eif4ebp2	11	Y	1.2	E3_I4
1814	7579	eif4ebp2	11	Y	1.5	E3_I4
2215	10996	eif4ebp2	11	Y	1.7	E3_I4
1921	7953	eif4ebp2	11	Y	1.9	E3_I4
1769	5957	eif4ebp2	11	Y	2.1	E3_I4
1535	6276	eif4ebp2	11	Y	2.3	E3_I4
1729	7292	eif4ebp2	11	Y	2.5	E3_I4
1518	7048	eif4ebp2	11	Y	2.7	E3_I4
1265	5712	eif4ebp2	11	Y	2.9	E3_I4
1371	5143	eif4ebp2	11	Y	3.1	E3_I4
970	7813	eif4ebp2	11	Y	3.3	E3_I4
1495	4927	eif4ebp2	11	Y	3.5	E3_I4
1308	6431	eif4ebp2	11	Y	3.7	E3_I4
1826	6216	eif4ebp2	11	Y	3.9	E3_I4
1137	5138	eif4ebp2	11	Y	4.2	E3_I4
1643	7459	eif4ebp2	11	Y	4.4	E3_I4
1740	7923	eif4ebp2	11	Y	4.6	E3_I4
1221	5944	eif4ebp2	11	Y	4.8	E3_I4
1666	7499	eif4ebp2	11	Y	5.0	E3_I4
1612	7412	eif4ebp2	11	Y	5.2	E3_I4
1366	10324	eif4ebp2	11	Y	5.4	E3_I4
1840	9459	eif4ebp2	11	Y	5.6	E3_I4
1549	11549	eif4ebp2	11	Y	5.8	E3_I4
1928	8547	eif4ebp2	11	Y	6.0	E3_I4
2063	11847	eif4ebp2	11	Y	6.2	E3_I4
1829	10867	eif4ebp2	11	Y	6.4	E3_I4
1541	13229	eif4ebp2	11	Y	6.6	E3_I4
2117	17609	eif4ebp2	11	Y	6.8	E3_I4
1956	15830	eif4ebp2	11	Y	7.1	E3_I4
1186	4644	eif4ebp2	12	Y	0.0	E3_I4
1223	6168	eif4ebp2	12	Y	0.2	E3_I4
1486	8192	eif4ebp2	12	Y	0.4	E3_I4
867	9303	eif4ebp2	12	Y	0.6	E3_I4
1070	9033	eif4ebp2	12	Y	0.8	E3_I4
1366	7039	eif4ebp2	12	Y	1.0	E3_I4
1384	8021	eif4ebp2	12	Y	1.2	E3_I4
1765	8693	eif4ebp2	12	Y	1.5	E3_I4
1297	7643	eif4ebp2	12	Y	1.7	E3_I4
1500	6776	eif4ebp2	12	Y	1.9	E3_I4
1117	6537	eif4ebp2	12	Y	2.1	E3_I4
1148	6518	eif4ebp2	12	Y	2.3	E3_I4
1163	7021	eif4ebp2	12	Y	2.5	E3_I4
1359	6870	eif4ebp2	12	Y	2.7	E3_I4
1588	8318	eif4ebp2	12	Y	2.9	E3_I4
1635	8865	eif4ebp2	12	Y	3.1	E3_I4
1268	7201	eif4ebp2	12	Y	3.3	E3_I4
2065	6922	eif4ebp2	12	Y	3.5	E3_I4
1683	6824	eif4ebp2	12	Y	3.7	E3_I4
1845	7901	eif4ebp2	12	Y	3.9	E3_I4
1409	8650	eif4ebp2	12	Y	4.2	E3_I4
1201	7858	eif4ebp2	12	Y	4.4	E3_I4
1734	9280	eif4ebp2	12	Y	4.6	E3_I4
1989	9270	eif4ebp2	12	Y	4.8	E3_I4
1792	10997	eif4ebp2	12	Y	5.0	E3_I4
2245	9063	eif4ebp2	12	Y	5.2	E3_I4
2220	11716	eif4ebp2	12	Y	5.4	E3_I4
1731	12140	eif4ebp2	12	Y	5.6	E3_I4
1891	11701	eif4ebp2	12	Y	5.8	E3_I4
2180	12244	eif4ebp2	12	Y	6.0	E3_I4
1822	14170	eif4ebp2	12	Y	6.2	E3_I4
1520	14594	eif4ebp2	12	Y	6.4	E3_I4
1818	13510	eif4ebp2	12	Y	6.6	E3_I4
2479	11723	eif4ebp2	12	Y	6.8	E3_I4
2367	10290	eif4ebp2	12	Y	7.1	E3_I4
967	3292	eif4ebp2	13	Y	0.0	E3_I4
1217	7355	eif4ebp2	13	Y	0.2	E3_I4
1205	9183	eif4ebp2	13	Y	0.4	E3_I4
1253	12800	eif4ebp2	13	Y	0.6	E3_I4
1728	12132	eif4ebp2	13	Y	0.8	E3_I4
1606	10846	eif4ebp2	13	Y	1.0	E3_I4
1277	11473	eif4ebp2	13	Y	1.2	E3_I4
2300	8258	eif4ebp2	13	Y	1.5	E3_I4
1729	8332	eif4ebp2	13	Y	1.7	E3_I4
1976	9876	eif4ebp2	13	Y	1.9	E3_I4
1390	7619	eif4ebp2	13	Y	2.1	E3_I4
2136	7548	eif4ebp2	13	Y	2.3	E3_I4
1766	8139	eif4ebp2	13	Y	2.5	E3_I4
1772	6226	eif4ebp2	13	Y	2.7	E3_I4
2500	8816	eif4ebp2	13	Y	2.9	E3_I4
2047	8937	eif4ebp2	13	Y	3.1	E3_I4
1943	9631	eif4ebp2	13	Y	3.3	E3_I4
2881	7409	eif4ebp2	13	Y	3.5	E3_I4
2796	6898	eif4ebp2	13	Y	3.7	E3_I4
2369	6453	eif4ebp2	13	Y	3.9	E3_I4
1369	5385	eif4ebp2	13	Y	4.2	E3_I4
1419	5911	eif4ebp2	13	Y	4.4	E3_I4
1828	6243	eif4ebp2	13	Y	4.6	E3_I4
1564	6755	eif4ebp2	13	Y	4.8	E3_I4
1761	6342	eif4ebp2	13	Y	5.0	E3_I4
1887	6997	eif4ebp2	13	Y	5.2	E3_I4
1740	6583	eif4ebp2	13	Y	5.4	E3_I4
1695	8172	eif4ebp2	13	Y	5.6	E3_I4
1990	8940	eif4ebp2	13	Y	5.8	E3_I4
2380	9428	eif4ebp2	13	Y	6.0	E3_I4
2086	8645	eif4ebp2	13	Y	6.2	E3_I4
1907	7998	eif4ebp2	13	Y	6.4	E3_I4
1976	8771	eif4ebp2	13	Y	6.6	E3_I4
2189	7074	eif4ebp2	13	Y	6.8	E3_I4
2264	7019	eif4ebp2	13	Y	7.1	E3_I4
687	7229	eif4ebp2	14	Y	0.0	E3_I4
886	7525	eif4ebp2	14	Y	0.2	E3_I4
843	7091	eif4ebp2	14	Y	0.4	E3_I4
1405	6383	eif4ebp2	14	Y	0.6	E3_I4
975	5960	eif4ebp2	14	Y	0.8	E3_I4
1118	5694	eif4ebp2	14	Y	1.0	E3_I4
1373	5922	eif4ebp2	14	Y	1.2	E3_I4
1248	5808	eif4ebp2	14	Y	1.5	E3_I4
1420	4739	eif4ebp2	14	Y	1.7	E3_I4
1775	6153	eif4ebp2	14	Y	1.9	E3_I4
1001	5005	eif4ebp2	14	Y	2.1	E3_I4
1307	4969	eif4ebp2	14	Y	2.3	E3_I4
1779	5152	eif4ebp2	14	Y	2.5	E3_I4
1113	5995	eif4ebp2	14	Y	2.7	E3_I4
1077	4497	eif4ebp2	14	Y	2.9	E3_I4
773	3411	eif4ebp2	14	Y	3.1	E3_I4
959	4111	eif4ebp2	14	Y	3.3	E3_I4
1608	4176	eif4ebp2	14	Y	3.5	E3_I4
1588	2862	eif4ebp2	14	Y	3.7	E3_I4
1336	3717	eif4ebp2	14	Y	3.9	E3_I4
1142	2476	eif4ebp2	14	Y	4.2	E3_I4
1699	4175	eif4ebp2	14	Y	4.4	E3_I4
914	3854	eif4ebp2	14	Y	4.6	E3_I4
1191	4238	eif4ebp2	14	Y	4.8	E3_I4
1105	5661	eif4ebp2	14	Y	5.0	E3_I4
1109	5709	eif4ebp2	14	Y	5.2	E3_I4
1309	4429	eif4ebp2	14	Y	5.4	E3_I4
994	4596	eif4ebp2	14	Y	5.6	E3_I4
1500	5236	eif4ebp2	14	Y	5.8	E3_I4
688	5407	eif4ebp2	14	Y	6.0	E3_I4
1195	7581	eif4ebp2	14	Y	6.2	E3_I4
1477	5150	eif4ebp2	14	Y	6.4	E3_I4
862	4044	eif4ebp2	14	Y	6.6	E3_I4
1385	3356	eif4ebp2	14	Y	6.8	E3_I4
1230	4444	eif4ebp2	14	Y	7.1	E3_I4
813	6722	eif4ebp2	15	Y	0.0	E3_I4
813	6722	eif4ebp2	15	Y	0.2	E3_I4
877	9471	eif4ebp2	15	Y	0.4	E3_I4
1460	7613	eif4ebp2	15	Y	0.6	E3_I4
787	6988	eif4ebp2	15	Y	0.8	E3_I4
1555	8010	eif4ebp2	15	Y	1.0	E3_I4
860	7443	eif4ebp2	15	Y	1.2	E3_I4
894	4848	eif4ebp2	15	Y	1.5	E3_I4
1202	6961	eif4ebp2	15	Y	1.7	E3_I4
1134	5163	eif4ebp2	15	Y	1.9	E3_I4
1235	3945	eif4ebp2	15	Y	2.1	E3_I4
998	4236	eif4ebp2	15	Y	2.3	E3_I4
841	4808	eif4ebp2	15	Y	2.5	E3_I4
1029	3086	eif4ebp2	15	Y	2.7	E3_I4
745	3025	eif4ebp2	15	Y	2.9	E3_I4
1005	2995	eif4ebp2	15	Y	3.1	E3_I4
1130	3251	eif4ebp2	15	Y	3.3	E3_I4
844	2951	eif4ebp2	15	Y	3.5	E3_I4
1475	2576	eif4ebp2	15	Y	3.7	E3_I4
935	1911	eif4ebp2	15	Y	3.9	E3_I4
630	2984	eif4ebp2	15	Y	4.2	E3_I4
841	3753	eif4ebp2	15	Y	4.4	E3_I4
1070	2914	eif4ebp2	15	Y	4.6	E3_I4
938	2678	eif4ebp2	15	Y	4.8	E3_I4
1347	2357	eif4ebp2	15	Y	5.0	E3_I4
1119	3222	eif4ebp2	15	Y	5.2	E3_I4
1119	3222	eif4ebp2	15	Y	5.4	E3_I4
1230	3652	eif4ebp2	15	Y	5.6	E3_I4
857	3427	eif4ebp2	15	Y	5.8	E3_I4
862	4044	eif4ebp2	15	Y	6.0	E3_I4
1477	5150	eif4ebp2	15	Y	6.2	E3_I4
1195	7581	eif4ebp2	15	Y	6.4	E3_I4
688	5407	eif4ebp2	15	Y	6.6	E3_I4
1268	6637	eif4ebp2	15	Y	6.8	E3_I4
1057	4760	eif4ebp2	15	Y	7.1	E3_I4
1537	4668	eif4ebp2	16	Y	0.0	E4_I1
2953	6591	eif4ebp2	16	Y	0.2	E4_I1
3087	7759	eif4ebp2	16	Y	0.4	E4_I1
3673	10671	eif4ebp2	16	Y	0.6	E4_I1
4772	10545	eif4ebp2	16	Y	0.8	E4_I1
3936	10029	eif4ebp2	16	Y	1.0	E4_I1
4343	12261	eif4ebp2	16	Y	1.2	E4_I1
4166	9584	eif4ebp2	16	Y	1.5	E4_I1
3782	9988	eif4ebp2	16	Y	1.7	E4_I1
5313	11547	eif4ebp2	16	Y	1.9	E4_I1
4732	8918	eif4ebp2	16	Y	2.1	E4_I1
4430	10488	eif4ebp2	16	Y	2.3	E4_I1
4551	8378	eif4ebp2	16	Y	2.5	E4_I1
5120	10734	eif4ebp2	16	Y	2.7	E4_I1
4600	7242	eif4ebp2	16	Y	2.9	E4_I1
4444	8551	eif4ebp2	16	Y	3.1	E4_I1
4530	7665	eif4ebp2	16	Y	3.3	E4_I1
5507	7584	eif4ebp2	16	Y	3.5	E4_I1
5190	7869	eif4ebp2	16	Y	3.7	E4_I1
4289	7726	eif4ebp2	16	Y	3.9	E4_I1
4091	6107	eif4ebp2	16	Y	4.2	E4_I1
4783	5066	eif4ebp2	16	Y	4.4	E4_I1
4510	7833	eif4ebp2	16	Y	4.6	E4_I1
4557	5867	eif4ebp2	16	Y	4.8	E4_I1
5061	5142	eif4ebp2	16	Y	5.0	E4_I1
4717	5441	eif4ebp2	16	Y	5.2	E4_I1
4578	5068	eif4ebp2	16	Y	5.4	E4_I1
4664	5667	eif4ebp2	16	Y	5.6	E4_I1
4095	5195	eif4ebp2	16	Y	5.8	E4_I1
5020	5436	eif4ebp2	16	Y	6.0	E4_I1
4652	6957	eif4ebp2	16	Y	6.2	E4_I1
4359	6107	eif4ebp2	16	Y	6.4	E4_I1
4677	6420	eif4ebp2	16	Y	6.6	E4_I1
4507	6476	eif4ebp2	16	Y	6.8	E4_I1
5373	7140	eif4ebp2	16	Y	7.1	E4_I1
2039	2394	eif4ebp2	17	Y	0.0	E4_I1
1923	3405	eif4ebp2	17	Y	0.2	E4_I1
3036	3524	eif4ebp2	17	Y	0.4	E4_I1
2209	2610	eif4ebp2	17	Y	0.6	E4_I1
2139	2782	eif4ebp2	17	Y	0.8	E4_I1
2075	2630	eif4ebp2	17	Y	1.0	E4_I1
2299	2702	eif4ebp2	17	Y	1.2	E4_I1
2067	2804	eif4ebp2	17	Y	1.5	E4_I1
2066	2132	eif4ebp2	17	Y	1.7	E4_I1
2611	2455	eif4ebp2	17	Y	1.9	E4_I1
2465	2243	eif4ebp2	17	Y	2.1	E4_I1
2184	2437	eif4ebp2	17	Y	2.3	E4_I1
2279	2906	eif4ebp2	17	Y	2.5	E4_I1
2228	2651	eif4ebp2	17	Y	2.7	E4_I1
2364	2397	eif4ebp2	17	Y	2.9	E4_I1
2627	2230	eif4ebp2	17	Y	3.1	E4_I1
3256	4036	eif4ebp2	17	Y	3.3	E4_I1
2934	2290	eif4ebp2	17	Y	3.5	E4_I1
2303	2470	eif4ebp2	17	Y	3.7	E4_I1
2708	2571	eif4ebp2	17	Y	3.9	E4_I1
2574	2913	eif4ebp2	17	Y	4.2	E4_I1
2101	2761	eif4ebp2	17	Y	4.4	E4_I1
2331	2862	eif4ebp2	17	Y	4.6	E4_I1
2392	2135	eif4ebp2	17	Y	4.8	E4_I1
2572	2553	eif4ebp2	17	Y	5.0	E4_I1
3039	2094	eif4ebp2	17	Y	5.2	E4_I1
2969	3056	eif4ebp2	17	Y	5.4	E4_I1
2442	2658	eif4ebp2	17	Y	5.6	E4_I1
2429	2902	eif4ebp2	17	Y	5.8	E4_I1
2397	2398	eif4ebp2	17	Y	6.0	E4_I1
2362	2546	eif4ebp2	17	Y	6.2	E4_I1
2461	2078	eif4ebp2	17	Y	6.4	E4_I1
2375	2079	eif4ebp2	17	Y	6.6	E4_I1
2451	2560	eif4ebp2	17	Y	6.8	E4_I1
2389	1910	eif4ebp2	17	Y	7.1	E4_I1
1872	3405	eif4ebp2	18	Y	0.0	E4_I1
1299	3341	eif4ebp2	18	Y	0.2	E4_I1
2041	3754	eif4ebp2	18	Y	0.4	E4_I1
2577	3115	eif4ebp2	18	Y	0.6	E4_I1
1723	2922	eif4ebp2	18	Y	0.8	E4_I1
1740	2947	eif4ebp2	18	Y	1.0	E4_I1
1896	3055	eif4ebp2	18	Y	1.2	E4_I1
2225	3690	eif4ebp2	18	Y	1.5	E4_I1
2264	3677	eif4ebp2	18	Y	1.7	E4_I1
2696	2962	eif4ebp2	18	Y	1.9	E4_I1
1795	3327	eif4ebp2	18	Y	2.1	E4_I1
2127	2589	eif4ebp2	18	Y	2.3	E4_I1
3062	2484	eif4ebp2	18	Y	2.5	E4_I1
2409	2938	eif4ebp2	18	Y	2.7	E4_I1
2629	2998	eif4ebp2	18	Y	2.9	E4_I1
2003	2763	eif4ebp2	18	Y	3.1	E4_I1
2260	2025	eif4ebp2	18	Y	3.3	E4_I1
2581	2272	eif4ebp2	18	Y	3.5	E4_I1
2160	2443	eif4ebp2	18	Y	3.7	E4_I1
2132	2980	eif4ebp2	18	Y	3.9	E4_I1
2010	3683	eif4ebp2	18	Y	4.2	E4_I1
2948	1829	eif4ebp2	18	Y	4.4	E4_I1
1842	2361	eif4ebp2	18	Y	4.6	E4_I1
2140	2676	eif4ebp2	18	Y	4.8	E4_I1
2280	2873	eif4ebp2	18	Y	5.0	E4_I1
2036	3491	eif4ebp2	18	Y	5.2	E4_I1
2053	2899	eif4ebp2	18	Y	5.4	E4_I1
2039	2862	eif4ebp2	18	Y	5.6	E4_I1
2627	3091	eif4ebp2	18	Y	5.8	E4_I1
2924	3159	eif4ebp2	18	Y	6.0	E4_I1
2547	3395	eif4ebp2	18	Y	6.2	E4_I1
3049	3366	eif4ebp2	18	Y	6.4	E4_I1
2630	4244	eif4ebp2	18	Y	6.6	E4_I1
2516	4825	eif4ebp2	18	Y	6.8	E4_I1
3146	4610	eif4ebp2	18	Y	7.1	E4_I1
1476	2436	eif4ebp2	19	Y	0.0	E4_I1
1334	3966	eif4ebp2	19	Y	0.2	E4_I1
1648	3167	eif4ebp2	19	Y	0.4	E4_I1
1632	4432	eif4ebp2	19	Y	0.6	E4_I1
1423	5296	eif4ebp2	19	Y	0.8	E4_I1
1455	5067	eif4ebp2	19	Y	1.0	E4_I1
2237	4962	eif4ebp2	19	Y	1.2	E4_I1
2044	5396	eif4ebp2	19	Y	1.5	E4_I1
2081	3581	eif4ebp2	19	Y	1.7	E4_I1
1636	3665	eif4ebp2	19	Y	1.9	E4_I1
2091	3484	eif4ebp2	19	Y	2.1	E4_I1
1532	3201	eif4ebp2	19	Y	2.3	E4_I1
1532	3201	eif4ebp2	19	Y	2.5	E4_I1
2476	3297	eif4ebp2	19	Y	2.7	E4_I1
1863	2451	eif4ebp2	19	Y	2.9	E4_I1
2151	2722	eif4ebp2	19	Y	3.1	E4_I1
1692	2461	eif4ebp2	19	Y	3.3	E4_I1
1811	2530	eif4ebp2	19	Y	3.5	E4_I1
1675	2814	eif4ebp2	19	Y	3.7	E4_I1
1566	1973	eif4ebp2	19	Y	3.9	E4_I1
2297	2385	eif4ebp2	19	Y	4.2	E4_I1
1855	3004	eif4ebp2	19	Y	4.4	E4_I1
2199	2757	eif4ebp2	19	Y	4.6	E4_I1
2290	2528	eif4ebp2	19	Y	4.8	E4_I1
2003	3249	eif4ebp2	19	Y	5.0	E4_I1
2070	2990	eif4ebp2	19	Y	5.2	E4_I1
2003	2589	eif4ebp2	19	Y	5.4	E4_I1
2442	3462	eif4ebp2	19	Y	5.6	E4_I1
2808	2949	eif4ebp2	19	Y	5.8	E4_I1
1420	2745	eif4ebp2	19	Y	6.0	E4_I1
2186	2633	eif4ebp2	19	Y	6.2	E4_I1
2408	3318	eif4ebp2	19	Y	6.4	E4_I1
2654	3801	eif4ebp2	19	Y	6.6	E4_I1
1683	4500	eif4ebp2	19	Y	6.8	E4_I1
1729	3304	eif4ebp2	19	Y	7.1	E4_I1
1765	2760	eif4ebp2	20	Y	0.0	E4_I1
2189	2905	eif4ebp2	20	Y	0.2	E4_I1
2194	2893	eif4ebp2	20	Y	0.4	E4_I1
1957	2151	eif4ebp2	20	Y	0.6	E4_I1
1866	1996	eif4ebp2	20	Y	0.8	E4_I1
1838	2397	eif4ebp2	20	Y	1.0	E4_I1
2228	2294	eif4ebp2	20	Y	1.2	E4_I1
2533	1577	eif4ebp2	20	Y	1.5	E4_I1
2276	2099	eif4ebp2	20	Y	1.7	E4_I1
2527	1594	eif4ebp2	20	Y	1.9	E4_I1
1939	1963	eif4ebp2	20	Y	2.1	E4_I1
2283	2509	eif4ebp2	20	Y	2.3	E4_I1
1894	1728	eif4ebp2	20	Y	2.5	E4_I1
2484	1649	eif4ebp2	20	Y	2.7	E4_I1
1834	2445	eif4ebp2	20	Y	2.9	E4_I1
1791	2105	eif4ebp2	20	Y	3.1	E4_I1
1899	1758	eif4ebp2	20	Y	3.3	E4_I1
2156	1781	eif4ebp2	20	Y	3.5	E4_I1
1312	1752	eif4ebp2	20	Y	3.7	E4_I1
1784	2345	eif4ebp2	20	Y	3.9	E4_I1
1649	1856	eif4ebp2	20	Y	4.2	E4_I1
1758	2268	eif4ebp2	20	Y	4.4	E4_I1
1613	2283	eif4ebp2	20	Y	4.6	E4_I1
2702	2266	eif4ebp2	20	Y	4.8	E4_I1
2532	2175	eif4ebp2	20	Y	5.0	E4_I1
2030	2282	eif4ebp2	20	Y	5.2	E4_I1
2004	1873	eif4ebp2	20	Y	5.4	E4_I1
1892	2414	eif4ebp2	20	Y	5.6	E4_I1
2346	2541	eif4ebp2	20	Y	5.8	E4_I1
2331	4952	eif4ebp2	20	Y	6.0	E4_I1
2584	3359	eif4ebp2	20	Y	6.2	E4_I1
2510	3201	eif4ebp2	20	Y	6.4	E4_I1
2471	2577	eif4ebp2	20	Y	6.6	E4_I1
2206	3528	eif4ebp2	20	Y	6.8	E4_I1
2471	3413	eif4ebp2	20	Y	7.1	E4_I1
927	5419	eif4ebp2	21	Y	0.0	E4_I2
810	5737	eif4ebp2	21	Y	0.2	E4_I2
967	6244	eif4ebp2	21	Y	0.4	E4_I2
1419	6160	eif4ebp2	21	Y	0.6	E4_I2
1668	5095	eif4ebp2	21	Y	0.8	E4_I2
1115	5327	eif4ebp2	21	Y	1.0	E4_I2
1138	5672	eif4ebp2	21	Y	1.2	E4_I2
984	5687	eif4ebp2	21	Y	1.5	E4_I2
1148	4014	eif4ebp2	21	Y	1.7	E4_I2
1376	5799	eif4ebp2	21	Y	1.9	E4_I2
1486	4157	eif4ebp2	21	Y	2.1	E4_I2
1222	4195	eif4ebp2	21	Y	2.3	E4_I2
1098	5696	eif4ebp2	21	Y	2.5	E4_I2
1369	4093	eif4ebp2	21	Y	2.7	E4_I2
1460	4575	eif4ebp2	21	Y	2.9	E4_I2
1674	5323	eif4ebp2	21	Y	3.1	E4_I2
1152	5416	eif4ebp2	21	Y	3.3	E4_I2
1694	5095	eif4ebp2	21	Y	3.5	E4_I2
1810	5761	eif4ebp2	21	Y	3.7	E4_I2
1267	6338	eif4ebp2	21	Y	3.9	E4_I2
1743	6023	eif4ebp2	21	Y	4.2	E4_I2
1004	7075	eif4ebp2	21	Y	4.4	E4_I2
1709	6660	eif4ebp2	21	Y	4.6	E4_I2
1423	9939	eif4ebp2	21	Y	4.8	E4_I2
2040	10425	eif4ebp2	21	Y	5.0	E4_I2
2394	14379	eif4ebp2	21	Y	5.2	E4_I2
1484	12140	eif4ebp2	21	Y	5.4	E4_I2
1521	14839	eif4ebp2	21	Y	5.6	E4_I2
1154	12326	eif4ebp2	21	Y	5.8	E4_I2
1750	12190	eif4ebp2	21	Y	6.0	E4_I2
1477	11324	eif4ebp2	21	Y	6.2	E4_I2
1759	11611	eif4ebp2	21	Y	6.4	E4_I2
1862	13916	eif4ebp2	21	Y	6.6	E4_I2
1339	9730	eif4ebp2	21	Y	6.8	E4_I2
1515	9061	eif4ebp2	21	Y	7.1	E4_I2
2134	9348	eif4ebp2	22	Y	0.0	E4_I2
1681	9847	eif4ebp2	22	Y	0.2	E4_I2
1687	10151	eif4ebp2	22	Y	0.4	E4_I2
1674	11531	eif4ebp2	22	Y	0.6	E4_I2
1518	9437	eif4ebp2	22	Y	0.8	E4_I2
2227	8604	eif4ebp2	22	Y	1.0	E4_I2
1582	6951	eif4ebp2	22	Y	1.2	E4_I2
2041	7645	eif4ebp2	22	Y	1.5	E4_I2
1402	6171	eif4ebp2	22	Y	1.7	E4_I2
1970	7034	eif4ebp2	22	Y	1.9	E4_I2
1495	6856	eif4ebp2	22	Y	2.1	E4_I2
1528	4703	eif4ebp2	22	Y	2.3	E4_I2
1633	5932	eif4ebp2	22	Y	2.5	E4_I2
1319	6631	eif4ebp2	22	Y	2.7	E4_I2
1824	4838	eif4ebp2	22	Y	2.9	E4_I2
1457	4881	eif4ebp2	22	Y	3.1	E4_I2
1342	5719	eif4ebp2	22	Y	3.3	E4_I2
1125	5625	eif4ebp2	22	Y	3.5	E4_I2
1934	6055	eif4ebp2	22	Y	3.7	E4_I2
2001	5414	eif4ebp2	22	Y	3.9	E4_I2
1839	5393	eif4ebp2	22	Y	4.2	E4_I2
1372	6589	eif4ebp2	22	Y	4.4	E4_I2
1843	6351	eif4ebp2	22	Y	4.6	E4_I2
2213	5711	eif4ebp2	22	Y	4.8	E4_I2
1662	5306	eif4ebp2	22	Y	5.0	E4_I2
1064	6436	eif4ebp2	22	Y	5.2	E4_I2
1472	6682	eif4ebp2	22	Y	5.4	E4_I2
1824	6570	eif4ebp2	22	Y	5.6	E4_I2
1321	5630	eif4ebp2	22	Y	5.8	E4_I2
2140	5175	eif4ebp2	22	Y	6.0	E4_I2
1636	6087	eif4ebp2	22	Y	6.2	E4_I2
1725	6152	eif4ebp2	22	Y	6.4	E4_I2
1434	6119	eif4ebp2	22	Y	6.6	E4_I2
1353	4316	eif4ebp2	22	Y	6.8	E4_I2
970	3612	eif4ebp2	22	Y	7.1	E4_I2
1001	6557	eif4ebp2	23	Y	0.0	E4_I2
1682	10379	eif4ebp2	23	Y	0.2	E4_I2
1976	10636	eif4ebp2	23	Y	0.4	E4_I2
1601	9501	eif4ebp2	23	Y	0.6	E4_I2
1228	8649	eif4ebp2	23	Y	0.8	E4_I2
1541	7420	eif4ebp2	23	Y	1.0	E4_I2
1431	9479	eif4ebp2	23	Y	1.2	E4_I2
1431	9479	eif4ebp2	23	Y	1.5	E4_I2
2248	7892	eif4ebp2	23	Y	1.7	E4_I2
1909	11014	eif4ebp2	23	Y	1.9	E4_I2
1240	10917	eif4ebp2	23	Y	2.1	E4_I2
1440	11899	eif4ebp2	23	Y	2.3	E4_I2
2312	12179	eif4ebp2	23	Y	2.5	E4_I2
1591	6339	eif4ebp2	23	Y	2.7	E4_I2
2383	6472	eif4ebp2	23	Y	2.9	E4_I2
1867	7216	eif4ebp2	23	Y	3.1	E4_I2
1755	8306	eif4ebp2	23	Y	3.3	E4_I2
1665	6777	eif4ebp2	23	Y	3.5	E4_I2
1791	7386	eif4ebp2	23	Y	3.7	E4_I2
2661	6722	eif4ebp2	23	Y	3.9	E4_I2
2573	9581	eif4ebp2	23	Y	4.2	E4_I2
1420	8133	eif4ebp2	23	Y	4.4	E4_I2
1513	8096	eif4ebp2	23	Y	4.6	E4_I2
1489	7991	eif4ebp2	23	Y	4.8	E4_I2
1274	7675	eif4ebp2	23	Y	5.0	E4_I2
1496	6756	eif4ebp2	23	Y	5.2	E4_I2
1871	9062	eif4ebp2	23	Y	5.4	E4_I2
1756	8477	eif4ebp2	23	Y	5.6	E4_I2
1203	10678	eif4ebp2	23	Y	5.8	E4_I2
1841	11248	eif4ebp2	23	Y	6.0	E4_I2
1677	13284	eif4ebp2	23	Y	6.2	E4_I2
1542	10600	eif4ebp2	23	Y	6.4	E4_I2
2477	10166	eif4ebp2	23	Y	6.6	E4_I2
1492	8269	eif4ebp2	23	Y	6.8	E4_I2
2001	10461	eif4ebp2	23	Y	7.1	E4_I2
837	5470	eif4ebp2	24	Y	0.0	E4_I2
1097	5678	eif4ebp2	24	Y	0.2	E4_I2
1012	4698	eif4ebp2	24	Y	0.4	E4_I2
1058	3743	eif4ebp2	24	Y	0.6	E4_I2
1426	4987	eif4ebp2	24	Y	0.8	E4_I2
1210	5275	eif4ebp2	24	Y	1.0	E4_I2
1066	5808	eif4ebp2	24	Y	1.2	E4_I2
1150	6928	eif4ebp2	24	Y	1.5	E4_I2
1400	7933	eif4ebp2	24	Y	1.7	E4_I2
1560	9790	eif4ebp2	24	Y	1.9	E4_I2
1013	7682	eif4ebp2	24	Y	2.1	E4_I2
1391	7358	eif4ebp2	24	Y	2.3	E4_I2
1652	6140	eif4ebp2	24	Y	2.5	E4_I2
1321	5536	eif4ebp2	24	Y	2.7	E4_I2
1106	4832	eif4ebp2	24	Y	2.9	E4_I2
1380	5021	eif4ebp2	24	Y	3.1	E4_I2
1307	3973	eif4ebp2	24	Y	3.3	E4_I2
1542	3966	eif4ebp2	24	Y	3.5	E4_I2
1226	4435	eif4ebp2	24	Y	3.7	E4_I2
1218	4283	eif4ebp2	24	Y	3.9	E4_I2
1435	3690	eif4ebp2	24	Y	4.2	E4_I2
1640	3658	eif4ebp2	24	Y	4.4	E4_I2
1755	4475	eif4ebp2	24	Y	4.6	E4_I2
1375	4490	eif4ebp2	24	Y	4.8	E4_I2
1522	4326	eif4ebp2	24	Y	5.0	E4_I2
1340	4949	eif4ebp2	24	Y	5.2	E4_I2
1944	6160	eif4ebp2	24	Y	5.4	E4_I2
2106	5722	eif4ebp2	24	Y	5.6	E4_I2
1501	5458	eif4ebp2	24	Y	5.8	E4_I2
1854	5901	eif4ebp2	24	Y	6.0	E4_I2
1770	5948	eif4ebp2	24	Y	6.2	E4_I2
1187	6415	eif4ebp2	24	Y	6.4	E4_I2
1629	5701	eif4ebp2	24	Y	6.6	E4_I2
1383	6278	eif4ebp2	24	Y	6.8	E4_I2
1790	6141	eif4ebp2	24	Y	7.1	E4_I2
1335	8150	eif4ebp2	25	N	0.0	E4_I2
1507	9714	eif4ebp2	25	N	0.2	E4_I2
2001	15560	eif4ebp2	25	N	0.4	E4_I2
1668	19985	eif4ebp2	25	N	0.6	E4_I2
1785	14058	eif4ebp2	25	N	0.8	E4_I2
2072	14575	eif4ebp2	25	N	1.0	E4_I2
1586	14947	eif4ebp2	25	N	1.2	E4_I2
1698	10107	eif4ebp2	25	N	1.5	E4_I2
2255	8014	eif4ebp2	25	N	1.7	E4_I2
1241	8512	eif4ebp2	25	N	1.9	E4_I2
1137	8101	eif4ebp2	25	N	2.1	E4_I2
1291	7259	eif4ebp2	25	N	2.3	E4_I2
1291	7259	eif4ebp2	25	N	2.5	E4_I2
1445	6794	eif4ebp2	25	N	2.7	E4_I2
1947	7226	eif4ebp2	25	N	2.9	E4_I2
1305	8882	eif4ebp2	25	N	3.1	E4_I2
1253	8228	eif4ebp2	25	N	3.3	E4_I2
1604	11417	eif4ebp2	25	N	3.5	E4_I2
1427	12418	eif4ebp2	25	N	3.7	E4_I2
2107	15995	eif4ebp2	25	N	3.9	E4_I2
1273	13799	eif4ebp2	25	N	4.2	E4_I2
2113	13587	eif4ebp2	25	N	4.4	E4_I2
1738	10795	eif4ebp2	25	N	4.6	E4_I2
1738	10795	eif4ebp2	25	N	4.8	E4_I2
1434	10251	eif4ebp2	25	N	5.0	E4_I2
1640	9580	eif4ebp2	25	N	5.2	E4_I2
2534	10490	eif4ebp2	25	N	5.4	E4_I2
1530	10963	eif4ebp2	25	N	5.6	E4_I2
1807	9188	eif4ebp2	25	N	5.8	E4_I2
2446	12226	eif4ebp2	25	N	6.0	E4_I2
1592	12243	eif4ebp2	25	N	6.2	E4_I2
1543	10312	eif4ebp2	25	N	6.4	E4_I2
2523	11497	eif4ebp2	25	N	6.6	E4_I2
2411	13747	eif4ebp2	25	N	6.8	E4_I2
2129	10817	eif4ebp2	25	N	7.1	E4_I2
1261	10118	eif4ebp2	26	Y	0.0	E4_I2
1657	10309	eif4ebp2	26	Y	0.2	E4_I2
1124	9235	eif4ebp2	26	Y	0.4	E4_I2
1040	11727	eif4ebp2	26	Y	0.6	E4_I2
1555	15461	eif4ebp2	26	Y	0.8	E4_I2
1267	12378	eif4ebp2	26	Y	1.0	E4_I2
1644	13138	eif4ebp2	26	Y	1.2	E4_I2
1628	10771	eif4ebp2	26	Y	1.5	E4_I2
2326	9378	eif4ebp2	26	Y	1.7	E4_I2
1832	9246	eif4ebp2	26	Y	1.9	E4_I2
2015	8038	eif4ebp2	26	Y	2.1	E4_I2
1636	9547	eif4ebp2	26	Y	2.3	E4_I2
1582	10761	eif4ebp2	26	Y	2.5	E4_I2
2053	9664	eif4ebp2	26	Y	2.7	E4_I2
1999	12074	eif4ebp2	26	Y	2.9	E4_I2
2294	13772	eif4ebp2	26	Y	3.1	E4_I2
1634	11974	eif4ebp2	26	Y	3.3	E4_I2
2419	15122	eif4ebp2	26	Y	3.5	E4_I2
1775	12943	eif4ebp2	26	Y	3.7	E4_I2
2268	13650	eif4ebp2	26	Y	3.9	E4_I2
2194	10743	eif4ebp2	26	Y	4.2	E4_I2
2021	12374	eif4ebp2	26	Y	4.4	E4_I2
1956	11237	eif4ebp2	26	Y	4.6	E4_I2
3056	11696	eif4ebp2	26	Y	4.8	E4_I2
2157	10775	eif4ebp2	26	Y	5.0	E4_I2
2144	9961	eif4ebp2	26	Y	5.2	E4_I2
2098	10157	eif4ebp2	26	Y	5.4	E4_I2
1665	10331	eif4ebp2	26	Y	5.6	E4_I2
1961	9752	eif4ebp2	26	Y	5.8	E4_I2
2262	10244	eif4ebp2	26	Y	6.0	E4_I2
2134	9497	eif4ebp2	26	Y	6.2	E4_I2
1920	10298	eif4ebp2	26	Y	6.4	E4_I2
1850	9129	eif4ebp2	26	Y	6.6	E4_I2
2139	8792	eif4ebp2	26	Y	6.8	E4_I2
1979	8990	eif4ebp2	26	Y	7.1	E4_I2
5589	4117	eif4ebp2	27	N	0.0	E5_I1
4492	3597	eif4ebp2	27	N	0.2	E5_I1
5478	2851	eif4ebp2	27	N	0.4	E5_I1
6550	4475	eif4ebp2	27	N	0.6	E5_I1
5754	3449	eif4ebp2	27	N	0.8	E5_I1
5646	3829	eif4ebp2	27	N	1.0	E5_I1
5957	2889	eif4ebp2	27	N	1.2	E5_I1
6189	3050	eif4ebp2	27	N	1.5	E5_I1
6686	2457	eif4ebp2	27	N	1.7	E5_I1
5242	4767	eif4ebp2	27	N	1.9	E5_I1
5952	3532	eif4ebp2	27	N	2.1	E5_I1
5563	3772	eif4ebp2	27	N	2.3	E5_I1
6558	3731	eif4ebp2	27	N	2.5	E5_I1
6523	3081	eif4ebp2	27	N	2.7	E5_I1
6710	4143	eif4ebp2	27	N	2.9	E5_I1
7136	3657	eif4ebp2	27	N	3.1	E5_I1
6000	3147	eif4ebp2	27	N	3.3	E5_I1
5582	3102	eif4ebp2	27	N	3.5	E5_I1
6024	2794	eif4ebp2	27	N	3.7	E5_I1
6777	3936	eif4ebp2	27	N	3.9	E5_I1
6425	2710	eif4ebp2	27	N	4.2	E5_I1
5108	3547	eif4ebp2	27	N	4.4	E5_I1
6830	3825	eif4ebp2	27	N	4.6	E5_I1
6357	3216	eif4ebp2	27	N	4.8	E5_I1
6472	3159	eif4ebp2	27	N	5.0	E5_I1
5693	4159	eif4ebp2	27	N	5.2	E5_I1
6007	3437	eif4ebp2	27	N	5.4	E5_I1
7932	2973	eif4ebp2	27	N	5.6	E5_I1
5678	3729	eif4ebp2	27	N	5.8	E5_I1
7198	4244	eif4ebp2	27	N	6.0	E5_I1
8429	4585	eif4ebp2	27	N	6.2	E5_I1
6439	3834	eif4ebp2	27	N	6.4	E5_I1
7982	4489	eif4ebp2	27	N	6.6	E5_I1
7838	5386	eif4ebp2	27	N	6.8	E5_I1
6978	3930	eif4ebp2	27	N	7.1	E5_I1
3855	7133	eif4ebp2	28	Y	0.0	E5_I1
5054	6608	eif4ebp2	28	Y	0.2	E5_I1
4611	6864	eif4ebp2	28	Y	0.4	E5_I1
5618	5285	eif4ebp2	28	Y	0.6	E5_I1
5519	5776	eif4ebp2	28	Y	0.8	E5_I1
4393	4372	eif4ebp2	28	Y	1.0	E5_I1
5436	4616	eif4ebp2	28	Y	1.2	E5_I1
5072	4407	eif4ebp2	28	Y	1.5	E5_I1
5369	3677	eif4ebp2	28	Y	1.7	E5_I1
5434	5393	eif4ebp2	28	Y	1.9	E5_I1
5928	5123	eif4ebp2	28	Y	2.1	E5_I1
6346	4092	eif4ebp2	28	Y	2.3	E5_I1
5223	5260	eif4ebp2	28	Y	2.5	E5_I1
4804	3869	eif4ebp2	28	Y	2.7	E5_I1
5863	4080	eif4ebp2	28	Y	2.9	E5_I1
5068	4213	eif4ebp2	28	Y	3.1	E5_I1
4858	4762	eif4ebp2	28	Y	3.3	E5_I1
6060	3839	eif4ebp2	28	Y	3.5	E5_I1
5736	4252	eif4ebp2	28	Y	3.7	E5_I1
5107	3986	eif4ebp2	28	Y	3.9	E5_I1
5645	5557	eif4ebp2	28	Y	4.2	E5_I1
5747	3924	eif4ebp2	28	Y	4.4	E5_I1
6111	4151	eif4ebp2	28	Y	4.6	E5_I1
5369	4626	eif4ebp2	28	Y	4.8	E5_I1
5193	4467	eif4ebp2	28	Y	5.0	E5_I1
5263	4842	eif4ebp2	28	Y	5.2	E5_I1
6024	4457	eif4ebp2	28	Y	5.4	E5_I1
5836	3643	eif4ebp2	28	Y	5.6	E5_I1
6786	4342	eif4ebp2	28	Y	5.8	E5_I1
5968	5372	eif4ebp2	28	Y	6.0	E5_I1
5224	4382	eif4ebp2	28	Y	6.2	E5_I1
5246	4023	eif4ebp2	28	Y	6.4	E5_I1
6460	4369	eif4ebp2	28	Y	6.6	E5_I1
5976	4741	eif4ebp2	28	Y	6.8	E5_I1
6764	5851	eif4ebp2	28	Y	7.1	E5_I1
1067	2240	eif4ebp2	29	N	0.0	E5_I1
1385	2368	eif4ebp2	29	N	0.2	E5_I1
2084	4537	eif4ebp2	29	N	0.4	E5_I1
2192	3595	eif4ebp2	29	N	0.6	E5_I1
2344	3356	eif4ebp2	29	N	0.8	E5_I1
2753	3370	eif4ebp2	29	N	1.0	E5_I1
2611	4296	eif4ebp2	29	N	1.2	E5_I1
3005	4337	eif4ebp2	29	N	1.5	E5_I1
3223	4315	eif4ebp2	29	N	1.7	E5_I1
3859	4122	eif4ebp2	29	N	1.9	E5_I1
3354	3860	eif4ebp2	29	N	2.1	E5_I1
3864	4286	eif4ebp2	29	N	2.3	E5_I1
3834	5375	eif4ebp2	29	N	2.5	E5_I1
2913	5311	eif4ebp2	29	N	2.7	E5_I1
3236	4540	eif4ebp2	29	N	2.9	E5_I1
3387	4689	eif4ebp2	29	N	3.1	E5_I1
3823	6317	eif4ebp2	29	N	3.3	E5_I1
3475	5445	eif4ebp2	29	N	3.5	E5_I1
3165	5270	eif4ebp2	29	N	3.7	E5_I1
2955	5264	eif4ebp2	29	N	3.9	E5_I1
3272	5278	eif4ebp2	29	N	4.2	E5_I1
3433	4266	eif4ebp2	29	N	4.4	E5_I1
4674	4023	eif4ebp2	29	N	4.6	E5_I1
3441	3032	eif4ebp2	29	N	4.8	E5_I1
3298	3514	eif4ebp2	29	N	5.0	E5_I1
3167	3658	eif4ebp2	29	N	5.2	E5_I1
3726	2958	eif4ebp2	29	N	5.4	E5_I1
2308	2680	eif4ebp2	29	N	5.6	E5_I1
3498	3399	eif4ebp2	29	N	5.8	E5_I1
2401	3411	eif4ebp2	29	N	6.0	E5_I1
2813	4547	eif4ebp2	29	N	6.2	E5_I1
2563	4222	eif4ebp2	29	N	6.4	E5_I1
2914	3935	eif4ebp2	29	N	6.6	E5_I1
3016	4791	eif4ebp2	29	N	6.8	E5_I1
2966	4214	eif4ebp2	29	N	7.1	E5_I1
1966	1221	sv40	1	N	0.0	E1_I1_N
1755	1437	sv40	1	N	0.2	E1_I1_N
1755	1437	sv40	1	N	0.4	E1_I1_N
1953	2064	sv40	1	N	0.6	E1_I1_N
1395	1202	sv40	1	N	0.8	E1_I1_N
2498	1569	sv40	1	N	1.0	E1_I1_N
2139	1260	sv40	1	N	1.2	E1_I1_N
1936	1682	sv40	1	N	1.5	E1_I1_N
2008	1697	sv40	1	N	1.7	E1_I1_N
2126	1769	sv40	1	N	1.9	E1_I1_N
1679	1145	sv40	1	N	2.1	E1_I1_N
2406	1829	sv40	1	N	2.3	E1_I1_N
1793	1386	sv40	1	N	2.5	E1_I1_N
2227	1205	sv40	1	N	2.7	E1_I1_N
2371	1613	sv40	1	N	2.9	E1_I1_N
1764	1935	sv40	1	N	3.1	E1_I1_N
1915	2380	sv40	1	N	3.3	E1_I1_N
2126	2948	sv40	1	N	3.5	E1_I1_N
2375	1020	sv40	1	N	3.7	E1_I1_N
1779	1878	sv40	1	N	3.9	E1_I1_N
1682	2011	sv40	1	N	4.2	E1_I1_N
1847	992	sv40	1	N	4.4	E1_I1_N
1478	771	sv40	1	N	4.6	E1_I1_N
1568	999	sv40	1	N	4.8	E1_I1_N
1504	1051	sv40	1	N	5.0	E1_I1_N
1504	1051	sv40	1	N	5.2	E1_I1_N
1810	878	sv40	1	N	5.4	E1_I1_N
1879	1712	sv40	1	N	5.6	E1_I1_N
1673	1256	sv40	1	N	5.8	E1_I1_N
1174	1252	sv40	1	N	6.0	E1_I1_N
1809	1138	sv40	1	N	6.2	E1_I1_N
2128	1407	sv40	1	N	6.4	E1_I1_N
2617	1439	sv40	1	N	6.6	E1_I1_N
1863	1800	sv40	1	N	6.8	E1_I1_N
2013	1154	sv40	1	N	7.1	E1_I1_N
1363	1309	sv40	2	N	0.0	E1_I1_N
3116	927	sv40	2	N	0.2	E1_I1_N
1907	1324	sv40	2	N	0.4	E1_I1_N
1787	1407	sv40	2	N	0.6	E1_I1_N
1786	1153	sv40	2	N	0.8	E1_I1_N
1800	1024	sv40	2	N	1.0	E1_I1_N
1990	1024	sv40	2	N	1.2	E1_I1_N
2328	1124	sv40	2	N	1.5	E1_I1_N
3176	883	sv40	2	N	1.7	E1_I1_N
2071	1343	sv40	2	N	1.9	E1_I1_N
2259	885	sv40	2	N	2.1	E1_I1_N
2631	910	sv40	2	N	2.3	E1_I1_N
2488	1465	sv40	2	N	2.5	E1_I1_N
2290	837	sv40	2	N	2.7	E1_I1_N
2182	1088	sv40	2	N	2.9	E1_I1_N
2518	1308	sv40	2	N	3.1	E1_I1_N
2512	1135	sv40	2	N	3.3	E1_I1_N
2450	1090	sv40	2	N	3.5	E1_I1_N
2246	1280	sv40	2	N	3.7	E1_I1_N
2294	1105	sv40	2	N	3.9	E1_I1_N
2756	703	sv40	2	N	4.2	E1_I1_N
2612	1176	sv40	2	N	4.4	E1_I1_N
2531	947	sv40	2	N	4.6	E1_I1_N
1932	1199	sv40	2	N	4.8	E1_I1_N
2773	883	sv40	2	N	5.0	E1_I1_N
2689	1243	sv40	2	N	5.2	E1_I1_N
2581	615	sv40	2	N	5.4	E1_I1_N
2433	1766	sv40	2	N	5.6	E1_I1_N
2693	1316	sv40	2	N	5.8	E1_I1_N
3049	2103	sv40	2	N	6.0	E1_I1_N
2756	1382	sv40	2	N	6.2	E1_I1_N
2995	926	sv40	2	N	6.4	E1_I1_N
2797	882	sv40	2	N	6.6	E1_I1_N
2738	894	sv40	2	N	6.8	E1_I1_N
3545	1319	sv40	2	N	7.1	E1_I1_N
1445	1269	sv40	3	Y	0.0	E1_I1_N
2484	1349	sv40	3	Y	0.2	E1_I1_N
2530	1511	sv40	3	Y	0.4	E1_I1_N
2165	1802	sv40	3	Y	0.6	E1_I1_N
2798	1481	sv40	3	Y	0.8	E1_I1_N
2102	1595	sv40	3	Y	1.0	E1_I1_N
2540	1842	sv40	3	Y	1.2	E1_I1_N
2485	1746	sv40	3	Y	1.5	E1_I1_N
2621	1713	sv40	3	Y	1.7	E1_I1_N
2349	1533	sv40	3	Y	1.9	E1_I1_N
2320	1123	sv40	3	Y	2.1	E1_I1_N
3833	1285	sv40	3	Y	2.3	E1_I1_N
2005	1407	sv40	3	Y	2.5	E1_I1_N
1859	1057	sv40	3	Y	2.7	E1_I1_N
2730	1103	sv40	3	Y	2.9	E1_I1_N
2886	1257	sv40	3	Y	3.1	E1_I1_N
2893	1286	sv40	3	Y	3.3	E1_I1_N
2193	1162	sv40	3	Y	3.5	E1_I1_N
3436	1353	sv40	3	Y	3.7	E1_I1_N
2301	1031	sv40	3	Y	3.9	E1_I1_N
2600	1325	sv40	3	Y	4.2	E1_I1_N
1865	1259	sv40	3	Y	4.4	E1_I1_N
2027	1707	sv40	3	Y	4.6	E1_I1_N
2501	929	sv40	3	Y	4.8	E1_I1_N
2660	1039	sv40	3	Y	5.0	E1_I1_N
2358	1080	sv40	3	Y	5.2	E1_I1_N
2524	986	sv40	3	Y	5.4	E1_I1_N
1987	887	sv40	3	Y	5.6	E1_I1_N
2357	1101	sv40	3	Y	5.8	E1_I1_N
2667	1174	sv40	3	Y	6.0	E1_I1_N
2287	966	sv40	3	Y	6.2	E1_I1_N
2479	1196	sv40	3	Y	6.4	E1_I1_N
3048	1324	sv40	3	Y	6.6	E1_I1_N
2451	1247	sv40	3	Y	6.8	E1_I1_N
2520	1168	sv40	3	Y	7.1	E1_I1_N
1666	1425	sv40	4	Y	0.0	E1_I1_N
1616	1549	sv40	4	Y	0.2	E1_I1_N
2579	1828	sv40	4	Y	0.4	E1_I1_N
2213	2168	sv40	4	Y	0.6	E1_I1_N
2837	1787	sv40	4	Y	0.8	E1_I1_N
3101	1965	sv40	4	Y	1.0	E1_I1_N
3860	2716	sv40	4	Y	1.2	E1_I1_N
4322	3135	sv40	4	Y	1.5	E1_I1_N
4333	4114	sv40	4	Y	1.7	E1_I1_N
4045	2994	sv40	4	Y	1.9	E1_I1_N
4286	2649	sv40	4	Y	2.1	E1_I1_N
4848	2131	sv40	4	Y	2.3	E1_I1_N
5150	3409	sv40	4	Y	2.5	E1_I1_N
4192	2045	sv40	4	Y	2.7	E1_I1_N
4141	2304	sv40	4	Y	2.9	E1_I1_N
3887	1780	sv40	4	Y	3.1	E1_I1_N
6049	1985	sv40	4	Y	3.3	E1_I1_N
5180	2565	sv40	4	Y	3.5	E1_I1_N
4810	1773	sv40	4	Y	3.7	E1_I1_N
4476	2032	sv40	4	Y	3.9	E1_I1_N
3811	1632	sv40	4	Y	4.2	E1_I1_N
4102	2323	sv40	4	Y	4.4	E1_I1_N
4687	2261	sv40	4	Y	4.6	E1_I1_N
4687	2261	sv40	4	Y	4.8	E1_I1_N
4164	1450	sv40	4	Y	5.0	E1_I1_N
4196	1824	sv40	4	Y	5.2	E1_I1_N
4631	1325	sv40	4	Y	5.4	E1_I1_N
3961	1386	sv40	4	Y	5.6	E1_I1_N
4740	1006	sv40	4	Y	5.8	E1_I1_N
4624	1795	sv40	4	Y	6.0	E1_I1_N
3589	1614	sv40	4	Y	6.2	E1_I1_N
3599	2224	sv40	4	Y	6.4	E1_I1_N
4326	1793	sv40	4	Y	6.6	E1_I1_N
4224	1622	sv40	4	Y	6.8	E1_I1_N
3346	1462	sv40	4	Y	7.1	E1_I1_N
1559	940	sv40	5	N	0.0	E1_I1_N
2691	1473	sv40	5	N	0.2	E1_I1_N
1960	1184	sv40	5	N	0.4	E1_I1_N
3106	860	sv40	5	N	0.6	E1_I1_N
2611	964	sv40	5	N	0.8	E1_I1_N
2648	1661	sv40	5	N	1.0	E1_I1_N
2798	1235	sv40	5	N	1.2	E1_I1_N
3160	942	sv40	5	N	1.5	E1_I1_N
2547	2152	sv40	5	N	1.7	E1_I1_N
3321	1417	sv40	5	N	1.9	E1_I1_N
3925	1208	sv40	5	N	2.1	E1_I1_N
2820	1157	sv40	5	N	2.3	E1_I1_N
3126	1698	sv40	5	N	2.5	E1_I1_N
3718	1181	sv40	5	N	2.7	E1_I1_N
3119	1473	sv40	5	N	2.9	E1_I1_N
3667	1629	sv40	5	N	3.1	E1_I1_N
4371	1645	sv40	5	N	3.3	E1_I1_N
3486	2233	sv40	5	N	3.5	E1_I1_N
3981	2682	sv40	5	N	3.7	E1_I1_N
4291	2898	sv40	5	N	3.9	E1_I1_N
3582	2102	sv40	5	N	4.2	E1_I1_N
5472	1708	sv40	5	N	4.4	E1_I1_N
5017	2011	sv40	5	N	4.6	E1_I1_N
5074	2290	sv40	5	N	4.8	E1_I1_N
5332	1979	sv40	5	N	5.0	E1_I1_N
4726	1750	sv40	5	N	5.2	E1_I1_N
6403	1987	sv40	5	N	5.4	E1_I1_N
5650	1977	sv40	5	N	5.6	E1_I1_N
5772	2770	sv40	5	N	5.8	E1_I1_N
5772	2770	sv40	5	N	6.0	E1_I1_N
4803	1457	sv40	5	N	6.2	E1_I1_N
5258	1536	sv40	5	N	6.4	E1_I1_N
5085	1745	sv40	5	N	6.6	E1_I1_N
4852	2123	sv40	5	N	6.8	E1_I1_N
5919	2438	sv40	5	N	7.1	E1_I1_N
4447	5904	sv40	6	Y	0.0	E1_I2_N
4185	6082	sv40	6	Y	0.2	E1_I2_N
4130	5226	sv40	6	Y	0.4	E1_I2_N
4361	5008	sv40	6	Y	0.6	E1_I2_N
5004	5724	sv40	6	Y	0.8	E1_I2_N
5348	5631	sv40	6	Y	1.0	E1_I2_N
4207	5082	sv40	6	Y	1.2	E1_I2_N
5107	5123	sv40	6	Y	1.5	E1_I2_N
5262	5621	sv40	6	Y	1.7	E1_I2_N
4504	5012	sv40	6	Y	1.9	E1_I2_N
4998	6735	sv40	6	Y	2.1	E1_I2_N
5326	6607	sv40	6	Y	2.3	E1_I2_N
4858	6262	sv40	6	Y	2.5	E1_I2_N
5617	4763	sv40	6	Y	2.7	E1_I2_N
4067	5951	sv40	6	Y	2.9	E1_I2_N
6140	5163	sv40	6	Y	3.1	E1_I2_N
4173	5765	sv40	6	Y	3.3	E1_I2_N
5420	5244	sv40	6	Y	3.5	E1_I2_N
5643	4736	sv40	6	Y	3.7	E1_I2_N
4035	4200	sv40	6	Y	3.9	E1_I2_N
4232	5834	sv40	6	Y	4.2	E1_I2_N
5290	4178	sv40	6	Y	4.4	E1_I2_N
4606	4222	sv40	6	Y	4.6	E1_I2_N
4360	4828	sv40	6	Y	4.8	E1_I2_N
3987	3994	sv40	6	Y	5.0	E1_I2_N
3985	3603	sv40	6	Y	5.2	E1_I2_N
3458	3624	sv40	6	Y	5.4	E1_I2_N
3767	3366	sv40	6	Y	5.6	E1_I2_N
4371	3878	sv40	6	Y	5.8	E1_I2_N
3263	3791	sv40	6	Y	6.0	E1_I2_N
3448	4157	sv40	6	Y	6.2	E1_I2_N
3999	3039	sv40	6	Y	6.4	E1_I2_N
4148	3936	sv40	6	Y	6.6	E1_I2_N
4035	3681	sv40	6	Y	6.8	E1_I2_N
3365	3084	sv40	6	Y	7.1	E1_I2_N
3170	7600	sv40	7	Y	0.0	E1_I2_N
3606	7861	sv40	7	Y	0.2	E1_I2_N
4820	9222	sv40	7	Y	0.4	E1_I2_N
4125	9197	sv40	7	Y	0.6	E1_I2_N
3995	10360	sv40	7	Y	0.8	E1_I2_N
3856	12405	sv40	7	Y	1.0	E1_I2_N
3556	9061	sv40	7	Y	1.2	E1_I2_N
4560	8641	sv40	7	Y	1.5	E1_I2_N
3836	7383	sv40	7	Y	1.7	E1_I2_N
5080	7365	sv40	7	Y	1.9	E1_I2_N
3789	7736	sv40	7	Y	2.1	E1_I2_N
3806	9071	sv40	7	Y	2.3	E1_I2_N
3953	10504	sv40	7	Y	2.5	E1_I2_N
4094	9477	sv40	7	Y	2.7	E1_I2_N
3592	8308	sv40	7	Y	2.9	E1_I2_N
5615	8932	sv40	7	Y	3.1	E1_I2_N
3833	9104	sv40	7	Y	3.3	E1_I2_N
4007	9209	sv40	7	Y	3.5	E1_I2_N
3544	8211	sv40	7	Y	3.7	E1_I2_N
3745	9246	sv40	7	Y	3.9	E1_I2_N
3011	7081	sv40	7	Y	4.2	E1_I2_N
3240	7432	sv40	7	Y	4.4	E1_I2_N
3677	6275	sv40	7	Y	4.6	E1_I2_N
4006	6036	sv40	7	Y	4.8	E1_I2_N
3374	5954	sv40	7	Y	5.0	E1_I2_N
3613	6575	sv40	7	Y	5.2	E1_I2_N
3098	5467	sv40	7	Y	5.4	E1_I2_N
3463	6778	sv40	7	Y	5.6	E1_I2_N
3278	5608	sv40	7	Y	5.8	E1_I2_N
4666	5092	sv40	7	Y	6.0	E1_I2_N
3252	6236	sv40	7	Y	6.2	E1_I2_N
4458	6838	sv40	7	Y	6.4	E1_I2_N
3196	5191	sv40	7	Y	6.6	E1_I2_N
3940	5921	sv40	7	Y	6.8	E1_I2_N
3460	6920	sv40	7	Y	7.1	E1_I2_N
2326	10010	sv40	8	Y	0.0	E1_I2_N
2601	9425	sv40	8	Y	0.2	E1_I2_N
2539	7536	sv40	8	Y	0.4	E1_I2_N
2973	9130	sv40	8	Y	0.6	E1_I2_N
3183	8953	sv40	8	Y	0.8	E1_I2_N
2537	8492	sv40	8	Y	1.0	E1_I2_N
2943	6820	sv40	8	Y	1.2	E1_I2_N
2662	7031	sv40	8	Y	1.5	E1_I2_N
2961	8637	sv40	8	Y	1.7	E1_I2_N
3241	6243	sv40	8	Y	1.9	E1_I2_N
4029	4717	sv40	8	Y	2.1	E1_I2_N
3472	4611	sv40	8	Y	2.3	E1_I2_N
3383	5343	sv40	8	Y	2.5	E1_I2_N
2583	4112	sv40	8	Y	2.7	E1_I2_N
2960	5696	sv40	8	Y	2.9	E1_I2_N
2272	6113	sv40	8	Y	3.1	E1_I2_N
2421	6511	sv40	8	Y	3.3	E1_I2_N
2700	6992	sv40	8	Y	3.5	E1_I2_N
3720	5033	sv40	8	Y	3.7	E1_I2_N
3228	6933	sv40	8	Y	3.9	E1_I2_N
3257	5848	sv40	8	Y	4.2	E1_I2_N
2882	6101	sv40	8	Y	4.4	E1_I2_N
3187	5633	sv40	8	Y	4.6	E1_I2_N
3021	5583	sv40	8	Y	4.8	E1_I2_N
4940	6910	sv40	8	Y	5.0	E1_I2_N
3562	6322	sv40	8	Y	5.2	E1_I2_N
3950	6492	sv40	8	Y	5.4	E1_I2_N
4038	6227	sv40	8	Y	5.6	E1_I2_N
4705	6095	sv40	8	Y	5.8	E1_I2_N
4118	8737	sv40	8	Y	6.0	E1_I2_N
4799	7733	sv40	8	Y	6.2	E1_I2_N
4197	6566	sv40	8	Y	6.4	E1_I2_N
3983	8338	sv40	8	Y	6.6	E1_I2_N
3644	6769	sv40	8	Y	6.8	E1_I2_N
4245	9212	sv40	8	Y	7.1	E1_I2_N
4345	6164	sv40	9	N	0.0	E1_I2_N
4437	7393	sv40	9	N	0.2	E1_I2_N
5321	10941	sv40	9	N	0.4	E1_I2_N
4138	9574	sv40	9	N	0.6	E1_I2_N
5646	9991	sv40	9	N	0.8	E1_I2_N
5845	13005	sv40	9	N	1.0	E1_I2_N
6344	12919	sv40	9	N	1.2	E1_I2_N
7168	13692	sv40	9	N	1.5	E1_I2_N
7568	14750	sv40	9	N	1.7	E1_I2_N
7436	14130	sv40	9	N	1.9	E1_I2_N
8132	18740	sv40	9	N	2.1	E1_I2_N
9309	19455	sv40	9	N	2.3	E1_I2_N
9355	21169	sv40	9	N	2.5	E1_I2_N
9640	16603	sv40	9	N	2.7	E1_I2_N
8006	18054	sv40	9	N	2.9	E1_I2_N
11399	15246	sv40	9	N	3.1	E1_I2_N
9344	14550	sv40	9	N	3.3	E1_I2_N
8888	15321	sv40	9	N	3.5	E1_I2_N
9729	12354	sv40	9	N	3.7	E1_I2_N
9769	11849	sv40	9	N	3.9	E1_I2_N
8618	10935	sv40	9	N	4.2	E1_I2_N
8195	12567	sv40	9	N	4.4	E1_I2_N
7977	15244	sv40	9	N	4.6	E1_I2_N
8705	13697	sv40	9	N	4.8	E1_I2_N
8398	13882	sv40	9	N	5.0	E1_I2_N
7339	14399	sv40	9	N	5.2	E1_I2_N
6714	12462	sv40	9	N	5.4	E1_I2_N
8408	13382	sv40	9	N	5.6	E1_I2_N
7247	13702	sv40	9	N	5.8	E1_I2_N
8347	13166	sv40	9	N	6.0	E1_I2_N
6820	10995	sv40	9	N	6.2	E1_I2_N
7806	10714	sv40	9	N	6.4	E1_I2_N
7608	8919	sv40	9	N	6.6	E1_I2_N
8104	10117	sv40	9	N	6.8	E1_I2_N
8484	12041	sv40	9	N	7.1	E1_I2_N
3326	642	sv40	10	N	0.0	E1_I2_N
2735	738	sv40	10	N	0.2	E1_I2_N
2912	953	sv40	10	N	0.4	E1_I2_N
2708	1008	sv40	10	N	0.6	E1_I2_N
3226	814	sv40	10	N	0.8	E1_I2_N
3378	591	sv40	10	N	1.0	E1_I2_N
3716	630	sv40	10	N	1.2	E1_I2_N
3634	738	sv40	10	N	1.5	E1_I2_N
3581	822	sv40	10	N	1.7	E1_I2_N
1865	938	sv40	10	N	1.9	E1_I2_N
3242	506	sv40	10	N	2.1	E1_I2_N
2391	820	sv40	10	N	2.3	E1_I2_N
2122	817	sv40	10	N	2.5	E1_I2_N
4287	842	sv40	10	N	2.7	E1_I2_N
3551	995	sv40	10	N	2.9	E1_I2_N
2760	916	sv40	10	N	3.1	E1_I2_N
3997	932	sv40	10	N	3.3	E1_I2_N
3539	783	sv40	10	N	3.5	E1_I2_N
3775	2092	sv40	10	N	3.7	E1_I2_N
3793	820	sv40	10	N	3.9	E1_I2_N
3240	823	sv40	10	N	4.2	E1_I2_N
3627	670	sv40	10	N	4.4	E1_I2_N
4331	1134	sv40	10	N	4.6	E1_I2_N
3710	1042	sv40	10	N	4.8	E1_I2_N
4677	991	sv40	10	N	5.0	E1_I2_N
4963	1629	sv40	10	N	5.2	E1_I2_N
4008	976	sv40	10	N	5.4	E1_I2_N
3170	903	sv40	10	N	5.6	E1_I2_N
4122	1094	sv40	10	N	5.8	E1_I2_N
3895	1030	sv40	10	N	6.0	E1_I2_N
5874	1353	sv40	10	N	6.2	E1_I2_N
4284	1443	sv40	10	N	6.4	E1_I2_N
4852	1710	sv40	10	N	6.6	E1_I2_N
3029	1741	sv40	10	N	6.8	E1_I2_N
3466	1026	sv40	10	N	7.1	E1_I2_N
1926	770	sv40	11	N	0.0	E1_I2_N
1926	770	sv40	11	N	0.2	E1_I2_N
2758	561	sv40	11	N	0.4	E1_I2_N
2910	827	sv40	11	N	0.6	E1_I2_N
2934	685	sv40	11	N	0.8	E1_I2_N
2542	432	sv40	11	N	1.0	E1_I2_N
2942	982	sv40	11	N	1.2	E1_I2_N
2430	871	sv40	11	N	1.5	E1_I2_N
3398	633	sv40	11	N	1.7	E1_I2_N
3230	814	sv40	11	N	1.9	E1_I2_N
2751	622	sv40	11	N	2.1	E1_I2_N
3283	890	sv40	11	N	2.3	E1_I2_N
2153	956	sv40	11	N	2.5	E1_I2_N
3088	1087	sv40	11	N	2.7	E1_I2_N
3284	713	sv40	11	N	2.9	E1_I2_N
3274	929	sv40	11	N	3.1	E1_I2_N
2717	613	sv40	11	N	3.3	E1_I2_N
3432	779	sv40	11	N	3.5	E1_I2_N
2471	813	sv40	11	N	3.7	E1_I2_N
2570	926	sv40	11	N	3.9	E1_I2_N
2636	985	sv40	11	N	4.2	E1_I2_N
2944	811	sv40	11	N	4.4	E1_I2_N
2945	1214	sv40	11	N	4.6	E1_I2_N
3762	745	sv40	11	N	4.8	E1_I2_N
3354	604	sv40	11	N	5.0	E1_I2_N
3222	727	sv40	11	N	5.2	E1_I2_N
3157	662	sv40	11	N	5.4	E1_I2_N
2683	999	sv40	11	N	5.6	E1_I2_N
3447	808	sv40	11	N	5.8	E1_I2_N
3097	441	sv40	11	N	6.0	E1_I2_N
3192	1027	sv40	11	N	6.2	E1_I2_N
3866	616	sv40	11	N	6.4	E1_I2_N
3307	910	sv40	11	N	6.6	E1_I2_N
3185	768	sv40	11	N	6.8	E1_I2_N
3074	784	sv40	11	N	7.1	E1_I2_N
1286	2091	sv40	12	N	0.0	E1_I2_N
2190	2280	sv40	12	N	0.2	E1_I2_N
2441	2307	sv40	12	N	0.4	E1_I2_N
2562	2293	sv40	12	N	0.6	E1_I2_N
2403	4308	sv40	12	N	0.8	E1_I2_N
2080	2721	sv40	12	N	1.0	E1_I2_N
3083	2551	sv40	12	N	1.2	E1_I2_N
2948	2863	sv40	12	N	1.5	E1_I2_N
2607	3697	sv40	12	N	1.7	E1_I2_N
2453	3257	sv40	12	N	1.9	E1_I2_N
2627	2506	sv40	12	N	2.1	E1_I2_N
4233	4503	sv40	12	N	2.3	E1_I2_N
3203	4171	sv40	12	N	2.5	E1_I2_N
3794	3920	sv40	12	N	2.7	E1_I2_N
2747	3522	sv40	12	N	2.9	E1_I2_N
3374	3474	sv40	12	N	3.1	E1_I2_N
3336	3841	sv40	12	N	3.3	E1_I2_N
3844	3746	sv40	12	N	3.5	E1_I2_N
3797	4910	sv40	12	N	3.7	E1_I2_N
2980	3655	sv40	12	N	3.9	E1_I2_N
3836	3902	sv40	12	N	4.2	E1_I2_N
4329	3945	sv40	12	N	4.4	E1_I2_N
3780	3025	sv40	12	N	4.6	E1_I2_N
4108	3768	sv40	12	N	4.8	E1_I2_N
4025	3539	sv40	12	N	5.0	E1_I2_N
3923	5869	sv40	12	N	5.2	E1_I2_N
5071	3969	sv40	12	N	5.4	E1_I2_N
3997	4959	sv40	12	N	5.6	E1_I2_N
5138	3779	sv40	12	N	5.8	E1_I2_N
3937	4193	sv40	12	N	6.0	E1_I2_N
4389	4022	sv40	12	N	6.2	E1_I2_N
5166	5314	sv40	12	N	6.4	E1_I2_N
4421	3628	sv40	12	N	6.6	E1_I2_N
4848	4050	sv40	12	N	6.8	E1_I2_N
4501	5053	sv40	12	N	7.1	E1_I2_N
2013	3717	sv40	13	N	0.0	E1_I2_N
2273	3490	sv40	13	N	0.2	E1_I2_N
2781	5383	sv40	13	N	0.4	E1_I2_N
3035	5165	sv40	13	N	0.6	E1_I2_N
2950	6891	sv40	13	N	0.8	E1_I2_N
3381	4961	sv40	13	N	1.0	E1_I2_N
3664	6016	sv40	13	N	1.2	E1_I2_N
3996	5968	sv40	13	N	1.5	E1_I2_N
3358	5787	sv40	13	N	1.7	E1_I2_N
2818	6385	sv40	13	N	1.9	E1_I2_N
3296	6604	sv40	13	N	2.1	E1_I2_N
4298	5415	sv40	13	N	2.3	E1_I2_N
3376	6437	sv40	13	N	2.5	E1_I2_N
3455	6305	sv40	13	N	2.7	E1_I2_N
3147	8319	sv40	13	N	2.9	E1_I2_N
3562	6744	sv40	13	N	3.1	E1_I2_N
4131	8741	sv40	13	N	3.3	E1_I2_N
4425	7991	sv40	13	N	3.5	E1_I2_N
4284	9036	sv40	13	N	3.7	E1_I2_N
4774	9699	sv40	13	N	3.9	E1_I2_N
3014	10054	sv40	13	N	4.2	E1_I2_N
3397	8484	sv40	13	N	4.4	E1_I2_N
4385	8409	sv40	13	N	4.6	E1_I2_N
4030	8821	sv40	13	N	4.8	E1_I2_N
3621	9229	sv40	13	N	5.0	E1_I2_N
4054	7329	sv40	13	N	5.2	E1_I2_N
3646	6499	sv40	13	N	5.4	E1_I2_N
4539	6945	sv40	13	N	5.6	E1_I2_N
3617	5986	sv40	13	N	5.8	E1_I2_N
3950	5135	sv40	13	N	6.0	E1_I2_N
4272	5934	sv40	13	N	6.2	E1_I2_N
3540	5235	sv40	13	N	6.4	E1_I2_N
5987	5118	sv40	13	N	6.6	E1_I2_N
4894	4904	sv40	13	N	6.8	E1_I2_N
4332	4364	sv40	13	N	7.1	E1_I2_N
782	806	sv40	14	N	0.0	E2_I1_N
944	765	sv40	14	N	0.2	E2_I1_N
1005	650	sv40	14	N	0.4	E2_I1_N
765	684	sv40	14	N	0.6	E2_I1_N
1185	1197	sv40	14	N	0.8	E2_I1_N
840	1206	sv40	14	N	1.0	E2_I1_N
1321	1301	sv40	14	N	1.2	E2_I1_N
1325	714	sv40	14	N	1.5	E2_I1_N
869	1052	sv40	14	N	1.7	E2_I1_N
971	733	sv40	14	N	1.9	E2_I1_N
842	1066	sv40	14	N	2.1	E2_I1_N
1032	735	sv40	14	N	2.3	E2_I1_N
878	772	sv40	14	N	2.5	E2_I1_N
1244	919	sv40	14	N	2.7	E2_I1_N
1080	902	sv40	14	N	2.9	E2_I1_N
1074	1365	sv40	14	N	3.1	E2_I1_N
1105	1027	sv40	14	N	3.3	E2_I1_N
1103	715	sv40	14	N	3.5	E2_I1_N
1238	732	sv40	14	N	3.7	E2_I1_N
1299	1304	sv40	14	N	3.9	E2_I1_N
807	998	sv40	14	N	4.2	E2_I1_N
1437	838	sv40	14	N	4.4	E2_I1_N
739	1604	sv40	14	N	4.6	E2_I1_N
813	985	sv40	14	N	4.8	E2_I1_N
1224	660	sv40	14	N	5.0	E2_I1_N
919	1497	sv40	14	N	5.2	E2_I1_N
1402	1003	sv40	14	N	5.4	E2_I1_N
1171	889	sv40	14	N	5.6	E2_I1_N
830	887	sv40	14	N	5.8	E2_I1_N
1406	819	sv40	14	N	6.0	E2_I1_N
800	834	sv40	14	N	6.2	E2_I1_N
916	1103	sv40	14	N	6.4	E2_I1_N
1230	829	sv40	14	N	6.6	E2_I1_N
1243	903	sv40	14	N	6.8	E2_I1_N
1110	979	sv40	14	N	7.1	E2_I1_N
1461	1032	sv40	15	N	0.0	E2_I1_N
1272	997	sv40	15	N	0.2	E2_I1_N
791	694	sv40	15	N	0.4	E2_I1_N
1108	634	sv40	15	N	0.6	E2_I1_N
1152	706	sv40	15	N	0.8	E2_I1_N
1194	989	sv40	15	N	1.0	E2_I1_N
1123	1784	sv40	15	N	1.2	E2_I1_N
1009	950	sv40	15	N	1.5	E2_I1_N
931	1083	sv40	15	N	1.7	E2_I1_N
1251	1203	sv40	15	N	1.9	E2_I1_N
1484	1272	sv40	15	N	2.1	E2_I1_N
706	1199	sv40	15	N	2.3	E2_I1_N
888	712	sv40	15	N	2.5	E2_I1_N
1408	1257	sv40	15	N	2.7	E2_I1_N
1135	1147	sv40	15	N	2.9	E2_I1_N
1273	740	sv40	15	N	3.1	E2_I1_N
899	848	sv40	15	N	3.3	E2_I1_N
1353	854	sv40	15	N	3.5	E2_I1_N
702	1106	sv40	15	N	3.7	E2_I1_N
934	801	sv40	15	N	3.9	E2_I1_N
825	1409	sv40	15	N	4.2	E2_I1_N
908	1010	sv40	15	N	4.4	E2_I1_N
1076	882	sv40	15	N	4.6	E2_I1_N
894	965	sv40	15	N	4.8	E2_I1_N
1184	1117	sv40	15	N	5.0	E2_I1_N
1046	1086	sv40	15	N	5.2	E2_I1_N
946	983	sv40	15	N	5.4	E2_I1_N
609	994	sv40	15	N	5.6	E2_I1_N
765	1212	sv40	15	N	5.8	E2_I1_N
1048	1195	sv40	15	N	6.0	E2_I1_N
1067	1352	sv40	15	N	6.2	E2_I1_N
1147	1388	sv40	15	N	6.4	E2_I1_N
1248	1659	sv40	15	N	6.6	E2_I1_N
1261	1250	sv40	15	N	6.8	E2_I1_N
946	1306	sv40	15	N	7.1	E2_I1_N
628	954	sv40	16	N	0.0	E2_I1_N
615	759	sv40	16	N	0.2	E2_I1_N
795	1011	sv40	16	N	0.4	E2_I1_N
560	933	sv40	16	N	0.6	E2_I1_N
744	760	sv40	16	N	0.8	E2_I1_N
971	649	sv40	16	N	1.0	E2_I1_N
764	786	sv40	16	N	1.2	E2_I1_N
1052	787	sv40	16	N	1.5	E2_I1_N
890	1112	sv40	16	N	1.7	E2_I1_N
913	918	sv40	16	N	1.9	E2_I1_N
739	794	sv40	16	N	2.1	E2_I1_N
680	727	sv40	16	N	2.3	E2_I1_N
1229	791	sv40	16	N	2.5	E2_I1_N
704	595	sv40	16	N	2.7	E2_I1_N
764	720	sv40	16	N	2.9	E2_I1_N
674	842	sv40	16	N	3.1	E2_I1_N
782	949	sv40	16	N	3.3	E2_I1_N
781	704	sv40	16	N	3.5	E2_I1_N
814	933	sv40	16	N	3.7	E2_I1_N
934	1136	sv40	16	N	3.9	E2_I1_N
876	796	sv40	16	N	4.2	E2_I1_N
729	694	sv40	16	N	4.4	E2_I1_N
662	805	sv40	16	N	4.6	E2_I1_N
1048	967	sv40	16	N	4.8	E2_I1_N
677	808	sv40	16	N	5.0	E2_I1_N
999	613	sv40	16	N	5.2	E2_I1_N
912	729	sv40	16	N	5.4	E2_I1_N
765	1140	sv40	16	N	5.6	E2_I1_N
513	801	sv40	16	N	5.8	E2_I1_N
714	955	sv40	16	N	6.0	E2_I1_N
1433	827	sv40	16	N	6.2	E2_I1_N
650	983	sv40	16	N	6.4	E2_I1_N
926	1205	sv40	16	N	6.6	E2_I1_N
1070	1475	sv40	16	N	6.8	E2_I1_N
985	586	sv40	16	N	7.1	E2_I1_N
819	792	sv40	17	Y	0.0	E2_I1_N
819	1777	sv40	17	Y	0.2	E2_I1_N
1042	1319	sv40	17	Y	0.4	E2_I1_N
1088	1424	sv40	17	Y	0.6	E2_I1_N
895	1070	sv40	17	Y	0.8	E2_I1_N
2115	1217	sv40	17	Y	1.0	E2_I1_N
1434	1353	sv40	17	Y	1.2	E2_I1_N
1262	1152	sv40	17	Y	1.5	E2_I1_N
1316	1241	sv40	17	Y	1.7	E2_I1_N
1793	881	sv40	17	Y	1.9	E2_I1_N
1226	1466	sv40	17	Y	2.1	E2_I1_N
1251	874	sv40	17	Y	2.3	E2_I1_N
1664	1231	sv40	17	Y	2.5	E2_I1_N
1268	1504	sv40	17	Y	2.7	E2_I1_N
1467	904	sv40	17	Y	2.9	E2_I1_N
1188	1108	sv40	17	Y	3.1	E2_I1_N
1655	1204	sv40	17	Y	3.3	E2_I1_N
889	1342	sv40	17	Y	3.5	E2_I1_N
937	1599	sv40	17	Y	3.7	E2_I1_N
1164	1251	sv40	17	Y	3.9	E2_I1_N
987	1012	sv40	17	Y	4.2	E2_I1_N
1011	1010	sv40	17	Y	4.4	E2_I1_N
1364	802	sv40	17	Y	4.6	E2_I1_N
1042	1394	sv40	17	Y	4.8	E2_I1_N
766	792	sv40	17	Y	5.0	E2_I1_N
1210	1008	sv40	17	Y	5.2	E2_I1_N
1140	954	sv40	17	Y	5.4	E2_I1_N
1051	1141	sv40	17	Y	5.6	E2_I1_N
1004	1835	sv40	17	Y	5.8	E2_I1_N
851	1090	sv40	17	Y	6.0	E2_I1_N
1361	1402	sv40	17	Y	6.2	E2_I1_N
975	826	sv40	17	Y	6.4	E2_I1_N
1516	779	sv40	17	Y	6.6	E2_I1_N
1200	1736	sv40	17	Y	6.8	E2_I1_N
871	1102	sv40	17	Y	7.1	E2_I1_N
919	1159	sv40	18	N	0.0	E3_I1_N
919	1486	sv40	18	N	0.2	E3_I1_N
1381	1464	sv40	18	N	0.4	E3_I1_N
1046	1787	sv40	18	N	0.6	E3_I1_N
1677	1126	sv40	18	N	0.8	E3_I1_N
1594	1430	sv40	18	N	1.0	E3_I1_N
1519	1424	sv40	18	N	1.2	E3_I1_N
2448	1608	sv40	18	N	1.5	E3_I1_N
1636	1389	sv40	18	N	1.7	E3_I1_N
2006	1732	sv40	18	N	1.9	E3_I1_N
2476	1595	sv40	18	N	2.1	E3_I1_N
2648	2081	sv40	18	N	2.3	E3_I1_N
1961	2081	sv40	18	N	2.5	E3_I1_N
2570	2017	sv40	18	N	2.7	E3_I1_N
1979	1951	sv40	18	N	2.9	E3_I1_N
1785	1796	sv40	18	N	3.1	E3_I1_N
2510	1878	sv40	18	N	3.3	E3_I1_N
3104	1937	sv40	18	N	3.5	E3_I1_N
1819	2625	sv40	18	N	3.7	E3_I1_N
2694	3484	sv40	18	N	3.9	E3_I1_N
2094	2556	sv40	18	N	4.2	E3_I1_N
2760	2426	sv40	18	N	4.4	E3_I1_N
3838	2178	sv40	18	N	4.6	E3_I1_N
2714	2058	sv40	18	N	4.8	E3_I1_N
3169	2410	sv40	18	N	5.0	E3_I1_N
2446	2057	sv40	18	N	5.2	E3_I1_N
2315	2365	sv40	18	N	5.4	E3_I1_N
3242	2313	sv40	18	N	5.6	E3_I1_N
2414	2357	sv40	18	N	5.8	E3_I1_N
3165	2310	sv40	18	N	6.0	E3_I1_N
3121	1923	sv40	18	N	6.2	E3_I1_N
2472	2723	sv40	18	N	6.4	E3_I1_N
3373	2249	sv40	18	N	6.6	E3_I1_N
2945	2851	sv40	18	N	6.8	E3_I1_N
2691	2769	sv40	18	N	7.1	E3_I1_N
8962	7173	sv40	19	Y	0.0	E3_I1_N
8962	9283	sv40	19	Y	0.2	E3_I1_N
11607	9015	sv40	19	Y	0.4	E3_I1_N
9590	8763	sv40	19	Y	0.6	E3_I1_N
9818	13182	sv40	19	Y	0.8	E3_I1_N
10398	8409	sv40	19	Y	1.0	E3_I1_N
9721	7494	sv40	19	Y	1.2	E3_I1_N
11713	8115	sv40	19	Y	1.5	E3_I1_N
11852	8681	sv40	19	Y	1.7	E3_I1_N
13463	9185	sv40	19	Y	1.9	E3_I1_N
13924	8223	sv40	19	Y	2.1	E3_I1_N
11845	9088	sv40	19	Y	2.3	E3_I1_N
8468	9088	sv40	19	Y	2.5	E3_I1_N
11440	9139	sv40	19	Y	2.7	E3_I1_N
9576	10391	sv40	19	Y	2.9	E3_I1_N
11846	9340	sv40	19	Y	3.1	E3_I1_N
12091	7620	sv40	19	Y	3.3	E3_I1_N
12124	7480	sv40	19	Y	3.5	E3_I1_N
20274	7857	sv40	19	Y	3.7	E3_I1_N
25537	8922	sv40	19	Y	3.9	E3_I1_N
24239	7487	sv40	19	Y	4.2	E3_I1_N
20505	6337	sv40	19	Y	4.4	E3_I1_N
18259	5880	sv40	19	Y	4.6	E3_I1_N
14963	5809	sv40	19	Y	4.8	E3_I1_N
16285	8217	sv40	19	Y	5.0	E3_I1_N
18934	6832	sv40	19	Y	5.2	E3_I1_N
17036	10866	sv40	19	Y	5.4	E3_I1_N
15978	9038	sv40	19	Y	5.6	E3_I1_N
14557	8888	sv40	19	Y	5.8	E3_I1_N
13373	11421	sv40	19	Y	6.0	E3_I1_N
13480	9523	sv40	19	Y	6.2	E3_I1_N
12609	11132	sv40	19	Y	6.4	E3_I1_N
13239	9282	sv40	19	Y	6.6	E3_I1_N
13712	11081	sv40	19	Y	6.8	E3_I1_N
11156	9424	sv40	19	Y	7.1	E3_I1_N
6934	2377	sv40	20	N	0.0	E5_I1_N
8331	2811	sv40	20	N	0.2	E5_I1_N
10441	4476	sv40	20	N	0.4	E5_I1_N
10462	3546	sv40	20	N	0.6	E5_I1_N
11869	2865	sv40	20	N	0.8	E5_I1_N
13400	5098	sv40	20	N	1.0	E5_I1_N
13105	4793	sv40	20	N	1.2	E5_I1_N
12853	4714	sv40	20	N	1.5	E5_I1_N
14602	5520	sv40	20	N	1.7	E5_I1_N
13796	4256	sv40	20	N	1.9	E5_I1_N
15818	5521	sv40	20	N	2.1	E5_I1_N
13768	5182	sv40	20	N	2.3	E5_I1_N
13295	5730	sv40	20	N	2.5	E5_I1_N
14539	5252	sv40	20	N	2.7	E5_I1_N
15437	7661	sv40	20	N	2.9	E5_I1_N
16410	8392	sv40	20	N	3.1	E5_I1_N
15506	9577	sv40	20	N	3.3	E5_I1_N
16404	8760	sv40	20	N	3.5	E5_I1_N
16842	8843	sv40	20	N	3.7	E5_I1_N
14309	7916	sv40	20	N	3.9	E5_I1_N
15515	8756	sv40	20	N	4.2	E5_I1_N
16344	9407	sv40	20	N	4.4	E5_I1_N
17692	8625	sv40	20	N	4.6	E5_I1_N
18362	9889	sv40	20	N	4.8	E5_I1_N
18452	12066	sv40	20	N	5.0	E5_I1_N
18440	10442	sv40	20	N	5.2	E5_I1_N
20111	14032	sv40	20	N	5.4	E5_I1_N
18079	11021	sv40	20	N	5.6	E5_I1_N
19229	11384	sv40	20	N	5.8	E5_I1_N
16786	10688	sv40	20	N	6.0	E5_I1_N
14039	7878	sv40	20	N	6.2	E5_I1_N
15321	7823	sv40	20	N	6.4	E5_I1_N
14169	6829	sv40	20	N	6.6	E5_I1_N
15418	7471	sv40	20	N	6.8	E5_I1_N
13497	8472	sv40	20	N	7.1	E5_I1_N
4044	2718	sv40	21	N	0.0	E5_I1_N
4378	2537	sv40	21	N	0.2	E5_I1_N
4401	2585	sv40	21	N	0.4	E5_I1_N
4759	4010	sv40	21	N	0.6	E5_I1_N
6764	3394	sv40	21	N	0.8	E5_I1_N
4371	3630	sv40	21	N	1.0	E5_I1_N
5840	4336	sv40	21	N	1.2	E5_I1_N
6370	4336	sv40	21	N	1.5	E5_I1_N
6680	4595	sv40	21	N	1.7	E5_I1_N
8328	6309	sv40	21	N	1.9	E5_I1_N
7021	4191	sv40	21	N	2.1	E5_I1_N
7252	4229	sv40	21	N	2.3	E5_I1_N
6633	3705	sv40	21	N	2.5	E5_I1_N
7006	3670	sv40	21	N	2.7	E5_I1_N
6080	3995	sv40	21	N	2.9	E5_I1_N
6187	3265	sv40	21	N	3.1	E5_I1_N
7760	3340	sv40	21	N	3.3	E5_I1_N
6517	2969	sv40	21	N	3.5	E5_I1_N
6408	2619	sv40	21	N	3.7	E5_I1_N
6882	3055	sv40	21	N	3.9	E5_I1_N
6392	2396	sv40	21	N	4.2	E5_I1_N
7134	3043	sv40	21	N	4.4	E5_I1_N
9847	3610	sv40	21	N	4.6	E5_I1_N
9847	3610	sv40	21	N	4.8	E5_I1_N
6534	3223	sv40	21	N	5.0	E5_I1_N
8677	4814	sv40	21	N	5.2	E5_I1_N
8793	4104	sv40	21	N	5.4	E5_I1_N
9380	4421	sv40	21	N	5.6	E5_I1_N
8013	5460	sv40	21	N	5.8	E5_I1_N
8389	4940	sv40	21	N	6.0	E5_I1_N
8572	5389	sv40	21	N	6.2	E5_I1_N
8419	5546	sv40	21	N	6.4	E5_I1_N
8437	6013	sv40	21	N	6.6	E5_I1_N
9046	6697	sv40	21	N	6.8	E5_I1_N
9870	6555	sv40	21	N	7.1	E5_I1_N
4577	2435	sv40	22	N	0.0	E5_I1_N
5822	2483	sv40	22	N	0.2	E5_I1_N
5856	2667	sv40	22	N	0.4	E5_I1_N
6773	3247	sv40	22	N	0.6	E5_I1_N
6444	3025	sv40	22	N	0.8	E5_I1_N
6269	3018	sv40	22	N	1.0	E5_I1_N
7179	3669	sv40	22	N	1.2	E5_I1_N
7384	3303	sv40	22	N	1.5	E5_I1_N
7987	3526	sv40	22	N	1.7	E5_I1_N
7172	2959	sv40	22	N	1.9	E5_I1_N
9462	3860	sv40	22	N	2.1	E5_I1_N
9367	4114	sv40	22	N	2.3	E5_I1_N
9008	4018	sv40	22	N	2.5	E5_I1_N
9336	4666	sv40	22	N	2.7	E5_I1_N
10990	4253	sv40	22	N	2.9	E5_I1_N
9748	4477	sv40	22	N	3.1	E5_I1_N
10005	3953	sv40	22	N	3.3	E5_I1_N
9798	4281	sv40	22	N	3.5	E5_I1_N
10515	4042	sv40	22	N	3.7	E5_I1_N
11217	4046	sv40	22	N	3.9	E5_I1_N
9861	4508	sv40	22	N	4.2	E5_I1_N
11873	4251	sv40	22	N	4.4	E5_I1_N
9756	4611	sv40	22	N	4.6	E5_I1_N
10989	4995	sv40	22	N	4.8	E5_I1_N
8805	4098	sv40	22	N	5.0	E5_I1_N
10258	3855	sv40	22	N	5.2	E5_I1_N
10664	3464	sv40	22	N	5.4	E5_I1_N
10151	4287	sv40	22	N	5.6	E5_I1_N
9473	4052	sv40	22	N	5.8	E5_I1_N
10424	4445	sv40	22	N	6.0	E5_I1_N
10045	2837	sv40	22	N	6.2	E5_I1_N
11421	2765	sv40	22	N	6.4	E5_I1_N
11507	3854	sv40	22	N	6.6	E5_I1_N
10578	3528	sv40	22	N	6.8	E5_I1_N
10409	4159	sv40	22	N	7.1	E5_I1_N
4750	3113	sv40	23	N	0.0	E5_I1_N
6015	3225	sv40	23	N	0.2	E5_I1_N
5177	2532	sv40	23	N	0.4	E5_I1_N
7308	3776	sv40	23	N	0.6	E5_I1_N
6196	2777	sv40	23	N	0.8	E5_I1_N
6007	3603	sv40	23	N	1.0	E5_I1_N
5316	3084	sv40	23	N	1.2	E5_I1_N
6779	4277	sv40	23	N	1.5	E5_I1_N
5444	3414	sv40	23	N	1.7	E5_I1_N
6427	2665	sv40	23	N	1.9	E5_I1_N
5300	4274	sv40	23	N	2.1	E5_I1_N
5978	4033	sv40	23	N	2.3	E5_I1_N
6306	4014	sv40	23	N	2.5	E5_I1_N
5261	2724	sv40	23	N	2.7	E5_I1_N
5980	3511	sv40	23	N	2.9	E5_I1_N
5996	2818	sv40	23	N	3.1	E5_I1_N
5044	3110	sv40	23	N	3.3	E5_I1_N
5409	2935	sv40	23	N	3.5	E5_I1_N
5572	2956	sv40	23	N	3.7	E5_I1_N
5512	3005	sv40	23	N	3.9	E5_I1_N
6651	2962	sv40	23	N	4.2	E5_I1_N
7154	1953	sv40	23	N	4.4	E5_I1_N
6199	3149	sv40	23	N	4.6	E5_I1_N
5418	2127	sv40	23	N	4.8	E5_I1_N
6061	2486	sv40	23	N	5.0	E5_I1_N
6589	3006	sv40	23	N	5.2	E5_I1_N
6907	3327	sv40	23	N	5.4	E5_I1_N
6946	2839	sv40	23	N	5.6	E5_I1_N
6864	3265	sv40	23	N	5.8	E5_I1_N
7092	2559	sv40	23	N	6.0	E5_I1_N
6674	3201	sv40	23	N	6.2	E5_I1_N
5756	2677	sv40	23	N	6.4	E5_I1_N
5259	2904	sv40	23	N	6.6	E5_I1_N
5120	3412	sv40	23	N	6.8	E5_I1_N
5630	2435	sv40	23	N	7.1	E5_I1_N
2157	1251	sv40	24	N	0.0	E6_I1_N
1641	1512	sv40	24	N	0.2	E6_I1_N
2274	1219	sv40	24	N	0.4	E6_I1_N
1650	1505	sv40	24	N	0.6	E6_I1_N
2194	1429	sv40	24	N	0.8	E6_I1_N
2047	1261	sv40	24	N	1.0	E6_I1_N
1866	1033	sv40	24	N	1.2	E6_I1_N
2056	1087	sv40	24	N	1.5	E6_I1_N
1463	870	sv40	24	N	1.7	E6_I1_N
2034	952	sv40	24	N	1.9	E6_I1_N
2070	1715	sv40	24	N	2.1	E6_I1_N
2359	1292	sv40	24	N	2.3	E6_I1_N
1917	1167	sv40	24	N	2.5	E6_I1_N
1666	1076	sv40	24	N	2.7	E6_I1_N
1987	1111	sv40	24	N	2.9	E6_I1_N
1977	1091	sv40	24	N	3.1	E6_I1_N
2098	1094	sv40	24	N	3.3	E6_I1_N
2272	1269	sv40	24	N	3.5	E6_I1_N
2390	1672	sv40	24	N	3.7	E6_I1_N
2155	2067	sv40	24	N	3.9	E6_I1_N
1758	1428	sv40	24	N	4.2	E6_I1_N
1410	1344	sv40	24	N	4.4	E6_I1_N
1970	1374	sv40	24	N	4.6	E6_I1_N
1670	1099	sv40	24	N	4.8	E6_I1_N
1968	1245	sv40	24	N	5.0	E6_I1_N
1506	1043	sv40	24	N	5.2	E6_I1_N
1952	1447	sv40	24	N	5.4	E6_I1_N
2055	2285	sv40	24	N	5.6	E6_I1_N
1798	1272	sv40	24	N	5.8	E6_I1_N
1886	1100	sv40	24	N	6.0	E6_I1_N
1908	1151	sv40	24	N	6.2	E6_I1_N
2268	1144	sv40	24	N	6.4	E6_I1_N
2077	1277	sv40	24	N	6.6	E6_I1_N
1765	1068	sv40	24	N	6.8	E6_I1_N
1765	1068	sv40	24	N	7.1	E6_I1_N
1036	893	sv40	25	N	0.0	E6_I1_N
1614	866	sv40	25	N	0.2	E6_I1_N
1668	824	sv40	25	N	0.4	E6_I1_N
1893	1555	sv40	25	N	0.6	E6_I1_N
3206	1292	sv40	25	N	0.8	E6_I1_N
2030	937	sv40	25	N	1.0	E6_I1_N
1855	1831	sv40	25	N	1.2	E6_I1_N
1927	1366	sv40	25	N	1.5	E6_I1_N
2815	1254	sv40	25	N	1.7	E6_I1_N
2121	1421	sv40	25	N	1.9	E6_I1_N
1747	1641	sv40	25	N	2.1	E6_I1_N
1776	1357	sv40	25	N	2.3	E6_I1_N
2731	1417	sv40	25	N	2.5	E6_I1_N
2348	1290	sv40	25	N	2.7	E6_I1_N
1239	1167	sv40	25	N	2.9	E6_I1_N
1540	1212	sv40	25	N	3.1	E6_I1_N
2287	1063	sv40	25	N	3.3	E6_I1_N
2287	1063	sv40	25	N	3.5	E6_I1_N
1993	976	sv40	25	N	3.7	E6_I1_N
2399	841	sv40	25	N	3.9	E6_I1_N
2038	1011	sv40	25	N	4.2	E6_I1_N
2308	1375	sv40	25	N	4.4	E6_I1_N
1186	1127	sv40	25	N	4.6	E6_I1_N
1503	993	sv40	25	N	4.8	E6_I1_N
2491	1380	sv40	25	N	5.0	E6_I1_N
2414	1273	sv40	25	N	5.2	E6_I1_N
1805	1008	sv40	25	N	5.4	E6_I1_N
1697	1091	sv40	25	N	5.6	E6_I1_N
2213	1024	sv40	25	N	5.8	E6_I1_N
2207	941	sv40	25	N	6.0	E6_I1_N
2382	1222	sv40	25	N	6.2	E6_I1_N
2895	1237	sv40	25	N	6.4	E6_I1_N
2593	1300	sv40	25	N	6.6	E6_I1_N
3011	1216	sv40	25	N	6.8	E6_I1_N
3743	1503	sv40	25	N	7.1	E6_I1_N
2024	1509	sv40	26	N	0.0	E6_I1_N
2520	1442	sv40	26	N	0.2	E6_I1_N
3365	1001	sv40	26	N	0.4	E6_I1_N
2829	1474	sv40	26	N	0.6	E6_I1_N
3543	1507	sv40	26	N	0.8	E6_I1_N
3414	1250	sv40	26	N	1.0	E6_I1_N
3300	1020	sv40	26	N	1.2	E6_I1_N
3951	1593	sv40	26	N	1.5	E6_I1_N
3703	1271	sv40	26	N	1.7	E6_I1_N
3582	1201	sv40	26	N	1.9	E6_I1_N
3562	1156	sv40	26	N	2.1	E6_I1_N
3699	1453	sv40	26	N	2.3	E6_I1_N
3258	1586	sv40	26	N	2.5	E6_I1_N
3776	1442	sv40	26	N	2.7	E6_I1_N
4769	1492	sv40	26	N	2.9	E6_I1_N
4176	1173	sv40	26	N	3.1	E6_I1_N
3897	1465	sv40	26	N	3.3	E6_I1_N
3751	1526	sv40	26	N	3.5	E6_I1_N
5074	1444	sv40	26	N	3.7	E6_I1_N
3905	1477	sv40	26	N	3.9	E6_I1_N
4462	1534	sv40	26	N	4.2	E6_I1_N
3744	1450	sv40	26	N	4.4	E6_I1_N
4411	1270	sv40	26	N	4.6	E6_I1_N
4500	1728	sv40	26	N	4.8	E6_I1_N
4911	1619	sv40	26	N	5.0	E6_I1_N
4749	1676	sv40	26	N	5.2	E6_I1_N
3826	2099	sv40	26	N	5.4	E6_I1_N
3675	2874	sv40	26	N	5.6	E6_I1_N
4070	1877	sv40	26	N	5.8	E6_I1_N
3283	2494	sv40	26	N	6.0	E6_I1_N
4577	2188	sv40	26	N	6.2	E6_I1_N
4000	1783	sv40	26	N	6.4	E6_I1_N
3587	1227	sv40	26	N	6.6	E6_I1_N
4044	2274	sv40	26	N	6.8	E6_I1_N
4193	1333	sv40	26	N	7.1	E6_I1_N
1843	732	sv40	27	N	0.0	E6_I1_N
2118	1027	sv40	27	N	0.2	E6_I1_N
2684	1234	sv40	27	N	0.4	E6_I1_N
2242	663	sv40	27	N	0.6	E6_I1_N
3094	666	sv40	27	N	0.8	E6_I1_N
3045	713	sv40	27	N	1.0	E6_I1_N
3070	895	sv40	27	N	1.2	E6_I1_N
2728	934	sv40	27	N	1.5	E6_I1_N
3044	820	sv40	27	N	1.7	E6_I1_N
2883	768	sv40	27	N	1.9	E6_I1_N
3051	488	sv40	27	N	2.1	E6_I1_N
2659	703	sv40	27	N	2.3	E6_I1_N
3005	665	sv40	27	N	2.5	E6_I1_N
3022	923	sv40	27	N	2.7	E6_I1_N
2554	587	sv40	27	N	2.9	E6_I1_N
2290	532	sv40	27	N	3.1	E6_I1_N
2699	675	sv40	27	N	3.3	E6_I1_N
2387	587	sv40	27	N	3.5	E6_I1_N
2955	587	sv40	27	N	3.7	E6_I1_N
2293	525	sv40	27	N	3.9	E6_I1_N
2891	1053	sv40	27	N	4.2	E6_I1_N
2456	1041	sv40	27	N	4.4	E6_I1_N
2280	827	sv40	27	N	4.6	E6_I1_N
1945	510	sv40	27	N	4.8	E6_I1_N
1815	764	sv40	27	N	5.0	E6_I1_N
2334	752	sv40	27	N	5.2	E6_I1_N
2984	662	sv40	27	N	5.4	E6_I1_N
3628	818	sv40	27	N	5.6	E6_I1_N
1731	792	sv40	27	N	5.8	E6_I1_N
2579	759	sv40	27	N	6.0	E6_I1_N
2496	561	sv40	27	N	6.2	E6_I1_N
2584	813	sv40	27	N	6.4	E6_I1_N
2170	667	sv40	27	N	6.6	E6_I1_N
2624	968	sv40	27	N	6.8	E6_I1_N
2940	997	sv40	27	N	7.1	E6_I1_N
1398	819	sv40	28	N	0.0	E6_I1_N
1725	689	sv40	28	N	0.2	E6_I1_N
2255	947	sv40	28	N	0.4	E6_I1_N
2223	883	sv40	28	N	0.6	E6_I1_N
2496	755	sv40	28	N	0.8	E6_I1_N
1648	702	sv40	28	N	1.0	E6_I1_N
2427	602	sv40	28	N	1.2	E6_I1_N
2872	581	sv40	28	N	1.5	E6_I1_N
2367	943	sv40	28	N	1.7	E6_I1_N
2275	743	sv40	28	N	1.9	E6_I1_N
1931	420	sv40	28	N	2.1	E6_I1_N
2195	665	sv40	28	N	2.3	E6_I1_N
1897	815	sv40	28	N	2.5	E6_I1_N
2111	825	sv40	28	N	2.7	E6_I1_N
1651	500	sv40	28	N	2.9	E6_I1_N
1994	642	sv40	28	N	3.1	E6_I1_N
2593	720	sv40	28	N	3.3	E6_I1_N
1421	844	sv40	28	N	3.5	E6_I1_N
2462	661	sv40	28	N	3.7	E6_I1_N
2185	456	sv40	28	N	3.9	E6_I1_N
1342	871	sv40	28	N	4.2	E6_I1_N
1959	1027	sv40	28	N	4.4	E6_I1_N
2181	1033	sv40	28	N	4.6	E6_I1_N
2248	697	sv40	28	N	4.8	E6_I1_N
1661	540	sv40	28	N	5.0	E6_I1_N
3141	553	sv40	28	N	5.2	E6_I1_N
1860	553	sv40	28	N	5.4	E6_I1_N
2573	629	sv40	28	N	5.6	E6_I1_N
2227	1007	sv40	28	N	5.8	E6_I1_N
1851	1078	sv40	28	N	6.0	E6_I1_N
2075	722	sv40	28	N	6.2	E6_I1_N
2123	1145	sv40	28	N	6.4	E6_I1_N
1720	776	sv40	28	N	6.6	E6_I1_N
2629	1219	sv40	28	N	6.8	E6_I1_N
2273	1549	sv40	28	N	7.1	E6_I1_N
1766	1228	sv40	29	N	0.0	E6_I1_N
2613	1440	sv40	29	N	0.2	E6_I1_N
1963	1547	sv40	29	N	0.4	E6_I1_N
2224	1118	sv40	29	N	0.6	E6_I1_N
[truncated: 6,821 more rows]
