# Supplementary material for: Identification of 3′ UTR motifs required for mRNA localization to myelin sheaths in vivo
Source: PLoS Biol. 2021 Jan 13;19(1):e3001053. doi: 10.1371/journal.pbio.3001053 (PMC7837478; doi:10.1371/journal.pbio.3001053)
Supplement: S3 Data — (XLSX) [file pbio.3001053.s011.xlsx]

## Sheet: Sheet1
ROI	Area	Mean	StdDev	Min	Max	IntDen	RawIntDen	Probe	Image_File_Name	Soma
1	0.388	23624.6	2042.8	21178	26692	9160.53	212621	mbpa	e1i1	1
2	0.388	3861.89	661.363	2753	4976	1497.46	34757	mbpa	e1i1	1
3	0.388	7413.11	957.933	5816	9331	2874.47	66718	mbpa	e1i1	1
1	0.388	25784.6	1611.56	23907	28608	9998.08	232061	mbpa	e2i1	2
2	0.388	6991.44	2528.75	3526	11244	2710.96	62923	mbpa	e2i1	2
3	0.388	20908.9	1868.25	17863	23294	8107.52	188180	mbpa	e2i1	2
1	0.388	45433.1	2255.85	42171	48364	17616.9	408898	mbpa	e2i1	3
2	0.388	6193.56	1172.51	3789	7453	2401.58	55742	mbpa	e2i1	3
3	0.388	23639.3	761.289	22432	24530	9166.26	212754	mbpa	e2i1	3
1	0.388	14089.6	1597.35	12921	18129	5463.29	126806	mbpa	e3i1	4
2	0.388	2062.89	412.437	1362	2796	799.894	18566	mbpa	e3i1	4
3	0.388	6291.56	901.413	4740	7628	2439.58	56624	mbpa	e3i1	4
1	0.388	17816.6	1341.47	15133	19577	6908.45	160349	mbpa	e5i1	5
2	0.388	2280.89	323.083	1864	2832	884.425	20528	mbpa	e5i1	5
3	0.388	7863.11	1421.25	6191	10806	3048.96	70768	mbpa	e5i1	5
1	0.388	16095.4	1888.92	13691	18784	6241.08	144859	mbpa	e6i1	6
2	0.388	1819.33	420.348	1353	2567	705.455	16374	mbpa	e6i1	6
3	0.388	5940.78	1285.49	4531	8134	2303.56	53467	mbpa	e6i1	6
1	0.388	51060.7	2335.83	47491	55265	19799	459546	mbpa	e7i1	7
2	0.388	6363.67	1287.12	4281	7895	2467.54	57273	mbpa	e7i1	7
3	0.388	12589.3	812.334	11466	13680	4881.57	113304	mbpa	e7i1	7
1	0.388	12560.7	1103.2	11501	14186	4870.45	113046	mbpa	e8i1	8
2	0.388	1066.67	425.11	683	1895	413.605	9600	mbpa	e8i1	8
3	0.388	1805.44	324.157	1446	2512	700.069	16249	mbpa	e8i1	8
1	0.388	59846.8	1281.54	58038	61846	23205.9	538621	mbpa	e9i1	9
2	0.388	4552	779.063	3494	5688	1765.06	40968	mbpa	e9i1	9
3	0.388	13193.3	2527.06	9681	18964	5115.77	118740	mbpa	e9i1	9
1	0.388	4967.89	391.846	4453	5600	1926.32	44711	mbpa	e10i2	10
2	0.388	768.778	150.125	582	1105	298.097	6919	mbpa	e10i2	10
3	0.388	1239	164.267	943	1497	480.428	11151	mbpa	e10i2	10
1	0.388	32596.6	2636.29	29273	36213	12639.5	293369	mbpa	e11i1	11
2	0.388	3193.22	713.823	2301	4522	1238.19	28739	mbpa	e11i1	11
3	0.388	7729.33	830.86	6856	9216	2997.08	69564	mbpa	e11i1	11
1	0.388	38800.2	2114.25	34673	41671	15045	349202	mbpa	e11i1	12
2	0.388	3413.78	552.656	2509	4068	1323.71	30724	mbpa	e11i1	12
3	0.388	6942.67	1058.11	5624	9253	2692.05	62484	mbpa	e11i1	12
1	0.388	26220.4	849.612	24972	27498	10167.1	235984	mbpa	e12i1	13
2	0.388	2180	795.163	1097	3559	845.305	19620	mbpa	e12i1	13
3	0.388	6457.44	780.56	5063	7561	2503.9	58117	mbpa	e12i1	13
1	0.388	16533.2	1894.75	13823	18922	6410.83	148799	mbpa	e12i1	14
2	0.388	2464.33	696.429	1582	3961	955.556	22179	mbpa	e12i1	14
3	0.388	5320.78	474.154	4648	6169	2063.16	47887	mbpa	e12i1	14
1	0.388	7904.56	540.239	7037	8937	3065.03	71141	mbpa	e12i1	15
2	0.388	2156.67	583.236	1524	3128	836.257	19410	mbpa	e12i1	15
3	0.388	3462.22	397.562	2833	4035	1342.49	31160	mbpa	e12i1	15
1	0.388	13415.3	1106.61	11913	14658	5201.86	120738	mbpa	e12i1	16
2	0.388	1989.22	622.6	1295	3121	771.33	17903	mbpa	e12i1	16
3	0.388	4068.44	758.377	2627	5236	1577.56	36616	mbpa	e12i1	16
1	0.388	20641.3	1073.66	19061	21947	8003.77	185772	mbpa	e13i1	17
2	0.388	1852.89	361.613	1517	2545	718.466	16676	mbpa	e13i1	17
3	0.388	3930.56	470.194	2897	4457	1524.09	35375	mbpa	e13i1	17
1	0.388	28208.3	990.256	26492	29566	10937.9	253875	mbpa	e14i1	18
2	0.388	1725.44	205.361	1357	1955	669.049	15529	mbpa	e14i1	18
3	0.388	6236.44	1351.64	4407	8446	2418.21	56128	mbpa	e14i1	18
1	0.388	23558.6	1311.16	21900	26226	9134.94	212027	mbpa	e14i1	19
2	0.388	1733.78	372.769	1098	2238	672.28	15604	mbpa	e14i1	19
3	0.388	4506.67	803.704	3625	6156	1747.48	40560	mbpa	e14i1	19
1	0.388	27454.8	1248.09	26168	29560	10645.7	247093	mbpa	e15i1	20
2	0.388	2020.89	509.318	1452	2942	783.609	18188	mbpa	e15i1	20
3	0.388	4655.11	844.675	3670	5880	1805.04	41896	mbpa	e15i1	20
1	0.388	44456.4	2540.3	41420	49413	17238.2	400108	mbpa	e16i1	21
2	0.388	3618	1012.47	2368	5558	1402.9	32562	mbpa	e16i1	21
3	0.388	8363.89	780.202	7153	9958	3243.14	75275	mbpa	e16i1	21
1	0.388	28721.3	1941.29	26924	32869	11136.8	258492	sv40	e1i2	1
2	0.388	4878.22	1298.63	3390	7378	1891.55	43904	sv40	e1i2	1
3	0.388	12945.4	2954.15	8761	16763	5019.65	116509	sv40	e1i2	1
1	0.388	19542.1	1433.19	16944	21911	7577.54	175879	sv40	e1i1	2
2	0.388	1859.33	571.6	1131	2924	720.965	16734	sv40	e1i1	2
3	0.388	3690.56	460.304	2795	4246	1431.03	33215	sv40	e1i1	2
1	0.388	17829.2	1252.97	16219	19576	6913.36	160463	sv40	e1i1	3
2	0.388	1925	432.982	1391	2710	746.427	17325	sv40	e1i1	3
3	0.388	3778.11	344.487	3187	4183	1464.98	34003	sv40	e1i1	3
1	0.388	12669.1	916.152	10913	13785	4912.51	114022	sv40	e1i1	4
2	0.388	892.556	270.431	616	1496	346.092	8033	sv40	e1i1	4
3	0.388	1838.89	391.94	1425	2440	713.037	16550	sv40	e1i1	4
1	0.388	16328.4	1315.41	15019	19191	6331.43	146956	sv40	e2i1	5
2	0.388	1670.44	242.89	1298	2012	647.722	15034	sv40	e2i1	5
3	0.388	3274.11	621.122	2467	4396	1269.55	29467	sv40	e2i1	5
1	0.388	36482.3	1693.06	34972	39181	14146.2	328341	sv40	e4i1	6
2	0.388	2866.44	523.292	1897	3596	1111.48	25798	sv40	e4i1	6
3	0.388	7253.44	732.403	6363	8420	2812.56	65281	sv40	e4i1	6
1	0.388	18514.2	1214.4	16791	20141	7178.97	166628	sv40	e4i2	7
2	0.388	1299.33	364.976	899	1971	503.822	11694	sv40	e4i2	7
3	0.388	3004.67	452.25	2238	3622	1165.07	27042	sv40	e4i2	7
1	0.388	15720.4	1034.01	13351	16814	6095.67	141484	sv40	e5i1	8
2	0.388	1549.56	444.338	890	2453	600.847	13946	sv40	e5i1	8
3	0.388	3500.44	448.434	2741	4246	1357.31	31504	sv40	e5i1	8
1	0.388	62244.2	1576.65	59936	64763	24135.5	560198	sv40	e5i2	9
2	0.388	4757.56	762.827	3774	5887	1844.76	42818	sv40	e5i2	9
3	0.388	10718.9	1636.84	8202	13355	4156.3	96470	sv40	e5i2	9
1	0.388	40250.9	1157.43	37965	41465	15607.5	362258	sv40	e6i1	10
2	0.388	3733.56	691.673	2780	4780	1447.7	33602	sv40	e6i1	10
3	0.388	8393	1188.27	6251	10165	3254.42	75537	sv40	e6i1	10
1	0.388	16600	1538.89	14792	20073	6436.73	149400	sv40	e7i1	11
2	0.388	1517.22	373.063	963	2184	588.31	13655	sv40	e7i1	11
3	0.388	3488	575.733	2456	4267	1352.49	31392	sv40	e7i1	11
1	0.388	25853.4	1077.24	23646	27347	10024.8	232681	sv40	e8i1	12
2	0.388	2810.78	363.957	2248	3440	1089.89	25297	sv40	e8i1	12
3	0.388	4561	685.23	3417	5341	1768.55	41049	sv40	e8i1	12
1	0.388	5702.22	919.42	4062	6872	2211.06	51320	sv40	e9i2	13
2	0.388	1120.56	269.449	700	1642	434.5	10085	sv40	e9i2	13
3	0.388	1767.22	270.951	1445	2208	685.248	15905	sv40	e9i2	13
1	0.388	7423.33	890.493	6328	8720	2878.43	66810	sv40	e9i3	14
2	0.388	1208	244.305	810	1467	468.407	10872	sv40	e9i3	14
3	0.388	2012.67	565.426	1539	3038	780.421	18114	sv40	e9i3	14
1	0.388	29614.2	2327.24	25333	33519	11483	266528	sv40	e10i1	15
2	0.388	1957.22	454.297	1492	3021	758.922	17615	sv40	e10i1	15
3	0.388	5196.89	649.377	4369	6658	2015.12	46772	sv40	e10i1	15
1	0.388	24828.9	1241.81	23490	27203	9627.51	223460	sv40	e10i1	16
2	0.388	2391.67	484.376	1663	3029	927.38	21525	sv40	e10i1	16
3	0.388	7318.44	959.125	5394	8311	2837.76	65866	sv40	e10i1	16
1	0.388	27392	1706.91	25435	31048	10621.4	246528	sv40	e10i2	17
2	0.388	1647.33	481.152	1263	2794	638.761	14826	sv40	e10i2	17
3	0.388	3567.33	716.274	2755	4537	1383.25	32106	sv40	e10i2	17
1	0.388	14665.3	1354.35	12389	16292	5686.55	131988	sv40	e11i1	18
2	0.388	1623	249.451	1211	2051	629.326	14607	sv40	e11i1	18
3	0.388	3967.56	373.985	3365	4530	1538.44	35708	sv40	e11i1	18
1	0.388	17884.8	1190.2	16031	19296	6934.9	160963	sv40	e11i2	19
2	0.388	1238.56	351.421	819	1890	480.256	11147	sv40	e11i2	19
3	0.388	2630.44	563.881	1859	3515	1019.97	23674	sv40	e11i2	19
1	0.388	13177.2	1336.42	11329	15178	5109.53	118595	sv40	e11i2	20
2	0.388	1923.67	350.273	1478	2453	745.91	17313	sv40	e11i2	20
3	0.388	4120.78	750.196	2983	5230	1597.85	37087	sv40	e11i2	20
