# Supplementary material for: Identification of 3′ UTR motifs required for mRNA localization to myelin sheaths in vivo
Source: PLoS Biol. 2021 Jan 13;19(1):e3001053. doi: 10.1371/journal.pbio.3001053 (PMC7837478; doi:10.1371/journal.pbio.3001053)
Supplement: S5 Data — (RMD) [file pbio.3001053.s013.Rmd]

---
title: "S6_Data Data Analysis for Figure 2"
author: "Katie Yergert"
output: html_document
---

```{r setup, include=FALSE}
knitr::opts_chunk$set(echo = TRUE)

# install.packages("devtools")
# install.packages("ggsignif")
library(tidyverse)
library(ggsignif)
library(readxl)
library(ggpubr)
library(cowplot)
```
# Purpose: Quantify mbpa and egfp mRNA abundance in the cell body compared to the myelin sheaths. Determine if this distribution changes over developmental time points (3-5 dpf). 

## Experimental Design: smFISH probes were used to detect egfp or mbpa mRNA in oligodendrocytes in the hindbrain of transgenic zebrafish larvae (Tg:mbpa:egfp-caax) from 3-5 dpf. mRNA puncta were detected using Fiji software and measured using the Integrated Density (IntDen), which is area multiplied by fluorescence intensity. All puncta are assigned to a subcellular compartment (soma or myelin) and a ROI.

## Goal of this code: 
### 1. Determine the average IntDen for each ROI in the soma or myelin   
### 2. Determine the average IntDen for each compartment at developmental timepoints (3-5dpf)
### 3. Plot the data as a ratio


## smFISH with egfp vs mbpa (Not as a ratio)
### Each puncta was calculated for Integrated Density (area x fluorescent intensity). For each ROI, all the integrated densities were summed to get a total integrated density. Each dot on the plot represents a ROI.

# Import Datasets
```{r cars}
# Import data from excel for Figure 2C and 2D.
Repeat_smFISH <- read_excel("S6_Data.xlsx")
Repeat_smFISH


#Import data from excel for Figure 2E. 
Length_Data <- read_excel("S7_Data.xlsx")
Length_Data

```

## Data analysis corresponding to Figure 2C. 
```{r}
# Calculate the total amount of mbpa mRNA in each ROI and group data by timepoint and compartment. 
Repeat_smFISH %>% 
  select(IntDen, Compartment, ROI, Probe, TTX, dpf) %>% 
  filter(TTX == "N") %>% 
  filter(Probe == "mbpa") %>% 
  select(IntDen, Compartment, ROI, dpf) %>% 
  group_by(dpf, Compartment, ROI) %>% 
  summarise(sumIntDen = sum(IntDen)) -> sum_mbpa_timecourse
sum_mbpa_timecourse

# Make comparisons for statistical analysis
my_dpf_comparisons <- list( c("3dpf", "4dpf"), c("4dpf", "5dpf"))

#Plot data
ggplot(sum_mbpa_timecourse, aes(x= dpf, y = sumIntDen, group = dpf)) +
  geom_boxplot(width = 0.5)+
  theme_cowplot(12)+
  background_grid(major = "xy", minor = "none")+
  geom_jitter(alpha = 0.5, color = "#6E0EDF", width = 0.25)+
  facet_wrap(~Compartment) +
  theme(text = element_text(size=18))+
  theme(axis.title.x = element_blank())+
  theme(axis.text.y = element_text(size = 18))+
  theme(plot.title = element_text(hjust = 0.5))+
  theme(axis.text.x = element_text(hjust = 0.5, size = 18))+
  labs(y = "Avg mbpa mRNA Abundance \n (Density)") +
  stat_compare_means(comparisons = my_dpf_comparisons, method = "t.test", label = "p.signif", label.x = 1.5, size = 5.5, bracket.size = 0.7)+
  theme(aspect.ratio = 2/1.5)

```

# Data analysis corresponding to Figure 2D.
```{r cars}
# Filter data from excel and calculate total amount of mRNA in each ROI.
Repeat_smFISH %>% 
  select(IntDen, dpf, Compartment, ROI, Probe, TTX) %>% 
  filter(TTX == "N") %>% 
  filter(dpf == "4dpf") %>%
  select(IntDen, Compartment, ROI, Probe) %>% 
  group_by(Probe, Compartment, ROI) %>%
  summarise(sumIntDen = sum(IntDen)) -> Repeat_smFISH_sum
Repeat_smFISH_sum

# Calculates the mean and standard deviation of the Integrated Density by Probe and Compartment
Repeat_smFISH_sum %>%
  group_by(Probe, Compartment) %>%
  summarise(Mean_IntDen = mean(sumIntDen), SD_IntDen = sd(sumIntDen)) -> Sum_and_sd
Sum_and_sd

# Check for normality of dataset for all categories
ggdensity(Repeat_smFISH_sum$sumIntDen)
shapiro.test(Repeat_smFISH_sum$sumIntDen)
# Data is not normally distributed. Will use Wilcoxon-Rank sum aka Mann-Whitnet test for data.


#Create comparisons for Mann-Whitney analysis
Probe_comparisons <- list(c("egfp", "mbpa"))


# Calculate the mean Integrated Density for each probe and compartment. Then calculate the percentage of the total. 
Repeat_smFISH_sum %>%
summarise(meanIntDen = mean(sumIntDen)) %>%
spread(Compartment, meanIntDen) %>%
  mutate(percM = (Myelin / ((Myelin)+(Soma))) *100) %>%
  mutate(percS = 100-percM) %>%
  select(Probe, percM, percS)%>%
  gather(key, value, percM, percS)%>%
  group_by(Probe) -> Perc_Compartment
Perc_Compartment

# Plot the data as a stacked bar graph. 
ggplot(Perc_Compartment, aes(y = value, x = Probe, fill = key)) +
     geom_bar(stat = "identity", position = 'fill', width = 0.5) +
     theme_cowplot(12)+
     background_grid(major = "xy", minor = "none")+
     labs(y = "Percent of mRNA Abundance \n (Density)", fill = "Compartment")+
     scale_fill_manual(values = c("purple4","green"), labels=c("Myelin", "Soma"))+
     scale_y_continuous(labels = scales::percent)+
     theme(text = element_text(size=20))+
     theme(axis.title.x = element_blank())+
     theme(axis.text.y = element_text(size = 20))+
     theme(aspect.ratio = 2/2)+
     theme(plot.title = element_text(hjust = 0.5))+
     theme(axis.text.x = element_text(hjust = 0.5, size = 24, face = "italic"))+
     theme(legend.text=element_text(size=20), legend.position="bottom", legend.text.align = 0)

```

# Data analysis corresponding to Figure 2E
```{r}
# Organize data and calculate the average integrated density for all puncta
Length_Data %>% 
  select(ROI, Length, Puncta, IntDen) %>%
  summarise(avgIntDen = mean(IntDen))-> Length_Den
Length_Den
#Average Integrated Density of all puncta is 1.39


# Normalizes each puncta to the average of all puncta
Length_Data %>%
  select(ROI, Length, Puncta, IntDen) %>%
  mutate(IntDen.norm = IntDen / 1.39) ->norm.data
norm.data

# Calculate the total mRNA abundance per sheath 
norm.data%>%
  group_by(ROI)%>%
  mutate(AvgIntDen = sum(IntDen.norm))->TotalIntDenPerSheath
TotalIntDenPerSheath


# Plot the normalized IntDen as a function of sheath length. Perform statistical analysis (Spearman). 
ggplot(TotalIntDenPerSheath, aes(x = Length, y = AvgIntDen)) + 
  geom_point(size=3) + 
  theme_cowplot(12)+
  background_grid(major = "xy", minor = "none")+
  labs(x = "Sheath Length (um)", y = "mbpa mRNA Abundance \n (Density)") + 
  geom_smooth(method='lm') +
  theme(axis.text.x = element_text(hjust = 0.6, size = 22))+
  theme(axis.text.y = element_text(size = 22))+
  theme(axis.title.y = element_text(size = 18))+
  theme(axis.title.x = element_text(size = 18))+
  stat_cor(method = "spearman", size = 7)
```
