# Supplementary material for: Identification of 3′ UTR motifs required for mRNA localization to myelin sheaths in vivo
Source: PLoS Biol. 2021 Jan 13;19(1):e3001053. doi: 10.1371/journal.pbio.3001053 (PMC7837478; doi:10.1371/journal.pbio.3001053)
Supplement: S6 Data — (XLSX) [file pbio.3001053.s014.xlsx]

## Sheet: Sheet1
Puncta	Area	Mean	StdDev	Min	Max	IntDen	RawIntDen	MinThr	MaxThr	Compartment	ROI	Probe	dpf	TTX	File Name
1	0.031	57.125	16.178	32	87	1.764	914	0	65535	Soma	1	mbpa	4dpf	N	E1_I1_S1
2	0.041	83.333	26.428	31	131	3.377	1750	0	65535	Soma	1	mbpa	4dpf	N	E1_I1_S1
3	0.014	60	1.732	57	62	0.811	420	0	65535	Soma	1	mbpa	4dpf	N	E1_I1_S1
4	0.039	59.3	11.68	41	81	2.289	1186	0	65535	Soma	1	mbpa	4dpf	N	E1_I1_S1
5	0.012	55.333	4.633	50	60	0.641	332	0	65535	Soma	1	mbpa	4dpf	N	E1_I1_S1
6	0.014	72.571	8.638	64	87	0.98	508	0	65535	Soma	1	mbpa	4dpf	N	E1_I1_S1
7	0.069	66.417	20.331	36	105	4.614	2391	0	65535	Soma	1	mbpa	4dpf	N	E1_I1_S1
8	0.048	72.56	26.15	30	125	3.501	1814	0	65535	Soma	1	mbpa	4dpf	N	E1_I1_S1
9	0.06	61.742	19.807	32	94	3.694	1914	0	65535	Soma	1	mbpa	4dpf	N	E1_I1_S1
10	0.015	68.5	8.264	57	81	1.058	548	0	65535	Soma	1	mbpa	4dpf	N	E1_I1_S1
11	0.029	78.933	18.069	54	108	2.285	1184	0	65535	Soma	1	mbpa	4dpf	N	E1_I1_S1
12	0.042	61.455	9.059	47	79	2.609	1352	0	65535	Soma	1	mbpa	4dpf	N	E1_I1_S1
13	0.014	65.143	7.244	57	75	0.88	456	0	65535	Soma	1	mbpa	4dpf	N	E1_I1_S1
14	0.042	77.591	23.748	42	120	3.294	1707	0	65535	Soma	1	mbpa	4dpf	N	E1_I1_S1
15	0.062	75.281	32.032	28	142	4.649	2409	0	65535	Soma	1	mbpa	4dpf	N	E1_I1_S1
16	0.042	58.136	12.537	34	79	2.468	1279	0	65535	Soma	1	mbpa	4dpf	N	E1_I1_S1
17	0.033	81.353	23.103	44	117	2.669	1383	0	65535	Soma	1	mbpa	4dpf	N	E1_I1_S1
18	0.044	69.565	25.78	32	118	3.088	1600	0	65535	Soma	1	mbpa	4dpf	N	E1_I1_S1
19	0.035	80.111	19.988	51	112	2.783	1442	0	65535	Soma	1	mbpa	4dpf	N	E1_I1_S1
20	0.025	85.385	25.741	38	118	2.142	1110	0	65535	Soma	1	mbpa	4dpf	N	E1_I1_S1
21	0.027	75	15.836	56	101	2.026	1050	0	65535	Soma	1	mbpa	4dpf	N	E1_I1_S1
22	0.014	89.571	12.778	67	107	1.21	627	0	65535	Soma	1	mbpa	4dpf	N	E1_I1_S1
23	0.064	79.394	42.282	28	162	5.056	2620	0	65535	Soma	1	mbpa	4dpf	N	E1_I1_S1
24	0.058	71.9	17.889	39	104	4.163	2157	0	65535	Soma	1	mbpa	4dpf	N	E1_I1_S1
25	0.029	68.467	15.32	44	94	1.982	1027	0	65535	Soma	1	mbpa	4dpf	N	E1_I1_S1
26	0.037	76.263	15.011	56	105	2.796	1449	0	65535	Soma	1	mbpa	4dpf	N	E1_I1_S1
27	0.054	73.5	32.509	19	131	3.972	2058	0	65535	Soma	1	mbpa	4dpf	N	E1_I1_S1
28	0.068	73.257	34.021	30	142	4.948	2564	0	65535	Soma	1	mbpa	4dpf	N	E1_I1_S1
29	0.037	62.316	9.208	48	82	2.285	1184	0	65535	Soma	1	mbpa	4dpf	N	E1_I1_S1
30	0.027	59	9.115	43	70	1.594	826	0	65535	Soma	1	mbpa	4dpf	N	E1_I1_S1
31	0.037	71.316	20.688	41	106	2.615	1355	0	65535	Soma	1	mbpa	4dpf	N	E1_I1_S1
32	0.131	70.294	16.927	37	106	9.224	4780	0	65535	Soma	1	mbpa	4dpf	N	E1_I1_S1
33	0.019	61.4	8.383	48	77	1.185	614	0	65535	Soma	1	mbpa	4dpf	N	E1_I1_S1
34	0.015	57.5	6.503	49	68	0.888	460	0	65535	Soma	1	mbpa	4dpf	N	E1_I1_S1
35	0.015	70.375	11.612	57	82	1.086	563	0	65535	Soma	1	mbpa	4dpf	N	E1_I1_S1
36	0.023	88.167	16.552	62	116	2.042	1058	0	65535	Soma	1	mbpa	4dpf	N	E1_I1_S1
37	0.019	75.1	11.259	58	96	1.449	751	0	65535	Soma	1	mbpa	4dpf	N	E1_I1_S1
38	0.015	65.75	11.708	45	79	1.015	526	0	65535	Soma	1	mbpa	4dpf	N	E1_I1_S1
39	0.041	83.381	21.027	55	119	3.379	1751	0	65535	Soma	1	mbpa	4dpf	N	E1_I1_S1
40	0.017	69.667	9.539	59	84	1.21	627	0	65535	Soma	1	mbpa	4dpf	N	E1_I1_S1
41	0.027	76.714	16.703	53	103	2.073	1074	0	65535	Soma	1	mbpa	4dpf	N	E1_I1_S1
42	0.014	76.429	7.254	68	89	1.032	535	0	65535	Soma	1	mbpa	4dpf	N	E1_I1_S1
43	0.029	62.067	11.913	45	81	1.797	931	0	65535	Soma	1	mbpa	4dpf	N	E1_I1_S1
44	0.033	67.059	14.678	44	91	2.2	1140	0	65535	Soma	1	mbpa	4dpf	N	E1_I1_S1
45	0.014	73.429	4.791	69	80	0.992	514	0	65535	Soma	1	mbpa	4dpf	N	E1_I1_S1
46	0.095	96.449	54.07	3	205	9.12	4726	0	65535	Soma	1	mbpa	4dpf	N	E1_I1_S1
47	0.098	78.549	46.476	14	190	7.731	4006	0	65535	Soma	1	mbpa	4dpf	N	E1_I1_S1
48	0.019	62.7	9.274	49	80	1.21	627	0	65535	Soma	1	mbpa	4dpf	N	E1_I1_S1
49	0.102	75.679	44.065	3	163	7.74	4011	0	65535	Soma	1	mbpa	4dpf	N	E1_I1_S1
50	0.112	65.845	30.027	12	136	7.37	3819	0	65535	Soma	1	mbpa	4dpf	N	E1_I1_S1
51	0.021	84.364	14.431	67	109	1.791	928	0	65535	Soma	1	mbpa	4dpf	N	E1_I1_S1
52	0.041	69.429	17.212	45	98	2.814	1458	0	65535	Soma	1	mbpa	4dpf	N	E1_I1_S1
53	0.019	91.8	10.942	77	110	1.772	918	0	65535	Soma	1	mbpa	4dpf	N	E1_I1_S1
54	0.027	55.714	8.119	43	67	1.505	780	0	65535	Soma	1	mbpa	4dpf	N	E1_I1_S1
55	0.037	78.789	24.627	42	125	2.889	1497	0	65535	Soma	1	mbpa	4dpf	N	E1_I1_S1
56	0.046	80	15.77	51	107	3.705	1920	0	65535	Soma	1	mbpa	4dpf	N	E1_I1_S1
57	0.102	69.396	37.281	6	158	7.098	3678	0	65535	Soma	1	mbpa	4dpf	N	E1_I1_S1
58	0.135	60.857	25.567	10	118	8.221	4260	0	65535	Soma	1	mbpa	4dpf	N	E1_I1_S1
59	0.029	70.133	17.695	46	97	2.03	1052	0	65535	Soma	1	mbpa	4dpf	N	E1_I1_S1
60	0.079	64.171	13.948	37	94	5.077	2631	0	65535	Soma	1	mbpa	4dpf	N	E1_I1_S1
61	0.029	76.667	28.732	35	123	2.219	1150	0	65535	Soma	1	mbpa	4dpf	N	E1_I1_S1
62	0.06	65.774	28.868	27	127	3.935	2039	0	65535	Soma	1	mbpa	4dpf	N	E1_I1_S1
63	0.05	82.462	30.031	30	133	4.137	2144	0	65535	Soma	1	mbpa	4dpf	N	E1_I1_S1
64	0.081	63.786	22.415	23	112	5.17	2679	0	65535	Soma	1	mbpa	4dpf	N	E1_I1_S1
65	0.033	74.824	14.306	52	103	2.455	1272	0	65535	Soma	1	mbpa	4dpf	N	E1_I1_S1
1	0.033	124.706	24.708	85	164	4.091	2120	84	4012	Soma	2	mbpa	4dpf	N	E1_I1_S2
2	0.041	98.095	11.584	84	121	3.975	2060	84	4012	Soma	2	mbpa	4dpf	N	E1_I1_S2
3	0.041	134.143	30.57	93	196	5.436	2817	84	4012	Soma	2	mbpa	4dpf	N	E1_I1_S2
4	0.015	95.375	7.782	84	108	1.472	763	84	4012	Soma	2	mbpa	4dpf	N	E1_I1_S2
5	0.023	106.083	13.628	84	127	2.457	1273	84	4012	Soma	2	mbpa	4dpf	N	E1_I1_S2
6	0.037	121.842	24.807	87	165	4.467	2315	84	4012	Soma	2	mbpa	4dpf	N	E1_I1_S2
7	0.056	127.103	25.02	84	170	7.113	3686	84	4012	Soma	2	mbpa	4dpf	N	E1_I1_S2
8	0.017	93.667	7.5	85	104	1.627	843	84	4012	Soma	2	mbpa	4dpf	N	E1_I1_S2
9	0.1	184.981	74.445	86	330	18.563	9619	84	4012	Soma	2	mbpa	4dpf	N	E1_I1_S2
10	0.023	97	11.599	84	117	2.246	1164	84	4012	Soma	2	mbpa	4dpf	N	E1_I1_S2
11	0.091	137.149	37.117	84	201	12.439	6446	84	4012	Soma	2	mbpa	4dpf	N	E1_I1_S2
12	0.079	112.366	26.383	84	172	8.891	4607	84	4012	Soma	2	mbpa	4dpf	N	E1_I1_S2
13	0.012	89.5	5.357	84	98	1.036	537	84	4012	Soma	2	mbpa	4dpf	N	E1_I1_S2
14	0.041	117.095	23.632	86	160	4.745	2459	84	4012	Soma	2	mbpa	4dpf	N	E1_I1_S2
15	0.066	136.735	41.082	87	217	8.972	4649	84	4012	Soma	2	mbpa	4dpf	N	E1_I1_S2
16	0.012	95.667	7.23	85	103	1.108	574	84	4012	Soma	2	mbpa	4dpf	N	E1_I1_S2
17	0.023	104.583	10.501	91	122	2.422	1255	84	4012	Soma	2	mbpa	4dpf	N	E1_I1_S2
18	0.021	98.818	10.058	85	115	2.098	1087	84	4012	Soma	2	mbpa	4dpf	N	E1_I1_S2
19	0.062	104.969	13.348	84	139	6.482	3359	84	4012	Soma	2	mbpa	4dpf	N	E1_I1_S2
20	0.129	151.761	44.784	84	241	19.622	10168	84	4012	Soma	2	mbpa	4dpf	N	E1_I1_S2
21	0.017	96.444	10.126	84	112	1.675	868	84	4012	Soma	2	mbpa	4dpf	N	E1_I1_S2
22	0.064	138.121	36.792	87	207	8.796	4558	84	4012	Soma	2	mbpa	4dpf	N	E1_I1_S2
23	0.046	112.542	17.676	85	148	5.212	2701	84	4012	Soma	2	mbpa	4dpf	N	E1_I1_S2
24	0.031	99.375	10.658	86	117	3.068	1590	84	4012	Soma	2	mbpa	4dpf	N	E1_I1_S2
25	0.031	95.938	7.371	84	108	2.962	1535	84	4012	Soma	2	mbpa	4dpf	N	E1_I1_S2
26	0.017	94.667	6.285	86	106	1.644	852	84	4012	Soma	2	mbpa	4dpf	N	E1_I1_S2
27	0.035	100.944	12.914	84	125	3.506	1817	84	4012	Soma	2	mbpa	4dpf	N	E1_I1_S2
28	0.112	198.069	81.933	85	363	22.169	11488	84	4012	Soma	2	mbpa	4dpf	N	E1_I1_S2
29	0.054	130.964	31.797	84	187	7.077	3667	84	4012	Soma	2	mbpa	4dpf	N	E1_I1_S2
30	0.029	103	11.994	84	123	2.982	1545	84	4012	Soma	2	mbpa	4dpf	N	E1_I1_S2
31	0.014	94.429	6.554	85	104	1.276	661	84	4012	Soma	2	mbpa	4dpf	N	E1_I1_S2
32	0.029	112.867	17.092	89	139	3.267	1693	84	4012	Soma	2	mbpa	4dpf	N	E1_I1_S2
33	0.044	129.087	31.964	84	182	5.73	2969	84	4012	Soma	2	mbpa	4dpf	N	E1_I1_S2
34	0.012	92	5.865	85	101	1.065	552	84	4012	Soma	2	mbpa	4dpf	N	E1_I1_S2
35	0.062	137.156	39.616	84	217	8.47	4389	84	4012	Soma	2	mbpa	4dpf	N	E1_I1_S2
36	0.019	96.4	9.913	84	115	1.86	964	84	4012	Soma	2	mbpa	4dpf	N	E1_I1_S2
37	0.012	95.167	4.167	89	100	1.102	571	84	4012	Soma	2	mbpa	4dpf	N	E1_I1_S2
38	0.058	128.133	32.029	84	192	7.418	3844	84	4012	Soma	2	mbpa	4dpf	N	E1_I1_S2
39	0.014	93.857	7.313	85	105	1.268	657	84	4012	Soma	2	mbpa	4dpf	N	E1_I1_S2
40	0.017	95.556	8.734	84	108	1.66	860	84	4012	Soma	2	mbpa	4dpf	N	E1_I1_S2
41	0.025	106.692	16.56	84	136	2.677	1387	84	4012	Soma	2	mbpa	4dpf	N	E1_I1_S2
42	0.089	161.783	54.916	86	263	14.362	7442	84	4012	Soma	2	mbpa	4dpf	N	E1_I1_S2
43	0.041	110.095	18.91	84	144	4.462	2312	84	4012	Soma	2	mbpa	4dpf	N	E1_I1_S2
44	0.025	103.692	11.87	85	123	2.601	1348	84	4012	Soma	2	mbpa	4dpf	N	E1_I1_S2
45	0.035	98.833	13.012	84	121	3.433	1779	84	4012	Soma	2	mbpa	4dpf	N	E1_I1_S2
46	0.071	109.568	14.124	85	136	7.823	4054	84	4012	Soma	2	mbpa	4dpf	N	E1_I1_S2
47	0.017	93.556	8.589	84	109	1.625	842	84	4012	Soma	2	mbpa	4dpf	N	E1_I1_S2
48	0.05	119.308	25.271	85	175	5.986	3102	84	4012	Soma	2	mbpa	4dpf	N	E1_I1_S2
49	0.089	136.739	40.973	85	227	12.138	6290	84	4012	Soma	2	mbpa	4dpf	N	E1_I1_S2
1	0.041	83.619	26.836	45	134	3.389	1756	0	65535	Soma	3	mbpa	4dpf	N	E1_I1_S3
2	0.019	68.4	9.969	53	86	1.32	684	0	65535	Soma	3	mbpa	4dpf	N	E1_I1_S3
3	0.058	55.667	18.87	23	92	3.223	1670	0	65535	Soma	3	mbpa	4dpf	N	E1_I1_S3
4	0.023	89.417	16.812	66	114	2.071	1073	0	65535	Soma	3	mbpa	4dpf	N	E1_I1_S3
5	0.015	72.875	7.605	63	83	1.125	583	0	65535	Soma	3	mbpa	4dpf	N	E1_I1_S3
6	0.052	82.185	26.231	38	131	4.282	2219	0	65535	Soma	3	mbpa	4dpf	N	E1_I1_S3
7	0.023	65.583	13.944	43	89	1.519	787	0	65535	Soma	3	mbpa	4dpf	N	E1_I1_S3
8	0.031	62.562	14.5	44	87	1.932	1001	0	65535	Soma	3	mbpa	4dpf	N	E1_I1_S3
9	0.039	67.7	22.635	34	107	2.613	1354	0	65535	Soma	3	mbpa	4dpf	N	E1_I1_S3
10	0.027	87.714	15	67	115	2.37	1228	0	65535	Soma	3	mbpa	4dpf	N	E1_I1_S3
11	0.073	52.842	15.732	21	84	3.875	2008	0	65535	Soma	3	mbpa	4dpf	N	E1_I1_S3
12	0.058	73.9	36.468	18	149	4.278	2217	0	65535	Soma	3	mbpa	4dpf	N	E1_I1_S3
13	0.015	50.5	7.616	41	60	0.78	404	0	65535	Soma	3	mbpa	4dpf	N	E1_I1_S3
14	0.052	64.704	18.414	22	101	3.371	1747	0	65535	Soma	3	mbpa	4dpf	N	E1_I1_S3
15	0.048	76.56	25.11	31	120	3.694	1914	0	65535	Soma	3	mbpa	4dpf	N	E1_I1_S3
16	0.021	59.636	12.436	37	75	1.266	656	0	65535	Soma	3	mbpa	4dpf	N	E1_I1_S3
17	0.037	76.842	23.738	45	119	2.817	1460	0	65535	Soma	3	mbpa	4dpf	N	E1_I1_S3
18	0.029	75.733	14.002	54	101	2.192	1136	0	65535	Soma	3	mbpa	4dpf	N	E1_I1_S3
19	0.033	72	18.831	40	104	2.362	1224	0	65535	Soma	3	mbpa	4dpf	N	E1_I1_S3
20	0.041	56	12.728	32	78	2.269	1176	0	65535	Soma	3	mbpa	4dpf	N	E1_I1_S3
21	0.027	62.286	7.907	47	75	1.683	872	0	65535	Soma	3	mbpa	4dpf	N	E1_I1_S3
22	0.029	64.133	9.031	50	80	1.856	962	0	65535	Soma	3	mbpa	4dpf	N	E1_I1_S3
23	0.023	58.333	6.471	50	68	1.351	700	0	65535	Soma	3	mbpa	4dpf	N	E1_I1_S3
24	0.046	70	24.814	32	114	3.242	1680	0	65535	Soma	3	mbpa	4dpf	N	E1_I1_S3
25	0.019	74.4	13.624	56	90	1.436	744	0	65535	Soma	3	mbpa	4dpf	N	E1_I1_S3
26	0.077	83.775	38.935	28	165	6.467	3351	0	65535	Soma	3	mbpa	4dpf	N	E1_I1_S3
27	0.037	52.895	4.677	45	64	1.939	1005	0	65535	Soma	3	mbpa	4dpf	N	E1_I1_S3
28	0.042	76.545	22.161	41	116	3.25	1684	0	65535	Soma	3	mbpa	4dpf	N	E1_I1_S3
29	0.042	66.364	23.008	25	105	2.817	1460	0	65535	Soma	3	mbpa	4dpf	N	E1_I1_S3
30	0.135	69.829	38.153	0	147	9.433	4888	0	65535	Soma	3	mbpa	4dpf	N	E1_I1_S3
31	0.041	68	26.234	31	115	2.756	1428	0	65535	Soma	3	mbpa	4dpf	N	E1_I1_S3
32	0.064	56.242	13.73	27	82	3.582	1856	0	65535	Soma	3	mbpa	4dpf	N	E1_I1_S3
33	0.071	81.676	40.252	0	161	5.832	3022	0	65535	Soma	3	mbpa	4dpf	N	E1_I1_S3
34	0.033	60.882	8.022	50	77	1.997	1035	0	65535	Soma	3	mbpa	4dpf	N	E1_I1_S3
35	0.014	73.857	8.092	61	84	0.998	517	0	65535	Soma	3	mbpa	4dpf	N	E1_I1_S3
36	0.054	57.821	17.389	30	88	3.124	1619	0	65535	Soma	3	mbpa	4dpf	N	E1_I1_S3
37	0.012	66	6.512	59	77	0.764	396	0	65535	Soma	3	mbpa	4dpf	N	E1_I1_S3
38	0.021	76	13.892	57	99	1.613	836	0	65535	Soma	3	mbpa	4dpf	N	E1_I1_S3
39	0.017	69.778	10.86	53	87	1.212	628	0	65535	Soma	3	mbpa	4dpf	N	E1_I1_S3
40	0.064	83.515	36.012	23	152	5.319	2756	0	65535	Soma	3	mbpa	4dpf	N	E1_I1_S3
41	0.021	67.273	9.603	54	84	1.428	740	0	65535	Soma	3	mbpa	4dpf	N	E1_I1_S3
42	0.102	103.189	69.943	4	263	10.554	5469	0	65535	Soma	3	mbpa	4dpf	N	E1_I1_S3
43	0.033	66.588	22.445	39	106	2.185	1132	0	65535	Soma	3	mbpa	4dpf	N	E1_I1_S3
44	0.071	65.459	24.527	23	115	4.674	2422	0	65535	Soma	3	mbpa	4dpf	N	E1_I1_S3
45	0.012	65.833	5.037	59	72	0.762	395	0	65535	Soma	3	mbpa	4dpf	N	E1_I1_S3
46	0.052	69.704	30.446	28	125	3.632	1882	0	65535	Soma	3	mbpa	4dpf	N	E1_I1_S3
47	0.025	63.231	14.155	42	87	1.586	822	0	65535	Soma	3	mbpa	4dpf	N	E1_I1_S3
48	0.037	73.895	22.759	44	110	2.709	1404	0	65535	Soma	3	mbpa	4dpf	N	E1_I1_S3
1	0.017	51.556	6.064	44	62	0.895	464	0	65535	Soma	4	mbpa	4dpf	N	E1_I2_S1
2	0.075	70.436	38.627	0	151	5.301	2747	0	65535	Soma	4	mbpa	4dpf	N	E1_I2_S1
3	0.041	51.286	19.883	27	85	2.078	1077	0	65535	Soma	4	mbpa	4dpf	N	E1_I2_S1
4	0.041	61.238	22.072	27	98	2.482	1286	0	65535	Soma	4	mbpa	4dpf	N	E1_I2_S1
5	0.06	50.516	19.889	13	86	3.022	1566	0	65535	Soma	4	mbpa	4dpf	N	E1_I2_S1
6	0.06	49.935	15.174	24	74	2.987	1548	0	65535	Soma	4	mbpa	4dpf	N	E1_I2_S1
7	0.012	70.167	8.658	56	79	0.812	421	0	65535	Soma	4	mbpa	4dpf	N	E1_I2_S1
8	0.019	70.5	10.157	56	88	1.361	705	0	65535	Soma	4	mbpa	4dpf	N	E1_I2_S1
9	0.017	58.222	6.14	46	66	1.011	524	0	65535	Soma	4	mbpa	4dpf	N	E1_I2_S1
10	0.014	65	6.856	55	75	0.878	455	0	65535	Soma	4	mbpa	4dpf	N	E1_I2_S1
11	0.031	58.312	13.778	38	78	1.8	933	0	65535	Soma	4	mbpa	4dpf	N	E1_I2_S1
12	0.035	90.889	22.754	42	129	3.157	1636	0	65535	Soma	4	mbpa	4dpf	N	E1_I2_S1
13	0.149	53.675	21.23	6	108	7.976	4133	0	65535	Soma	4	mbpa	4dpf	N	E1_I2_S1
14	0.014	50.429	7.764	37	59	0.681	353	0	65535	Soma	4	mbpa	4dpf	N	E1_I2_S1
15	0.019	51.6	8.796	40	65	0.996	516	0	65535	Soma	4	mbpa	4dpf	N	E1_I2_S1
16	0.012	45	7.127	37	56	0.521	270	0	65535	Soma	4	mbpa	4dpf	N	E1_I2_S1
17	0.035	41	6.059	31	53	1.424	738	0	65535	Soma	4	mbpa	4dpf	N	E1_I2_S1
18	0.096	56.64	19.183	10	97	5.465	2832	0	65535	Soma	4	mbpa	4dpf	N	E1_I2_S1
19	0.046	44.875	11.117	29	65	2.078	1077	0	65535	Soma	4	mbpa	4dpf	N	E1_I2_S1
20	0.044	55.826	16.683	31	86	2.478	1284	0	65535	Soma	4	mbpa	4dpf	N	E1_I2_S1
21	0.062	43.781	16.62	14	78	2.704	1401	0	65535	Soma	4	mbpa	4dpf	N	E1_I2_S1
22	0.012	64.333	5.279	58	73	0.745	386	0	65535	Soma	4	mbpa	4dpf	N	E1_I2_S1
23	0.052	73.259	32.491	25	131	3.817	1978	0	65535	Soma	4	mbpa	4dpf	N	E1_I2_S1
24	0.027	61.286	20.417	36	93	1.656	858	0	65535	Soma	4	mbpa	4dpf	N	E1_I2_S1
25	0.044	59.609	16.83	36	89	2.646	1371	0	65535	Soma	4	mbpa	4dpf	N	E1_I2_S1
26	0.027	51.643	7.622	40	64	1.395	723	0	65535	Soma	4	mbpa	4dpf	N	E1_I2_S1
27	0.014	53.571	4.198	46	59	0.724	375	0	65535	Soma	4	mbpa	4dpf	N	E1_I2_S1
28	0.039	78.6	25.172	42	126	3.034	1572	0	65535	Soma	4	mbpa	4dpf	N	E1_I2_S1
29	0.048	52.24	10.914	34	71	2.52	1306	0	65535	Soma	4	mbpa	4dpf	N	E1_I2_S1
30	0.017	49.444	12.856	29	67	0.859	445	0	65535	Soma	4	mbpa	4dpf	N	E1_I2_S1
31	0.075	58.179	17.437	26	98	4.379	2269	0	65535	Soma	4	mbpa	4dpf	N	E1_I2_S1
32	0.029	78.067	17.81	55	108	2.26	1171	0	65535	Soma	4	mbpa	4dpf	N	E1_I2_S1
33	0.014	51.143	6.644	42	60	0.691	358	0	65535	Soma	4	mbpa	4dpf	N	E1_I2_S1
34	0.039	60.65	13.55	39	87	2.341	1213	0	65535	Soma	4	mbpa	4dpf	N	E1_I2_S1
35	0.012	51.167	8.353	41	61	0.592	307	0	65535	Soma	4	mbpa	4dpf	N	E1_I2_S1
36	0.042	61.455	17.527	32	92	2.609	1352	0	65535	Soma	4	mbpa	4dpf	N	E1_I2_S1
37	0.052	79.852	33.211	32	147	4.161	2156	0	65535	Soma	4	mbpa	4dpf	N	E1_I2_S1
38	0.017	63.222	9.038	52	76	1.098	569	0	65535	Soma	4	mbpa	4dpf	N	E1_I2_S1
39	0.015	52.875	6.334	43	62	0.816	423	0	65535	Soma	4	mbpa	4dpf	N	E1_I2_S1
40	0.042	49.182	13.369	27	73	2.088	1082	0	65535	Soma	4	mbpa	4dpf	N	E1_I2_S1
41	0.06	85.742	41.688	30	169	5.129	2658	0	65535	Soma	4	mbpa	4dpf	N	E1_I2_S1
42	0.069	55.722	16.532	25	88	3.871	2006	0	65535	Soma	4	mbpa	4dpf	N	E1_I2_S1
43	0.019	53.3	9.19	39	69	1.029	533	0	65535	Soma	4	mbpa	4dpf	N	E1_I2_S1
44	0.014	54.714	5.314	47	63	0.739	383	0	65535	Soma	4	mbpa	4dpf	N	E1_I2_S1
45	0.033	63.176	16.052	42	92	2.073	1074	0	65535	Soma	4	mbpa	4dpf	N	E1_I2_S1
46	0.075	50.513	15.377	23	80	3.802	1970	0	65535	Soma	4	mbpa	4dpf	N	E1_I2_S1
47	0.048	53.04	24.587	10	98	2.559	1326	0	65535	Soma	4	mbpa	4dpf	N	E1_I2_S1
48	0.042	66.682	12.392	45	88	2.831	1467	0	65535	Soma	4	mbpa	4dpf	N	E1_I2_S1
49	0.044	73	23.655	39	111	3.24	1679	0	65535	Soma	4	mbpa	4dpf	N	E1_I2_S1
50	0.012	56.667	3.83	52	61	0.656	340	0	65535	Soma	4	mbpa	4dpf	N	E1_I2_S1
51	0.042	54.091	20.137	23	91	2.296	1190	0	65535	Soma	4	mbpa	4dpf	N	E1_I2_S1
52	0.015	62.5	8.992	49	74	0.965	500	0	65535	Soma	4	mbpa	4dpf	N	E1_I2_S1
53	0.019	48.9	6.919	41	60	0.944	489	0	65535	Soma	4	mbpa	4dpf	N	E1_I2_S1
54	0.031	63.688	8.324	52	79	1.966	1019	0	65535	Soma	4	mbpa	4dpf	N	E1_I2_S1
55	0.014	56.143	5.956	45	63	0.758	393	0	65535	Soma	4	mbpa	4dpf	N	E1_I2_S1
56	0.081	55.929	27.693	5	114	4.533	2349	0	65535	Soma	4	mbpa	4dpf	N	E1_I2_S1
57	0.035	69.444	18.299	45	102	2.412	1250	0	65535	Soma	4	mbpa	4dpf	N	E1_I2_S1
58	0.054	57.464	23.699	26	103	3.105	1609	0	65535	Soma	4	mbpa	4dpf	N	E1_I2_S1
59	0.137	55.901	26.698	6	114	7.659	3969	0	65535	Soma	4	mbpa	4dpf	N	E1_I2_S1
60	0.058	43.033	16.153	12	73	2.491	1291	0	65535	Soma	4	mbpa	4dpf	N	E1_I2_S1
61	0.025	47.462	10.744	28	62	1.191	617	0	65535	Soma	4	mbpa	4dpf	N	E1_I2_S1
62	0.062	79.406	41.005	16	158	4.904	2541	0	65535	Soma	4	mbpa	4dpf	N	E1_I2_S1
63	0.042	56	17.06	35	88	2.378	1232	0	65535	Soma	4	mbpa	4dpf	N	E1_I2_S1
64	0.081	45.619	20.89	6	87	3.697	1916	0	65535	Soma	4	mbpa	4dpf	N	E1_I2_S1
65	0.025	62	11.583	43	80	1.555	806	0	65535	Soma	4	mbpa	4dpf	N	E1_I2_S1
66	0.037	51.105	13.515	29	75	1.874	971	0	65535	Soma	4	mbpa	4dpf	N	E1_I2_S1
67	0.031	58.812	14.529	35	83	1.816	941	0	65535	Soma	4	mbpa	4dpf	N	E1_I2_S1
68	0.068	45.486	16.832	14	74	3.072	1592	0	65535	Soma	4	mbpa	4dpf	N	E1_I2_S1
69	0.041	59.381	14.891	38	84	2.406	1247	0	65535	Soma	4	mbpa	4dpf	N	E1_I2_S1
70	0.014	54.571	7.955	48	66	0.737	382	0	65535	Soma	4	mbpa	4dpf	N	E1_I2_S1
71	0.041	52.762	13.115	29	79	2.138	1108	0	65535	Soma	4	mbpa	4dpf	N	E1_I2_S1
72	0.052	84.111	34.939	33	143	4.383	2271	0	65535	Soma	4	mbpa	4dpf	N	E1_I2_S1
73	0.054	70.821	30.022	23	129	3.827	1983	0	65535	Soma	4	mbpa	4dpf	N	E1_I2_S1
74	0.037	41	5.869	32	49	1.503	779	0	65535	Soma	4	mbpa	4dpf	N	E1_I2_S1
75	0.014	50.286	7.653	43	62	0.679	352	0	65535	Soma	4	mbpa	4dpf	N	E1_I2_S1
76	0.069	66.139	24.531	28	115	4.595	2381	0	65535	Soma	4	mbpa	4dpf	N	E1_I2_S1
77	0.012	44.5	6.626	38	53	0.515	267	0	65535	Soma	4	mbpa	4dpf	N	E1_I2_S1
78	0.019	58.6	11.881	42	77	1.131	586	0	65535	Soma	4	mbpa	4dpf	N	E1_I2_S1
79	0.068	61.171	26.568	11	119	4.132	2141	0	65535	Soma	4	mbpa	4dpf	N	E1_I2_S1
80	0.054	51.5	21.779	9	93	2.783	1442	0	65535	Soma	4	mbpa	4dpf	N	E1_I2_S1
81	0.062	78.25	38.468	22	152	4.832	2504	0	65535	Soma	4	mbpa	4dpf	N	E1_I2_S1
82	0.023	72.417	16.059	43	97	1.677	869	0	65535	Soma	4	mbpa	4dpf	N	E1_I2_S1
83	0.054	60.321	20.296	31	95	3.259	1689	0	65535	Soma	4	mbpa	4dpf	N	E1_I2_S1
84	0.075	53.128	25.312	4	104	3.999	2072	0	65535	Soma	4	mbpa	4dpf	N	E1_I2_S1
85	0.054	68	25.67	23	112	3.674	1904	0	65535	Soma	4	mbpa	4dpf	N	E1_I2_S1
86	0.023	37.583	5.885	27	47	0.87	451	0	65535	Soma	4	mbpa	4dpf	N	E1_I2_S1
1	0.048	37.92	11.842	21	60	1.829	948	0	65535	Soma	5	mbpa	4dpf	N	E1_I2_S2
2	0.014	44.286	5.823	33	49	0.598	310	0	65535	Soma	5	mbpa	4dpf	N	E1_I2_S2
3	0.023	46.167	6.713	40	57	1.069	554	0	65535	Soma	5	mbpa	4dpf	N	E1_I2_S2
4	0.019	49.4	14.401	26	70	0.953	494	0	65535	Soma	5	mbpa	4dpf	N	E1_I2_S2
5	0.037	55.737	11.503	38	75	2.044	1059	0	65535	Soma	5	mbpa	4dpf	N	E1_I2_S2
6	0.046	39.25	12.797	17	64	1.818	942	0	65535	Soma	5	mbpa	4dpf	N	E1_I2_S2
7	0.048	44.24	16.377	18	76	2.134	1106	0	65535	Soma	5	mbpa	4dpf	N	E1_I2_S2
8	0.073	51.079	23.919	8	100	3.746	1941	0	65535	Soma	5	mbpa	4dpf	N	E1_I2_S2
9	0.015	48.125	5.987	40	56	0.743	385	0	65535	Soma	5	mbpa	4dpf	N	E1_I2_S2
10	0.056	44.483	16.866	20	78	2.489	1290	0	65535	Soma	5	mbpa	4dpf	N	E1_I2_S2
11	0.023	57.583	10.14	43	73	1.333	691	0	65535	Soma	5	mbpa	4dpf	N	E1_I2_S2
12	0.104	42.87	20.205	2	84	4.467	2315	0	65535	Soma	5	mbpa	4dpf	N	E1_I2_S2
13	0.023	50.417	9.94	36	66	1.168	605	0	65535	Soma	5	mbpa	4dpf	N	E1_I2_S2
14	0.073	49.711	23.937	7	100	3.645	1889	0	65535	Soma	5	mbpa	4dpf	N	E1_I2_S2
15	0.033	47.824	10.69	33	67	1.569	813	0	65535	Soma	5	mbpa	4dpf	N	E1_I2_S2
16	0.056	33.241	8.175	21	51	1.86	964	0	65535	Soma	5	mbpa	4dpf	N	E1_I2_S2
17	0.012	50.833	4.446	44	56	0.589	305	0	65535	Soma	5	mbpa	4dpf	N	E1_I2_S2
18	0.042	49.182	12.61	27	71	2.088	1082	0	65535	Soma	5	mbpa	4dpf	N	E1_I2_S2
19	0.118	44.098	22.884	0	100	5.191	2690	0	65535	Soma	5	mbpa	4dpf	N	E1_I2_S2
20	0.046	45.667	15.139	26	76	2.115	1096	0	65535	Soma	5	mbpa	4dpf	N	E1_I2_S2
21	0.019	46	5.395	37	55	0.888	460	0	65535	Soma	5	mbpa	4dpf	N	E1_I2_S2
22	0.027	42	7.071	31	53	1.135	588	0	65535	Soma	5	mbpa	4dpf	N	E1_I2_S2
23	0.012	34.167	3.43	31	40	0.396	205	0	65535	Soma	5	mbpa	4dpf	N	E1_I2_S2
24	0.089	48.891	24.677	0	94	4.34	2249	0	65535	Soma	5	mbpa	4dpf	N	E1_I2_S2
25	0.035	42.167	9.679	29	59	1.465	759	0	65535	Soma	5	mbpa	4dpf	N	E1_I2_S2
26	0.041	47.952	10.693	33	65	1.943	1007	0	65535	Soma	5	mbpa	4dpf	N	E1_I2_S2
27	0.015	51.125	7.434	38	61	0.789	409	0	65535	Soma	5	mbpa	4dpf	N	E1_I2_S2
28	0.023	43.917	5.23	35	53	1.017	527	0	65535	Soma	5	mbpa	4dpf	N	E1_I2_S2
29	0.041	43.524	12.343	20	67	1.764	914	0	65535	Soma	5	mbpa	4dpf	N	E1_I2_S2
30	0.023	40.333	6.541	31	51	0.934	484	0	65535	Soma	5	mbpa	4dpf	N	E1_I2_S2
31	0.019	35.3	6.533	23	44	0.681	353	0	65535	Soma	5	mbpa	4dpf	N	E1_I2_S2
32	0.096	55.38	29.935	4	121	5.344	2769	0	65535	Soma	5	mbpa	4dpf	N	E1_I2_S2
33	0.027	46.929	12.755	27	68	1.268	657	0	65535	Soma	5	mbpa	4dpf	N	E1_I2_S2
34	0.035	45.389	9.469	34	61	1.577	817	0	65535	Soma	5	mbpa	4dpf	N	E1_I2_S2
35	0.012	41.5	3.271	38	46	0.481	249	0	65535	Soma	5	mbpa	4dpf	N	E1_I2_S2
36	0.031	45.812	11.339	28	65	1.415	733	0	65535	Soma	5	mbpa	4dpf	N	E1_I2_S2
37	0.039	41.05	10.4	27	58	1.584	821	0	65535	Soma	5	mbpa	4dpf	N	E1_I2_S2
38	0.029	45	9.783	35	61	1.303	675	0	65535	Soma	5	mbpa	4dpf	N	E1_I2_S2
39	0.041	47.619	10.759	32	70	1.93	1000	0	65535	Soma	5	mbpa	4dpf	N	E1_I2_S2
40	0.056	50.276	18.656	16	86	2.814	1458	0	65535	Soma	5	mbpa	4dpf	N	E1_I2_S2
41	0.023	51.917	11.024	39	70	1.202	623	0	65535	Soma	5	mbpa	4dpf	N	E1_I2_S2
42	0.035	38.111	7.783	28	51	1.324	686	0	65535	Soma	5	mbpa	4dpf	N	E1_I2_S2
43	0.042	33.818	6.919	23	47	1.436	744	0	65535	Soma	5	mbpa	4dpf	N	E1_I2_S2
44	0.021	36.727	5.255	31	46	0.78	404	0	65535	Soma	5	mbpa	4dpf	N	E1_I2_S2
45	0.023	47.5	7.392	40	59	1.1	570	0	65535	Soma	5	mbpa	4dpf	N	E1_I2_S2
46	0.054	51.286	22.539	18	92	2.771	1436	0	65535	Soma	5	mbpa	4dpf	N	E1_I2_S2
47	0.056	37.69	6.841	28	53	2.109	1093	0	65535	Soma	5	mbpa	4dpf	N	E1_I2_S2
48	0.033	44.059	10.865	29	61	1.445	749	0	65535	Soma	5	mbpa	4dpf	N	E1_I2_S2
49	0.017	38.111	3.983	32	43	0.662	343	0	65535	Soma	5	mbpa	4dpf	N	E1_I2_S2
50	0.085	39.432	12.903	13	63	3.348	1735	0	65535	Soma	5	mbpa	4dpf	N	E1_I2_S2
51	0.104	47.426	15.862	22	88	4.942	2561	0	65535	Soma	5	mbpa	4dpf	N	E1_I2_S2
52	0.041	35.952	11.034	20	57	1.457	755	0	65535	Soma	5	mbpa	4dpf	N	E1_I2_S2
53	0.093	55.25	31.272	1	130	5.118	2652	0	65535	Soma	5	mbpa	4dpf	N	E1_I2_S2
54	0.017	41.778	5.069	34	50	0.726	376	0	65535	Soma	5	mbpa	4dpf	N	E1_I2_S2
55	0.014	41.429	3.505	37	46	0.56	290	0	65535	Soma	5	mbpa	4dpf	N	E1_I2_S2
56	0.037	38.895	5.943	29	49	1.426	739	0	65535	Soma	5	mbpa	4dpf	N	E1_I2_S2
57	0.021	49.636	8.37	38	62	1.054	546	0	65535	Soma	5	mbpa	4dpf	N	E1_I2_S2
58	0.039	37.45	9.11	25	54	1.445	749	0	65535	Soma	5	mbpa	4dpf	N	E1_I2_S2
59	0.085	63.409	41.322	3	151	5.384	2790	0	65535	Soma	5	mbpa	4dpf	N	E1_I2_S2
60	0.054	50.5	20.666	13	91	2.729	1414	0	65535	Soma	5	mbpa	4dpf	N	E1_I2_S2
61	0.021	44	7.362	32	56	0.934	484	0	65535	Soma	5	mbpa	4dpf	N	E1_I2_S2
62	0.029	50.467	10.077	35	66	1.461	757	0	65535	Soma	5	mbpa	4dpf	N	E1_I2_S2
63	0.021	39	5.745	33	48	0.828	429	0	65535	Soma	5	mbpa	4dpf	N	E1_I2_S2
64	0.041	49.714	14.255	33	75	2.015	1044	0	65535	Soma	5	mbpa	4dpf	N	E1_I2_S2
65	0.056	47.552	21.148	19	90	2.661	1379	0	65535	Soma	5	mbpa	4dpf	N	E1_I2_S2
66	0.019	47.5	8.223	37	60	0.917	475	0	65535	Soma	5	mbpa	4dpf	N	E1_I2_S2
67	0.048	43.28	16.851	11	71	2.088	1082	0	65535	Soma	5	mbpa	4dpf	N	E1_I2_S2
68	0.012	40.833	5.419	35	48	0.473	245	0	65535	Soma	5	mbpa	4dpf	N	E1_I2_S2
69	0.023	47.917	8.565	35	61	1.11	575	0	65535	Soma	5	mbpa	4dpf	N	E1_I2_S2
70	0.031	43.812	11.589	23	60	1.353	701	0	65535	Soma	5	mbpa	4dpf	N	E1_I2_S2
71	0.037	38.684	10.226	27	57	1.418	735	0	65535	Soma	5	mbpa	4dpf	N	E1_I2_S2
72	0.069	35.222	13.832	7	63	2.447	1268	0	65535	Soma	5	mbpa	4dpf	N	E1_I2_S2
73	0.077	39.625	16.645	12	75	3.059	1585	0	65535	Soma	5	mbpa	4dpf	N	E1_I2_S2
74	0.087	48.956	17.892	19	85	4.251	2203	0	65535	Soma	5	mbpa	4dpf	N	E1_I2_S2
1	0.062	91.062	24.693	58	137	5.623	2914	56	4012	Soma	6	mbpa	4dpf	N	E1_I2_S3
2	0.019	66.3	8.138	57	78	1.279	663	56	4012	Soma	6	mbpa	4dpf	N	E1_I2_S3
3	0.019	68.9	9.291	56	82	1.33	689	56	4012	Soma	6	mbpa	4dpf	N	E1_I2_S3
4	0.041	74.286	13.115	56	97	3.01	1560	56	4012	Soma	6	mbpa	4dpf	N	E1_I2_S3
5	0.073	90.184	26.645	56	149	6.613	3427	56	4012	Soma	6	mbpa	4dpf	N	E1_I2_S3
6	0.048	84.8	18.257	61	115	4.091	2120	56	4012	Soma	6	mbpa	4dpf	N	E1_I2_S3
7	0.012	64.667	2.944	61	69	0.749	388	56	4012	Soma	6	mbpa	4dpf	N	E1_I2_S3
8	0.035	75.167	12.876	56	98	2.611	1353	56	4012	Soma	6	mbpa	4dpf	N	E1_I2_S3
9	0.015	75.75	6.089	69	86	1.169	606	56	4012	Soma	6	mbpa	4dpf	N	E1_I2_S3
10	0.035	69.278	7.427	59	81	2.406	1247	56	4012	Soma	6	mbpa	4dpf	N	E1_I2_S3
11	0.031	64.375	7.228	56	77	1.988	1030	56	4012	Soma	6	mbpa	4dpf	N	E1_I2_S3
12	0.021	69.364	7.991	57	83	1.472	763	56	4012	Soma	6	mbpa	4dpf	N	E1_I2_S3
13	0.075	91.282	22.378	56	132	6.87	3560	56	4012	Soma	6	mbpa	4dpf	N	E1_I2_S3
14	0.037	69.895	10.898	56	88	2.563	1328	56	4012	Soma	6	mbpa	4dpf	N	E1_I2_S3
15	0.042	86.409	19.661	58	120	3.669	1901	56	4012	Soma	6	mbpa	4dpf	N	E1_I2_S3
16	0.046	61.833	3.985	57	70	2.864	1484	56	4012	Soma	6	mbpa	4dpf	N	E1_I2_S3
17	0.031	69.875	8.694	58	85	2.158	1118	56	4012	Soma	6	mbpa	4dpf	N	E1_I2_S3
18	0.033	76.824	15.891	56	105	2.52	1306	56	4012	Soma	6	mbpa	4dpf	N	E1_I2_S3
19	0.027	66.929	7.141	56	79	1.808	937	56	4012	Soma	6	mbpa	4dpf	N	E1_I2_S3
20	0.012	59.833	3.251	56	65	0.693	359	56	4012	Soma	6	mbpa	4dpf	N	E1_I2_S3
21	0.023	64.917	7.342	58	76	1.503	779	56	4012	Soma	6	mbpa	4dpf	N	E1_I2_S3
22	0.017	69.111	8.131	58	81	1.2	622	56	4012	Soma	6	mbpa	4dpf	N	E1_I2_S3
23	0.077	94.9	28.006	56	145	7.325	3796	56	4012	Soma	6	mbpa	4dpf	N	E1_I2_S3
24	0.056	80.517	13.973	56	108	4.506	2335	56	4012	Soma	6	mbpa	4dpf	N	E1_I2_S3
25	0.054	84.75	17.275	56	114	4.579	2373	56	4012	Soma	6	mbpa	4dpf	N	E1_I2_S3
26	0.012	59.667	3.615	56	66	0.691	358	56	4012	Soma	6	mbpa	4dpf	N	E1_I2_S3
27	0.033	73.294	11.905	56	92	2.405	1246	56	4012	Soma	6	mbpa	4dpf	N	E1_I2_S3
28	0.037	69.316	7.689	56	82	2.542	1317	56	4012	Soma	6	mbpa	4dpf	N	E1_I2_S3
29	0.033	72.588	12.923	57	96	2.381	1234	56	4012	Soma	6	mbpa	4dpf	N	E1_I2_S3
30	0.054	69.25	9.766	56	89	3.742	1939	56	4012	Soma	6	mbpa	4dpf	N	E1_I2_S3
1	0.037	98.263	30.648	56	153	3.603	1867	0	65535	Soma	7	mbpa	4dpf	N	E2_I2_S1
2	0.068	70.914	27.512	14	128	4.79	2482	0	65535	Soma	7	mbpa	4dpf	N	E2_I2_S1
3	0.012	97.833	16.388	73	114	1.133	587	0	65535	Soma	7	mbpa	4dpf	N	E2_I2_S1
4	0.017	76	6.982	65	85	1.32	684	0	65535	Soma	7	mbpa	4dpf	N	E2_I2_S1
5	0.033	91.765	21.856	59	127	3.01	1560	0	65535	Soma	7	mbpa	4dpf	N	E2_I2_S1
6	0.068	81.629	22.86	40	128	5.513	2857	0	65535	Soma	7	mbpa	4dpf	N	E2_I2_S1
7	0.019	82.3	10.594	66	100	1.588	823	0	65535	Soma	7	mbpa	4dpf	N	E2_I2_S1
8	0.021	77.636	10.269	63	97	1.648	854	0	65535	Soma	7	mbpa	4dpf	N	E2_I2_S1
9	0.17	117.705	81.005	3	333	19.989	10358	0	65535	Soma	7	mbpa	4dpf	N	E2_I2_S1
10	0.027	100.5	20.776	70	136	2.715	1407	0	65535	Soma	7	mbpa	4dpf	N	E2_I2_S1
11	0.062	81.719	18.8	55	124	5.046	2615	0	65535	Soma	7	mbpa	4dpf	N	E2_I2_S1
12	0.014	99.286	12.12	80	113	1.341	695	0	65535	Soma	7	mbpa	4dpf	N	E2_I2_S1
13	0.017	78.222	7.293	70	88	1.359	704	0	65535	Soma	7	mbpa	4dpf	N	E2_I2_S1
14	0.027	128.714	31.227	77	183	3.477	1802	0	65535	Soma	7	mbpa	4dpf	N	E2_I2_S1
15	0.023	113.583	19.957	89	146	2.63	1363	0	65535	Soma	7	mbpa	4dpf	N	E2_I2_S1
16	0.035	97.222	22.172	62	134	3.377	1750	0	65535	Soma	7	mbpa	4dpf	N	E2_I2_S1
17	0.027	102.714	21.175	68	136	2.775	1438	0	65535	Soma	7	mbpa	4dpf	N	E2_I2_S1
18	0.017	106.889	17.617	80	132	1.856	962	0	65535	Soma	7	mbpa	4dpf	N	E2_I2_S1
19	0.014	106.429	15.175	79	125	1.438	745	0	65535	Soma	7	mbpa	4dpf	N	E2_I2_S1
20	0.096	95.08	46.621	11	192	9.174	4754	0	65535	Soma	7	mbpa	4dpf	N	E2_I2_S1
21	0.044	101.87	28.55	57	149	4.522	2343	0	65535	Soma	7	mbpa	4dpf	N	E2_I2_S1
22	0.025	121.538	31.077	69	176	3.049	1580	0	65535	Soma	7	mbpa	4dpf	N	E2_I2_S1
23	0.019	74.3	10.275	60	90	1.434	743	0	65535	Soma	7	mbpa	4dpf	N	E2_I2_S1
24	0.033	100.353	24.556	67	143	3.292	1706	0	65535	Soma	7	mbpa	4dpf	N	E2_I2_S1
25	0.023	95.75	19.818	65	128	2.217	1149	0	65535	Soma	7	mbpa	4dpf	N	E2_I2_S1
26	0.012	81.167	10.342	71	96	0.94	487	0	65535	Soma	7	mbpa	4dpf	N	E2_I2_S1
27	0.033	84.353	12.505	59	106	2.767	1434	0	65535	Soma	7	mbpa	4dpf	N	E2_I2_S1
28	0.031	57.25	8.177	43	71	1.768	916	0	65535	Soma	7	mbpa	4dpf	N	E2_I2_S1
29	0.027	84.786	24.061	49	128	2.291	1187	0	65535	Soma	7	mbpa	4dpf	N	E2_I2_S1
30	0.037	77.053	15.189	54	103	2.825	1464	0	65535	Soma	7	mbpa	4dpf	N	E2_I2_S1
31	0.085	115.432	42.925	44	192	9.801	5079	0	65535	Soma	7	mbpa	4dpf	N	E2_I2_S1
32	0.062	83	32.365	24	149	5.126	2656	0	65535	Soma	7	mbpa	4dpf	N	E2_I2_S1
33	0.025	95.154	14.582	76	116	2.387	1237	0	65535	Soma	7	mbpa	4dpf	N	E2_I2_S1
34	0.021	105.273	17.579	75	129	2.235	1158	0	65535	Soma	7	mbpa	4dpf	N	E2_I2_S1
35	0.098	76.098	20.751	49	126	7.49	3881	0	65535	Soma	7	mbpa	4dpf	N	E2_I2_S1
36	0.014	102	14.154	84	126	1.378	714	0	65535	Soma	7	mbpa	4dpf	N	E2_I2_S1
37	0.048	86.8	21.773	45	121	4.188	2170	0	65535	Soma	7	mbpa	4dpf	N	E2_I2_S1
38	0.021	103.727	19.236	72	134	2.202	1141	0	65535	Soma	7	mbpa	4dpf	N	E2_I2_S1
39	0.104	77.148	29.91	13	141	8.04	4166	0	65535	Soma	7	mbpa	4dpf	N	E2_I2_S1
40	0.039	91	21.89	52	125	3.512	1820	0	65535	Soma	7	mbpa	4dpf	N	E2_I2_S1
41	0.012	50.333	3.141	47	56	0.583	302	0	65535	Soma	7	mbpa	4dpf	N	E2_I2_S1
42	0.014	66	4.865	58	72	0.892	462	0	65535	Soma	7	mbpa	4dpf	N	E2_I2_S1
43	0.039	98.5	27.657	52	151	3.802	1970	0	65535	Soma	7	mbpa	4dpf	N	E2_I2_S1
44	0.015	107	15.362	83	133	1.652	856	0	65535	Soma	7	mbpa	4dpf	N	E2_I2_S1
45	0.012	100.333	8.641	86	110	1.162	602	0	65535	Soma	7	mbpa	4dpf	N	E2_I2_S1
46	0.033	105.529	38.709	2	160	3.462	1794	0	65535	Soma	7	mbpa	4dpf	N	E2_I2_S1
47	0.046	93.667	42.916	27	171	4.338	2248	0	65535	Soma	7	mbpa	4dpf	N	E2_I2_S1
1	0.019	29.1	3.381	24	34	0.562	291	23	4012	Soma	8	mbpa	4dpf	N	E2_I4_S1
2	0.039	33.15	6.777	23	45	1.279	663	23	4012	Soma	8	mbpa	4dpf	N	E2_I4_S1
3	0.015	27.75	2.712	23	31	0.428	222	23	4012	Soma	8	mbpa	4dpf	N	E2_I4_S1
4	0.023	26.167	3.04	23	31	0.606	314	23	4012	Soma	8	mbpa	4dpf	N	E2_I4_S1
5	0.014	24.143	1.464	23	27	0.326	169	23	4012	Soma	8	mbpa	4dpf	N	E2_I4_S1
6	0.021	33.182	6.258	25	44	0.704	365	23	4012	Soma	8	mbpa	4dpf	N	E2_I4_S1
7	0.027	28.786	4.353	23	36	0.778	403	23	4012	Soma	8	mbpa	4dpf	N	E2_I4_S1
8	0.029	26.733	2.963	23	31	0.774	401	23	4012	Soma	8	mbpa	4dpf	N	E2_I4_S1
9	0.025	30	4.69	23	37	0.753	390	23	4012	Soma	8	mbpa	4dpf	N	E2_I4_S1
10	0.176	48.407	19.607	23	102	8.501	4405	23	4012	Soma	8	mbpa	4dpf	N	E2_I4_S1
11	0.012	25.667	1.966	23	29	0.297	154	23	4012	Soma	8	mbpa	4dpf	N	E2_I4_S1
12	0.025	31.154	4.58	24	40	0.782	405	23	4012	Soma	8	mbpa	4dpf	N	E2_I4_S1
13	0.093	42.021	16.786	23	76	3.892	2017	23	4012	Soma	8	mbpa	4dpf	N	E2_I4_S1
14	0.019	25.6	1.955	23	29	0.494	256	23	4012	Soma	8	mbpa	4dpf	N	E2_I4_S1
15	0.012	24	0.894	23	25	0.278	144	23	4012	Soma	8	mbpa	4dpf	N	E2_I4_S1
16	0.035	34.5	6.591	23	46	1.198	621	23	4012	Soma	8	mbpa	4dpf	N	E2_I4_S1
17	0.012	24.5	1.049	23	26	0.284	147	23	4012	Soma	8	mbpa	4dpf	N	E2_I4_S1
18	0.041	26.381	3.122	23	35	1.069	554	23	4012	Soma	8	mbpa	4dpf	N	E2_I4_S1
19	0.129	53.03	20.613	24	100	6.857	3553	23	4012	Soma	8	mbpa	4dpf	N	E2_I4_S1
20	0.029	29.067	4.234	24	36	0.841	436	23	4012	Soma	8	mbpa	4dpf	N	E2_I4_S1
21	0.056	29.31	6.072	23	43	1.64	850	23	4012	Soma	8	mbpa	4dpf	N	E2_I4_S1
22	0.122	61.349	26.113	23	113	7.459	3865	23	4012	Soma	8	mbpa	4dpf	N	E2_I4_S1
23	0.048	26.88	3.492	23	35	1.297	672	23	4012	Soma	8	mbpa	4dpf	N	E2_I4_S1
24	0.037	31.789	6.206	23	42	1.166	604	23	4012	Soma	8	mbpa	4dpf	N	E2_I4_S1
25	0.029	32.133	4.897	25	41	0.93	482	23	4012	Soma	8	mbpa	4dpf	N	E2_I4_S1
26	0.021	31.727	5.479	23	40	0.673	349	23	4012	Soma	8	mbpa	4dpf	N	E2_I4_S1
27	0.087	41.178	13.84	23	75	3.576	1853	23	4012	Soma	8	mbpa	4dpf	N	E2_I4_S1
28	0.06	43.355	14.113	23	71	2.594	1344	23	4012	Soma	8	mbpa	4dpf	N	E2_I4_S1
29	0.073	35.947	11.925	23	61	2.636	1366	23	4012	Soma	8	mbpa	4dpf	N	E2_I4_S1
30	0.289	46.087	16.231	23	88	13.341	6913	23	4012	Soma	8	mbpa	4dpf	N	E2_I4_S1
31	0.073	36.395	9.477	23	58	2.669	1383	23	4012	Soma	8	mbpa	4dpf	N	E2_I4_S1
32	0.05	39.654	11.73	24	61	1.99	1031	23	4012	Soma	8	mbpa	4dpf	N	E2_I4_S1
33	0.029	35.2	8.521	24	50	1.019	528	23	4012	Soma	8	mbpa	4dpf	N	E2_I4_S1
34	0.108	34.304	8.67	23	56	3.707	1921	23	4012	Soma	8	mbpa	4dpf	N	E2_I4_S1
35	0.095	32.122	6.379	23	45	3.037	1574	23	4012	Soma	8	mbpa	4dpf	N	E2_I4_S1
36	0.014	29.571	3.101	26	35	0.399	207	23	4012	Soma	8	mbpa	4dpf	N	E2_I4_S1
37	0.156	44.914	22.537	23	106	7.021	3638	23	4012	Soma	8	mbpa	4dpf	N	E2_I4_S1
38	0.068	50.743	19.26	23	88	3.427	1776	23	4012	Soma	8	mbpa	4dpf	N	E2_I4_S1
39	0.019	26.7	3.057	23	33	0.515	267	23	4012	Soma	8	mbpa	4dpf	N	E2_I4_S1
40	0.102	31.925	6.251	23	47	3.265	1692	23	4012	Soma	8	mbpa	4dpf	N	E2_I4_S1
41	0.012	26.167	2.927	23	31	0.303	157	23	4012	Soma	8	mbpa	4dpf	N	E2_I4_S1
42	0.021	27.545	3.532	23	33	0.585	303	23	4012	Soma	8	mbpa	4dpf	N	E2_I4_S1
43	0.044	32.609	7.076	23	47	1.447	750	23	4012	Soma	8	mbpa	4dpf	N	E2_I4_S1
44	0.098	58.294	28.766	23	120	5.737	2973	23	4012	Soma	8	mbpa	4dpf	N	E2_I4_S1
45	0.017	32.333	5.788	26	42	0.562	291	23	4012	Soma	8	mbpa	4dpf	N	E2_I4_S1
46	0.029	28	3.606	23	35	0.811	420	23	4012	Soma	8	mbpa	4dpf	N	E2_I4_S1
47	0.073	43.947	16.296	23	77	3.223	1670	23	4012	Soma	8	mbpa	4dpf	N	E2_I4_S1
48	0.014	25.571	1.512	24	28	0.345	179	23	4012	Soma	8	mbpa	4dpf	N	E2_I4_S1
49	0.019	26.4	3.026	23	30	0.509	264	23	4012	Soma	8	mbpa	4dpf	N	E2_I4_S1
50	0.035	28.889	4.739	23	37	1.003	520	23	4012	Soma	8	mbpa	4dpf	N	E2_I4_S1
51	0.11	61.632	26.259	23	113	6.779	3513	23	4012	Soma	8	mbpa	4dpf	N	E2_I4_S1
52	0.019	29.2	4.492	23	36	0.563	292	23	4012	Soma	8	mbpa	4dpf	N	E2_I4_S1
53	0.041	33.19	6.983	23	46	1.345	697	23	4012	Soma	8	mbpa	4dpf	N	E2_I4_S1
54	0.035	29.389	4.754	23	39	1.021	529	23	4012	Soma	8	mbpa	4dpf	N	E2_I4_S1
55	0.037	34.316	8.407	23	50	1.258	652	23	4012	Soma	8	mbpa	4dpf	N	E2_I4_S1
56	0.027	27	3.53	23	33	0.729	378	23	4012	Soma	8	mbpa	4dpf	N	E2_I4_S1
57	0.073	43.105	14.926	23	71	3.161	1638	23	4012	Soma	8	mbpa	4dpf	N	E2_I4_S1
58	0.031	29	4.69	23	36	0.895	464	23	4012	Soma	8	mbpa	4dpf	N	E2_I4_S1
59	0.014	27.429	4.117	23	34	0.371	192	23	4012	Soma	8	mbpa	4dpf	N	E2_I4_S1
60	0.05	33.923	7.483	24	50	1.702	882	23	4012	Soma	8	mbpa	4dpf	N	E2_I4_S1
61	0.075	44.103	16.033	23	78	3.319	1720	23	4012	Soma	8	mbpa	4dpf	N	E2_I4_S1
62	0.023	29.167	4.239	23	36	0.675	350	23	4012	Soma	8	mbpa	4dpf	N	E2_I4_S1
63	0.023	27.25	3.957	23	34	0.631	327	23	4012	Soma	8	mbpa	4dpf	N	E2_I4_S1
64	0.149	36.221	10.536	23	63	5.382	2789	23	4012	Soma	8	mbpa	4dpf	N	E2_I4_S1
65	0.037	31.158	5.188	23	41	1.142	592	23	4012	Soma	8	mbpa	4dpf	N	E2_I4_S1
66	0.031	37.812	9.397	24	53	1.168	605	23	4012	Soma	8	mbpa	4dpf	N	E2_I4_S1
67	0.027	32.357	6.709	24	43	0.874	453	23	4012	Soma	8	mbpa	4dpf	N	E2_I4_S1
68	0.066	36.235	8.753	25	53	2.378	1232	23	4012	Soma	8	mbpa	4dpf	N	E2_I4_S1
69	0.071	40.162	12.99	23	64	2.868	1486	23	4012	Soma	8	mbpa	4dpf	N	E2_I4_S1
70	0.033	36.529	8.559	24	52	1.198	621	23	4012	Soma	8	mbpa	4dpf	N	E2_I4_S1
71	0.071	31.027	6.735	23	48	2.215	1148	23	4012	Soma	8	mbpa	4dpf	N	E2_I4_S1
72	0.015	26.375	3.292	23	32	0.407	211	23	4012	Soma	8	mbpa	4dpf	N	E2_I4_S1
73	0.017	29.222	4.41	23	36	0.508	263	23	4012	Soma	8	mbpa	4dpf	N	E2_I4_S1
74	0.014	24.857	2.61	23	29	0.336	174	23	4012	Soma	8	mbpa	4dpf	N	E2_I4_S1
75	0.071	54.108	18.049	23	87	3.863	2002	23	4012	Soma	8	mbpa	4dpf	N	E2_I4_S1
76	0.012	25.333	2.422	23	29	0.293	152	23	4012	Soma	8	mbpa	4dpf	N	E2_I4_S1
77	0.021	28.818	4.468	23	37	0.612	317	23	4012	Soma	8	mbpa	4dpf	N	E2_I4_S1
78	0.178	66.87	35.276	23	151	11.872	6152	23	4012	Soma	8	mbpa	4dpf	N	E2_I4_S1
79	0.166	48.023	18.992	23	100	7.97	4130	23	4012	Soma	8	mbpa	4dpf	N	E2_I4_S1
80	0.05	36	7.874	23	53	1.806	936	23	4012	Soma	8	mbpa	4dpf	N	E2_I4_S1
81	0.066	37.647	7.647	24	49	2.47	1280	23	4012	Soma	8	mbpa	4dpf	N	E2_I4_S1
82	0.025	28.231	3.492	24	34	0.708	367	23	4012	Soma	8	mbpa	4dpf	N	E2_I4_S1
83	0.029	35.067	8.285	23	50	1.015	526	23	4012	Soma	8	mbpa	4dpf	N	E2_I4_S1
84	0.015	24.5	1.512	23	27	0.378	196	23	4012	Soma	8	mbpa	4dpf	N	E2_I4_S1
85	0.044	32.826	6.11	23	44	1.457	755	23	4012	Soma	8	mbpa	4dpf	N	E2_I4_S1
86	0.089	36.478	9.781	23	58	3.238	1678	23	4012	Soma	8	mbpa	4dpf	N	E2_I4_S1
87	0.025	31.692	5.468	24	40	0.795	412	23	4012	Soma	8	mbpa	4dpf	N	E2_I4_S1
88	0.052	38.148	11.316	24	62	1.988	1030	23	4012	Soma	8	mbpa	4dpf	N	E2_I4_S1
89	0.017	26.556	2.455	24	31	0.461	239	23	4012	Soma	8	mbpa	4dpf	N	E2_I4_S1
90	0.025	28.692	3.816	23	35	0.72	373	23	4012	Soma	8	mbpa	4dpf	N	E2_I4_S1
91	0.096	48.36	17.01	23	82	4.666	2418	23	4012	Soma	8	mbpa	4dpf	N	E2_I4_S1
92	0.012	25	2.366	23	28	0.289	150	23	4012	Soma	8	mbpa	4dpf	N	E2_I4_S1
93	0.014	24.857	1.952	23	28	0.336	174	23	4012	Soma	8	mbpa	4dpf	N	E2_I4_S1
94	0.112	43.276	16.443	23	82	4.844	2510	23	4012	Soma	8	mbpa	4dpf	N	E2_I4_S1
95	0.025	30.385	5.237	24	39	0.762	395	23	4012	Soma	8	mbpa	4dpf	N	E2_I4_S1
96	0.151	75.026	37.508	24	151	11.293	5852	23	4012	Soma	8	mbpa	4dpf	N	E2_I4_S1
97	0.073	31.684	6.397	23	47	2.323	1204	23	4012	Soma	8	mbpa	4dpf	N	E2_I4_S1
98	0.116	41.467	12.686	24	68	4.801	2488	23	4012	Soma	8	mbpa	4dpf	N	E2_I4_S1
99	0.039	34.05	6.329	26	46	1.314	681	23	4012	Soma	8	mbpa	4dpf	N	E2_I4_S1
100	0.025	36.308	7.782	26	50	0.911	472	23	4012	Soma	8	mbpa	4dpf	N	E2_I4_S1
101	0.044	30.826	5.306	23	39	1.368	709	23	4012	Soma	8	mbpa	4dpf	N	E2_I4_S1
102	0.137	42.197	14.253	23	74	5.782	2996	23	4012	Soma	8	mbpa	4dpf	N	E2_I4_S1
103	0.058	35.533	9.566	23	54	2.057	1066	23	4012	Soma	8	mbpa	4dpf	N	E2_I4_S1
104	0.087	55.711	22.05	23	95	4.838	2507	23	4012	Soma	8	mbpa	4dpf	N	E2_I4_S1
105	0.093	42.312	14.736	24	79	3.919	2031	23	4012	Soma	8	mbpa	4dpf	N	E2_I4_S1
106	0.035	35.833	7.935	24	49	1.245	645	23	4012	Soma	8	mbpa	4dpf	N	E2_I4_S1
107	0.098	65.255	29.056	23	124	6.422	3328	23	4012	Soma	8	mbpa	4dpf	N	E2_I4_S1
1	0.027	68.786	7.618	57	81	1.858	963	57	4012	Soma	9	mbpa	4dpf	N	E4_I1_S1
2	0.125	90.123	25.585	58	152	11.305	5858	57	4012	Soma	9	mbpa	4dpf	N	E4_I1_S1
3	0.021	63.273	4.101	57	72	1.343	696	57	4012	Soma	9	mbpa	4dpf	N	E4_I1_S1
4	0.015	71.875	9.326	60	83	1.11	575	57	4012	Soma	9	mbpa	4dpf	N	E4_I1_S1
5	0.027	77	11.708	59	99	2.08	1078	57	4012	Soma	9	mbpa	4dpf	N	E4_I1_S1
6	0.017	65	7.416	57	76	1.129	585	57	4012	Soma	9	mbpa	4dpf	N	E4_I1_S1
7	0.033	74.706	12.373	58	93	2.451	1270	57	4012	Soma	9	mbpa	4dpf	N	E4_I1_S1
8	0.058	73.667	10.587	58	97	4.265	2210	57	4012	Soma	9	mbpa	4dpf	N	E4_I1_S1
9	0.012	63.833	3.061	60	68	0.739	383	57	4012	Soma	9	mbpa	4dpf	N	E4_I1_S1
10	0.069	88.833	30.067	59	154	6.171	3198	57	4012	Soma	9	mbpa	4dpf	N	E4_I1_S1
11	0.033	80.412	14.401	61	106	2.638	1367	57	4012	Soma	9	mbpa	4dpf	N	E4_I1_S1
12	0.033	78.706	13.298	58	101	2.582	1338	57	4012	Soma	9	mbpa	4dpf	N	E4_I1_S1
13	0.033	70	10.198	57	88	2.296	1190	57	4012	Soma	9	mbpa	4dpf	N	E4_I1_S1
14	0.039	74.2	11.204	59	96	2.864	1484	57	4012	Soma	9	mbpa	4dpf	N	E4_I1_S1
15	0.093	86.875	16.948	59	119	8.047	4170	57	4012	Soma	9	mbpa	4dpf	N	E4_I1_S1
16	0.015	63.375	5.097	57	70	0.978	507	57	4012	Soma	9	mbpa	4dpf	N	E4_I1_S1
17	0.015	62.375	4.868	57	70	0.963	499	57	4012	Soma	9	mbpa	4dpf	N	E4_I1_S1
18	0.068	115.4	38.997	61	192	7.794	4039	57	4012	Soma	9	mbpa	4dpf	N	E4_I1_S1
19	0.041	71.952	12.679	57	97	2.916	1511	57	4012	Soma	9	mbpa	4dpf	N	E4_I1_S1
20	0.073	77.711	15.231	57	110	5.699	2953	57	4012	Soma	9	mbpa	4dpf	N	E4_I1_S1
21	0.05	76.038	12.895	57	102	3.815	1977	57	4012	Soma	9	mbpa	4dpf	N	E4_I1_S1
22	0.085	100.75	25.414	57	152	8.555	4433	57	4012	Soma	9	mbpa	4dpf	N	E4_I1_S1
23	0.021	72.636	10.072	57	88	1.542	799	57	4012	Soma	9	mbpa	4dpf	N	E4_I1_S1
24	0.027	80.714	13.402	60	102	2.181	1130	57	4012	Soma	9	mbpa	4dpf	N	E4_I1_S1
25	0.044	97.217	31.08	59	153	4.315	2236	57	4012	Soma	9	mbpa	4dpf	N	E4_I1_S1
26	0.021	67.818	6.21	57	79	1.44	746	57	4012	Soma	9	mbpa	4dpf	N	E4_I1_S1
27	0.052	76.333	14.42	57	107	3.977	2061	57	4012	Soma	9	mbpa	4dpf	N	E4_I1_S1
28	0.029	66.8	7.711	57	79	1.934	1002	57	4012	Soma	9	mbpa	4dpf	N	E4_I1_S1
29	0.014	68.286	6.626	59	79	0.922	478	57	4012	Soma	9	mbpa	4dpf	N	E4_I1_S1
30	0.062	65.812	5.833	57	79	4.064	2106	57	4012	Soma	9	mbpa	4dpf	N	E4_I1_S1
31	0.133	93.87	22.99	57	147	12.499	6477	57	4012	Soma	9	mbpa	4dpf	N	E4_I1_S1
32	0.044	87.478	22.805	58	134	3.883	2012	57	4012	Soma	9	mbpa	4dpf	N	E4_I1_S1
33	0.023	72.417	9.472	57	86	1.677	869	57	4012	Soma	9	mbpa	4dpf	N	E4_I1_S1
34	0.017	66.667	8.322	57	78	1.158	600	57	4012	Soma	9	mbpa	4dpf	N	E4_I1_S1
35	0.017	61.667	3.606	57	68	1.071	555	57	4012	Soma	9	mbpa	4dpf	N	E4_I1_S1
36	0.041	92.238	24.736	57	138	3.738	1937	57	4012	Soma	9	mbpa	4dpf	N	E4_I1_S1
37	0.118	178	96.293	59	383	20.954	10858	57	4012	Soma	9	mbpa	4dpf	N	E4_I1_S1
38	0.031	64.312	5.437	57	75	1.986	1029	57	4012	Soma	9	mbpa	4dpf	N	E4_I1_S1
39	0.104	90.185	30.109	58	162	9.398	4870	57	4012	Soma	9	mbpa	4dpf	N	E4_I1_S1
40	0.031	72.875	12.543	57	96	2.25	1166	57	4012	Soma	9	mbpa	4dpf	N	E4_I1_S1
41	0.054	73.5	12.53	57	102	3.972	2058	57	4012	Soma	9	mbpa	4dpf	N	E4_I1_S1
42	0.154	81.45	17.928	57	129	12.575	6516	57	4012	Soma	9	mbpa	4dpf	N	E4_I1_S1
43	0.104	122.148	50.636	57	222	12.729	6596	57	4012	Soma	9	mbpa	4dpf	N	E4_I1_S1
44	0.066	80.412	18.061	58	118	5.276	2734	57	4012	Soma	9	mbpa	4dpf	N	E4_I1_S1
45	0.017	72.444	7.65	63	84	1.258	652	57	4012	Soma	9	mbpa	4dpf	N	E4_I1_S1
46	0.066	110	35.151	57	171	7.217	3740	57	4012	Soma	9	mbpa	4dpf	N	E4_I1_S1
47	0.062	88.625	20.181	59	124	5.473	2836	57	4012	Soma	9	mbpa	4dpf	N	E4_I1_S1
48	0.046	71.75	8.232	58	87	3.323	1722	57	4012	Soma	9	mbpa	4dpf	N	E4_I1_S1
49	0.085	94.182	28.244	57	150	7.997	4144	57	4012	Soma	9	mbpa	4dpf	N	E4_I1_S1
50	0.017	66.889	6.99	58	79	1.162	602	57	4012	Soma	9	mbpa	4dpf	N	E4_I1_S1
51	0.1	104.923	32.427	57	170	10.529	5456	57	4012	Soma	9	mbpa	4dpf	N	E4_I1_S1
52	0.071	75.27	11.967	58	100	5.374	2785	57	4012	Soma	9	mbpa	4dpf	N	E4_I1_S1
53	0.023	71.25	8.487	63	83	1.65	855	57	4012	Soma	9	mbpa	4dpf	N	E4_I1_S1
54	0.025	69.846	9.685	58	84	1.752	908	57	4012	Soma	9	mbpa	4dpf	N	E4_I1_S1
55	0.056	78.034	17.367	58	116	4.367	2263	57	4012	Soma	9	mbpa	4dpf	N	E4_I1_S1
56	0.087	79.022	15.907	59	114	6.862	3556	57	4012	Soma	9	mbpa	4dpf	N	E4_I1_S1
57	0.012	62.667	3.983	58	68	0.726	376	57	4012	Soma	9	mbpa	4dpf	N	E4_I1_S1
58	0.017	64.889	5.667	58	74	1.127	584	57	4012	Soma	9	mbpa	4dpf	N	E4_I1_S1
59	0.029	66.267	6.713	57	80	1.918	994	57	4012	Soma	9	mbpa	4dpf	N	E4_I1_S1
60	0.048	81.16	16.585	58	111	3.916	2029	57	4012	Soma	9	mbpa	4dpf	N	E4_I1_S1
61	0.058	97.967	25.802	59	144	5.672	2939	57	4012	Soma	9	mbpa	4dpf	N	E4_I1_S1
62	0.012	61.333	3.011	58	65	0.71	368	57	4012	Soma	9	mbpa	4dpf	N	E4_I1_S1
63	0.035	73.111	11.411	58	93	2.54	1316	57	4012	Soma	9	mbpa	4dpf	N	E4_I1_S1
64	0.041	86.524	16.491	59	114	3.506	1817	57	4012	Soma	9	mbpa	4dpf	N	E4_I1_S1
65	0.014	62	4.69	57	70	0.838	434	57	4012	Soma	9	mbpa	4dpf	N	E4_I1_S1
66	0.012	65.167	2.639	62	68	0.755	391	57	4012	Soma	9	mbpa	4dpf	N	E4_I1_S1
67	0.027	71.714	9.16	57	87	1.938	1004	57	4012	Soma	9	mbpa	4dpf	N	E4_I1_S1
68	0.062	88.062	22.042	57	127	5.438	2818	57	4012	Soma	9	mbpa	4dpf	N	E4_I1_S1
69	0.015	61.5	4.309	57	68	0.949	492	57	4012	Soma	9	mbpa	4dpf	N	E4_I1_S1
70	0.031	77.688	12.883	58	101	2.399	1243	57	4012	Soma	9	mbpa	4dpf	N	E4_I1_S1
71	0.012	62.833	5.492	57	72	0.728	377	57	4012	Soma	9	mbpa	4dpf	N	E4_I1_S1
72	0.033	63.765	4.395	57	71	2.092	1084	57	4012	Soma	9	mbpa	4dpf	N	E4_I1_S1
73	0.041	71.762	9.777	57	90	2.908	1507	57	4012	Soma	9	mbpa	4dpf	N	E4_I1_S1
74	0.056	106.483	29.062	60	162	5.959	3088	57	4012	Soma	9	mbpa	4dpf	N	E4_I1_S1
75	0.027	69.643	10.485	57	87	1.882	975	57	4012	Soma	9	mbpa	4dpf	N	E4_I1_S1
76	0.017	67.889	4.676	62	76	1.179	611	57	4012	Soma	9	mbpa	4dpf	N	E4_I1_S1
77	0.015	58.75	1.669	57	62	0.907	470	57	4012	Soma	9	mbpa	4dpf	N	E4_I1_S1
78	0.014	62.429	4.791	57	71	0.843	437	57	4012	Soma	9	mbpa	4dpf	N	E4_I1_S1
79	0.029	75.6	13.065	58	96	2.188	1134	57	4012	Soma	9	mbpa	4dpf	N	E4_I1_S1
80	0.056	74.483	14.483	58	105	4.168	2160	57	4012	Soma	9	mbpa	4dpf	N	E4_I1_S1
81	0.042	81.909	15.458	61	109	3.477	1802	57	4012	Soma	9	mbpa	4dpf	N	E4_I1_S1
82	0.029	70	9.25	58	86	2.026	1050	57	4012	Soma	9	mbpa	4dpf	N	E4_I1_S1
83	0.014	70	6.928	60	78	0.946	490	57	4012	Soma	9	mbpa	4dpf	N	E4_I1_S1
84	0.089	104.043	29.229	58	158	9.236	4786	57	4012	Soma	9	mbpa	4dpf	N	E4_I1_S1
85	0.041	67.333	5.434	59	78	2.729	1414	57	4012	Soma	9	mbpa	4dpf	N	E4_I1_S1
86	0.069	79.694	16.456	57	119	5.537	2869	57	4012	Soma	9	mbpa	4dpf	N	E4_I1_S1
87	0.152	87.924	21.324	57	136	13.404	6946	57	4012	Soma	9	mbpa	4dpf	N	E4_I1_S1
1	0.042	56.955	11.938	41	77	2.418	1253	0	65535	Soma	10	mbpa	4dpf	N	E4_I1_S2
2	0.027	46.571	11.008	32	64	1.258	652	0	65535	Soma	10	mbpa	4dpf	N	E4_I1_S2
3	0.048	50.72	12.374	31	71	2.447	1268	0	65535	Soma	10	mbpa	4dpf	N	E4_I1_S2
4	0.027	50.857	9.388	37	66	1.374	712	0	65535	Soma	10	mbpa	4dpf	N	E4_I1_S2
5	0.017	55.778	10.604	36	70	0.969	502	0	65535	Soma	10	mbpa	4dpf	N	E4_I1_S2
6	0.014	39.429	2.225	35	41	0.533	276	0	65535	Soma	10	mbpa	4dpf	N	E4_I1_S2
7	0.06	46.226	14.676	21	72	2.765	1433	0	65535	Soma	10	mbpa	4dpf	N	E4_I1_S2
8	0.054	50	16.323	29	85	2.702	1400	0	65535	Soma	10	mbpa	4dpf	N	E4_I1_S2
9	0.023	50.333	6.719	42	63	1.166	604	0	65535	Soma	10	mbpa	4dpf	N	E4_I1_S2
10	0.035	47.556	8.597	33	65	1.652	856	0	65535	Soma	10	mbpa	4dpf	N	E4_I1_S2
11	0.025	48.154	9.326	32	65	1.208	626	0	65535	Soma	10	mbpa	4dpf	N	E4_I1_S2
12	0.017	46.111	6.528	37	55	0.801	415	0	65535	Soma	10	mbpa	4dpf	N	E4_I1_S2
13	0.027	28.429	3.081	24	36	0.768	398	0	65535	Soma	10	mbpa	4dpf	N	E4_I1_S2
14	0.015	40.375	3.998	33	45	0.623	323	0	65535	Soma	10	mbpa	4dpf	N	E4_I1_S2
15	0.05	54.115	23.352	21	95	2.715	1407	0	65535	Soma	10	mbpa	4dpf	N	E4_I1_S2
16	0.027	44.5	9.403	33	60	1.202	623	0	65535	Soma	10	mbpa	4dpf	N	E4_I1_S2
17	0.021	48.636	7.685	36	63	1.032	535	0	65535	Soma	10	mbpa	4dpf	N	E4_I1_S2
18	0.023	43.917	7.994	32	56	1.017	527	0	65535	Soma	10	mbpa	4dpf	N	E4_I1_S2
19	0.035	44.222	13.884	23	68	1.536	796	0	65535	Soma	10	mbpa	4dpf	N	E4_I1_S2
20	0.06	45.871	9.817	27	65	2.744	1422	0	65535	Soma	10	mbpa	4dpf	N	E4_I1_S2
21	0.06	48.806	16.812	18	84	2.92	1513	0	65535	Soma	10	mbpa	4dpf	N	E4_I1_S2
22	0.098	43.098	11.95	22	67	4.242	2198	0	65535	Soma	10	mbpa	4dpf	N	E4_I1_S2
23	0.031	40.062	8.442	27	56	1.237	641	0	65535	Soma	10	mbpa	4dpf	N	E4_I1_S2
24	0.012	50.667	4.59	45	57	0.587	304	0	65535	Soma	10	mbpa	4dpf	N	E4_I1_S2
25	0.023	42	6.889	32	54	0.973	504	0	65535	Soma	10	mbpa	4dpf	N	E4_I1_S2
26	0.046	51.5	20.572	24	93	2.385	1236	0	65535	Soma	10	mbpa	4dpf	N	E4_I1_S2
27	0.052	70.185	30.466	28	126	3.657	1895	0	65535	Soma	10	mbpa	4dpf	N	E4_I1_S2
28	0.05	32.231	5.867	23	45	1.617	838	0	65535	Soma	10	mbpa	4dpf	N	E4_I1_S2
29	0.054	51.393	19.471	22	86	2.777	1439	0	65535	Soma	10	mbpa	4dpf	N	E4_I1_S2
30	0.037	43.632	7.953	29	55	1.6	829	0	65535	Soma	10	mbpa	4dpf	N	E4_I1_S2
31	0.023	40.75	6.092	30	52	0.944	489	0	65535	Soma	10	mbpa	4dpf	N	E4_I1_S2
32	0.042	41.5	8.927	27	57	1.762	913	0	65535	Soma	10	mbpa	4dpf	N	E4_I1_S2
33	0.015	49	6.845	41	58	0.756	392	0	65535	Soma	10	mbpa	4dpf	N	E4_I1_S2
34	0.066	51.676	22.831	8	93	3.391	1757	0	65535	Soma	10	mbpa	4dpf	N	E4_I1_S2
35	0.044	45.174	16.042	21	72	2.005	1039	0	65535	Soma	10	mbpa	4dpf	N	E4_I1_S2
36	0.05	66	23.141	33	110	3.312	1716	0	65535	Soma	10	mbpa	4dpf	N	E4_I1_S2
37	0.015	49.875	6.357	40	61	0.77	399	0	65535	Soma	10	mbpa	4dpf	N	E4_I1_S2
38	0.027	41.357	7.702	33	55	1.117	579	0	65535	Soma	10	mbpa	4dpf	N	E4_I1_S2
39	0.046	46.375	19.79	13	84	2.148	1113	0	65535	Soma	10	mbpa	4dpf	N	E4_I1_S2
40	0.066	65.647	31.563	24	125	4.307	2232	0	65535	Soma	10	mbpa	4dpf	N	E4_I1_S2
41	0.112	46.776	28.351	3	110	5.236	2713	0	65535	Soma	10	mbpa	4dpf	N	E4_I1_S2
42	0.014	46.714	4.68	40	52	0.631	327	0	65535	Soma	10	mbpa	4dpf	N	E4_I1_S2
43	0.031	58.688	10.613	45	78	1.812	939	0	65535	Soma	10	mbpa	4dpf	N	E4_I1_S2
44	0.068	37.257	15.494	4	66	2.516	1304	0	65535	Soma	10	mbpa	4dpf	N	E4_I1_S2
45	0.042	46	16.195	20	74	1.953	1012	0	65535	Soma	10	mbpa	4dpf	N	E4_I1_S2
46	0.068	48.429	25.01	5	93	3.271	1695	0	65535	Soma	10	mbpa	4dpf	N	E4_I1_S2
47	0.027	50.929	13.281	28	69	1.376	713	0	65535	Soma	10	mbpa	4dpf	N	E4_I1_S2
48	0.025	45.692	10.177	26	59	1.146	594	0	65535	Soma	10	mbpa	4dpf	N	E4_I1_S2
49	0.035	49.833	14.193	28	74	1.731	897	0	65535	Soma	10	mbpa	4dpf	N	E4_I1_S2
1	0.023	44.5	8.085	33	57	1.031	534	0	65535	Soma	11	mbpa	4dpf	N	E4_I1_S3
2	0.017	48.444	6.287	41	60	0.841	436	0	65535	Soma	11	mbpa	4dpf	N	E4_I1_S3
3	0.019	42.1	4.533	34	49	0.812	421	0	65535	Soma	11	mbpa	4dpf	N	E4_I1_S3
4	0.042	57.864	20.604	30	97	2.457	1273	0	65535	Soma	11	mbpa	4dpf	N	E4_I1_S3
5	0.029	61.933	13.838	40	83	1.793	929	0	65535	Soma	11	mbpa	4dpf	N	E4_I1_S3
6	0.023	41.083	6.473	32	54	0.951	493	0	65535	Soma	11	mbpa	4dpf	N	E4_I1_S3
7	0.081	49.452	19.337	18	98	4.008	2077	0	65535	Soma	11	mbpa	4dpf	N	E4_I1_S3
8	0.027	43.5	7.623	33	56	1.175	609	0	65535	Soma	11	mbpa	4dpf	N	E4_I1_S3
9	0.027	43.5	5.681	35	54	1.175	609	0	65535	Soma	11	mbpa	4dpf	N	E4_I1_S3
10	0.012	47.5	3.782	42	52	0.55	285	0	65535	Soma	11	mbpa	4dpf	N	E4_I1_S3
11	0.014	46.714	6.237	39	55	0.631	327	0	65535	Soma	11	mbpa	4dpf	N	E4_I1_S3
12	0.062	42.906	18.11	14	78	2.65	1373	0	65535	Soma	11	mbpa	4dpf	N	E4_I1_S3
13	0.015	51	4.14	46	57	0.787	408	0	65535	Soma	11	mbpa	4dpf	N	E4_I1_S3
14	0.017	46	6.225	37	58	0.799	414	0	65535	Soma	11	mbpa	4dpf	N	E4_I1_S3
15	0.023	43.417	4.252	38	49	1.005	521	0	65535	Soma	11	mbpa	4dpf	N	E4_I1_S3
16	0.012	52.833	3.189	49	58	0.612	317	0	65535	Soma	11	mbpa	4dpf	N	E4_I1_S3
17	0.021	36.455	5.502	25	44	0.774	401	0	65535	Soma	11	mbpa	4dpf	N	E4_I1_S3
18	0.095	45.551	22.853	2	95	4.307	2232	0	65535	Soma	11	mbpa	4dpf	N	E4_I1_S3
19	0.025	48.769	9.239	37	62	1.223	634	0	65535	Soma	11	mbpa	4dpf	N	E4_I1_S3
20	0.017	37.333	3.536	32	41	0.648	336	0	65535	Soma	11	mbpa	4dpf	N	E4_I1_S3
21	0.033	56.176	14.723	33	82	1.843	955	0	65535	Soma	11	mbpa	4dpf	N	E4_I1_S3
22	0.068	35.257	15.779	1	67	2.381	1234	0	65535	Soma	11	mbpa	4dpf	N	E4_I1_S3
23	0.021	40.636	6.622	31	52	0.863	447	0	65535	Soma	11	mbpa	4dpf	N	E4_I1_S3
24	0.012	39.667	3.204	36	45	0.459	238	0	65535	Soma	11	mbpa	4dpf	N	E4_I1_S3
25	0.029	49.2	12.768	28	69	1.424	738	0	65535	Soma	11	mbpa	4dpf	N	E4_I1_S3
26	0.054	46.607	15.481	22	74	2.518	1305	0	65535	Soma	11	mbpa	4dpf	N	E4_I1_S3
27	0.019	49.4	10.058	34	63	0.953	494	0	65535	Soma	11	mbpa	4dpf	N	E4_I1_S3
28	0.062	45.969	15.53	18	71	2.839	1471	0	65535	Soma	11	mbpa	4dpf	N	E4_I1_S3
29	0.075	50.564	13.661	30	82	3.806	1972	0	65535	Soma	11	mbpa	4dpf	N	E4_I1_S3
30	0.015	46.75	5.6	42	57	0.722	374	0	65535	Soma	11	mbpa	4dpf	N	E4_I1_S3
31	0.035	38.167	9.18	21	53	1.326	687	0	65535	Soma	11	mbpa	4dpf	N	E4_I1_S3
32	0.014	49.429	7.185	39	60	0.668	346	0	65535	Soma	11	mbpa	4dpf	N	E4_I1_S3
33	0.079	54.024	28.23	0	112	4.274	2215	0	65535	Soma	11	mbpa	4dpf	N	E4_I1_S3
34	0.037	46.316	14.119	27	71	1.698	880	0	65535	Soma	11	mbpa	4dpf	N	E4_I1_S3
35	0.014	37.857	2.545	34	41	0.511	265	0	65535	Soma	11	mbpa	4dpf	N	E4_I1_S3
36	0.025	45.385	7.719	34	59	1.139	590	0	65535	Soma	11	mbpa	4dpf	N	E4_I1_S3
1	0.093	82.479	50.293	9	190	7.64	3959	0	65535	Myelin	1	mbpa	4dpf	N	E1_I1_M1
2	0.021	65.636	8.477	51	80	1.393	722	0	65535	Myelin	1	mbpa	4dpf	N	E1_I1_M1
3	0.093	68.75	22.972	28	113	6.368	3300	0	65535	Myelin	1	mbpa	4dpf	N	E1_I1_M1
4	0.027	71.857	15.412	46	99	1.941	1006	0	65535	Myelin	1	mbpa	4dpf	N	E1_I1_M1
5	0.058	55.533	35.563	0	113	3.215	1666	0	65535	Myelin	1	mbpa	4dpf	N	E1_I1_M1
6	0.019	75	14.048	56	98	1.447	750	0	65535	Myelin	1	mbpa	4dpf	N	E1_I1_M1
7	0.046	62.042	21.812	30	99	2.873	1489	0	65535	Myelin	1	mbpa	4dpf	N	E1_I1_M1
8	0.021	54.273	8.73	42	68	1.152	597	0	65535	Myelin	1	mbpa	4dpf	N	E1_I1_M1
9	0.027	64.214	12.765	47	88	1.735	899	0	65535	Myelin	1	mbpa	4dpf	N	E1_I1_M1
10	0.11	110.368	58.588	0	220	12.14	6291	0	65535	Myelin	1	mbpa	4dpf	N	E1_I1_M1
11	0.014	48	7.439	40	59	0.648	336	0	65535	Myelin	1	mbpa	4dpf	N	E1_I1_M1
12	0.017	51.778	6.591	45	63	0.899	466	0	65535	Myelin	1	mbpa	4dpf	N	E1_I1_M1
13	0.019	52.7	6.717	45	64	1.017	527	0	65535	Myelin	1	mbpa	4dpf	N	E1_I1_M1
14	0.035	85.722	32.854	36	136	2.978	1543	0	65535	Myelin	1	mbpa	4dpf	N	E1_I1_M1
15	0.183	84.326	60.335	0	252	15.46	8011	0	65535	Myelin	1	mbpa	4dpf	N	E1_I1_M1
16	0.044	81.652	26.139	40	125	3.624	1878	0	65535	Myelin	1	mbpa	4dpf	N	E1_I1_M1
17	0.021	85.091	16.208	56	113	1.806	936	0	65535	Myelin	1	mbpa	4dpf	N	E1_I1_M1
18	0.025	59.692	8.45	49	72	1.498	776	0	65535	Myelin	1	mbpa	4dpf	N	E1_I1_M1
19	0.027	57.429	13.282	39	78	1.552	804	0	65535	Myelin	1	mbpa	4dpf	N	E1_I1_M1
20	0.039	79.1	23.095	43	120	3.053	1582	0	65535	Myelin	1	mbpa	4dpf	N	E1_I1_M1
21	0.021	55.545	13.057	35	73	1.179	611	0	65535	Myelin	1	mbpa	4dpf	N	E1_I1_M1
22	0.012	73	7.294	65	83	0.845	438	0	65535	Myelin	1	mbpa	4dpf	N	E1_I1_M1
23	0.015	59.125	11.667	44	72	0.913	473	0	65535	Myelin	1	mbpa	4dpf	N	E1_I1_M1
24	0.096	74.64	35.427	4	147	7.202	3732	0	65535	Myelin	1	mbpa	4dpf	N	E1_I1_M1
25	0.019	53.3	10.199	42	67	1.029	533	0	65535	Myelin	1	mbpa	4dpf	N	E1_I1_M1
26	0.054	73.607	19.201	40	107	3.977	2061	0	65535	Myelin	1	mbpa	4dpf	N	E1_I1_M1
27	0.027	74.857	29.67	42	128	2.022	1048	0	65535	Myelin	1	mbpa	4dpf	N	E1_I1_M1
28	0.056	59.793	24.245	23	100	3.346	1734	0	65535	Myelin	1	mbpa	4dpf	N	E1_I1_M1
29	0.114	62.525	17.385	23	98	7.119	3689	0	65535	Myelin	1	mbpa	4dpf	N	E1_I1_M1
30	0.166	95.035	68.972	0	245	15.772	8173	0	65535	Myelin	1	mbpa	4dpf	N	E1_I1_M1
31	0.041	54.048	14.309	38	81	2.19	1135	0	65535	Myelin	1	mbpa	4dpf	N	E1_I1_M1
32	0.102	87.038	69.41	0	243	8.902	4613	0	65535	Myelin	1	mbpa	4dpf	N	E1_I1_M1
1	0.029	69.4	20.563	32	102	2.009	1041	0	65535	Myelin	2	mbpa	4dpf	N	E1_I1_M2
2	0.035	70	22.144	39	103	2.432	1260	0	65535	Myelin	2	mbpa	4dpf	N	E1_I1_M2
3	0.05	79.231	29.898	36	131	3.975	2060	0	65535	Myelin	2	mbpa	4dpf	N	E1_I1_M2
4	0.039	57.45	11.79	38	79	2.217	1149	0	65535	Myelin	2	mbpa	4dpf	N	E1_I1_M2
5	0.124	81.281	48.745	0	204	10.039	5202	0	65535	Myelin	2	mbpa	4dpf	N	E1_I1_M2
6	0.145	133.827	92.451	0	344	19.369	10037	0	65535	Myelin	2	mbpa	4dpf	N	E1_I1_M2
7	0.012	57.667	5.428	49	62	0.668	346	0	65535	Myelin	2	mbpa	4dpf	N	E1_I1_M2
8	0.046	56.542	19.204	27	92	2.619	1357	0	65535	Myelin	2	mbpa	4dpf	N	E1_I1_M2
9	0.029	62.733	14.439	45	85	1.816	941	0	65535	Myelin	2	mbpa	4dpf	N	E1_I1_M2
10	0.056	65.103	15.453	36	94	3.643	1888	0	65535	Myelin	2	mbpa	4dpf	N	E1_I1_M2
11	0.081	97.143	58.248	13	226	7.874	4080	0	65535	Myelin	2	mbpa	4dpf	N	E1_I1_M2
12	0.037	92.842	24.88	52	133	3.404	1764	0	65535	Myelin	2	mbpa	4dpf	N	E1_I1_M2
13	0.048	75.16	26.437	37	123	3.626	1879	0	65535	Myelin	2	mbpa	4dpf	N	E1_I1_M2
14	0.012	50.333	6.022	44	58	0.583	302	0	65535	Myelin	2	mbpa	4dpf	N	E1_I1_M2
15	0.021	69.909	12.55	51	93	1.484	769	0	65535	Myelin	2	mbpa	4dpf	N	E1_I1_M2
16	0.129	97.254	56.93	1	232	12.575	6516	0	65535	Myelin	2	mbpa	4dpf	N	E1_I1_M2
17	0.014	46.143	5.984	38	56	0.623	323	0	65535	Myelin	2	mbpa	4dpf	N	E1_I1_M2
18	0.012	52.167	6.432	45	60	0.604	313	0	65535	Myelin	2	mbpa	4dpf	N	E1_I1_M2
19	0.031	55.25	13.557	39	76	1.706	884	0	65535	Myelin	2	mbpa	4dpf	N	E1_I1_M2
20	0.023	66.25	10.235	47	82	1.534	795	0	65535	Myelin	2	mbpa	4dpf	N	E1_I1_M2
21	0.087	61.378	24.564	12	106	5.33	2762	0	65535	Myelin	2	mbpa	4dpf	N	E1_I1_M2
22	0.048	54.08	9.565	34	77	2.609	1352	0	65535	Myelin	2	mbpa	4dpf	N	E1_I1_M2
23	0.083	67.767	24.292	15	121	5.623	2914	0	65535	Myelin	2	mbpa	4dpf	N	E1_I1_M2
24	0.066	63.412	27.93	12	121	4.161	2156	0	65535	Myelin	2	mbpa	4dpf	N	E1_I1_M2
25	0.042	78.227	27.398	36	131	3.321	1721	0	65535	Myelin	2	mbpa	4dpf	N	E1_I1_M2
26	0.056	64.103	20.96	27	103	3.587	1859	0	65535	Myelin	2	mbpa	4dpf	N	E1_I1_M2
27	0.075	65	27.393	23	126	4.892	2535	0	65535	Myelin	2	mbpa	4dpf	N	E1_I1_M2
28	0.06	89.935	44.404	17	167	5.38	2788	0	65535	Myelin	2	mbpa	4dpf	N	E1_I1_M2
29	0.085	87.886	42.915	6	167	7.463	3867	0	65535	Myelin	2	mbpa	4dpf	N	E1_I1_M2
30	0.079	89.659	40.298	17	179	7.094	3676	0	65535	Myelin	2	mbpa	4dpf	N	E1_I1_M2
31	0.068	83.829	38.425	29	158	5.662	2934	0	65535	Myelin	2	mbpa	4dpf	N	E1_I1_M2
32	0.05	63.308	20.699	26	104	3.176	1646	0	65535	Myelin	2	mbpa	4dpf	N	E1_I1_M2
1	0.064	55.273	13.345	38	86	3.52	1824	0	65535	Myelin	3	mbpa	4dpf	N	E1_I1_M3
2	0.056	60.138	20.167	25	95	3.366	1744	0	65535	Myelin	3	mbpa	4dpf	N	E1_I1_M3
3	0.066	58.559	19.481	23	99	3.842	1991	0	65535	Myelin	3	mbpa	4dpf	N	E1_I1_M3
4	0.017	71	8.846	57	82	1.233	639	0	65535	Myelin	3	mbpa	4dpf	N	E1_I1_M3
5	0.116	70.85	33.72	16	139	8.204	4251	0	65535	Myelin	3	mbpa	4dpf	N	E1_I1_M3
6	0.023	62	14.629	38	81	1.436	744	0	65535	Myelin	3	mbpa	4dpf	N	E1_I1_M3
7	0.021	64.455	10.044	51	81	1.368	709	0	65535	Myelin	3	mbpa	4dpf	N	E1_I1_M3
8	0.048	67.68	25.026	34	112	3.265	1692	0	65535	Myelin	3	mbpa	4dpf	N	E1_I1_M3
9	0.071	79.73	26.257	40	134	5.693	2950	0	65535	Myelin	3	mbpa	4dpf	N	E1_I1_M3
10	0.05	73.577	18.679	39	107	3.692	1913	0	65535	Myelin	3	mbpa	4dpf	N	E1_I1_M3
11	0.048	104	41.958	40	186	5.017	2600	0	65535	Myelin	3	mbpa	4dpf	N	E1_I1_M3
12	0.114	61.61	22.288	13	112	7.015	3635	0	65535	Myelin	3	mbpa	4dpf	N	E1_I1_M3
13	0.042	112.273	41.473	42	182	4.767	2470	0	65535	Myelin	3	mbpa	4dpf	N	E1_I1_M3
14	0.031	63.312	15.107	41	89	1.955	1013	0	65535	Myelin	3	mbpa	4dpf	N	E1_I1_M3
15	0.019	50.9	9.837	40	65	0.982	509	0	65535	Myelin	3	mbpa	4dpf	N	E1_I1_M3
16	0.046	52.583	8.787	37	70	2.435	1262	0	65535	Myelin	3	mbpa	4dpf	N	E1_I1_M3
17	0.066	95.794	50.575	27	192	6.285	3257	0	65535	Myelin	3	mbpa	4dpf	N	E1_I1_M3
18	0.023	50.167	7.383	40	63	1.162	602	0	65535	Myelin	3	mbpa	4dpf	N	E1_I1_M3
19	0.015	59.875	8.709	49	73	0.924	479	0	65535	Myelin	3	mbpa	4dpf	N	E1_I1_M3
20	0.031	87	21.432	56	120	2.686	1392	0	65535	Myelin	3	mbpa	4dpf	N	E1_I1_M3
21	0.104	78.13	43.973	5	190	8.142	4219	0	65535	Myelin	3	mbpa	4dpf	N	E1_I1_M3
22	0.093	92.083	52.552	6	210	8.53	4420	0	65535	Myelin	3	mbpa	4dpf	N	E1_I1_M3
23	0.037	72.316	22.537	42	112	2.652	1374	0	65535	Myelin	3	mbpa	4dpf	N	E1_I1_M3
24	0.068	86.943	40.328	24	167	5.872	3043	0	65535	Myelin	3	mbpa	4dpf	N	E1_I1_M3
25	0.027	82.714	20.69	51	113	2.235	1158	0	65535	Myelin	3	mbpa	4dpf	N	E1_I1_M3
26	0.069	69.306	22.018	32	112	4.815	2495	0	65535	Myelin	3	mbpa	4dpf	N	E1_I1_M3
27	0.108	69.071	31.054	4	126	7.464	3868	0	65535	Myelin	3	mbpa	4dpf	N	E1_I1_M3
28	0.044	69.043	20.042	32	103	3.065	1588	0	65535	Myelin	3	mbpa	4dpf	N	E1_I1_M3
29	0.035	76.5	27.214	36	126	2.657	1377	0	65535	Myelin	3	mbpa	4dpf	N	E1_I1_M3
30	0.037	57	12.949	35	78	2.09	1083	0	65535	Myelin	3	mbpa	4dpf	N	E1_I1_M3
31	0.131	101.985	72.512	3	293	13.383	6935	0	65535	Myelin	3	mbpa	4dpf	N	E1_I1_M3
1	0.116	87.417	55.114	4	216	10.122	5245	0	65535	Myelin	4	mbpa	4dpf	N	E1_I1_M4
2	0.033	76.882	18.313	52	107	2.522	1307	0	65535	Myelin	4	mbpa	4dpf	N	E1_I1_M4
3	0.042	64.682	19.065	38	96	2.746	1423	0	65535	Myelin	4	mbpa	4dpf	N	E1_I1_M4
4	0.025	58.308	10.07	44	73	1.463	758	0	65535	Myelin	4	mbpa	4dpf	N	E1_I1_M4
5	0.014	67.714	6.576	58	77	0.915	474	0	65535	Myelin	4	mbpa	4dpf	N	E1_I1_M4
6	0.052	65.741	24.987	27	110	3.425	1775	0	65535	Myelin	4	mbpa	4dpf	N	E1_I1_M4
7	0.044	70.13	22.556	36	111	3.113	1613	0	65535	Myelin	4	mbpa	4dpf	N	E1_I1_M4
8	0.108	84.786	55.483	0	214	9.163	4748	0	65535	Myelin	4	mbpa	4dpf	N	E1_I1_M4
9	0.106	61.655	15.533	36	88	6.544	3391	0	65535	Myelin	4	mbpa	4dpf	N	E1_I1_M4
10	0.087	63.044	33.354	1	128	5.475	2837	0	65535	Myelin	4	mbpa	4dpf	N	E1_I1_M4
11	0.046	49.667	16.636	20	79	2.3	1192	0	65535	Myelin	4	mbpa	4dpf	N	E1_I1_M4
12	0.021	55.364	12.832	35	73	1.175	609	0	65535	Myelin	4	mbpa	4dpf	N	E1_I1_M4
13	0.042	56	16.163	30	86	2.378	1232	0	65535	Myelin	4	mbpa	4dpf	N	E1_I1_M4
14	0.058	68.933	31.007	23	126	3.991	2068	0	65535	Myelin	4	mbpa	4dpf	N	E1_I1_M4
15	0.1	69	32.52	17	143	6.924	3588	0	65535	Myelin	4	mbpa	4dpf	N	E1_I1_M4
16	0.064	83.333	41.393	24	159	5.307	2750	0	65535	Myelin	4	mbpa	4dpf	N	E1_I1_M4
17	0.017	50.333	5.766	41	60	0.874	453	0	65535	Myelin	4	mbpa	4dpf	N	E1_I1_M4
18	0.054	71.321	32.866	17	136	3.854	1997	0	65535	Myelin	4	mbpa	4dpf	N	E1_I1_M4
19	0.149	91.675	47.406	1	216	13.622	7059	0	65535	Myelin	4	mbpa	4dpf	N	E1_I1_M4
20	0.185	81.083	41.212	0	199	15.022	7784	0	65535	Myelin	4	mbpa	4dpf	N	E1_I1_M4
21	0.174	96.756	76.397	0	323	16.805	8708	0	65535	Myelin	4	mbpa	4dpf	N	E1_I1_M4
22	0.093	86.604	51.776	0	208	8.022	4157	0	65535	Myelin	4	mbpa	4dpf	N	E1_I1_M4
1	0.039	65.1	11.149	50	87	2.513	1302	50	4012	Myelin	5	mbpa	4dpf	N	E1_I2_M1
2	0.025	63.385	8.119	50	76	1.59	824	50	4012	Myelin	5	mbpa	4dpf	N	E1_I2_M1
3	0.054	74.643	18.548	50	110	4.033	2090	50	4012	Myelin	5	mbpa	4dpf	N	E1_I2_M1
4	0.156	104.481	45.693	53	216	16.332	8463	50	4012	Myelin	5	mbpa	4dpf	N	E1_I2_M1
5	0.05	68.5	10.959	53	88	3.437	1781	50	4012	Myelin	5	mbpa	4dpf	N	E1_I2_M1
6	0.071	89.432	29.423	50	144	6.386	3309	50	4012	Myelin	5	mbpa	4dpf	N	E1_I2_M1
7	0.068	74.743	19.832	50	111	5.048	2616	50	4012	Myelin	5	mbpa	4dpf	N	E1_I2_M1
8	0.054	80.857	22.555	50	122	4.369	2264	50	4012	Myelin	5	mbpa	4dpf	N	E1_I2_M1
9	0.015	56.875	4.612	51	65	0.878	455	50	4012	Myelin	5	mbpa	4dpf	N	E1_I2_M1
10	0.104	129.889	62.147	50	259	13.536	7014	50	4012	Myelin	5	mbpa	4dpf	N	E1_I2_M1
11	0.048	69.4	12.533	51	93	3.348	1735	50	4012	Myelin	5	mbpa	4dpf	N	E1_I2_M1
12	0.141	114.795	41.573	50	205	16.172	8380	50	4012	Myelin	5	mbpa	4dpf	N	E1_I2_M1
13	0.031	62.25	9.162	50	78	1.922	996	50	4012	Myelin	5	mbpa	4dpf	N	E1_I2_M1
14	0.012	58.833	5.193	51	64	0.681	353	50	4012	Myelin	5	mbpa	4dpf	N	E1_I2_M1
15	0.05	78.769	18.379	53	112	3.952	2048	50	4012	Myelin	5	mbpa	4dpf	N	E1_I2_M1
16	0.015	55.25	3.536	51	62	0.853	442	50	4012	Myelin	5	mbpa	4dpf	N	E1_I2_M1
17	0.019	57.7	6.75	50	66	1.113	577	50	4012	Myelin	5	mbpa	4dpf	N	E1_I2_M1
18	0.062	85.938	24.595	53	134	5.307	2750	50	4012	Myelin	5	mbpa	4dpf	N	E1_I2_M1
19	0.077	95.375	31.479	52	157	7.362	3815	50	4012	Myelin	5	mbpa	4dpf	N	E1_I2_M1
20	0.052	73.111	13.65	50	97	3.809	1974	50	4012	Myelin	5	mbpa	4dpf	N	E1_I2_M1
21	0.017	57	4.848	51	65	0.99	513	50	4012	Myelin	5	mbpa	4dpf	N	E1_I2_M1
22	0.015	59.875	7.298	50	69	0.924	479	50	4012	Myelin	5	mbpa	4dpf	N	E1_I2_M1
23	0.033	62.118	7.236	53	75	2.038	1056	50	4012	Myelin	5	mbpa	4dpf	N	E1_I2_M1
24	0.017	56.333	4.272	52	64	0.978	507	50	4012	Myelin	5	mbpa	4dpf	N	E1_I2_M1
25	0.073	68.289	15.16	50	101	5.008	2595	50	4012	Myelin	5	mbpa	4dpf	N	E1_I2_M1
26	0.019	60.9	8.02	50	75	1.175	609	50	4012	Myelin	5	mbpa	4dpf	N	E1_I2_M1
27	0.027	58.714	6.145	51	69	1.586	822	50	4012	Myelin	5	mbpa	4dpf	N	E1_I2_M1
28	0.033	67.471	10.678	52	87	2.213	1147	50	4012	Myelin	5	mbpa	4dpf	N	E1_I2_M1
29	0.031	58.688	6.867	50	69	1.812	939	50	4012	Myelin	5	mbpa	4dpf	N	E1_I2_M1
30	0.068	80.543	20.59	51	120	5.44	2819	50	4012	Myelin	5	mbpa	4dpf	N	E1_I2_M1
31	0.062	73.781	13.958	50	96	4.556	2361	50	4012	Myelin	5	mbpa	4dpf	N	E1_I2_M1
32	0.052	86.333	25.826	54	138	4.498	2331	50	4012	Myelin	5	mbpa	4dpf	N	E1_I2_M1
1	0.096	53.98	31.426	0	125	5.209	2699	0	65535	Myelin	6	mbpa	4dpf	N	E1_I2_M2
2	0.089	47.239	24.53	2	99	4.193	2173	0	65535	Myelin	6	mbpa	4dpf	N	E1_I2_M2
3	0.039	42.4	11.283	21	61	1.636	848	0	65535	Myelin	6	mbpa	4dpf	N	E1_I2_M2
4	0.044	62.826	23.368	27	105	2.789	1445	0	65535	Myelin	6	mbpa	4dpf	N	E1_I2_M2
5	0.021	35.636	5.662	28	45	0.756	392	0	65535	Myelin	6	mbpa	4dpf	N	E1_I2_M2
6	0.193	44.75	24.204	1	95	8.636	4475	0	65535	Myelin	6	mbpa	4dpf	N	E1_I2_M2
7	0.16	46.506	26.77	2	108	7.449	3860	0	65535	Myelin	6	mbpa	4dpf	N	E1_I2_M2
8	0.073	45.605	15.694	17	82	3.344	1733	0	65535	Myelin	6	mbpa	4dpf	N	E1_I2_M2
9	0.015	38.875	6.105	29	46	0.6	311	0	65535	Myelin	6	mbpa	4dpf	N	E1_I2_M2
10	0.064	41.939	28.464	0	100	2.671	1384	0	65535	Myelin	6	mbpa	4dpf	N	E1_I2_M2
11	0.033	39.588	9.083	22	54	1.299	673	0	65535	Myelin	6	mbpa	4dpf	N	E1_I2_M2
12	0.023	35.5	5.808	27	45	0.822	426	0	65535	Myelin	6	mbpa	4dpf	N	E1_I2_M2
13	0.052	60.519	28.802	13	116	3.153	1634	0	65535	Myelin	6	mbpa	4dpf	N	E1_I2_M2
14	0.044	42.174	16.897	16	70	1.872	970	0	65535	Myelin	6	mbpa	4dpf	N	E1_I2_M2
15	0.056	36.31	10.764	12	56	2.032	1053	0	65535	Myelin	6	mbpa	4dpf	N	E1_I2_M2
16	0.085	55.523	36.672	1	123	4.714	2443	0	65535	Myelin	6	mbpa	4dpf	N	E1_I2_M2
17	0.021	40.091	8.055	27	55	0.851	441	0	65535	Myelin	6	mbpa	4dpf	N	E1_I2_M2
18	0.041	38	14.591	15	64	1.54	798	0	65535	Myelin	6	mbpa	4dpf	N	E1_I2_M2
19	0.064	61.394	31.891	20	127	3.91	2026	0	65535	Myelin	6	mbpa	4dpf	N	E1_I2_M2
20	0.029	47.133	11.038	29	65	1.364	707	0	65535	Myelin	6	mbpa	4dpf	N	E1_I2_M2
21	0.096	90.82	57.707	0	214	8.763	4541	0	65535	Myelin	6	mbpa	4dpf	N	E1_I2_M2
22	0.135	51.614	17.217	21	93	6.972	3613	0	65535	Myelin	6	mbpa	4dpf	N	E1_I2_M2
23	0.147	48.908	27.202	2	107	7.173	3717	0	65535	Myelin	6	mbpa	4dpf	N	E1_I2_M2
24	0.1	65.288	44.937	0	170	6.552	3395	0	65535	Myelin	6	mbpa	4dpf	N	E1_I2_M2
25	0.039	48.65	14.572	27	75	1.878	973	0	65535	Myelin	6	mbpa	4dpf	N	E1_I2_M2
26	0.033	49.471	15.5	30	78	1.623	841	0	65535	Myelin	6	mbpa	4dpf	N	E1_I2_M2
27	0.129	40.746	17.597	5	74	5.268	2730	0	65535	Myelin	6	mbpa	4dpf	N	E1_I2_M2
28	0.071	37.757	13.444	14	64	2.696	1397	0	65535	Myelin	6	mbpa	4dpf	N	E1_I2_M2
29	0.039	64.95	23.561	32	109	2.507	1299	0	65535	Myelin	6	mbpa	4dpf	N	E1_I2_M2
30	0.066	60.471	29.483	7	117	3.968	2056	0	65535	Myelin	6	mbpa	4dpf	N	E1_I2_M2
31	0.023	42.917	6.748	33	53	0.994	515	0	65535	Myelin	6	mbpa	4dpf	N	E1_I2_M2
32	0.089	48.152	16.467	23	82	4.274	2215	0	65535	Myelin	6	mbpa	4dpf	N	E1_I2_M2
33	0.058	35.833	6.142	24	47	2.075	1075	0	65535	Myelin	6	mbpa	4dpf	N	E1_I2_M2
34	0.021	45.273	10.316	27	59	0.961	498	0	65535	Myelin	6	mbpa	4dpf	N	E1_I2_M2
35	0.069	65.833	35.275	7	142	4.574	2370	0	65535	Myelin	6	mbpa	4dpf	N	E1_I2_M2
36	0.104	49.778	28.655	1	111	5.187	2688	0	65535	Myelin	6	mbpa	4dpf	N	E1_I2_M2
37	0.066	46.088	11.551	25	64	3.024	1567	0	65535	Myelin	6	mbpa	4dpf	N	E1_I2_M2
38	0.054	38.214	16.301	10	68	2.065	1070	0	65535	Myelin	6	mbpa	4dpf	N	E1_I2_M2
39	0.087	37.311	13.66	16	68	3.24	1679	0	65535	Myelin	6	mbpa	4dpf	N	E1_I2_M2
40	0.058	40.733	13.447	18	63	2.358	1222	0	65535	Myelin	6	mbpa	4dpf	N	E1_I2_M2
41	0.058	64.667	28.426	24	118	3.744	1940	0	65535	Myelin	6	mbpa	4dpf	N	E1_I2_M2
1	0.127	53.833	36.373	3	145	6.857	3553	0	65535	Myelin	7	mbpa	4dpf	N	E1_I2_M3
2	0.033	44.353	12.409	29	65	1.455	754	0	65535	Myelin	7	mbpa	4dpf	N	E1_I2_M3
3	0.05	51.538	23.142	19	95	2.586	1340	0	65535	Myelin	7	mbpa	4dpf	N	E1_I2_M3
4	0.1	46.365	21.932	1	85	4.653	2411	0	65535	Myelin	7	mbpa	4dpf	N	E1_I2_M3
5	0.039	49.15	17.551	23	80	1.897	983	0	65535	Myelin	7	mbpa	4dpf	N	E1_I2_M3
6	0.027	44.214	12.28	28	65	1.195	619	0	65535	Myelin	7	mbpa	4dpf	N	E1_I2_M3
7	0.014	46.429	5.094	37	52	0.627	325	0	65535	Myelin	7	mbpa	4dpf	N	E1_I2_M3
8	0.012	38.667	6.563	29	44	0.448	232	0	65535	Myelin	7	mbpa	4dpf	N	E1_I2_M3
9	0.085	49.227	26.992	4	109	4.18	2166	0	65535	Myelin	7	mbpa	4dpf	N	E1_I2_M3
10	0.104	72.019	53.103	3	195	7.505	3889	0	65535	Myelin	7	mbpa	4dpf	N	E1_I2_M3
11	0.133	56.855	33.405	1	133	7.571	3923	0	65535	Myelin	7	mbpa	4dpf	N	E1_I2_M3
12	0.025	44.154	7.851	35	58	1.108	574	0	65535	Myelin	7	mbpa	4dpf	N	E1_I2_M3
13	0.259	62.627	42.808	0	148	16.195	8392	0	65535	Myelin	7	mbpa	4dpf	N	E1_I2_M3
14	0.066	47.912	19.641	15	87	3.144	1629	0	65535	Myelin	7	mbpa	4dpf	N	E1_I2_M3
15	0.048	44.68	16.375	22	74	2.156	1117	0	65535	Myelin	7	mbpa	4dpf	N	E1_I2_M3
16	0.014	37.286	6.945	27	48	0.504	261	0	65535	Myelin	7	mbpa	4dpf	N	E1_I2_M3
17	0.091	69.34	43.937	1	164	6.289	3259	0	65535	Myelin	7	mbpa	4dpf	N	E1_I2_M3
18	0.027	45.214	9.057	29	59	1.222	633	0	65535	Myelin	7	mbpa	4dpf	N	E1_I2_M3
19	0.096	40.58	16.272	5	70	3.916	2029	0	65535	Myelin	7	mbpa	4dpf	N	E1_I2_M3
20	0.071	41.459	9.036	22	57	2.96	1534	0	65535	Myelin	7	mbpa	4dpf	N	E1_I2_M3
21	0.056	44.862	17.27	15	75	2.511	1301	0	65535	Myelin	7	mbpa	4dpf	N	E1_I2_M3
22	0.048	58.52	18.194	30	91	2.823	1463	0	65535	Myelin	7	mbpa	4dpf	N	E1_I2_M3
23	0.056	39.379	13.545	18	63	2.204	1142	0	65535	Myelin	7	mbpa	4dpf	N	E1_I2_M3
24	0.048	29.28	8.173	17	45	1.413	732	0	65535	Myelin	7	mbpa	4dpf	N	E1_I2_M3
25	0.019	36.7	5.165	31	45	0.708	367	0	65535	Myelin	7	mbpa	4dpf	N	E1_I2_M3
26	0.044	35.609	6.867	26	48	1.581	819	0	65535	Myelin	7	mbpa	4dpf	N	E1_I2_M3
27	0.05	50.885	27.128	9	107	2.553	1323	0	65535	Myelin	7	mbpa	4dpf	N	E1_I2_M3
28	0.066	38.471	12.054	16	58	2.524	1308	0	65535	Myelin	7	mbpa	4dpf	N	E1_I2_M3
29	0.079	45.195	20.719	5	85	3.576	1853	0	65535	Myelin	7	mbpa	4dpf	N	E1_I2_M3
30	0.014	37.429	2.878	35	42	0.506	262	0	65535	Myelin	7	mbpa	4dpf	N	E1_I2_M3
31	0.039	41.25	13.321	19	63	1.592	825	0	65535	Myelin	7	mbpa	4dpf	N	E1_I2_M3
32	0.172	40.213	17.446	0	88	6.907	3579	0	65535	Myelin	7	mbpa	4dpf	N	E1_I2_M3
33	0.044	58.304	21.287	27	98	2.588	1341	0	65535	Myelin	7	mbpa	4dpf	N	E1_I2_M3
34	0.098	53.569	34.806	3	124	5.272	2732	0	65535	Myelin	7	mbpa	4dpf	N	E1_I2_M3
1	0.106	48.764	35.885	0	130	5.176	2682	0	65535	Myelin	8	mbpa	4dpf	N	E1_I2_M4
2	0.012	40.833	4.916	35	48	0.473	245	0	65535	Myelin	8	mbpa	4dpf	N	E1_I2_M4
3	0.014	48.429	4.791	43	57	0.654	339	0	65535	Myelin	8	mbpa	4dpf	N	E1_I2_M4
4	0.104	46.981	25.035	6	105	4.896	2537	0	65535	Myelin	8	mbpa	4dpf	N	E1_I2_M4
5	0.042	44.727	9.789	29	62	1.899	984	0	65535	Myelin	8	mbpa	4dpf	N	E1_I2_M4
6	0.029	35.6	4.852	26	42	1.031	534	0	65535	Myelin	8	mbpa	4dpf	N	E1_I2_M4
7	0.064	52.545	26.775	15	107	3.346	1734	0	65535	Myelin	8	mbpa	4dpf	N	E1_I2_M4
8	0.278	54.007	41.733	0	202	15.008	7777	0	65535	Myelin	8	mbpa	4dpf	N	E1_I2_M4
9	0.166	73.337	54.42	0	199	12.171	6307	0	65535	Myelin	8	mbpa	4dpf	N	E1_I2_M4
10	0.019	39.7	6.684	30	48	0.766	397	0	65535	Myelin	8	mbpa	4dpf	N	E1_I2_M4
11	0.056	50.138	23.363	17	94	2.806	1454	0	65535	Myelin	8	mbpa	4dpf	N	E1_I2_M4
12	0.027	36.643	6.732	27	46	0.99	513	0	65535	Myelin	8	mbpa	4dpf	N	E1_I2_M4
13	0.015	40	4.536	34	47	0.618	320	0	65535	Myelin	8	mbpa	4dpf	N	E1_I2_M4
14	0.417	63.981	53.024	0	213	26.67	13820	0	65535	Myelin	8	mbpa	4dpf	N	E1_I2_M4
15	0.035	45	12.765	28	68	1.563	810	0	65535	Myelin	8	mbpa	4dpf	N	E1_I2_M4
16	0.042	51.455	15.814	30	79	2.185	1132	0	65535	Myelin	8	mbpa	4dpf	N	E1_I2_M4
17	0.124	46.297	16.639	18	88	5.718	2963	0	65535	Myelin	8	mbpa	4dpf	N	E1_I2_M4
18	0.015	33.5	3.381	29	37	0.517	268	0	65535	Myelin	8	mbpa	4dpf	N	E1_I2_M4
19	0.015	32.625	3.503	28	39	0.504	261	0	65535	Myelin	8	mbpa	4dpf	N	E1_I2_M4
20	0.044	39.696	12.193	21	62	1.762	913	0	65535	Myelin	8	mbpa	4dpf	N	E1_I2_M4
21	0.069	52.444	27.729	13	107	3.643	1888	0	65535	Myelin	8	mbpa	4dpf	N	E1_I2_M4
22	0.058	39.9	13.458	17	63	2.31	1197	0	65535	Myelin	8	mbpa	4dpf	N	E1_I2_M4
23	0.056	46.69	17.304	19	76	2.613	1354	0	65535	Myelin	8	mbpa	4dpf	N	E1_I2_M4
24	0.019	41.3	5.25	34	49	0.797	413	0	65535	Myelin	8	mbpa	4dpf	N	E1_I2_M4
25	0.031	36.5	8.907	23	49	1.127	584	0	65535	Myelin	8	mbpa	4dpf	N	E1_I2_M4
26	0.056	34.793	14.881	4	60	1.947	1009	0	65535	Myelin	8	mbpa	4dpf	N	E1_I2_M4
27	0.077	66.4	43.193	0	154	5.126	2656	0	65535	Myelin	8	mbpa	4dpf	N	E1_I2_M4
1	0.127	70.53	29.36	13	151	8.983	4655	0	65535	Myelin	9	mbpa	4dpf	N	E2_I2_M1
2	0.025	101.692	16.72	82	129	2.551	1322	0	65535	Myelin	9	mbpa	4dpf	N	E2_I2_M1
3	0.127	92.47	49.231	5	186	11.778	6103	0	65535	Myelin	9	mbpa	4dpf	N	E2_I2_M1
4	0.129	152.418	104.256	0	351	19.707	10212	0	65535	Myelin	9	mbpa	4dpf	N	E2_I2_M1
5	0.025	88.385	21.054	58	119	2.217	1149	0	65535	Myelin	9	mbpa	4dpf	N	E2_I2_M1
6	0.106	107.055	52.087	4	231	11.363	5888	0	65535	Myelin	9	mbpa	4dpf	N	E2_I2_M1
7	0.035	88.944	13.121	59	107	3.09	1601	0	65535	Myelin	9	mbpa	4dpf	N	E2_I2_M1
8	0.033	60	9.287	47	78	1.968	1020	0	65535	Myelin	9	mbpa	4dpf	N	E2_I2_M1
9	0.027	65.071	18.772	38	95	1.758	911	0	65535	Myelin	9	mbpa	4dpf	N	E2_I2_M1
10	0.056	96.172	24.249	55	136	5.382	2789	0	65535	Myelin	9	mbpa	4dpf	N	E2_I2_M1
11	0.069	97.972	41.071	31	178	6.806	3527	0	65535	Myelin	9	mbpa	4dpf	N	E2_I2_M1
12	0.029	85.2	18.91	58	116	2.466	1278	0	65535	Myelin	9	mbpa	4dpf	N	E2_I2_M1
13	0.017	78.778	9.257	69	94	1.368	709	0	65535	Myelin	9	mbpa	4dpf	N	E2_I2_M1
14	0.05	117.192	45.175	46	199	5.88	3047	0	65535	Myelin	9	mbpa	4dpf	N	E2_I2_M1
15	0.027	80.929	18.665	48	111	2.186	1133	0	65535	Myelin	9	mbpa	4dpf	N	E2_I2_M1
16	0.127	130.652	75.329	0	300	16.641	8623	0	65535	Myelin	9	mbpa	4dpf	N	E2_I2_M1
17	0.062	114.625	62.933	2	247	7.078	3668	0	65535	Myelin	9	mbpa	4dpf	N	E2_I2_M1
18	0.048	82.88	18.866	52	113	3.999	2072	0	65535	Myelin	9	mbpa	4dpf	N	E2_I2_M1
19	0.114	104.153	42.541	9	182	11.859	6145	0	65535	Myelin	9	mbpa	4dpf	N	E2_I2_M1
20	0.017	80.889	11.319	66	96	1.405	728	0	65535	Myelin	9	mbpa	4dpf	N	E2_I2_M1
21	0.042	108.727	43.533	52	192	4.616	2392	0	65535	Myelin	9	mbpa	4dpf	N	E2_I2_M1
22	0.062	87.125	32.838	26	147	5.38	2788	0	65535	Myelin	9	mbpa	4dpf	N	E2_I2_M1
23	0.035	94	28.65	53	143	3.265	1692	0	65535	Myelin	9	mbpa	4dpf	N	E2_I2_M1
24	0.033	105.294	24.448	75	150	3.454	1790	0	65535	Myelin	9	mbpa	4dpf	N	E2_I2_M1
25	0.012	104.167	12.828	88	121	1.206	625	0	65535	Myelin	9	mbpa	4dpf	N	E2_I2_M1
26	0.079	124.683	61.54	42	248	9.865	5112	0	65535	Myelin	9	mbpa	4dpf	N	E2_I2_M1
27	0.025	90.308	16.132	67	119	2.266	1174	0	65535	Myelin	9	mbpa	4dpf	N	E2_I2_M1
28	0.042	79.091	30.496	33	136	3.358	1740	0	65535	Myelin	9	mbpa	4dpf	N	E2_I2_M1
29	0.052	125.185	46.971	59	220	6.523	3380	0	65535	Myelin	9	mbpa	4dpf	N	E2_I2_M1
30	0.16	104.952	52.257	12	221	16.81	8711	0	65535	Myelin	9	mbpa	4dpf	N	E2_I2_M1
31	0.044	74.304	23.078	29	107	3.298	1709	0	65535	Myelin	9	mbpa	4dpf	N	E2_I2_M1
1	0.027	75.929	12.505	62	98	2.051	1063	0	65535	Myelin	10	mbpa	4dpf	N	E2_I2_M2
2	0.012	85.5	6.656	78	94	0.99	513	0	65535	Myelin	10	mbpa	4dpf	N	E2_I2_M2
3	0.027	69	10.763	57	85	1.864	966	0	65535	Myelin	10	mbpa	4dpf	N	E2_I2_M2
4	0.035	103.889	20.245	68	142	3.609	1870	0	65535	Myelin	10	mbpa	4dpf	N	E2_I2_M2
5	0.037	88.105	17.249	62	114	3.23	1674	0	65535	Myelin	10	mbpa	4dpf	N	E2_I2_M2
6	0.05	162.077	65.807	64	275	8.132	4214	0	65535	Myelin	10	mbpa	4dpf	N	E2_I2_M2
7	0.073	90.368	44.659	11	182	6.627	3434	0	65535	Myelin	10	mbpa	4dpf	N	E2_I2_M2
8	0.087	98.533	30.417	43	165	8.557	4434	0	65535	Myelin	10	mbpa	4dpf	N	E2_I2_M2
9	0.042	88.455	22.988	58	131	3.755	1946	0	65535	Myelin	10	mbpa	4dpf	N	E2_I2_M2
10	0.035	95.333	30.671	46	144	3.312	1716	0	65535	Myelin	10	mbpa	4dpf	N	E2_I2_M2
11	0.031	94.438	23.18	61	131	2.916	1511	0	65535	Myelin	10	mbpa	4dpf	N	E2_I2_M2
12	0.029	69.867	7.936	58	82	2.022	1048	0	65535	Myelin	10	mbpa	4dpf	N	E2_I2_M2
13	0.023	90.5	16.373	73	116	2.096	1086	0	65535	Myelin	10	mbpa	4dpf	N	E2_I2_M2
14	0.031	97.75	19.192	71	131	3.018	1564	0	65535	Myelin	10	mbpa	4dpf	N	E2_I2_M2
15	0.06	121.129	61.095	12	233	7.246	3755	0	65535	Myelin	10	mbpa	4dpf	N	E2_I2_M2
16	0.046	92.417	39.371	30	164	4.28	2218	0	65535	Myelin	10	mbpa	4dpf	N	E2_I2_M2
17	0.081	83.81	27.151	29	136	6.793	3520	0	65535	Myelin	10	mbpa	4dpf	N	E2_I2_M2
18	0.019	84.1	10.082	70	101	1.623	841	0	65535	Myelin	10	mbpa	4dpf	N	E2_I2_M2
19	0.052	112.296	47.945	13	183	5.851	3032	0	65535	Myelin	10	mbpa	4dpf	N	E2_I2_M2
1	0.058	118.867	44.95	56	201	6.882	3566	0	65535	Myelin	11	mbpa	4dpf	N	E2_I2_M3
2	0.044	88.348	33.611	40	147	3.921	2032	0	65535	Myelin	11	mbpa	4dpf	N	E2_I2_M3
3	0.201	96.663	52.801	1	238	19.4	10053	0	65535	Myelin	11	mbpa	4dpf	N	E2_I2_M3
4	0.037	106.474	33.125	54	163	3.904	2023	0	65535	Myelin	11	mbpa	4dpf	N	E2_I2_M3
5	0.095	85.571	30.096	35	162	8.092	4193	0	65535	Myelin	11	mbpa	4dpf	N	E2_I2_M3
6	0.044	117.739	38.762	68	185	5.226	2708	0	65535	Myelin	11	mbpa	4dpf	N	E2_I2_M3
7	0.027	92.929	21.798	58	127	2.511	1301	0	65535	Myelin	11	mbpa	4dpf	N	E2_I2_M3
8	0.029	81.733	7.977	67	96	2.366	1226	0	65535	Myelin	11	mbpa	4dpf	N	E2_I2_M3
9	0.042	107.682	37.458	47	172	4.572	2369	0	65535	Myelin	11	mbpa	4dpf	N	E2_I2_M3
10	0.021	88.727	12.378	71	113	1.883	976	0	65535	Myelin	11	mbpa	4dpf	N	E2_I2_M3
11	0.062	98.688	36.723	50	171	6.094	3158	0	65535	Myelin	11	mbpa	4dpf	N	E2_I2_M3
12	0.035	106.889	36.042	57	168	3.713	1924	0	65535	Myelin	11	mbpa	4dpf	N	E2_I2_M3
13	0.089	89.022	32.655	25	159	7.903	4095	0	65535	Myelin	11	mbpa	4dpf	N	E2_I2_M3
14	0.025	113.692	21.677	88	148	2.852	1478	0	65535	Myelin	11	mbpa	4dpf	N	E2_I2_M3
15	0.068	92.029	44.786	5	180	6.216	3221	0	65535	Myelin	11	mbpa	4dpf	N	E2_I2_M3
16	0.046	108.5	42.098	45	178	5.025	2604	0	65535	Myelin	11	mbpa	4dpf	N	E2_I2_M3
17	0.052	91.111	37.583	34	154	4.747	2460	0	65535	Myelin	11	mbpa	4dpf	N	E2_I2_M3
18	0.039	73.8	16.087	54	105	2.848	1476	0	65535	Myelin	11	mbpa	4dpf	N	E2_I2_M3
19	0.033	90.176	18.436	64	119	2.958	1533	0	65535	Myelin	11	mbpa	4dpf	N	E2_I2_M3
1	0.052	95.259	24.605	61	143	4.963	2572	0	65535	Myelin	12	mbpa	4dpf	N	E2_I2_M4
2	0.015	80.5	6.164	72	89	1.243	644	0	65535	Myelin	12	mbpa	4dpf	N	E2_I2_M4
3	0.085	109.773	49.535	19	199	9.321	4830	0	65535	Myelin	12	mbpa	4dpf	N	E2_I2_M4
4	0.014	75	5.099	66	80	1.013	525	0	65535	Myelin	12	mbpa	4dpf	N	E2_I2_M4
5	0.012	78.833	13.045	62	93	0.913	473	0	65535	Myelin	12	mbpa	4dpf	N	E2_I2_M4
6	0.012	60.167	7.521	53	72	0.697	361	0	65535	Myelin	12	mbpa	4dpf	N	E2_I2_M4
7	0.015	98.25	13.583	83	115	1.517	786	0	65535	Myelin	12	mbpa	4dpf	N	E2_I2_M4
8	0.012	84.167	9.538	72	94	0.975	505	0	65535	Myelin	12	mbpa	4dpf	N	E2_I2_M4
9	0.108	112.571	36.826	51	191	12.165	6304	0	65535	Myelin	12	mbpa	4dpf	N	E2_I2_M4
10	0.012	90.833	9.766	79	105	1.052	545	0	65535	Myelin	12	mbpa	4dpf	N	E2_I2_M4
11	0.042	108.273	33.972	55	166	4.597	2382	0	65535	Myelin	12	mbpa	4dpf	N	E2_I2_M4
12	0.019	85.3	11.719	75	101	1.646	853	0	65535	Myelin	12	mbpa	4dpf	N	E2_I2_M4
13	0.025	78.846	10.197	65	98	1.978	1025	0	65535	Myelin	12	mbpa	4dpf	N	E2_I2_M4
14	0.11	126.351	98.679	0	361	13.898	7202	0	65535	Myelin	12	mbpa	4dpf	N	E2_I2_M4
15	0.019	84.9	11.685	66	103	1.638	849	0	65535	Myelin	12	mbpa	4dpf	N	E2_I2_M4
16	0.019	86.7	14.08	66	110	1.673	867	0	65535	Myelin	12	mbpa	4dpf	N	E2_I2_M4
17	0.015	77.125	8.871	67	87	1.191	617	0	65535	Myelin	12	mbpa	4dpf	N	E2_I2_M4
18	0.019	85.4	11.683	72	107	1.648	854	0	65535	Myelin	12	mbpa	4dpf	N	E2_I2_M4
19	0.031	83.5	19.524	55	117	2.578	1336	0	65535	Myelin	12	mbpa	4dpf	N	E2_I2_M4
20	0.014	80.286	14.162	60	99	1.085	562	0	65535	Myelin	12	mbpa	4dpf	N	E2_I2_M4
21	0.027	67.571	9.874	54	81	1.826	946	0	65535	Myelin	12	mbpa	4dpf	N	E2_I2_M4
22	0.017	72.778	5.069	68	81	1.264	655	0	65535	Myelin	12	mbpa	4dpf	N	E2_I2_M4
23	0.077	89.45	42.718	19	168	6.905	3578	0	65535	Myelin	12	mbpa	4dpf	N	E2_I2_M4
24	0.054	85.321	20.485	49	121	4.61	2389	0	65535	Myelin	12	mbpa	4dpf	N	E2_I2_M4
25	0.052	85.074	36.729	26	159	4.433	2297	0	65535	Myelin	12	mbpa	4dpf	N	E2_I2_M4
26	0.039	79.95	19.927	52	109	3.086	1599	0	65535	Myelin	12	mbpa	4dpf	N	E2_I2_M4
27	0.062	89.406	35.597	51	166	5.521	2861	0	65535	Myelin	12	mbpa	4dpf	N	E2_I2_M4
28	0.129	102.851	59.038	3	244	13.298	6891	0	65535	Myelin	12	mbpa	4dpf	N	E2_I2_M4
29	0.203	99.486	50.9	0	228	20.159	10446	0	65535	Myelin	12	mbpa	4dpf	N	E2_I2_M4
1	0.017	41.556	6.227	33	51	0.722	374	0	65535	Myelin	13	mbpa	4dpf	N	E2_I3_M1
2	0.015	38.375	4.138	33	46	0.592	307	0	65535	Myelin	13	mbpa	4dpf	N	E2_I3_M1
3	0.041	29.714	9.073	18	46	1.204	624	0	65535	Myelin	13	mbpa	4dpf	N	E2_I3_M1
4	0.05	43.808	20.431	11	83	2.198	1139	0	65535	Myelin	13	mbpa	4dpf	N	E2_I3_M1
5	0.023	43.417	5.551	35	52	1.005	521	0	65535	Myelin	13	mbpa	4dpf	N	E2_I3_M1
6	0.079	69.22	41.609	0	160	5.477	2838	0	65535	Myelin	13	mbpa	4dpf	N	E2_I3_M1
7	0.069	64.917	42.775	4	152	4.51	2337	0	65535	Myelin	13	mbpa	4dpf	N	E2_I3_M1
8	0.015	37	4	33	43	0.571	296	0	65535	Myelin	13	mbpa	4dpf	N	E2_I3_M1
9	0.095	58.857	31.726	2	131	5.566	2884	0	65535	Myelin	13	mbpa	4dpf	N	E2_I3_M1
10	0.087	49.711	16.673	25	90	4.317	2237	0	65535	Myelin	13	mbpa	4dpf	N	E2_I3_M1
11	0.031	51.688	11.265	32	72	1.596	827	0	65535	Myelin	13	mbpa	4dpf	N	E2_I3_M1
12	0.025	33.846	6.053	25	42	0.849	440	0	65535	Myelin	13	mbpa	4dpf	N	E2_I3_M1
13	0.052	49.259	21.26	19	89	2.567	1330	0	65535	Myelin	13	mbpa	4dpf	N	E2_I3_M1
14	0.012	44.167	4.309	37	48	0.511	265	0	65535	Myelin	13	mbpa	4dpf	N	E2_I3_M1
15	0.052	57.593	24.809	20	101	3.001	1555	0	65535	Myelin	13	mbpa	4dpf	N	E2_I3_M1
16	0.031	36.438	4.163	28	43	1.125	583	0	65535	Myelin	13	mbpa	4dpf	N	E2_I3_M1
17	0.054	48.679	22.695	12	91	2.63	1363	0	65535	Myelin	13	mbpa	4dpf	N	E2_I3_M1
18	0.05	43.923	15.331	23	73	2.204	1142	0	65535	Myelin	13	mbpa	4dpf	N	E2_I3_M1
19	0.012	43.167	5.707	37	53	0.5	259	0	65535	Myelin	13	mbpa	4dpf	N	E2_I3_M1
20	0.293	68.296	44.573	0	179	20.033	10381	0	65535	Myelin	13	mbpa	4dpf	N	E2_I3_M1
21	0.149	50.857	26.148	0	124	7.557	3916	0	65535	Myelin	13	mbpa	4dpf	N	E2_I3_M1
22	0.189	63.867	54.105	0	206	12.079	6259	0	65535	Myelin	13	mbpa	4dpf	N	E2_I3_M1
23	0.033	46.882	15.227	23	76	1.538	797	0	65535	Myelin	13	mbpa	4dpf	N	E2_I3_M1
24	0.096	46.74	26.358	1	100	4.51	2337	0	65535	Myelin	13	mbpa	4dpf	N	E2_I3_M1
25	0.039	67.55	22.282	35	108	2.607	1351	0	65535	Myelin	13	mbpa	4dpf	N	E2_I3_M1
26	0.191	44.354	24.384	0	109	8.474	4391	0	65535	Myelin	13	mbpa	4dpf	N	E2_I3_M1
27	0.019	49	7.055	41	61	0.946	490	0	65535	Myelin	13	mbpa	4dpf	N	E2_I3_M1
28	0.012	44.167	2.994	39	48	0.511	265	0	65535	Myelin	13	mbpa	4dpf	N	E2_I3_M1
29	0.033	61.176	19.555	28	94	2.007	1040	0	65535	Myelin	13	mbpa	4dpf	N	E2_I3_M1
1	0.054	48.786	24.859	10	95	2.636	1366	0	65535	Myelin	14	mbpa	4dpf	N	E2_I3_M2
2	0.077	51.725	28.648	3	114	3.993	2069	0	65535	Myelin	14	mbpa	4dpf	N	E2_I3_M2
3	0.187	74.062	65.199	0	264	13.864	7184	0	65535	Myelin	14	mbpa	4dpf	N	E2_I3_M2
4	0.012	45	5.292	38	53	0.521	270	0	65535	Myelin	14	mbpa	4dpf	N	E2_I3_M2
5	0.012	35.5	2.429	32	39	0.411	213	0	65535	Myelin	14	mbpa	4dpf	N	E2_I3_M2
6	0.031	41.25	15.503	13	66	1.274	660	0	65535	Myelin	14	mbpa	4dpf	N	E2_I3_M2
7	0.06	55.935	33.566	3	122	3.346	1734	0	65535	Myelin	14	mbpa	4dpf	N	E2_I3_M2
8	0.189	67.643	53.795	0	208	12.793	6629	0	65535	Myelin	14	mbpa	4dpf	N	E2_I3_M2
9	0.041	60.095	19.882	27	92	2.435	1262	0	65535	Myelin	14	mbpa	4dpf	N	E2_I3_M2
10	0.158	79.659	56.648	0	220	12.605	6532	0	65535	Myelin	14	mbpa	4dpf	N	E2_I3_M2
11	0.012	41.167	3.71	36	47	0.477	247	0	65535	Myelin	14	mbpa	4dpf	N	E2_I3_M2
12	0.042	70.5	23.319	32	111	2.993	1551	0	65535	Myelin	14	mbpa	4dpf	N	E2_I3_M2
13	0.021	46.545	9.363	36	64	0.988	512	0	65535	Myelin	14	mbpa	4dpf	N	E2_I3_M2
14	0.066	50.206	15.603	26	82	3.294	1707	0	65535	Myelin	14	mbpa	4dpf	N	E2_I3_M2
15	0.012	42.167	7.026	35	53	0.488	253	0	65535	Myelin	14	mbpa	4dpf	N	E2_I3_M2
16	0.093	37	11.609	16	60	3.427	1776	0	65535	Myelin	14	mbpa	4dpf	N	E2_I3_M2
17	0.079	51.951	31.295	4	124	4.11	2130	0	65535	Myelin	14	mbpa	4dpf	N	E2_I3_M2
18	0.039	37.7	6.514	28	53	1.455	754	0	65535	Myelin	14	mbpa	4dpf	N	E2_I3_M2
19	0.054	57.143	25.383	17	107	3.088	1600	0	65535	Myelin	14	mbpa	4dpf	N	E2_I3_M2
20	0.031	34.188	7.985	22	48	1.056	547	0	65535	Myelin	14	mbpa	4dpf	N	E2_I3_M2
21	0.05	64.654	29.368	26	118	3.244	1681	0	65535	Myelin	14	mbpa	4dpf	N	E2_I3_M2
22	0.054	70.357	35.938	9	140	3.802	1970	0	65535	Myelin	14	mbpa	4dpf	N	E2_I3_M2
23	0.197	90.833	83.74	0	324	17.88	9265	0	65535	Myelin	14	mbpa	4dpf	N	E2_I3_M2
24	0.071	52.622	18.802	22	85	3.757	1947	0	65535	Myelin	14	mbpa	4dpf	N	E2_I3_M2
25	0.133	63.667	40.018	0	146	8.478	4393	0	65535	Myelin	14	mbpa	4dpf	N	E2_I3_M2
26	0.143	93.689	71.217	0	252	13.379	6933	0	65535	Myelin	14	mbpa	4dpf	N	E2_I3_M2
27	0.037	49.684	18.559	15	86	1.822	944	0	65535	Myelin	14	mbpa	4dpf	N	E2_I3_M2
28	0.112	72.552	53.052	0	193	8.121	4208	0	65535	Myelin	14	mbpa	4dpf	N	E2_I3_M2
29	0.11	71.807	45.667	0	177	7.899	4093	0	65535	Myelin	14	mbpa	4dpf	N	E2_I3_M2
1	0.012	43	4.69	38	49	0.498	258	0	65535	Myelin	15	mbpa	4dpf	N	E2_I3_M3
2	0.046	42.875	17.642	15	74	1.986	1029	0	65535	Myelin	15	mbpa	4dpf	N	E2_I3_M3
3	0.106	46.509	24.883	3	103	4.936	2558	0	65535	Myelin	15	mbpa	4dpf	N	E2_I3_M3
4	0.05	41.385	21.047	8	84	2.076	1076	0	65535	Myelin	15	mbpa	4dpf	N	E2_I3_M3
5	0.096	101.46	80.046	0	285	9.79	5073	0	65535	Myelin	15	mbpa	4dpf	N	E2_I3_M3
6	0.1	58.019	36.261	1	138	5.822	3017	0	65535	Myelin	15	mbpa	4dpf	N	E2_I3_M3
7	0.014	43.857	3.934	40	51	0.592	307	0	65535	Myelin	15	mbpa	4dpf	N	E2_I3_M3
8	0.147	60.303	26.077	0	114	8.844	4583	0	65535	Myelin	15	mbpa	4dpf	N	E2_I3_M3
9	0.033	47.118	12.519	29	69	1.546	801	0	65535	Myelin	15	mbpa	4dpf	N	E2_I3_M3
10	0.05	52.346	16.755	24	83	2.626	1361	0	65535	Myelin	15	mbpa	4dpf	N	E2_I3_M3
11	0.054	42.75	22.072	7	86	2.31	1197	0	65535	Myelin	15	mbpa	4dpf	N	E2_I3_M3
12	0.019	43.7	8.82	31	57	0.843	437	0	65535	Myelin	15	mbpa	4dpf	N	E2_I3_M3
13	0.071	47.162	24.971	2	102	3.367	1745	0	65535	Myelin	15	mbpa	4dpf	N	E2_I3_M3
14	0.027	49.071	15.445	27	76	1.326	687	0	65535	Myelin	15	mbpa	4dpf	N	E2_I3_M3
15	0.083	53.093	29.657	6	108	4.406	2283	0	65535	Myelin	15	mbpa	4dpf	N	E2_I3_M3
16	0.048	49.64	20.481	21	88	2.395	1241	0	65535	Myelin	15	mbpa	4dpf	N	E2_I3_M3
17	0.041	49.381	17.092	19	79	2.001	1037	0	65535	Myelin	15	mbpa	4dpf	N	E2_I3_M3
18	0.16	61.976	41.101	0	171	9.927	5144	0	65535	Myelin	15	mbpa	4dpf	N	E2_I3_M3
19	0.301	53.647	35.881	0	158	16.15	8369	0	65535	Myelin	15	mbpa	4dpf	N	E2_I3_M3
20	0.039	48.25	14.301	29	72	1.862	965	0	65535	Myelin	15	mbpa	4dpf	N	E2_I3_M3
21	0.042	47	16.151	16	74	1.995	1034	0	65535	Myelin	15	mbpa	4dpf	N	E2_I3_M3
22	0.079	48.78	32.854	4	113	3.86	2000	0	65535	Myelin	15	mbpa	4dpf	N	E2_I3_M3
23	0.042	41	8.591	29	61	1.741	902	0	65535	Myelin	15	mbpa	4dpf	N	E2_I3_M3
24	0.056	43.379	15.624	18	77	2.428	1258	0	65535	Myelin	15	mbpa	4dpf	N	E2_I3_M3
25	0.035	57.722	19.278	26	90	2.005	1039	0	65535	Myelin	15	mbpa	4dpf	N	E2_I3_M3
26	0.114	56.288	38.247	2	147	6.409	3321	0	65535	Myelin	15	mbpa	4dpf	N	E2_I3_M3
27	0.083	76.674	35.537	23	147	6.363	3297	0	65535	Myelin	15	mbpa	4dpf	N	E2_I3_M3
28	0.029	43.467	9.635	29	61	1.258	652	0	65535	Myelin	15	mbpa	4dpf	N	E2_I3_M3
29	0.058	44.367	12.087	27	66	2.569	1331	0	65535	Myelin	15	mbpa	4dpf	N	E2_I3_M3
30	0.048	54.4	21.681	26	96	2.625	1360	0	65535	Myelin	15	mbpa	4dpf	N	E2_I3_M3
31	0.054	64.321	19.351	30	97	3.476	1801	0	65535	Myelin	15	mbpa	4dpf	N	E2_I3_M3
32	0.041	74.857	24.455	41	117	3.034	1572	0	65535	Myelin	15	mbpa	4dpf	N	E2_I3_M3
1	0.064	21.667	5.372	10	33	1.38	715	0	65535	Myelin	16	mbpa	4dpf	N	E2_I4_M1
2	0.104	29.833	17.671	1	68	3.109	1611	0	65535	Myelin	16	mbpa	4dpf	N	E2_I4_M1
3	0.041	21.048	4.832	14	30	0.853	442	0	65535	Myelin	16	mbpa	4dpf	N	E2_I4_M1
4	0.104	22.426	10.74	2	46	2.337	1211	0	65535	Myelin	16	mbpa	4dpf	N	E2_I4_M1
5	0.012	20.333	2.338	17	23	0.235	122	0	65535	Myelin	16	mbpa	4dpf	N	E2_I4_M1
6	0.21	35.138	28.219	0	119	7.391	3830	0	65535	Myelin	16	mbpa	4dpf	N	E2_I4_M1
7	0.039	25.15	4.88	16	33	0.971	503	0	65535	Myelin	16	mbpa	4dpf	N	E2_I4_M1
8	0.015	22.25	1.832	20	26	0.344	178	0	65535	Myelin	16	mbpa	4dpf	N	E2_I4_M1
9	0.033	19.647	5.098	14	29	0.645	334	0	65535	Myelin	16	mbpa	4dpf	N	E2_I4_M1
10	0.187	22.216	12.112	0	49	4.159	2155	0	65535	Myelin	16	mbpa	4dpf	N	E2_I4_M1
11	0.019	28.9	7.475	18	38	0.558	289	0	65535	Myelin	16	mbpa	4dpf	N	E2_I4_M1
12	0.096	26.88	11.536	4	54	2.594	1344	0	65535	Myelin	16	mbpa	4dpf	N	E2_I4_M1
13	0.012	17.333	1.751	15	20	0.201	104	0	65535	Myelin	16	mbpa	4dpf	N	E2_I4_M1
14	0.031	20.625	4.978	14	29	0.637	330	0	65535	Myelin	16	mbpa	4dpf	N	E2_I4_M1
15	0.068	25.743	13.557	5	52	1.739	901	0	65535	Myelin	16	mbpa	4dpf	N	E2_I4_M1
16	0.033	19.118	2.118	15	22	0.627	325	0	65535	Myelin	16	mbpa	4dpf	N	E2_I4_M1
17	0.069	24.333	10.433	11	46	1.69	876	0	65535	Myelin	16	mbpa	4dpf	N	E2_I4_M1
18	0.118	28.131	12.499	3	57	3.312	1716	0	65535	Myelin	16	mbpa	4dpf	N	E2_I4_M1
19	0.06	26.581	7.852	14	42	1.59	824	0	65535	Myelin	16	mbpa	4dpf	N	E2_I4_M1
20	0.037	18.947	6.014	9	30	0.695	360	0	65535	Myelin	16	mbpa	4dpf	N	E2_I4_M1
21	0.012	17.5	2.074	15	20	0.203	105	0	65535	Myelin	16	mbpa	4dpf	N	E2_I4_M1
22	0.025	19.692	4.608	12	26	0.494	256	0	65535	Myelin	16	mbpa	4dpf	N	E2_I4_M1
23	0.176	25.011	9.47	8	51	4.392	2276	0	65535	Myelin	16	mbpa	4dpf	N	E2_I4_M1
24	0.033	21.765	4.603	14	29	0.714	370	0	65535	Myelin	16	mbpa	4dpf	N	E2_I4_M1
25	0.268	27.237	18.02	0	88	7.306	3786	0	65535	Myelin	16	mbpa	4dpf	N	E2_I4_M1
1	0.199	34.777	26.486	0	110	6.913	3582	0	65535	Myelin	17	mbpa	4dpf	N	E2_I4_M2
2	0.012	21.833	1.835	20	24	0.253	131	0	65535	Myelin	17	mbpa	4dpf	N	E2_I4_M2
3	0.021	24.636	4.225	18	32	0.523	271	0	65535	Myelin	17	mbpa	4dpf	N	E2_I4_M2
4	0.037	23.263	6.715	14	34	0.853	442	0	65535	Myelin	17	mbpa	4dpf	N	E2_I4_M2
5	0.015	21.875	2.8	16	25	0.338	175	0	65535	Myelin	17	mbpa	4dpf	N	E2_I4_M2
6	0.027	27.714	6.305	19	39	0.749	388	0	65535	Myelin	17	mbpa	4dpf	N	E2_I4_M2
7	0.014	20.286	2.138	18	24	0.274	142	0	65535	Myelin	17	mbpa	4dpf	N	E2_I4_M2
8	0.042	35.364	12.002	20	57	1.501	778	0	65535	Myelin	17	mbpa	4dpf	N	E2_I4_M2
9	0.017	24.333	4.637	16	31	0.423	219	0	65535	Myelin	17	mbpa	4dpf	N	E2_I4_M2
10	0.029	16.867	2.167	13	20	0.488	253	0	65535	Myelin	17	mbpa	4dpf	N	E2_I4_M2
11	0.058	24.2	10.46	8	43	1.401	726	0	65535	Myelin	17	mbpa	4dpf	N	E2_I4_M2
12	0.025	23.615	4.992	17	32	0.592	307	0	65535	Myelin	17	mbpa	4dpf	N	E2_I4_M2
13	0.019	19.8	2.7	16	25	0.382	198	0	65535	Myelin	17	mbpa	4dpf	N	E2_I4_M2
14	0.093	23.021	10.704	0	50	2.132	1105	0	65535	Myelin	17	mbpa	4dpf	N	E2_I4_M2
15	0.014	18.429	3.155	15	23	0.249	129	0	65535	Myelin	17	mbpa	4dpf	N	E2_I4_M2
16	0.17	17.557	7.91	0	32	2.982	1545	0	65535	Myelin	17	mbpa	4dpf	N	E2_I4_M2
17	0.023	23.917	4.337	18	31	0.554	287	0	65535	Myelin	17	mbpa	4dpf	N	E2_I4_M2
18	0.015	23.125	2.696	21	28	0.357	185	0	65535	Myelin	17	mbpa	4dpf	N	E2_I4_M2
19	0.12	30.339	15.085	11	69	3.63	1881	0	65535	Myelin	17	mbpa	4dpf	N	E2_I4_M2
20	0.069	34.861	19.675	2	73	2.422	1255	0	65535	Myelin	17	mbpa	4dpf	N	E2_I4_M2
21	0.085	28.523	18.62	0	70	2.422	1255	0	65535	Myelin	17	mbpa	4dpf	N	E2_I4_M2
22	0.096	28.76	18.318	1	72	2.775	1438	0	65535	Myelin	17	mbpa	4dpf	N	E2_I4_M2
23	0.091	31.638	21.205	0	79	2.87	1487	0	65535	Myelin	17	mbpa	4dpf	N	E2_I4_M2
24	0.085	36.75	15.244	7	63	3.12	1617	0	65535	Myelin	17	mbpa	4dpf	N	E2_I4_M2
25	0.041	15.667	6.343	0	26	0.635	329	0	65535	Myelin	17	mbpa	4dpf	N	E2_I4_M2
26	0.154	39.138	32.947	0	121	6.042	3131	0	65535	Myelin	17	mbpa	4dpf	N	E2_I4_M2
1	0.027	25.571	9.196	15	41	0.691	358	0	65535	Myelin	18	mbpa	4dpf	N	E2_I4_M3
2	0.037	25.421	5.621	18	35	0.932	483	0	65535	Myelin	18	mbpa	4dpf	N	E2_I4_M3
3	0.124	38.906	29.005	0	113	4.805	2490	0	65535	Myelin	18	mbpa	4dpf	N	E2_I4_M3
4	0.015	27.375	2.825	23	32	0.423	219	0	65535	Myelin	18	mbpa	4dpf	N	E2_I4_M3
5	0.044	19.609	4.387	11	25	0.87	451	0	65535	Myelin	18	mbpa	4dpf	N	E2_I4_M3
6	0.054	29.893	15.782	2	59	1.615	837	0	65535	Myelin	18	mbpa	4dpf	N	E2_I4_M3
7	0.014	20.571	2.07	17	24	0.278	144	0	65535	Myelin	18	mbpa	4dpf	N	E2_I4_M3
8	0.042	36.545	12.481	22	60	1.552	804	0	65535	Myelin	18	mbpa	4dpf	N	E2_I4_M3
9	0.033	25.412	6.276	14	37	0.834	432	0	65535	Myelin	18	mbpa	4dpf	N	E2_I4_M3
10	0.025	21.154	4.758	12	28	0.531	275	0	65535	Myelin	18	mbpa	4dpf	N	E2_I4_M3
11	0.015	22.375	2.066	18	24	0.345	179	0	65535	Myelin	18	mbpa	4dpf	N	E2_I4_M3
12	0.048	44.72	21.1	5	81	2.158	1118	0	65535	Myelin	18	mbpa	4dpf	N	E2_I4_M3
13	0.039	24.9	7.166	12	36	0.961	498	0	65535	Myelin	18	mbpa	4dpf	N	E2_I4_M3
14	0.025	26.615	6.318	16	37	0.668	346	0	65535	Myelin	18	mbpa	4dpf	N	E2_I4_M3
15	0.095	27.224	13.306	1	51	2.574	1334	0	65535	Myelin	18	mbpa	4dpf	N	E2_I4_M3
16	0.089	22.848	11.991	2	46	2.028	1051	0	65535	Myelin	18	mbpa	4dpf	N	E2_I4_M3
17	0.178	21.935	9.447	1	42	3.894	2018	0	65535	Myelin	18	mbpa	4dpf	N	E2_I4_M3
18	0.315	53.031	51.85	0	210	16.681	8644	0	65535	Myelin	18	mbpa	4dpf	N	E2_I4_M3
19	0.014	20.143	3.976	15	24	0.272	141	0	65535	Myelin	18	mbpa	4dpf	N	E2_I4_M3
20	0.037	24.842	6.517	17	37	0.911	472	0	65535	Myelin	18	mbpa	4dpf	N	E2_I4_M3
21	0.208	28.741	19.495	0	84	5.99	3104	0	65535	Myelin	18	mbpa	4dpf	N	E2_I4_M3
22	0.012	27.333	4.59	22	33	0.316	164	0	65535	Myelin	18	mbpa	4dpf	N	E2_I4_M3
23	0.046	24.417	8.345	9	38	1.131	586	0	65535	Myelin	18	mbpa	4dpf	N	E2_I4_M3
24	0.019	17.5	2.014	13	19	0.338	175	0	65535	Myelin	18	mbpa	4dpf	N	E2_I4_M3
25	0.029	32.8	9.298	18	46	0.949	492	0	65535	Myelin	18	mbpa	4dpf	N	E2_I4_M3
26	0.027	22.429	4.363	16	29	0.606	314	0	65535	Myelin	18	mbpa	4dpf	N	E2_I4_M3
27	0.147	18.671	7.298	4	34	2.738	1419	0	65535	Myelin	18	mbpa	4dpf	N	E2_I4_M3
28	0.095	25.571	15.977	1	62	2.418	1253	0	65535	Myelin	18	mbpa	4dpf	N	E2_I4_M3
29	0.112	30.638	23.341	0	87	3.429	1777	0	65535	Myelin	18	mbpa	4dpf	N	E2_I4_M3
30	0.069	23.944	14.801	2	53	1.663	862	0	65535	Myelin	18	mbpa	4dpf	N	E2_I4_M3
31	0.056	28.379	13.738	4	54	1.588	823	0	65535	Myelin	18	mbpa	4dpf	N	E2_I4_M3
32	0.125	29.077	15.402	0	59	3.647	1890	0	65535	Myelin	18	mbpa	4dpf	N	E2_I4_M3
33	0.035	35	10.992	15	53	1.216	630	0	65535	Myelin	18	mbpa	4dpf	N	E2_I4_M3
34	0.17	25.5	14.837	0	60	4.33	2244	0	65535	Myelin	18	mbpa	4dpf	N	E2_I4_M3
35	0.042	24	5.282	17	34	1.019	528	0	65535	Myelin	18	mbpa	4dpf	N	E2_I4_M3
36	0.102	20.925	7.567	5	40	2.14	1109	0	65535	Myelin	18	mbpa	4dpf	N	E2_I4_M3
1	0.012	13.667	1.751	11	16	0.158	82	0	65535	Myelin	19	mbpa	4dpf	N	E3_I1_M1
2	0.048	15.12	5.134	7	27	0.729	378	0	65535	Myelin	19	mbpa	4dpf	N	E3_I1_M1
3	0.077	13.125	5.317	1	23	1.013	525	0	65535	Myelin	19	mbpa	4dpf	N	E3_I1_M1
4	0.048	18.04	7.722	6	32	0.87	451	0	65535	Myelin	19	mbpa	4dpf	N	E3_I1_M1
5	0.014	14.571	2.225	12	18	0.197	102	0	65535	Myelin	19	mbpa	4dpf	N	E3_I1_M1
6	0.023	15.25	3.621	9	21	0.353	183	0	65535	Myelin	19	mbpa	4dpf	N	E3_I1_M1
7	0.015	10	1.773	8	12	0.154	80	0	65535	Myelin	19	mbpa	4dpf	N	E3_I1_M1
8	0.039	18.6	6.038	10	29	0.718	372	0	65535	Myelin	19	mbpa	4dpf	N	E3_I1_M1
9	0.06	12.323	5.963	3	24	0.737	382	0	65535	Myelin	19	mbpa	4dpf	N	E3_I1_M1
10	0.033	16.412	5.05	10	25	0.538	279	0	65535	Myelin	19	mbpa	4dpf	N	E3_I1_M1
11	0.133	18.783	14.817	0	59	2.501	1296	0	65535	Myelin	19	mbpa	4dpf	N	E3_I1_M1
12	0.054	17.857	6.808	10	32	0.965	500	0	65535	Myelin	19	mbpa	4dpf	N	E3_I1_M1
13	0.11	20.754	12.197	1	46	2.283	1183	0	65535	Myelin	19	mbpa	4dpf	N	E3_I1_M1
14	0.05	11.962	3.292	7	18	0.6	311	0	65535	Myelin	19	mbpa	4dpf	N	E3_I1_M1
15	0.023	11.417	1.782	9	15	0.264	137	0	65535	Myelin	19	mbpa	4dpf	N	E3_I1_M1
16	0.017	12.667	2.398	8	16	0.22	114	0	65535	Myelin	19	mbpa	4dpf	N	E3_I1_M1
17	0.12	18.226	12.973	0	52	2.181	1130	0	65535	Myelin	19	mbpa	4dpf	N	E3_I1_M1
18	0.098	19.569	10.826	1	41	1.926	998	0	65535	Myelin	19	mbpa	4dpf	N	E3_I1_M1
19	0.037	15	4.83	8	23	0.55	285	0	65535	Myelin	19	mbpa	4dpf	N	E3_I1_M1
20	0.014	12.429	1.618	10	14	0.168	87	0	65535	Myelin	19	mbpa	4dpf	N	E3_I1_M1
21	0.044	24.478	9.219	12	41	1.086	563	0	65535	Myelin	19	mbpa	4dpf	N	E3_I1_M1
22	0.139	28	22.311	0	85	3.89	2016	0	65535	Myelin	19	mbpa	4dpf	N	E3_I1_M1
23	0.014	8.143	1.773	7	12	0.11	57	0	65535	Myelin	19	mbpa	4dpf	N	E3_I1_M1
24	0.089	15.565	10.453	0	39	1.382	716	0	65535	Myelin	19	mbpa	4dpf	N	E3_I1_M1
25	0.033	19.059	5.9	12	30	0.625	324	0	65535	Myelin	19	mbpa	4dpf	N	E3_I1_M1
26	0.035	14.389	5.359	5	23	0.5	259	0	65535	Myelin	19	mbpa	4dpf	N	E3_I1_M1
27	0.098	13.902	4.755	3	23	1.368	709	0	65535	Myelin	19	mbpa	4dpf	N	E3_I1_M1
28	0.027	9.214	2.293	6	12	0.249	129	0	65535	Myelin	19	mbpa	4dpf	N	E3_I1_M1
29	0.017	14.333	3.571	10	20	0.249	129	0	65535	Myelin	19	mbpa	4dpf	N	E3_I1_M1
30	0.042	11.818	3.002	6	16	0.502	260	0	65535	Myelin	19	mbpa	4dpf	N	E3_I1_M1
31	0.12	14.435	7.55	1	32	1.727	895	0	65535	Myelin	19	mbpa	4dpf	N	E3_I1_M1
32	0.081	28.786	19.925	0	70	2.333	1209	0	65535	Myelin	19	mbpa	4dpf	N	E3_I1_M1
33	0.019	11.5	2.121	8	14	0.222	115	0	65535	Myelin	19	mbpa	4dpf	N	E3_I1_M1
34	0.073	16.737	10.157	1	38	1.227	636	0	65535	Myelin	19	mbpa	4dpf	N	E3_I1_M1
35	0.075	16.744	5.359	7	30	1.26	653	0	65535	Myelin	19	mbpa	4dpf	N	E3_I1_M1
36	0.046	16.208	4.393	9	24	0.751	389	0	65535	Myelin	19	mbpa	4dpf	N	E3_I1_M1
37	0.023	12.75	1.658	10	15	0.295	153	0	65535	Myelin	19	mbpa	4dpf	N	E3_I1_M1
38	0.083	16.535	8.151	5	35	1.372	711	0	65535	Myelin	19	mbpa	4dpf	N	E3_I1_M1
39	0.027	16.5	4.183	11	24	0.446	231	0	65535	Myelin	19	mbpa	4dpf	N	E3_I1_M1
40	0.012	11	1.265	9	12	0.127	66	0	65535	Myelin	19	mbpa	4dpf	N	E3_I1_M1
41	0.05	17.731	8.191	6	32	0.89	461	0	65535	Myelin	19	mbpa	4dpf	N	E3_I1_M1
42	0.021	13.364	3.613	8	19	0.284	147	0	65535	Myelin	19	mbpa	4dpf	N	E3_I1_M1
43	0.031	14.438	3.651	8	20	0.446	231	0	65535	Myelin	19	mbpa	4dpf	N	E3_I1_M1
44	0.044	15.522	7.16	4	30	0.689	357	0	65535	Myelin	19	mbpa	4dpf	N	E3_I1_M1
1	0.122	14.921	9.762	1	36	1.814	940	0	65535	Myelin	20	mbpa	4dpf	N	E3_I1_M2
2	0.035	13.111	5.82	3	23	0.455	236	0	65535	Myelin	20	mbpa	4dpf	N	E3_I1_M2
3	0.05	19.346	7.536	9	34	0.971	503	0	65535	Myelin	20	mbpa	4dpf	N	E3_I1_M2
4	0.021	13.818	2.272	11	17	0.293	152	0	65535	Myelin	20	mbpa	4dpf	N	E3_I1_M2
5	0.023	14.917	4.963	7	22	0.345	179	0	65535	Myelin	20	mbpa	4dpf	N	E3_I1_M2
6	0.073	16.895	7.526	6	33	1.239	642	0	65535	Myelin	20	mbpa	4dpf	N	E3_I1_M2
7	0.044	14.609	5.061	9	24	0.648	336	0	65535	Myelin	20	mbpa	4dpf	N	E3_I1_M2
8	0.025	16.846	2.734	12	21	0.423	219	0	65535	Myelin	20	mbpa	4dpf	N	E3_I1_M2
9	0.014	11.714	0.756	11	13	0.158	82	0	65535	Myelin	20	mbpa	4dpf	N	E3_I1_M2
10	0.015	14.125	1.885	11	17	0.218	113	0	65535	Myelin	20	mbpa	4dpf	N	E3_I1_M2
11	0.044	22.478	8.442	11	38	0.998	517	0	65535	Myelin	20	mbpa	4dpf	N	E3_I1_M2
12	0.033	18.118	5.487	10	27	0.594	308	0	65535	Myelin	20	mbpa	4dpf	N	E3_I1_M2
13	0.014	14.143	1.952	12	17	0.191	99	0	65535	Myelin	20	mbpa	4dpf	N	E3_I1_M2
14	0.015	13	2.07	10	16	0.201	104	0	65535	Myelin	20	mbpa	4dpf	N	E3_I1_M2
15	0.014	13.143	1.574	11	16	0.178	92	0	65535	Myelin	20	mbpa	4dpf	N	E3_I1_M2
16	0.127	19.818	15.235	0	53	2.524	1308	0	65535	Myelin	20	mbpa	4dpf	N	E3_I1_M2
17	0.056	13.793	4.403	8	23	0.772	400	0	65535	Myelin	20	mbpa	4dpf	N	E3_I1_M2
18	0.096	15.36	7.682	4	34	1.482	768	0	65535	Myelin	20	mbpa	4dpf	N	E3_I1_M2
19	0.033	9.647	3.121	5	16	0.316	164	0	65535	Myelin	20	mbpa	4dpf	N	E3_I1_M2
20	0.023	12.417	3.147	8	17	0.288	149	0	65535	Myelin	20	mbpa	4dpf	N	E3_I1_M2
21	0.091	23.766	17.332	0	63	2.156	1117	0	65535	Myelin	20	mbpa	4dpf	N	E3_I1_M2
22	0.093	15.333	6.547	4	29	1.42	736	0	65535	Myelin	20	mbpa	4dpf	N	E3_I1_M2
23	0.029	12.267	1.792	10	16	0.355	184	0	65535	Myelin	20	mbpa	4dpf	N	E3_I1_M2
24	0.046	15.917	6.351	4	27	0.737	382	0	65535	Myelin	20	mbpa	4dpf	N	E3_I1_M2
25	0.029	13.867	3.998	8	21	0.401	208	0	65535	Myelin	20	mbpa	4dpf	N	E3_I1_M2
26	0.037	17.158	6.212	9	29	0.629	326	0	65535	Myelin	20	mbpa	4dpf	N	E3_I1_M2
27	0.033	13.824	3.167	9	18	0.454	235	0	65535	Myelin	20	mbpa	4dpf	N	E3_I1_M2
28	0.087	18.956	8.328	1	35	1.646	853	0	65535	Myelin	20	mbpa	4dpf	N	E3_I1_M2
29	0.031	12.562	2.128	10	17	0.388	201	0	65535	Myelin	20	mbpa	4dpf	N	E3_I1_M2
30	0.05	9.923	3.273	4	15	0.498	258	0	65535	Myelin	20	mbpa	4dpf	N	E3_I1_M2
31	0.081	17.548	7.872	1	31	1.422	737	0	65535	Myelin	20	mbpa	4dpf	N	E3_I1_M2
32	0.029	9.6	1.454	7	12	0.278	144	0	65535	Myelin	20	mbpa	4dpf	N	E3_I1_M2
33	0.017	12.667	1.803	10	15	0.22	114	0	65535	Myelin	20	mbpa	4dpf	N	E3_I1_M2
34	0.041	14.667	4.736	7	23	0.594	308	0	65535	Myelin	20	mbpa	4dpf	N	E3_I1_M2
35	0.12	14.79	5.064	4	25	1.77	917	0	65535	Myelin	20	mbpa	4dpf	N	E3_I1_M2
36	0.035	18.333	5.584	9	28	0.637	330	0	65535	Myelin	20	mbpa	4dpf	N	E3_I1_M2
37	0.079	12.854	4.736	6	22	1.017	527	0	65535	Myelin	20	mbpa	4dpf	N	E3_I1_M2
38	0.023	11.667	3.025	7	16	0.27	140	0	65535	Myelin	20	mbpa	4dpf	N	E3_I1_M2
39	0.1	16.615	11.809	0	45	1.667	864	0	65535	Myelin	20	mbpa	4dpf	N	E3_I1_M2
40	0.025	10.692	3.706	5	17	0.268	139	0	65535	Myelin	20	mbpa	4dpf	N	E3_I1_M2
41	0.027	16.357	4.534	10	23	0.442	229	0	65535	Myelin	20	mbpa	4dpf	N	E3_I1_M2
42	0.064	15.121	6.229	3	28	0.963	499	0	65535	Myelin	20	mbpa	4dpf	N	E3_I1_M2
43	0.048	13.92	4.672	2	22	0.672	348	0	65535	Myelin	20	mbpa	4dpf	N	E3_I1_M2
1	0.077	71.05	45.869	0	175	5.484	2842	0	65535	Myelin	21	mbpa	4dpf	N	E4_I1_M1
2	0.017	45	7.416	32	53	0.782	405	0	65535	Myelin	21	mbpa	4dpf	N	E4_I1_M1
3	0.015	40.5	6.256	34	51	0.625	324	0	65535	Myelin	21	mbpa	4dpf	N	E4_I1_M1
4	0.062	51.281	24.713	8	99	3.167	1641	0	65535	Myelin	21	mbpa	4dpf	N	E4_I1_M1
5	0.068	49.914	25.328	3	101	3.371	1747	0	65535	Myelin	21	mbpa	4dpf	N	E4_I1_M1
6	0.054	52.429	20.433	26	92	2.833	1468	0	65535	Myelin	21	mbpa	4dpf	N	E4_I1_M1
7	0.058	57.367	19.958	29	94	3.321	1721	0	65535	Myelin	21	mbpa	4dpf	N	E4_I1_M1
8	0.015	45.125	5.303	34	51	0.697	361	0	65535	Myelin	21	mbpa	4dpf	N	E4_I1_M1
9	0.031	60.5	16.232	35	88	1.868	968	0	65535	Myelin	21	mbpa	4dpf	N	E4_I1_M1
10	0.087	67.222	35.821	2	148	5.838	3025	0	65535	Myelin	21	mbpa	4dpf	N	E4_I1_M1
11	0.087	43.444	20.931	3	88	3.773	1955	0	65535	Myelin	21	mbpa	4dpf	N	E4_I1_M1
12	0.015	51.375	6.501	44	61	0.793	411	0	65535	Myelin	21	mbpa	4dpf	N	E4_I1_M1
13	0.06	55.032	25.53	18	104	3.292	1706	0	65535	Myelin	21	mbpa	4dpf	N	E4_I1_M1
14	0.019	56.1	9.504	42	71	1.083	561	0	65535	Myelin	21	mbpa	4dpf	N	E4_I1_M1
15	0.05	39.269	18.901	6	73	1.97	1021	0	65535	Myelin	21	mbpa	4dpf	N	E4_I1_M1
16	0.019	53.1	7.34	43	67	1.025	531	0	65535	Myelin	21	mbpa	4dpf	N	E4_I1_M1
17	0.133	62.942	42.206	1	157	8.381	4343	0	65535	Myelin	21	mbpa	4dpf	N	E4_I1_M1
18	0.035	55.389	12.971	32	74	1.924	997	0	65535	Myelin	21	mbpa	4dpf	N	E4_I1_M1
19	0.056	47.552	10.287	29	64	2.661	1379	0	65535	Myelin	21	mbpa	4dpf	N	E4_I1_M1
20	0.046	44.25	12.333	24	62	2.049	1062	0	65535	Myelin	21	mbpa	4dpf	N	E4_I1_M1
21	0.046	69.542	26.266	25	118	3.221	1669	0	65535	Myelin	21	mbpa	4dpf	N	E4_I1_M1
22	0.071	50.486	24.926	5	101	3.605	1868	0	65535	Myelin	21	mbpa	4dpf	N	E4_I1_M1
23	0.081	59.238	21.798	5	102	4.801	2488	0	65535	Myelin	21	mbpa	4dpf	N	E4_I1_M1
24	0.012	30.167	2.858	26	32	0.349	181	0	65535	Myelin	21	mbpa	4dpf	N	E4_I1_M1
25	0.027	43.714	9.101	32	57	1.181	612	0	65535	Myelin	21	mbpa	4dpf	N	E4_I1_M1
26	0.039	46.35	10.796	24	65	1.789	927	0	65535	Myelin	21	mbpa	4dpf	N	E4_I1_M1
27	0.112	70.552	47.424	0	177	7.897	4092	0	65535	Myelin	21	mbpa	4dpf	N	E4_I1_M1
28	0.056	44.931	10.807	25	67	2.515	1303	0	65535	Myelin	21	mbpa	4dpf	N	E4_I1_M1
29	0.106	61.909	37.917	2	148	6.571	3405	0	65535	Myelin	21	mbpa	4dpf	N	E4_I1_M1
30	0.021	47.909	6.534	40	58	1.017	527	0	65535	Myelin	21	mbpa	4dpf	N	E4_I1_M1
31	0.104	82.352	59.736	5	220	8.582	4447	0	65535	Myelin	21	mbpa	4dpf	N	E4_I1_M1
32	0.087	70.222	51.372	2	187	6.098	3160	0	65535	Myelin	21	mbpa	4dpf	N	E4_I1_M1
33	0.137	48.155	21.213	3	89	6.598	3419	0	65535	Myelin	21	mbpa	4dpf	N	E4_I1_M1
34	0.029	60.867	14.045	41	83	1.762	913	0	65535	Myelin	21	mbpa	4dpf	N	E4_I1_M1
35	0.077	60.225	22.163	14	103	4.649	2409	0	65535	Myelin	21	mbpa	4dpf	N	E4_I1_M1
36	0.06	68.484	36.584	4	136	4.097	2123	0	65535	Myelin	21	mbpa	4dpf	N	E4_I1_M1
1	0.039	42.45	13.097	22	63	1.638	849	0	65535	Myelin	22	mbpa	4dpf	N	E4_I1_M2
2	0.044	55.435	21.956	21	94	2.46	1275	0	65535	Myelin	22	mbpa	4dpf	N	E4_I1_M2
3	0.025	58.615	12.407	42	76	1.471	762	0	65535	Myelin	22	mbpa	4dpf	N	E4_I1_M2
4	0.116	41.017	16.663	2	77	4.749	2461	0	65535	Myelin	22	mbpa	4dpf	N	E4_I1_M2
5	0.145	55.68	22.886	10	99	8.059	4176	0	65535	Myelin	22	mbpa	4dpf	N	E4_I1_M2
6	0.085	75.886	51.27	0	186	6.444	3339	0	65535	Myelin	22	mbpa	4dpf	N	E4_I1_M2
7	0.095	57.959	29.065	3	122	5.481	2840	0	65535	Myelin	22	mbpa	4dpf	N	E4_I1_M2
8	0.089	44.174	23.253	0	92	3.921	2032	0	65535	Myelin	22	mbpa	4dpf	N	E4_I1_M2
9	0.023	55.417	12.42	36	76	1.283	665	0	65535	Myelin	22	mbpa	4dpf	N	E4_I1_M2
10	0.027	43.643	11.311	26	59	1.179	611	0	65535	Myelin	22	mbpa	4dpf	N	E4_I1_M2
11	0.054	61.571	25.638	27	110	3.327	1724	0	65535	Myelin	22	mbpa	4dpf	N	E4_I1_M2
12	0.073	52.132	22.48	5	97	3.823	1981	0	65535	Myelin	22	mbpa	4dpf	N	E4_I1_M2
13	0.06	53.258	23.676	11	97	3.186	1651	0	65535	Myelin	22	mbpa	4dpf	N	E4_I1_M2
14	0.048	53.64	18.437	27	86	2.588	1341	0	65535	Myelin	22	mbpa	4dpf	N	E4_I1_M2
15	0.039	43.7	10.854	24	60	1.687	874	0	65535	Myelin	22	mbpa	4dpf	N	E4_I1_M2
16	0.014	44.286	4.957	37	51	0.598	310	0	65535	Myelin	22	mbpa	4dpf	N	E4_I1_M2
17	0.019	54.5	9.733	37	67	1.052	545	0	65535	Myelin	22	mbpa	4dpf	N	E4_I1_M2
18	0.017	53.889	6.528	45	66	0.936	485	0	65535	Myelin	22	mbpa	4dpf	N	E4_I1_M2
19	0.044	42.391	12.269	24	64	1.882	975	0	65535	Myelin	22	mbpa	4dpf	N	E4_I1_M2
20	0.021	43.545	6.962	33	55	0.924	479	0	65535	Myelin	22	mbpa	4dpf	N	E4_I1_M2
21	0.042	45.818	11.583	22	65	1.945	1008	0	65535	Myelin	22	mbpa	4dpf	N	E4_I1_M3
1	0.116	68.183	45.461	5	183	7.895	4091	0	65535	Myelin	23	mbpa	4dpf	N	E4_I1_M3
2	0.054	47.179	18.623	21	82	2.549	1321	0	65535	Myelin	23	mbpa	4dpf	N	E4_I1_M3
3	0.014	33	5.033	28	42	0.446	231	0	65535	Myelin	23	mbpa	4dpf	N	E4_I1_M3
4	0.042	44.045	13.091	24	67	1.87	969	0	65535	Myelin	23	mbpa	4dpf	N	E4_I1_M3
5	0.071	33.189	7.483	20	48	2.37	1228	0	65535	Myelin	23	mbpa	4dpf	N	E4_I1_M3
6	0.112	43.5	15.581	15	72	4.869	2523	0	65535	Myelin	23	mbpa	4dpf	N	E4_I1_M3
7	0.019	49.2	10.009	38	62	0.949	492	0	65535	Myelin	23	mbpa	4dpf	N	E4_I1_M3
8	0.015	60	8.089	48	72	0.926	480	0	65535	Myelin	23	mbpa	4dpf	N	E4_I1_M3
9	0.035	57.722	15.691	32	83	2.005	1039	0	65535	Myelin	23	mbpa	4dpf	N	E4_I1_M3
10	0.014	35.714	2.69	32	39	0.482	250	0	65535	Myelin	23	mbpa	4dpf	N	E4_I1_M3
11	0.037	53.842	14.139	32	76	1.974	1023	0	65535	Myelin	23	mbpa	4dpf	N	E4_I1_M3
12	0.017	44.556	7.485	31	56	0.774	401	0	65535	Myelin	23	mbpa	4dpf	N	E4_I1_M3
13	0.056	47.931	11.225	29	68	2.682	1390	0	65535	Myelin	23	mbpa	4dpf	N	E4_I1_M3
14	0.075	72.641	37.344	11	145	5.467	2833	0	65535	Myelin	23	mbpa	4dpf	N	E4_I1_M3
15	0.075	54.026	29.438	2	117	4.066	2107	0	65535	Myelin	23	mbpa	4dpf	N	E4_I1_M3
16	0.133	50.638	21.283	17	100	6.743	3494	0	65535	Myelin	23	mbpa	4dpf	N	E4_I1_M3
17	0.031	47.875	10.295	35	66	1.478	766	0	65535	Myelin	23	mbpa	4dpf	N	E4_I1_M3
18	0.031	49.562	12.479	35	70	1.53	793	0	65535	Myelin	23	mbpa	4dpf	N	E4_I1_M3
19	0.1	46.019	11.062	32	80	4.618	2393	0	65535	Myelin	23	mbpa	4dpf	N	E4_I1_M3
20	0.052	46.037	6.757	37	58	2.399	1243	0	65535	Myelin	23	mbpa	4dpf	N	E4_I1_M3
21	0.021	41.727	6.65	33	53	0.886	459	0	65535	Myelin	23	mbpa	4dpf	N	E4_I1_M3
22	0.066	50.765	28.161	4	105	3.331	1726	0	65535	Myelin	23	mbpa	4dpf	N	E4_I1_M3
23	0.06	66.645	25.924	26	117	3.987	2066	0	65535	Myelin	23	mbpa	4dpf	N	E4_I1_M3
1	0.05	49.654	9.393	35	69	2.491	1291	0	65535	Myelin	24	mbpa	4dpf	N	E4_I1_M4
2	0.1	46.75	13.961	16	77	4.691	2431	0	65535	Myelin	24	mbpa	4dpf	N	E4_I1_M4
3	0.077	64.325	31.219	21	130	4.965	2573	0	65535	Myelin	24	mbpa	4dpf	N	E4_I1_M4
4	0.087	50.156	17.862	16	82	4.356	2257	0	65535	Myelin	24	mbpa	4dpf	N	E4_I1_M4
5	0.037	42.263	9.188	28	58	1.55	803	0	65535	Myelin	24	mbpa	4dpf	N	E4_I1_M4
6	0.104	53.704	19.995	9	94	5.596	2900	0	65535	Myelin	24	mbpa	4dpf	N	E4_I1_M4
7	0.025	54	12.961	36	77	1.355	702	0	65535	Myelin	24	mbpa	4dpf	N	E4_I1_M4
8	0.012	38	3.162	32	41	0.44	228	0	65535	Myelin	24	mbpa	4dpf	N	E4_I1_M4
9	0.015	38.25	8.664	27	50	0.591	306	0	65535	Myelin	24	mbpa	4dpf	N	E4_I1_M4
10	0.042	57.682	8.893	39	74	2.449	1269	0	65535	Myelin	24	mbpa	4dpf	N	E4_I1_M4
11	0.206	52.766	24.998	3	106	10.896	5646	0	65535	Myelin	24	mbpa	4dpf	N	E4_I1_M4
12	0.145	82.827	64.216	0	242	11.988	6212	0	65535	Myelin	24	mbpa	4dpf	N	E4_I1_M4
13	0.044	42.522	14.525	16	70	1.887	978	0	65535	Myelin	24	mbpa	4dpf	N	E4_I1_M4
14	0.05	46.077	10.874	27	67	2.312	1198	0	65535	Myelin	24	mbpa	4dpf	N	E4_I1_M4
15	0.073	47.079	18.081	6	85	3.452	1789	0	65535	Myelin	24	mbpa	4dpf	N	E4_I1_M4
16	0.114	49.034	17.022	12	84	5.583	2893	0	65535	Myelin	24	mbpa	4dpf	N	E4_I1_M4
17	0.027	44.786	8.248	34	59	1.21	627	0	65535	Myelin	24	mbpa	4dpf	N	E4_I1_M4
18	0.012	51	4.94	45	58	0.591	306	0	65535	Myelin	24	mbpa	4dpf	N	E4_I1_M4
19	0.087	41.822	18.505	5	80	3.632	1882	0	65535	Myelin	24	mbpa	4dpf	N	E4_I1_M4
20	0.042	44.136	11.696	25	62	1.874	971	0	65535	Myelin	24	mbpa	4dpf	N	E4_I1_M4
21	0.015	50.375	5.502	43	59	0.778	403	0	65535	Myelin	24	mbpa	4dpf	N	E4_I1_M4
22	0.046	44.875	10.601	26	63	2.078	1077	0	65535	Myelin	24	mbpa	4dpf	N	E4_I1_M4
23	0.012	54.833	5.672	48	64	0.635	329	0	65535	Myelin	24	mbpa	4dpf	N	E4_I1_M4
24	0.052	40.407	10.207	23	63	2.105	1091	0	65535	Myelin	24	mbpa	4dpf	N	E4_I1_M4
25	0.091	46.766	13.822	21	71	4.242	2198	0	65535	Myelin	24	mbpa	4dpf	N	E4_I1_M4
26	0.025	52.231	9.833	43	68	1.31	679	0	65535	Myelin	24	mbpa	4dpf	N	E4_I1_M4
1	0.079	12.3	3.715	5	17	0.969	246	0	65535	Soma	1	mbpa	4dpf	Y	E1_I1_S1
2	0.016	14.75	0.957	14	16	0.232	59	0	65535	Soma	1	mbpa	4dpf	Y	E1_I1_S1
3	0.11	16.679	6.213	9	32	1.839	467	0	65535	Soma	1	mbpa	4dpf	Y	E1_I1_S1
4	0.165	16.429	7.68	5	34	2.717	690	0	65535	Soma	1	mbpa	4dpf	Y	E1_I1_S1
5	0.067	16.882	4.768	10	26	1.13	287	0	65535	Soma	1	mbpa	4dpf	Y	E1_I1_S1
6	0.047	16	4.513	10	23	0.756	192	0	65535	Soma	1	mbpa	4dpf	Y	E1_I1_S1
7	0.118	24.133	14.474	1	55	2.851	724	0	65535	Soma	1	mbpa	4dpf	Y	E1_I1_S1
8	0.024	21.5	6.221	13	28	0.508	129	0	65535	Soma	1	mbpa	4dpf	Y	E1_I1_S1
9	0.016	17.75	4.717	11	21	0.28	71	0	65535	Soma	1	mbpa	4dpf	Y	E1_I1_S1
10	0.028	13.571	2.44	11	17	0.374	95	0	65535	Soma	1	mbpa	4dpf	Y	E1_I1_S1
11	0.016	12.75	1.708	11	15	0.201	51	0	65535	Soma	1	mbpa	4dpf	Y	E1_I1_S1
12	0.012	15.333	1.155	14	16	0.181	46	0	65535	Soma	1	mbpa	4dpf	Y	E1_I1_S1
13	0.016	12.5	0.577	12	13	0.197	50	0	65535	Soma	1	mbpa	4dpf	Y	E1_I1_S1
14	0.043	13.545	3.078	11	20	0.587	149	0	65535	Soma	1	mbpa	4dpf	Y	E1_I1_S1
15	0.059	18.867	5.718	10	28	1.115	283	0	65535	Soma	1	mbpa	4dpf	Y	E1_I1_S1
16	0.181	17.674	12.316	0	45	3.202	813	0	65535	Soma	1	mbpa	4dpf	Y	E1_I1_S1
17	0.032	18.875	3.944	13	25	0.595	151	0	65535	Soma	1	mbpa	4dpf	Y	E1_I1_S1
18	0.02	14.4	2.408	11	17	0.284	72	0	65535	Soma	1	mbpa	4dpf	Y	E1_I1_S1
19	0.059	15.867	6.3	9	29	0.937	238	0	65535	Soma	1	mbpa	4dpf	Y	E1_I1_S1
20	0.083	15.667	5.48	6	25	1.296	329	0	65535	Soma	1	mbpa	4dpf	Y	E1_I1_S1
21	0.134	11.794	3.976	4	19	1.579	401	0	65535	Soma	1	mbpa	4dpf	Y	E1_I1_S1
22	0.032	16.25	2.493	12	19	0.512	130	0	65535	Soma	1	mbpa	4dpf	Y	E1_I1_S1
23	0.028	15	2.708	12	20	0.414	105	0	65535	Soma	1	mbpa	4dpf	Y	E1_I1_S1
24	0.161	17.976	11.875	6	48	2.903	737	0	65535	Soma	1	mbpa	4dpf	Y	E1_I1_S1
25	0.039	15.8	2.781	10	20	0.622	158	0	65535	Soma	1	mbpa	4dpf	Y	E1_I1_S1
26	0.016	14.5	0.577	14	15	0.228	58	0	65535	Soma	1	mbpa	4dpf	Y	E1_I1_S1
27	0.024	16.333	3.141	13	20	0.386	98	0	65535	Soma	1	mbpa	4dpf	Y	E1_I1_S1
28	0.024	17.167	4.021	13	23	0.406	103	0	65535	Soma	1	mbpa	4dpf	Y	E1_I1_S1
29	0.039	16.7	3.622	12	24	0.658	167	0	65535	Soma	1	mbpa	4dpf	Y	E1_I1_S1
30	0.083	19.81	7.985	10	37	1.638	416	0	65535	Soma	1	mbpa	4dpf	Y	E1_I1_S1
31	0.035	13.111	2.759	10	17	0.465	118	0	65535	Soma	1	mbpa	4dpf	Y	E1_I1_S1
32	0.051	18.154	6.336	10	27	0.929	236	0	65535	Soma	1	mbpa	4dpf	Y	E1_I1_S1
33	0.091	12.957	4.226	6	21	1.174	298	0	65535	Soma	1	mbpa	4dpf	Y	E1_I1_S1
34	0.016	15	3.367	11	19	0.236	60	0	65535	Soma	1	mbpa	4dpf	Y	E1_I1_S1
35	0.032	12.625	2.925	9	18	0.398	101	0	65535	Soma	1	mbpa	4dpf	Y	E1_I1_S1
36	0.047	17.25	4.288	11	25	0.815	207	0	65535	Soma	1	mbpa	4dpf	Y	E1_I1_S1
37	0.016	14.25	1.5	13	16	0.224	57	0	65535	Soma	1	mbpa	4dpf	Y	E1_I1_S1
38	0.169	15.14	8.887	0	38	2.564	651	0	65535	Soma	1	mbpa	4dpf	Y	E1_I1_S1
39	0.02	12.8	1.643	11	15	0.252	64	0	65535	Soma	1	mbpa	4dpf	Y	E1_I1_S1
40	0.055	15.786	6.278	10	26	0.87	221	0	65535	Soma	1	mbpa	4dpf	Y	E1_I1_S1
41	0.016	11.5	0.577	11	12	0.181	46	0	65535	Soma	1	mbpa	4dpf	Y	E1_I1_S1
42	0.024	15.833	2.317	13	20	0.374	95	0	65535	Soma	1	mbpa	4dpf	Y	E1_I1_S1
43	0.083	15.333	4.465	8	24	1.268	322	0	65535	Soma	1	mbpa	4dpf	Y	E1_I1_S1
44	0.032	18.125	5.167	13	25	0.571	145	0	65535	Soma	1	mbpa	4dpf	Y	E1_I1_S1
45	0.039	17.4	5.275	11	27	0.685	174	0	65535	Soma	1	mbpa	4dpf	Y	E1_I1_S1
46	0.063	18.125	4.319	12	26	1.142	290	0	65535	Soma	1	mbpa	4dpf	Y	E1_I1_S1
47	0.063	14.438	3.032	11	20	0.91	231	0	65535	Soma	1	mbpa	4dpf	Y	E1_I1_S1
48	0.055	14.857	4.452	8	23	0.819	208	0	65535	Soma	1	mbpa	4dpf	Y	E1_I1_S1
49	0.016	13	1.414	11	14	0.205	52	0	65535	Soma	1	mbpa	4dpf	Y	E1_I1_S1
50	0.063	16.438	6.142	9	28	1.036	263	0	65535	Soma	1	mbpa	4dpf	Y	E1_I1_S1
51	0.035	17.444	2.963	14	22	0.618	157	0	65535	Soma	1	mbpa	4dpf	Y	E1_I1_S1
52	0.043	14	2.757	11	18	0.607	154	0	65535	Soma	1	mbpa	4dpf	Y	E1_I1_S1
53	0.106	15.481	4.023	10	23	1.646	418	0	65535	Soma	1	mbpa	4dpf	Y	E1_I1_S1
54	0.032	16.5	4.66	11	22	0.52	132	0	65535	Soma	1	mbpa	4dpf	Y	E1_I1_S1
55	0.091	16	6.113	9	32	1.449	368	0	65535	Soma	1	mbpa	4dpf	Y	E1_I1_S1
56	0.055	17.5	5.585	10	27	0.965	245	0	65535	Soma	1	mbpa	4dpf	Y	E1_I1_S1
57	0.039	15	2.944	10	20	0.591	150	0	65535	Soma	1	mbpa	4dpf	Y	E1_I1_S1
58	0.032	17.375	6.046	11	27	0.547	139	0	65535	Soma	1	mbpa	4dpf	Y	E1_I1_S1
59	0.02	9.4	1.342	8	11	0.185	47	0	65535	Soma	1	mbpa	4dpf	Y	E1_I1_S1
60	0.051	16.231	3.219	11	22	0.831	211	0	65535	Soma	1	mbpa	4dpf	Y	E1_I1_S1
61	0.039	17.3	4.809	11	24	0.681	173	0	65535	Soma	1	mbpa	4dpf	Y	E1_I1_S1
62	0.126	17.781	7.001	9	34	2.241	569	0	65535	Soma	1	mbpa	4dpf	Y	E1_I1_S1
63	0.039	14.2	3.706	10	21	0.559	142	0	65535	Soma	1	mbpa	4dpf	Y	E1_I1_S1
64	0.095	25.583	11.579	4	50	2.418	614	0	65535	Soma	1	mbpa	4dpf	Y	E1_I1_S1
65	0.012	12.667	1.155	12	14	0.15	38	0	65535	Soma	1	mbpa	4dpf	Y	E1_I1_S1
66	0.181	13.652	8.317	0	27	2.473	628	0	65535	Soma	1	mbpa	4dpf	Y	E1_I1_S1
67	0.047	15.833	5.006	8	25	0.748	190	0	65535	Soma	1	mbpa	4dpf	Y	E1_I1_S1
68	0.02	11.4	1.517	10	13	0.224	57	0	65535	Soma	1	mbpa	4dpf	Y	E1_I1_S1
69	0.012	12.667	1.528	11	14	0.15	38	0	65535	Soma	1	mbpa	4dpf	Y	E1_I1_S1
70	0.095	14.458	5.469	6	24	1.367	347	0	65535	Soma	1	mbpa	4dpf	Y	E1_I1_S1
71	0.181	19.848	10.106	0	40	3.596	913	0	65535	Soma	1	mbpa	4dpf	Y	E1_I1_S1
72	0.032	16.25	4.528	10	22	0.512	130	0	65535	Soma	1	mbpa	4dpf	Y	E1_I1_S1
73	0.11	13.75	4.567	7	25	1.516	385	0	65535	Soma	1	mbpa	4dpf	Y	E1_I1_S1
74	0.248	18.381	13.406	0	54	4.561	1158	0	65535	Soma	1	mbpa	4dpf	Y	E1_I1_S1
75	0.035	12.889	3.408	9	18	0.457	116	0	65535	Soma	1	mbpa	4dpf	Y	E1_I1_S1
76	0.114	15.345	6.955	5	28	1.753	445	0	65535	Soma	1	mbpa	4dpf	Y	E1_I1_S1
77	0.028	17.143	3.338	13	23	0.473	120	0	65535	Soma	1	mbpa	4dpf	Y	E1_I1_S1
78	0.217	35.836	31.033	0	113	7.762	1971	0	65535	Soma	1	mbpa	4dpf	Y	E1_I1_S1
79	0.047	13.583	2.843	7	18	0.642	163	0	65535	Soma	1	mbpa	4dpf	Y	E1_I1_S1
1	0.098	16.44	5.952	6	29	1.619	411	0	65535	Soma	2	mbpa	4dpf	Y	E1_I1_S2
2	0.012	14	2.646	12	17	0.165	42	0	65535	Soma	2	mbpa	4dpf	Y	E1_I1_S2
3	0.126	14.469	4.197	6	24	1.823	463	0	65535	Soma	2	mbpa	4dpf	Y	E1_I1_S2
4	0.311	20.051	7.723	6	40	6.238	1584	0	65535	Soma	2	mbpa	4dpf	Y	E1_I1_S2
5	0.024	15.5	2.811	11	19	0.366	93	0	65535	Soma	2	mbpa	4dpf	Y	E1_I1_S2
6	0.15	18.868	9.738	0	38	2.824	717	0	65535	Soma	2	mbpa	4dpf	Y	E1_I1_S2
7	0.047	17.75	3.279	13	23	0.839	213	0	65535	Soma	2	mbpa	4dpf	Y	E1_I1_S2
8	0.067	14.059	4.1	8	21	0.941	239	0	65535	Soma	2	mbpa	4dpf	Y	E1_I1_S2
9	0.083	15.476	5.555	9	26	1.28	325	0	65535	Soma	2	mbpa	4dpf	Y	E1_I1_S2
10	0.02	17.4	3.05	15	22	0.343	87	0	65535	Soma	2	mbpa	4dpf	Y	E1_I1_S2
11	0.043	13.636	2.541	9	17	0.591	150	0	65535	Soma	2	mbpa	4dpf	Y	E1_I1_S2
12	0.165	20.238	9.479	5	43	3.348	850	0	65535	Soma	2	mbpa	4dpf	Y	E1_I1_S2
13	0.047	20	5.045	14	28	0.945	240	0	65535	Soma	2	mbpa	4dpf	Y	E1_I1_S2
14	0.177	17.267	9.321	4	41	3.06	777	0	65535	Soma	2	mbpa	4dpf	Y	E1_I1_S2
15	0.032	11.875	2.588	8	16	0.374	95	0	65535	Soma	2	mbpa	4dpf	Y	E1_I1_S2
16	0.232	22.492	16.017	0	68	5.226	1327	0	65535	Soma	2	mbpa	4dpf	Y	E1_I1_S2
17	0.012	16.333	2.082	14	18	0.193	49	0	65535	Soma	2	mbpa	4dpf	Y	E1_I1_S2
18	0.016	15.5	2.082	13	18	0.244	62	0	65535	Soma	2	mbpa	4dpf	Y	E1_I1_S2
19	0.02	12.6	0.548	12	13	0.248	63	0	65535	Soma	2	mbpa	4dpf	Y	E1_I1_S2
20	0.24	17.738	9.007	2	40	4.261	1082	0	65535	Soma	2	mbpa	4dpf	Y	E1_I1_S2
21	0.185	14.17	9.442	0	38	2.623	666	0	65535	Soma	2	mbpa	4dpf	Y	E1_I1_S2
22	0.351	24.258	14.791	0	59	8.503	2159	0	65535	Soma	2	mbpa	4dpf	Y	E1_I1_S2
23	0.02	13.4	1.673	12	16	0.264	67	0	65535	Soma	2	mbpa	4dpf	Y	E1_I1_S2
24	0.043	17.455	4.132	12	25	0.756	192	0	65535	Soma	2	mbpa	4dpf	Y	E1_I1_S2
25	0.032	12.625	4.138	8	19	0.398	101	0	65535	Soma	2	mbpa	4dpf	Y	E1_I1_S2
26	0.028	13.571	2.37	10	16	0.374	95	0	65535	Soma	2	mbpa	4dpf	Y	E1_I1_S2
27	0.244	22.258	15.776	0	58	5.435	1380	0	65535	Soma	2	mbpa	4dpf	Y	E1_I1_S2
28	0.13	19.091	7.812	4	30	2.481	630	0	65535	Soma	2	mbpa	4dpf	Y	E1_I1_S2
29	0.067	17.882	5.611	10	28	1.197	304	0	65535	Soma	2	mbpa	4dpf	Y	E1_I1_S2
30	0.032	17.625	3.889	12	22	0.555	141	0	65535	Soma	2	mbpa	4dpf	Y	E1_I1_S2
31	0.016	15.5	1.915	13	17	0.244	62	0	65535	Soma	2	mbpa	4dpf	Y	E1_I1_S2
32	0.079	14.95	6.219	3	27	1.178	299	0	65535	Soma	2	mbpa	4dpf	Y	E1_I1_S2
33	0.154	25.205	12.359	8	52	3.871	983	0	65535	Soma	2	mbpa	4dpf	Y	E1_I1_S2
34	0.24	24.803	20.585	0	76	5.959	1513	0	65535	Soma	2	mbpa	4dpf	Y	E1_I1_S2
35	0.063	17.938	5.434	9	27	1.13	287	0	65535	Soma	2	mbpa	4dpf	Y	E1_I1_S2
36	0.047	18.167	3.186	13	24	0.859	218	0	65535	Soma	2	mbpa	4dpf	Y	E1_I1_S2
37	0.087	12.727	4.073	6	21	1.103	280	0	65535	Soma	2	mbpa	4dpf	Y	E1_I1_S2
38	0.012	15	2.646	12	17	0.177	45	0	65535	Soma	2	mbpa	4dpf	Y	E1_I1_S2
39	0.059	19.6	5.527	13	32	1.158	294	0	65535	Soma	2	mbpa	4dpf	Y	E1_I1_S2
40	0.071	16.5	6.002	10	28	1.17	297	0	65535	Soma	2	mbpa	4dpf	Y	E1_I1_S2
41	0.016	12.25	2.062	10	14	0.193	49	0	65535	Soma	2	mbpa	4dpf	Y	E1_I1_S2
42	0.016	9.25	0.957	8	10	0.146	37	0	65535	Soma	2	mbpa	4dpf	Y	E1_I1_S2
43	0.047	12.833	2.25	10	16	0.607	154	0	65535	Soma	2	mbpa	4dpf	Y	E1_I1_S2
44	0.138	17.086	10.225	0	35	2.355	598	0	65535	Soma	2	mbpa	4dpf	Y	E1_I1_S2
45	0.059	15.333	6.422	9	26	0.906	230	0	65535	Soma	2	mbpa	4dpf	Y	E1_I1_S2
46	0.15	16.026	6.965	3	28	2.398	609	0	65535	Soma	2	mbpa	4dpf	Y	E1_I1_S2
47	0.098	14.68	5.699	6	25	1.445	367	0	65535	Soma	2	mbpa	4dpf	Y	E1_I1_S2
48	0.087	16.818	5.628	8	25	1.457	370	0	65535	Soma	2	mbpa	4dpf	Y	E1_I1_S2
49	0.016	14.75	2.217	13	18	0.232	59	0	65535	Soma	2	mbpa	4dpf	Y	E1_I1_S2
50	0.079	17.85	7.541	7	31	1.406	357	0	65535	Soma	2	mbpa	4dpf	Y	E1_I1_S2
51	0.138	20.2	9.716	1	40	2.784	707	0	65535	Soma	2	mbpa	4dpf	Y	E1_I1_S2
52	0.169	16.233	6.711	1	27	2.749	698	0	65535	Soma	2	mbpa	4dpf	Y	E1_I1_S2
53	0.043	13.818	4.07	7	20	0.599	152	0	65535	Soma	2	mbpa	4dpf	Y	E1_I1_S2
54	0.059	12.8	4.092	6	19	0.756	192	0	65535	Soma	2	mbpa	4dpf	Y	E1_I1_S2
55	0.185	15.043	7.009	5	38	2.784	707	0	65535	Soma	2	mbpa	4dpf	Y	E1_I1_S2
56	0.083	19.238	8.018	7	37	1.591	404	0	65535	Soma	2	mbpa	4dpf	Y	E1_I1_S2
57	0.079	21.3	9.137	9	37	1.678	426	0	65535	Soma	2	mbpa	4dpf	Y	E1_I1_S2
58	0.126	15.562	6.782	6	32	1.961	498	0	65535	Soma	2	mbpa	4dpf	Y	E1_I1_S2
59	0.201	17.196	8.614	3	33	3.454	877	0	65535	Soma	2	mbpa	4dpf	Y	E1_I1_S2
60	0.071	16.389	6.581	8	30	1.162	295	0	65535	Soma	2	mbpa	4dpf	Y	E1_I1_S2
61	0.181	24.935	17.905	0	61	4.517	1147	0	65535	Soma	2	mbpa	4dpf	Y	E1_I1_S2
62	0.13	10.939	2.904	5	17	1.422	361	0	65535	Soma	2	mbpa	4dpf	Y	E1_I1_S2
63	0.15	16.868	9.62	5	42	2.524	641	0	65535	Soma	2	mbpa	4dpf	Y	E1_I1_S2
64	0.221	19.625	13.723	0	47	4.328	1099	0	65535	Soma	2	mbpa	4dpf	Y	E1_I1_S2
65	0.276	18.486	10.606	0	45	5.096	1294	0	65535	Soma	2	mbpa	4dpf	Y	E1_I1_S2
1	0.095	29.25	7.461	20	47	2.765	702	20	4012	Soma	3	mbpa	4dpf	Y	E1_I2_S1
2	0.138	29.457	8.29	20	48	4.06	1031	20	4012	Soma	3	mbpa	4dpf	Y	E1_I2_S1
3	0.043	25.091	4.929	20	34	1.087	276	20	4012	Soma	3	mbpa	4dpf	Y	E1_I2_S1
4	0.102	27.423	6.074	20	38	2.808	713	20	4012	Soma	3	mbpa	4dpf	Y	E1_I2_S1
5	0.016	22.25	2.217	20	25	0.351	89	20	4012	Soma	3	mbpa	4dpf	Y	E1_I2_S1
6	0.028	23.571	3.047	20	29	0.65	165	20	4012	Soma	3	mbpa	4dpf	Y	E1_I2_S1
7	0.032	23.375	2.774	20	28	0.736	187	20	4012	Soma	3	mbpa	4dpf	Y	E1_I2_S1
8	0.055	26.286	4.514	20	35	1.449	368	20	4012	Soma	3	mbpa	4dpf	Y	E1_I2_S1
9	0.039	30	5.558	20	37	1.182	300	20	4012	Soma	3	mbpa	4dpf	Y	E1_I2_S1
10	0.035	26.333	4.528	20	32	0.933	237	20	4012	Soma	3	mbpa	4dpf	Y	E1_I2_S1
11	0.055	34.643	9.402	20	52	1.91	485	20	4012	Soma	3	mbpa	4dpf	Y	E1_I2_S1
12	0.098	28.44	5.917	20	40	2.8	711	20	4012	Soma	3	mbpa	4dpf	Y	E1_I2_S1
13	0.024	23.167	2.787	20	27	0.547	139	20	4012	Soma	3	mbpa	4dpf	Y	E1_I2_S1
14	0.02	30.6	5.595	23	38	0.603	153	20	4012	Soma	3	mbpa	4dpf	Y	E1_I2_S1
15	0.138	46.114	19.756	20	90	6.357	1614	20	4012	Soma	3	mbpa	4dpf	Y	E1_I2_S1
16	0.083	24.667	3.322	20	32	2.04	518	20	4012	Soma	3	mbpa	4dpf	Y	E1_I2_S1
17	0.039	27	5.981	20	36	1.063	270	20	4012	Soma	3	mbpa	4dpf	Y	E1_I2_S1
18	0.091	32.696	9.133	20	51	2.962	752	20	4012	Soma	3	mbpa	4dpf	Y	E1_I2_S1
19	0.067	24.765	3.649	20	31	1.658	421	20	4012	Soma	3	mbpa	4dpf	Y	E1_I2_S1
20	0.024	25.333	3.077	22	30	0.599	152	20	4012	Soma	3	mbpa	4dpf	Y	E1_I2_S1
21	0.059	28.533	7.14	20	42	1.686	428	20	4012	Soma	3	mbpa	4dpf	Y	E1_I2_S1
22	0.087	27.273	4.743	20	37	2.363	600	20	4012	Soma	3	mbpa	4dpf	Y	E1_I2_S1
23	0.102	34.577	13.06	20	59	3.541	899	20	4012	Soma	3	mbpa	4dpf	Y	E1_I2_S1
24	0.142	31.417	9.079	20	49	4.454	1131	20	4012	Soma	3	mbpa	4dpf	Y	E1_I2_S1
25	0.043	29.455	8.263	20	42	1.276	324	20	4012	Soma	3	mbpa	4dpf	Y	E1_I2_S1
26	0.016	24.5	1.732	22	26	0.386	98	20	4012	Soma	3	mbpa	4dpf	Y	E1_I2_S1
27	0.012	21	1	20	22	0.248	63	20	4012	Soma	3	mbpa	4dpf	Y	E1_I2_S1
28	0.055	28.357	5.242	21	39	1.564	397	20	4012	Soma	3	mbpa	4dpf	Y	E1_I2_S1
29	0.091	30.609	5.07	22	40	2.773	704	20	4012	Soma	3	mbpa	4dpf	Y	E1_I2_S1
30	0.102	30.962	6.232	20	42	3.17	805	20	4012	Soma	3	mbpa	4dpf	Y	E1_I2_S1
31	0.122	29.032	7.405	20	46	3.545	900	20	4012	Soma	3	mbpa	4dpf	Y	E1_I2_S1
32	0.032	27.375	3.852	22	34	0.862	219	20	4012	Soma	3	mbpa	4dpf	Y	E1_I2_S1
33	0.378	38.448	13.746	20	81	14.536	3691	20	4012	Soma	3	mbpa	4dpf	Y	E1_I2_S1
34	0.016	22.5	2.082	20	25	0.354	90	20	4012	Soma	3	mbpa	4dpf	Y	E1_I2_S1
35	0.146	34.162	10.351	20	54	4.978	1264	20	4012	Soma	3	mbpa	4dpf	Y	E1_I2_S1
36	0.063	30.125	5.807	23	41	1.898	482	20	4012	Soma	3	mbpa	4dpf	Y	E1_I2_S1
37	0.012	23	3	20	26	0.272	69	20	4012	Soma	3	mbpa	4dpf	Y	E1_I2_S1
38	0.039	28.7	6.516	20	40	1.13	287	20	4012	Soma	3	mbpa	4dpf	Y	E1_I2_S1
39	0.02	22	2.121	20	25	0.433	110	20	4012	Soma	3	mbpa	4dpf	Y	E1_I2_S1
40	0.13	43.515	14.522	20	67	5.655	1436	20	4012	Soma	3	mbpa	4dpf	Y	E1_I2_S1
41	0.047	28.167	5.921	21	39	1.331	338	20	4012	Soma	3	mbpa	4dpf	Y	E1_I2_S1
42	0.032	32.125	6.578	24	44	1.012	257	20	4012	Soma	3	mbpa	4dpf	Y	E1_I2_S1
43	0.083	38.333	15.765	20	71	3.17	805	20	4012	Soma	3	mbpa	4dpf	Y	E1_I2_S1
44	0.032	24	2.673	20	27	0.756	192	20	4012	Soma	3	mbpa	4dpf	Y	E1_I2_S1
45	0.024	25.833	4.07	21	31	0.61	155	20	4012	Soma	3	mbpa	4dpf	Y	E1_I2_S1
46	0.087	31.091	7.27	21	48	2.694	684	20	4012	Soma	3	mbpa	4dpf	Y	E1_I2_S1
47	0.024	24.5	2.95	21	28	0.579	147	20	4012	Soma	3	mbpa	4dpf	Y	E1_I2_S1
48	0.051	26.692	5.808	20	38	1.367	347	20	4012	Soma	3	mbpa	4dpf	Y	E1_I2_S1
49	0.043	31.545	6.788	22	41	1.367	347	20	4012	Soma	3	mbpa	4dpf	Y	E1_I2_S1
50	0.126	28.031	5.421	20	37	3.533	897	20	4012	Soma	3	mbpa	4dpf	Y	E1_I2_S1
51	0.067	29.824	6.72	20	43	1.997	507	20	4012	Soma	3	mbpa	4dpf	Y	E1_I2_S1
52	0.091	30.652	7.613	20	45	2.777	705	20	4012	Soma	3	mbpa	4dpf	Y	E1_I2_S1
53	0.024	24.5	3.564	20	30	0.579	147	20	4012	Soma	3	mbpa	4dpf	Y	E1_I2_S1
54	0.063	30.75	7.169	20	42	1.938	492	20	4012	Soma	3	mbpa	4dpf	Y	E1_I2_S1
55	0.047	26.5	4.563	20	33	1.252	318	20	4012	Soma	3	mbpa	4dpf	Y	E1_I2_S1
56	0.15	28.5	6.039	20	45	4.265	1083	20	4012	Soma	3	mbpa	4dpf	Y	E1_I2_S1
57	0.024	24	2.098	21	26	0.567	144	20	4012	Soma	3	mbpa	4dpf	Y	E1_I2_S1
58	0.012	22	2.646	20	25	0.26	66	20	4012	Soma	3	mbpa	4dpf	Y	E1_I2_S1
59	0.035	25.222	4.466	20	32	0.894	227	20	4012	Soma	3	mbpa	4dpf	Y	E1_I2_S1
60	0.492	36.696	11.484	20	63	18.065	4587	20	4012	Soma	3	mbpa	4dpf	Y	E1_I2_S1
61	0.055	32.214	6.75	21	42	1.776	451	20	4012	Soma	3	mbpa	4dpf	Y	E1_I2_S1
62	0.181	29.109	5.078	20	38	5.273	1339	20	4012	Soma	3	mbpa	4dpf	Y	E1_I2_S1
63	0.209	35.868	13.573	20	67	7.487	1901	20	4012	Soma	3	mbpa	4dpf	Y	E1_I2_S1
64	0.102	28.577	5.155	20	39	2.926	743	20	4012	Soma	3	mbpa	4dpf	Y	E1_I2_S1
65	0.039	25.7	3.773	20	30	1.012	257	20	4012	Soma	3	mbpa	4dpf	Y	E1_I2_S1
66	0.016	21.25	2.5	20	25	0.335	85	20	4012	Soma	3	mbpa	4dpf	Y	E1_I2_S1
67	0.158	29.8	7.439	20	50	4.695	1192	20	4012	Soma	3	mbpa	4dpf	Y	E1_I2_S1
68	0.024	22.167	0.753	21	23	0.524	133	20	4012	Soma	3	mbpa	4dpf	Y	E1_I2_S1
69	0.032	23.75	1.832	21	27	0.748	190	20	4012	Soma	3	mbpa	4dpf	Y	E1_I2_S1
70	0.012	21.333	1.155	20	22	0.252	64	20	4012	Soma	3	mbpa	4dpf	Y	E1_I2_S1
71	0.059	31	6.655	20	42	1.831	465	20	4012	Soma	3	mbpa	4dpf	Y	E1_I2_S1
72	0.035	22.667	2	20	26	0.803	204	20	4012	Soma	3	mbpa	4dpf	Y	E1_I2_S1
73	0.032	21.875	1.642	20	24	0.689	175	20	4012	Soma	3	mbpa	4dpf	Y	E1_I2_S1
74	0.209	34.679	10.88	20	66	7.239	1838	20	4012	Soma	3	mbpa	4dpf	Y	E1_I2_S1
75	0.047	29.5	7.367	21	43	1.394	354	20	4012	Soma	3	mbpa	4dpf	Y	E1_I2_S1
76	0.075	36.421	9.743	22	54	2.725	692	20	4012	Soma	3	mbpa	4dpf	Y	E1_I2_S1
77	0.071	34	8.08	24	50	2.41	612	20	4012	Soma	3	mbpa	4dpf	Y	E1_I2_S1
78	0.035	31.111	5.419	24	40	1.103	280	20	4012	Soma	3	mbpa	4dpf	Y	E1_I2_S1
79	0.39	37.687	11.202	20	68	14.694	3731	20	4012	Soma	3	mbpa	4dpf	Y	E1_I2_S1
80	0.039	27.2	5.978	20	36	1.071	272	20	4012	Soma	3	mbpa	4dpf	Y	E1_I2_S1
81	0.051	24.923	4.112	20	32	1.276	324	20	4012	Soma	3	mbpa	4dpf	Y	E1_I2_S1
82	0.134	36.471	12.151	21	58	4.884	1240	20	4012	Soma	3	mbpa	4dpf	Y	E1_I2_S1
1	0.051	25.769	4.003	19	31	1.319	335	18	4012	Soma	4	mbpa	4dpf	Y	E1_I2_S2
2	0.051	20.077	1.32	18	22	1.028	261	18	4012	Soma	4	mbpa	4dpf	Y	E1_I2_S2
3	0.043	21.455	2.339	18	26	0.929	236	18	4012	Soma	4	mbpa	4dpf	Y	E1_I2_S2
4	0.181	35.065	12.613	18	60	6.353	1613	18	4012	Soma	4	mbpa	4dpf	Y	E1_I2_S2
5	0.02	20.2	2.864	18	25	0.398	101	18	4012	Soma	4	mbpa	4dpf	Y	E1_I2_S2
6	0.032	24.625	4.749	19	32	0.776	197	18	4012	Soma	4	mbpa	4dpf	Y	E1_I2_S2
7	0.047	23.75	3.817	19	31	1.122	285	18	4012	Soma	4	mbpa	4dpf	Y	E1_I2_S2
8	0.217	29.164	8.45	18	49	6.317	1604	18	4012	Soma	4	mbpa	4dpf	Y	E1_I2_S2
9	0.217	32.382	10.615	18	57	7.014	1781	18	4012	Soma	4	mbpa	4dpf	Y	E1_I2_S2
10	0.028	22.571	2.76	19	27	0.622	158	18	4012	Soma	4	mbpa	4dpf	Y	E1_I2_S2
11	0.028	30.429	6.925	18	40	0.839	213	18	4012	Soma	4	mbpa	4dpf	Y	E1_I2_S2
12	0.016	19.5	1.291	18	21	0.307	78	18	4012	Soma	4	mbpa	4dpf	Y	E1_I2_S2
13	0.063	22.312	3.719	18	28	1.406	357	18	4012	Soma	4	mbpa	4dpf	Y	E1_I2_S2
14	0.043	22.727	3.901	18	28	0.985	250	18	4012	Soma	4	mbpa	4dpf	Y	E1_I2_S2
15	0.197	27.48	6.649	18	42	5.411	1374	18	4012	Soma	4	mbpa	4dpf	Y	E1_I2_S2
16	0.012	18.333	0.577	18	19	0.217	55	18	4012	Soma	4	mbpa	4dpf	Y	E1_I2_S2
17	0.047	22.167	3.589	18	30	1.048	266	18	4012	Soma	4	mbpa	4dpf	Y	E1_I2_S2
18	0.035	20.889	2.315	18	24	0.74	188	18	4012	Soma	4	mbpa	4dpf	Y	E1_I2_S2
19	0.067	26.118	6.363	18	39	1.749	444	18	4012	Soma	4	mbpa	4dpf	Y	E1_I2_S2
20	0.13	28.364	9.219	18	48	3.686	936	18	4012	Soma	4	mbpa	4dpf	Y	E1_I2_S2
21	0.205	25.423	5.985	18	45	5.207	1322	18	4012	Soma	4	mbpa	4dpf	Y	E1_I2_S2
22	0.035	24.667	5.385	18	33	0.874	222	18	4012	Soma	4	mbpa	4dpf	Y	E1_I2_S2
23	0.024	22.667	2.875	20	27	0.536	136	18	4012	Soma	4	mbpa	4dpf	Y	E1_I2_S2
24	0.024	23.5	3.146	21	28	0.555	141	18	4012	Soma	4	mbpa	4dpf	Y	E1_I2_S2
25	0.039	24.2	3.994	19	31	0.953	242	18	4012	Soma	4	mbpa	4dpf	Y	E1_I2_S2
26	0.142	22.389	3.4	18	31	3.174	806	18	4012	Soma	4	mbpa	4dpf	Y	E1_I2_S2
27	0.138	24.829	5.612	18	37	3.422	869	18	4012	Soma	4	mbpa	4dpf	Y	E1_I2_S2
28	0.047	20.667	1.775	18	24	0.977	248	18	4012	Soma	4	mbpa	4dpf	Y	E1_I2_S2
29	0.02	20.6	1.817	18	23	0.406	103	18	4012	Soma	4	mbpa	4dpf	Y	E1_I2_S2
30	0.118	31.667	10.496	18	53	3.741	950	18	4012	Soma	4	mbpa	4dpf	Y	E1_I2_S2
31	0.028	20.143	1.773	18	23	0.555	141	18	4012	Soma	4	mbpa	4dpf	Y	E1_I2_S2
32	0.02	20	2.121	18	23	0.394	100	18	4012	Soma	4	mbpa	4dpf	Y	E1_I2_S2
33	0.012	19	0	19	19	0.224	57	18	4012	Soma	4	mbpa	4dpf	Y	E1_I2_S2
34	0.063	23.875	3.931	18	31	1.504	382	18	4012	Soma	4	mbpa	4dpf	Y	E1_I2_S2
35	0.024	20	2.098	18	24	0.473	120	18	4012	Soma	4	mbpa	4dpf	Y	E1_I2_S2
36	0.035	24.778	6.037	18	34	0.878	223	18	4012	Soma	4	mbpa	4dpf	Y	E1_I2_S2
37	0.012	20.333	2.082	18	22	0.24	61	18	4012	Soma	4	mbpa	4dpf	Y	E1_I2_S2
38	0.016	19.75	0.957	19	21	0.311	79	18	4012	Soma	4	mbpa	4dpf	Y	E1_I2_S2
39	0.063	21.625	3.03	18	27	1.363	346	18	4012	Soma	4	mbpa	4dpf	Y	E1_I2_S2
40	0.032	23	3.665	18	28	0.725	184	18	4012	Soma	4	mbpa	4dpf	Y	E1_I2_S2
41	0.043	19.273	1.272	18	22	0.835	212	18	4012	Soma	4	mbpa	4dpf	Y	E1_I2_S2
42	0.043	21.273	2.412	18	25	0.922	234	18	4012	Soma	4	mbpa	4dpf	Y	E1_I2_S2
43	0.146	32.432	8.425	18	46	4.726	1200	18	4012	Soma	4	mbpa	4dpf	Y	E1_I2_S2
44	0.079	27.8	7.557	18	43	2.19	556	18	4012	Soma	4	mbpa	4dpf	Y	E1_I2_S2
45	0.024	20.667	1.033	19	22	0.488	124	18	4012	Soma	4	mbpa	4dpf	Y	E1_I2_S2
46	0.016	19.75	1.708	18	22	0.311	79	18	4012	Soma	4	mbpa	4dpf	Y	E1_I2_S2
47	0.079	28	6.537	19	40	2.205	560	18	4012	Soma	4	mbpa	4dpf	Y	E1_I2_S2
48	0.181	27.783	7.303	18	41	5.033	1278	18	4012	Soma	4	mbpa	4dpf	Y	E1_I2_S2
49	0.012	19.667	1.155	19	21	0.232	59	18	4012	Soma	4	mbpa	4dpf	Y	E1_I2_S2
50	0.016	21.25	1.893	20	24	0.335	85	18	4012	Soma	4	mbpa	4dpf	Y	E1_I2_S2
51	0.024	20.333	2.582	18	24	0.48	122	18	4012	Soma	4	mbpa	4dpf	Y	E1_I2_S2
52	0.063	22.875	3.364	19	29	1.441	366	18	4012	Soma	4	mbpa	4dpf	Y	E1_I2_S2
53	0.205	54	27.455	18	108	11.059	2808	18	4012	Soma	4	mbpa	4dpf	Y	E1_I2_S2
54	0.075	26.579	6.104	18	37	1.989	505	18	4012	Soma	4	mbpa	4dpf	Y	E1_I2_S2
55	0.209	77.491	49.283	18	183	16.175	4107	18	4012	Soma	4	mbpa	4dpf	Y	E1_I2_S2
56	0.012	18	0	18	18	0.213	54	18	4012	Soma	4	mbpa	4dpf	Y	E1_I2_S2
57	0.032	22.25	2.866	18	27	0.701	178	18	4012	Soma	4	mbpa	4dpf	Y	E1_I2_S2
58	0.024	21.833	3.189	18	26	0.516	131	18	4012	Soma	4	mbpa	4dpf	Y	E1_I2_S2
59	0.012	18.667	0.577	18	19	0.221	56	18	4012	Soma	4	mbpa	4dpf	Y	E1_I2_S2
60	0.028	25.429	5.798	18	33	0.701	178	18	4012	Soma	4	mbpa	4dpf	Y	E1_I2_S2
61	0.039	26.6	4.402	20	35	1.048	266	18	4012	Soma	4	mbpa	4dpf	Y	E1_I2_S2
62	0.012	18.333	0.577	18	19	0.217	55	18	4012	Soma	4	mbpa	4dpf	Y	E1_I2_S2
63	0.059	24.267	5.378	18	33	1.434	364	18	4012	Soma	4	mbpa	4dpf	Y	E1_I2_S2
64	0.051	23.077	3.796	18	30	1.182	300	18	4012	Soma	4	mbpa	4dpf	Y	E1_I2_S2
65	0.339	36.36	15.501	18	88	12.315	3127	18	4012	Soma	4	mbpa	4dpf	Y	E1_I2_S2
66	0.071	26.778	6.647	18	40	1.898	482	18	4012	Soma	4	mbpa	4dpf	Y	E1_I2_S2
67	0.032	21.125	2.295	18	24	0.666	169	18	4012	Soma	4	mbpa	4dpf	Y	E1_I2_S2
68	0.079	23.65	4.452	18	34	1.863	473	18	4012	Soma	4	mbpa	4dpf	Y	E1_I2_S2
69	0.154	25.282	4.839	18	36	3.883	986	18	4012	Soma	4	mbpa	4dpf	Y	E1_I2_S2
70	0.047	23.833	6.847	18	33	1.126	286	18	4012	Soma	4	mbpa	4dpf	Y	E1_I2_S2
1	0.02	19	3.317	14	22	0.374	95	14	4012	Soma	5	mbpa	4dpf	Y	E2_I3_S1
2	0.071	26.222	7.689	15	39	1.859	472	14	4012	Soma	5	mbpa	4dpf	Y	E2_I3_S1
3	0.024	17.833	4.021	15	25	0.421	107	14	4012	Soma	5	mbpa	4dpf	Y	E2_I3_S1
4	0.039	14.7	1.059	14	17	0.579	147	14	4012	Soma	5	mbpa	4dpf	Y	E2_I3_S1
5	0.11	18.893	3.645	14	26	2.083	529	14	4012	Soma	5	mbpa	4dpf	Y	E2_I3_S1
6	0.032	17.5	2.563	15	22	0.551	140	14	4012	Soma	5	mbpa	4dpf	Y	E2_I3_S1
7	0.122	26.71	10.435	14	49	3.261	828	14	4012	Soma	5	mbpa	4dpf	Y	E2_I3_S1
8	0.311	32.063	14.386	14	71	9.976	2533	14	4012	Soma	5	mbpa	4dpf	Y	E2_I3_S1
9	0.051	18.923	2.1	17	22	0.969	246	14	4012	Soma	5	mbpa	4dpf	Y	E2_I3_S1
10	0.032	17.875	2.696	14	22	0.563	143	14	4012	Soma	5	mbpa	4dpf	Y	E2_I3_S1
11	0.016	16	1.414	14	17	0.252	64	14	4012	Soma	5	mbpa	4dpf	Y	E2_I3_S1
12	0.028	17.286	2.628	14	21	0.477	121	14	4012	Soma	5	mbpa	4dpf	Y	E2_I3_S1
13	0.079	18.55	3.456	14	24	1.461	371	14	4012	Soma	5	mbpa	4dpf	Y	E2_I3_S1
14	0.067	17.176	2.404	14	23	1.15	292	14	4012	Soma	5	mbpa	4dpf	Y	E2_I3_S1
15	0.02	16.4	2.51	14	19	0.323	82	14	4012	Soma	5	mbpa	4dpf	Y	E2_I3_S1
16	0.063	16.688	1.702	14	19	1.052	267	14	4012	Soma	5	mbpa	4dpf	Y	E2_I3_S1
17	0.106	30.778	13.218	14	55	3.273	831	14	4012	Soma	5	mbpa	4dpf	Y	E2_I3_S1
18	0.016	19	1.155	18	20	0.299	76	14	4012	Soma	5	mbpa	4dpf	Y	E2_I3_S1
19	0.028	19.143	3.078	16	24	0.528	134	14	4012	Soma	5	mbpa	4dpf	Y	E2_I3_S1
20	0.043	20.818	5.363	14	31	0.902	229	14	4012	Soma	5	mbpa	4dpf	Y	E2_I3_S1
21	0.012	16.667	0.577	16	17	0.197	50	14	4012	Soma	5	mbpa	4dpf	Y	E2_I3_S1
22	0.035	17.667	2.915	14	21	0.626	159	14	4012	Soma	5	mbpa	4dpf	Y	E2_I3_S1
23	0.02	16.2	1.095	15	18	0.319	81	14	4012	Soma	5	mbpa	4dpf	Y	E2_I3_S1
24	0.047	19.5	3.317	14	25	0.922	234	14	4012	Soma	5	mbpa	4dpf	Y	E2_I3_S1
25	0.221	26.429	8.193	14	47	5.829	1480	14	4012	Soma	5	mbpa	4dpf	Y	E2_I3_S1
26	0.083	25.429	7.606	14	40	2.103	534	14	4012	Soma	5	mbpa	4dpf	Y	E2_I3_S1
27	0.221	35.357	13.852	15	66	7.798	1980	14	4012	Soma	5	mbpa	4dpf	Y	E2_I3_S1
28	0.15	26.474	7.945	14	41	3.962	1006	14	4012	Soma	5	mbpa	4dpf	Y	E2_I3_S1
29	0.11	21.714	7.049	14	37	2.395	608	14	4012	Soma	5	mbpa	4dpf	Y	E2_I3_S1
30	0.039	19.2	2.86	15	24	0.756	192	14	4012	Soma	5	mbpa	4dpf	Y	E2_I3_S1
31	0.197	37.76	19.61	14	79	7.436	1888	14	4012	Soma	5	mbpa	4dpf	Y	E2_I3_S1
32	0.142	22.944	6.392	15	41	3.253	826	14	4012	Soma	5	mbpa	4dpf	Y	E2_I3_S1
33	0.035	21.667	5.679	14	30	0.768	195	14	4012	Soma	5	mbpa	4dpf	Y	E2_I3_S1
1	0.016	15.75	2.217	13	18	0.248	63	0	65535	Myelin	1	mbpa	4dpf	Y	E1_I1_M1
2	0.134	12.941	2.719	8	19	1.733	440	0	65535	Myelin	1	mbpa	4dpf	Y	E1_I1_M1
3	0.079	13	4.218	8	22	1.024	260	0	65535	Myelin	1	mbpa	4dpf	Y	E1_I1_M1
4	0.079	14.6	2.137	11	19	1.15	292	0	65535	Myelin	1	mbpa	4dpf	Y	E1_I1_M1
5	0.067	9.529	1.586	8	13	0.638	162	0	65535	Myelin	1	mbpa	4dpf	Y	E1_I1_M1
6	0.032	16.25	4.528	9	21	0.512	130	0	65535	Myelin	1	mbpa	4dpf	Y	E1_I1_M1
7	0.114	19.207	6.332	11	34	2.194	557	0	65535	Myelin	1	mbpa	4dpf	Y	E1_I1_M1
8	0.016	14	1.826	12	16	0.221	56	0	65535	Myelin	1	mbpa	4dpf	Y	E1_I1_M1
9	0.016	13.5	1.732	12	16	0.213	54	0	65535	Myelin	1	mbpa	4dpf	Y	E1_I1_M1
10	0.083	10.714	4.014	4	18	0.886	225	0	65535	Myelin	1	mbpa	4dpf	Y	E1_I1_M1
11	0.028	10.571	1.272	9	13	0.291	74	0	65535	Myelin	1	mbpa	4dpf	Y	E1_I1_M1
12	0.374	16.789	6.986	0	34	6.282	1595	0	65535	Myelin	1	mbpa	4dpf	Y	E1_I1_M1
13	0.158	18.2	5.792	8	34	2.867	728	0	65535	Myelin	1	mbpa	4dpf	Y	E1_I1_M1
14	0.114	14.586	3.785	8	23	1.666	423	0	65535	Myelin	1	mbpa	4dpf	Y	E1_I1_M1
15	0.091	15.217	4.552	7	23	1.378	350	0	65535	Myelin	1	mbpa	4dpf	Y	E1_I1_M1
16	0.016	10.75	0.5	10	11	0.169	43	0	65535	Myelin	1	mbpa	4dpf	Y	E1_I1_M1
17	0.024	15.5	4.506	9	22	0.366	93	0	65535	Myelin	1	mbpa	4dpf	Y	E1_I1_M1
18	0.087	16.682	6.855	6	32	1.445	367	0	65535	Myelin	1	mbpa	4dpf	Y	E1_I1_M1
19	0.012	12.333	0.577	12	13	0.146	37	0	65535	Myelin	1	mbpa	4dpf	Y	E1_I1_M1
20	0.098	12.36	5.597	4	24	1.217	309	0	65535	Myelin	1	mbpa	4dpf	Y	E1_I1_M1
21	0.039	13.7	4.715	9	23	0.54	137	0	65535	Myelin	1	mbpa	4dpf	Y	E1_I1_M1
22	0.024	14.167	2.994	11	18	0.335	85	0	65535	Myelin	1	mbpa	4dpf	Y	E1_I1_M1
23	0.02	10.6	1.517	9	13	0.209	53	0	65535	Myelin	1	mbpa	4dpf	Y	E1_I1_M1
24	0.067	14.412	3.022	10	20	0.965	245	0	65535	Myelin	1	mbpa	4dpf	Y	E1_I1_M1
25	0.02	14.4	2.074	12	17	0.284	72	0	65535	Myelin	1	mbpa	4dpf	Y	E1_I1_M1
26	0.024	13.833	2.563	11	17	0.327	83	0	65535	Myelin	1	mbpa	4dpf	Y	E1_I1_M1
27	0.012	11.667	1.528	10	13	0.138	35	0	65535	Myelin	1	mbpa	4dpf	Y	E1_I1_M1
28	0.012	11.667	1.528	10	13	0.138	35	0	65535	Myelin	1	mbpa	4dpf	Y	E1_I1_M1
29	0.114	21.034	10.37	8	44	2.402	610	0	65535	Myelin	1	mbpa	4dpf	Y	E1_I1_M1
30	0.071	15.778	6.015	8	27	1.118	284	0	65535	Myelin	1	mbpa	4dpf	Y	E1_I1_M1
31	0.13	20.667	13.804	1	47	2.686	682	0	65535	Myelin	1	mbpa	4dpf	Y	E1_I1_M1
32	0.032	14.375	3.777	9	20	0.453	115	0	65535	Myelin	1	mbpa	4dpf	Y	E1_I1_M1
33	0.095	17.75	4.504	11	27	1.678	426	0	65535	Myelin	1	mbpa	4dpf	Y	E1_I1_M1
34	0.13	19.879	10.389	5	42	2.584	656	0	65535	Myelin	1	mbpa	4dpf	Y	E1_I1_M1
35	0.185	22.17	12.648	6	52	4.104	1042	0	65535	Myelin	1	mbpa	4dpf	Y	E1_I1_M1
36	0.047	16.417	5.143	6	24	0.776	197	0	65535	Myelin	1	mbpa	4dpf	Y	E1_I1_M1
37	0.079	20.6	7.279	10	33	1.623	412	0	65535	Myelin	1	mbpa	4dpf	Y	E1_I1_M1
38	0.059	16.733	5.161	11	26	0.989	251	0	65535	Myelin	1	mbpa	4dpf	Y	E1_I1_M1
39	0.016	12.75	2.062	11	15	0.201	51	0	65535	Myelin	1	mbpa	4dpf	Y	E1_I1_M1
40	0.102	17.615	5.601	9	28	1.804	458	0	65535	Myelin	1	mbpa	4dpf	Y	E1_I1_M1
41	0.079	17.35	4.271	12	26	1.367	347	0	65535	Myelin	1	mbpa	4dpf	Y	E1_I1_M1
42	0.059	15.933	5.548	8	27	0.941	239	0	65535	Myelin	1	mbpa	4dpf	Y	E1_I1_M1
43	0.098	16.92	5.369	10	29	1.666	423	0	65535	Myelin	1	mbpa	4dpf	Y	E1_I1_M1
44	0.012	12.667	0.577	12	13	0.15	38	0	65535	Myelin	1	mbpa	4dpf	Y	E1_I1_M1
45	0.016	13.5	2.38	12	17	0.213	54	0	65535	Myelin	1	mbpa	4dpf	Y	E1_I1_M1
46	0.158	15.175	5.477	9	31	2.391	607	0	65535	Myelin	1	mbpa	4dpf	Y	E1_I1_M1
47	0.016	10.25	2.062	8	12	0.161	41	0	65535	Myelin	1	mbpa	4dpf	Y	E1_I1_M1
48	0.024	14.833	3.061	11	20	0.351	89	0	65535	Myelin	1	mbpa	4dpf	Y	E1_I1_M1
49	0.15	15.5	6.268	4	27	2.32	589	0	65535	Myelin	1	mbpa	4dpf	Y	E1_I1_M1
50	0.079	17.45	5.969	8	29	1.374	349	0	65535	Myelin	1	mbpa	4dpf	Y	E1_I1_M1
51	0.091	18.87	8.137	10	35	1.709	434	0	65535	Myelin	1	mbpa	4dpf	Y	E1_I1_M1
52	0.051	21.077	7.216	12	33	1.079	274	0	65535	Myelin	1	mbpa	4dpf	Y	E1_I1_M1
53	0.201	13.314	6.25	1	27	2.674	679	0	65535	Myelin	1	mbpa	4dpf	Y	E1_I1_M1
54	0.335	15.118	7.663	3	38	5.061	1285	0	65535	Myelin	1	mbpa	4dpf	Y	E1_I1_M1
55	0.051	10.769	3.563	5	16	0.551	140	0	65535	Myelin	1	mbpa	4dpf	Y	E1_I1_M1
56	0.307	11.577	6.251	0	25	3.556	903	0	65535	Myelin	1	mbpa	4dpf	Y	E1_I1_M1
57	0.039	8.8	2.658	6	14	0.347	88	0	65535	Myelin	1	mbpa	4dpf	Y	E1_I1_M1
58	0.067	24.235	11.552	7	43	1.623	412	0	65535	Myelin	1	mbpa	4dpf	Y	E1_I1_M1
59	0.169	13.721	7.225	0	30	2.324	590	0	65535	Myelin	1	mbpa	4dpf	Y	E1_I1_M1
60	0.193	15.061	7.108	4	31	2.907	738	0	65535	Myelin	1	mbpa	4dpf	Y	E1_I1_M1
61	0.071	13.056	6.602	4	26	0.926	235	0	65535	Myelin	1	mbpa	4dpf	Y	E1_I1_M1
62	0.106	13.815	4.764	7	24	1.469	373	0	65535	Myelin	1	mbpa	4dpf	Y	E1_I1_M1
63	0.071	11.222	3.574	6	16	0.796	202	0	65535	Myelin	1	mbpa	4dpf	Y	E1_I1_M1
64	0.083	10.095	4.549	2	17	0.835	212	0	65535	Myelin	1	mbpa	4dpf	Y	E1_I1_M1
65	0.114	13.655	9.431	0	33	1.56	396	0	65535	Myelin	1	mbpa	4dpf	Y	E1_I1_M1
1	0.02	14.8	0.837	14	16	0.291	74	14	4012	Myelin	2	mbpa	4dpf	Y	E1_I1_M2
2	0.071	19.111	3.197	15	27	1.355	344	14	4012	Myelin	2	mbpa	4dpf	Y	E1_I1_M2
3	0.15	36.447	15.794	15	65	5.455	1385	14	4012	Myelin	2	mbpa	4dpf	Y	E1_I1_M2
4	0.067	22.353	7.106	14	35	1.497	380	14	4012	Myelin	2	mbpa	4dpf	Y	E1_I1_M2
5	0.091	19.391	3.13	14	25	1.757	446	14	4012	Myelin	2	mbpa	4dpf	Y	E1_I1_M2
6	0.032	17.75	2.053	14	19	0.559	142	14	4012	Myelin	2	mbpa	4dpf	Y	E1_I1_M2
7	0.035	18	2.179	15	21	0.638	162	14	4012	Myelin	2	mbpa	4dpf	Y	E1_I1_M2
8	0.169	26.651	10.233	14	46	4.513	1146	14	4012	Myelin	2	mbpa	4dpf	Y	E1_I1_M2
9	0.035	18.778	3.667	16	26	0.666	169	14	4012	Myelin	2	mbpa	4dpf	Y	E1_I1_M2
10	0.024	17.833	3.125	14	21	0.421	107	14	4012	Myelin	2	mbpa	4dpf	Y	E1_I1_M2
11	0.024	15.5	0.837	15	17	0.366	93	14	4012	Myelin	2	mbpa	4dpf	Y	E1_I1_M2
12	0.122	26.419	7.907	14	40	3.226	819	14	4012	Myelin	2	mbpa	4dpf	Y	E1_I1_M2
13	0.075	25.789	9.181	14	42	1.93	490	14	4012	Myelin	2	mbpa	4dpf	Y	E1_I1_M2
14	0.012	17	2	15	19	0.201	51	14	4012	Myelin	2	mbpa	4dpf	Y	E1_I1_M2
15	0.28	31.69	14.169	14	68	8.861	2250	14	4012	Myelin	2	mbpa	4dpf	Y	E1_I1_M2
16	0.012	14.667	1.155	14	16	0.173	44	14	4012	Myelin	2	mbpa	4dpf	Y	E1_I1_M2
17	0.343	28.023	10.087	14	55	9.602	2438	14	4012	Myelin	2	mbpa	4dpf	Y	E1_I1_M2
18	0.039	18.2	3.676	15	26	0.717	182	14	4012	Myelin	2	mbpa	4dpf	Y	E1_I1_M2
19	0.039	20.1	4.886	14	29	0.792	201	14	4012	Myelin	2	mbpa	4dpf	Y	E1_I1_M2
20	0.012	14.333	0.577	14	15	0.169	43	14	4012	Myelin	2	mbpa	4dpf	Y	E1_I1_M2
21	0.091	25.391	8.145	14	41	2.3	584	14	4012	Myelin	2	mbpa	4dpf	Y	E1_I1_M2
22	0.035	20.333	4.416	15	27	0.721	183	14	4012	Myelin	2	mbpa	4dpf	Y	E1_I1_M2
23	0.024	17	1.789	14	19	0.402	102	14	4012	Myelin	2	mbpa	4dpf	Y	E1_I1_M2
24	0.032	17.375	1.847	14	19	0.547	139	14	4012	Myelin	2	mbpa	4dpf	Y	E1_I1_M2
25	0.039	21.5	5.662	15	33	0.847	215	14	4012	Myelin	2	mbpa	4dpf	Y	E1_I1_M2
26	0.087	21.227	5.485	14	33	1.839	467	14	4012	Myelin	2	mbpa	4dpf	Y	E1_I1_M2
27	0.039	16.3	2.584	14	21	0.642	163	14	4012	Myelin	2	mbpa	4dpf	Y	E1_I1_M2
28	0.024	21.667	5.465	16	32	0.512	130	14	4012	Myelin	2	mbpa	4dpf	Y	E1_I1_M2
29	0.122	24.742	9.532	14	45	3.021	767	14	4012	Myelin	2	mbpa	4dpf	Y	E1_I1_M2
30	0.016	17	0.816	16	18	0.268	68	14	4012	Myelin	2	mbpa	4dpf	Y	E1_I1_M2
31	0.016	16.5	0.577	16	17	0.26	66	14	4012	Myelin	2	mbpa	4dpf	Y	E1_I1_M2
32	0.209	40.491	19.596	14	85	8.452	2146	14	4012	Myelin	2	mbpa	4dpf	Y	E1_I1_M2
33	0.016	17.5	1.915	15	19	0.276	70	14	4012	Myelin	2	mbpa	4dpf	Y	E1_I1_M2
34	0.079	18.95	3.486	14	27	1.493	379	14	4012	Myelin	2	mbpa	4dpf	Y	E1_I1_M2
35	0.035	23.333	6.5	15	32	0.827	210	14	4012	Myelin	2	mbpa	4dpf	Y	E1_I1_M2
36	0.016	17	3.162	14	21	0.268	68	14	4012	Myelin	2	mbpa	4dpf	Y	E1_I1_M2
37	0.063	22.688	5.199	14	30	1.43	363	14	4012	Myelin	2	mbpa	4dpf	Y	E1_I1_M2
38	0.087	17.955	3.671	14	25	1.556	395	14	4012	Myelin	2	mbpa	4dpf	Y	E1_I1_M2
39	0.063	18.125	2.419	14	22	1.142	290	14	4012	Myelin	2	mbpa	4dpf	Y	E1_I1_M2
40	0.13	36.545	19.614	14	75	4.75	1206	14	4012	Myelin	2	mbpa	4dpf	Y	E1_I1_M2
41	0.075	20.842	6.644	14	32	1.56	396	14	4012	Myelin	2	mbpa	4dpf	Y	E1_I1_M2
42	0.024	18.667	3.559	15	24	0.441	112	14	4012	Myelin	2	mbpa	4dpf	Y	E1_I1_M2
43	0.055	23	6	16	34	1.268	322	14	4012	Myelin	2	mbpa	4dpf	Y	E1_I1_M2
44	0.035	21.333	7.018	14	31	0.756	192	14	4012	Myelin	2	mbpa	4dpf	Y	E1_I1_M2
45	0.095	27.083	9.431	14	47	2.56	650	14	4012	Myelin	2	mbpa	4dpf	Y	E1_I1_M2
46	0.067	21.706	5.977	14	33	1.453	369	14	4012	Myelin	2	mbpa	4dpf	Y	E1_I1_M2
47	0.028	17	2.828	14	22	0.469	119	14	4012	Myelin	2	mbpa	4dpf	Y	E1_I1_M2
48	0.079	23.85	6.393	14	38	1.879	477	14	4012	Myelin	2	mbpa	4dpf	Y	E1_I1_M2
49	0.024	18.667	2.875	14	23	0.441	112	14	4012	Myelin	2	mbpa	4dpf	Y	E1_I1_M2
50	0.028	17.143	2.911	14	21	0.473	120	14	4012	Myelin	2	mbpa	4dpf	Y	E1_I1_M2
51	0.142	23.417	6.818	14	35	3.32	843	14	4012	Myelin	2	mbpa	4dpf	Y	E1_I1_M2
52	0.035	17	2.398	14	20	0.603	153	14	4012	Myelin	2	mbpa	4dpf	Y	E1_I1_M2
53	0.063	21.562	5.68	14	33	1.359	345	14	4012	Myelin	2	mbpa	4dpf	Y	E1_I1_M2
54	0.047	16.167	1.899	14	20	0.764	194	14	4012	Myelin	2	mbpa	4dpf	Y	E1_I1_M2
55	0.158	25.475	8.385	14	43	4.013	1019	14	4012	Myelin	2	mbpa	4dpf	Y	E1_I1_M2
56	0.114	20.069	4.559	14	29	2.292	582	14	4012	Myelin	2	mbpa	4dpf	Y	E1_I1_M2
57	0.142	20.694	3.875	14	30	2.934	745	14	4012	Myelin	2	mbpa	4dpf	Y	E1_I1_M2
58	0.095	30.542	12.115	14	58	2.887	733	14	4012	Myelin	2	mbpa	4dpf	Y	E1_I1_M2
1	0.012	15.667	1.528	14	17	0.185	47	14	4012	Myelin	3	mbpa	4dpf	Y	E1_I1_M3
2	0.012	16	1.732	15	18	0.189	48	14	4012	Myelin	3	mbpa	4dpf	Y	E1_I1_M3
3	0.075	39.474	17.19	15	70	2.954	750	14	4012	Myelin	3	mbpa	4dpf	Y	E1_I1_M3
4	0.126	27.625	9.996	14	47	3.482	884	14	4012	Myelin	3	mbpa	4dpf	Y	E1_I1_M3
5	0.114	24.517	7.799	14	40	2.8	711	14	4012	Myelin	3	mbpa	4dpf	Y	E1_I1_M3
6	0.24	26.311	11.711	14	56	6.321	1605	14	4012	Myelin	3	mbpa	4dpf	Y	E1_I1_M3
7	0.028	18.571	2.82	15	23	0.512	130	14	4012	Myelin	3	mbpa	4dpf	Y	E1_I1_M3
8	0.055	18.5	3.032	14	24	1.02	259	14	4012	Myelin	3	mbpa	4dpf	Y	E1_I1_M3
9	0.083	21.381	5.21	15	32	1.768	449	14	4012	Myelin	3	mbpa	4dpf	Y	E1_I1_M3
10	0.02	16	1	15	17	0.315	80	14	4012	Myelin	3	mbpa	4dpf	Y	E1_I1_M3
11	0.032	16.375	1.598	14	19	0.516	131	14	4012	Myelin	3	mbpa	4dpf	Y	E1_I1_M3
12	0.051	15.769	1.739	14	18	0.807	205	14	4012	Myelin	3	mbpa	4dpf	Y	E1_I1_M3
13	0.032	16.25	1.982	14	19	0.512	130	14	4012	Myelin	3	mbpa	4dpf	Y	E1_I1_M3
14	0.051	22.462	4.39	17	31	1.15	292	14	4012	Myelin	3	mbpa	4dpf	Y	E1_I1_M3
15	0.016	15	1.414	14	17	0.236	60	14	4012	Myelin	3	mbpa	4dpf	Y	E1_I1_M3
16	0.02	15.6	1.14	14	17	0.307	78	14	4012	Myelin	3	mbpa	4dpf	Y	E1_I1_M3
17	0.098	23.76	7.102	14	36	2.339	594	14	4012	Myelin	3	mbpa	4dpf	Y	E1_I1_M3
18	0.016	17.25	2.5	14	20	0.272	69	14	4012	Myelin	3	mbpa	4dpf	Y	E1_I1_M3
19	0.016	14.75	0.5	14	15	0.232	59	14	4012	Myelin	3	mbpa	4dpf	Y	E1_I1_M3
20	0.02	17.2	1.643	16	20	0.339	86	14	4012	Myelin	3	mbpa	4dpf	Y	E1_I1_M3
21	0.193	30.469	16.037	14	69	5.88	1493	14	4012	Myelin	3	mbpa	4dpf	Y	E1_I1_M3
22	0.016	14.75	1.5	14	17	0.232	59	14	4012	Myelin	3	mbpa	4dpf	Y	E1_I1_M3
23	0.047	17.083	2.466	14	21	0.807	205	14	4012	Myelin	3	mbpa	4dpf	Y	E1_I1_M3
24	0.126	28.625	11.474	14	53	3.608	916	14	4012	Myelin	3	mbpa	4dpf	Y	E1_I1_M3
25	0.012	14	0	14	14	0.165	42	14	4012	Myelin	3	mbpa	4dpf	Y	E1_I1_M3
26	0.024	15.667	2.066	14	19	0.37	94	14	4012	Myelin	3	mbpa	4dpf	Y	E1_I1_M3
27	0.02	15.4	1.14	14	17	0.303	77	14	4012	Myelin	3	mbpa	4dpf	Y	E1_I1_M3
28	0.091	21.391	6.794	14	35	1.938	492	14	4012	Myelin	3	mbpa	4dpf	Y	E1_I1_M3
29	0.035	19.556	4.065	14	26	0.693	176	14	4012	Myelin	3	mbpa	4dpf	Y	E1_I1_M3
30	0.098	19.68	4.259	15	28	1.938	492	14	4012	Myelin	3	mbpa	4dpf	Y	E1_I1_M3
31	0.012	17	1	16	18	0.201	51	14	4012	Myelin	3	mbpa	4dpf	Y	E1_I1_M3
32	0.039	18.7	3.622	15	24	0.736	187	14	4012	Myelin	3	mbpa	4dpf	Y	E1_I1_M3
33	0.028	21.571	4.685	15	29	0.595	151	14	4012	Myelin	3	mbpa	4dpf	Y	E1_I1_M3
34	0.095	19.833	4.743	14	30	1.875	476	14	4012	Myelin	3	mbpa	4dpf	Y	E1_I1_M3
35	0.035	16.556	2.833	14	21	0.587	149	14	4012	Myelin	3	mbpa	4dpf	Y	E1_I1_M3
36	0.221	33.429	15.373	14	63	7.373	1872	14	4012	Myelin	3	mbpa	4dpf	Y	E1_I1_M3
37	0.028	20.286	3.773	15	25	0.559	142	14	4012	Myelin	3	mbpa	4dpf	Y	E1_I1_M3
38	0.016	16.75	1.258	15	18	0.264	67	14	4012	Myelin	3	mbpa	4dpf	Y	E1_I1_M3
39	0.02	16.6	1.949	15	20	0.327	83	14	4012	Myelin	3	mbpa	4dpf	Y	E1_I1_M3
40	0.02	15.4	1.673	14	18	0.303	77	14	4012	Myelin	3	mbpa	4dpf	Y	E1_I1_M3
41	0.016	14.75	0.5	14	15	0.232	59	14	4012	Myelin	3	mbpa	4dpf	Y	E1_I1_M3
42	0.051	17.308	2.428	14	21	0.886	225	14	4012	Myelin	3	mbpa	4dpf	Y	E1_I1_M3
43	0.016	16.5	2.38	14	19	0.26	66	14	4012	Myelin	3	mbpa	4dpf	Y	E1_I1_M3
44	0.098	31.24	11.91	14	54	3.076	781	14	4012	Myelin	3	mbpa	4dpf	Y	E1_I1_M3
45	0.02	17.4	1.517	16	20	0.343	87	14	4012	Myelin	3	mbpa	4dpf	Y	E1_I1_M3
46	0.059	22.533	6.186	14	33	1.331	338	14	4012	Myelin	3	mbpa	4dpf	Y	E1_I1_M3
47	0.024	16.333	2.658	14	20	0.386	98	14	4012	Myelin	3	mbpa	4dpf	Y	E1_I1_M3
48	0.012	15.333	1.528	14	17	0.181	46	14	4012	Myelin	3	mbpa	4dpf	Y	E1_I1_M3
49	0.091	21.478	5.376	14	31	1.946	494	14	4012	Myelin	3	mbpa	4dpf	Y	E1_I1_M3
50	0.118	25.433	6.862	14	38	3.005	763	14	4012	Myelin	3	mbpa	4dpf	Y	E1_I1_M3
51	0.024	16.667	1.966	14	20	0.394	100	14	4012	Myelin	3	mbpa	4dpf	Y	E1_I1_M3
52	0.039	20.7	4.572	14	28	0.815	207	14	4012	Myelin	3	mbpa	4dpf	Y	E1_I1_M3
53	0.02	16.2	1.483	14	18	0.319	81	14	4012	Myelin	3	mbpa	4dpf	Y	E1_I1_M3
54	0.028	18	3.651	14	24	0.496	126	14	4012	Myelin	3	mbpa	4dpf	Y	E1_I1_M3
55	0.039	16.6	2.319	14	20	0.654	166	14	4012	Myelin	3	mbpa	4dpf	Y	E1_I1_M3
56	0.028	18.143	4.14	14	23	0.5	127	14	4012	Myelin	3	mbpa	4dpf	Y	E1_I1_M3
57	0.035	19.667	4.5	14	27	0.697	177	14	4012	Myelin	3	mbpa	4dpf	Y	E1_I1_M3
58	0.217	23.382	7.062	14	41	5.065	1286	14	4012	Myelin	3	mbpa	4dpf	Y	E1_I1_M3
59	0.083	17.238	2.998	14	23	1.426	362	14	4012	Myelin	3	mbpa	4dpf	Y	E1_I1_M3
60	0.098	18.92	3.651	14	27	1.863	473	14	4012	Myelin	3	mbpa	4dpf	Y	E1_I1_M3
61	0.039	20.7	5.078	15	30	0.815	207	14	4012	Myelin	3	mbpa	4dpf	Y	E1_I1_M3
62	0.028	17.714	2.984	14	22	0.488	124	14	4012	Myelin	3	mbpa	4dpf	Y	E1_I1_M3
63	0.095	27.833	12.569	14	51	2.631	668	14	4012	Myelin	3	mbpa	4dpf	Y	E1_I1_M3
64	0.032	19.375	2.722	15	24	0.61	155	14	4012	Myelin	3	mbpa	4dpf	Y	E1_I1_M3
1	0.035	21.889	3.655	17	26	0.776	197	17	4012	Myelin	4	mbpa	4dpf	Y	E1_I2_M1
2	0.091	27.478	7.988	17	43	2.489	632	17	4012	Myelin	4	mbpa	4dpf	Y	E1_I2_M1
3	0.02	19.6	2.408	17	23	0.386	98	17	4012	Myelin	4	mbpa	4dpf	Y	E1_I2_M1
4	0.012	17.667	0.577	17	18	0.209	53	17	4012	Myelin	4	mbpa	4dpf	Y	E1_I2_M1
5	0.209	36.566	13.765	17	70	7.633	1938	17	4012	Myelin	4	mbpa	4dpf	Y	E1_I2_M1
6	0.028	18.714	1.38	17	20	0.516	131	17	4012	Myelin	4	mbpa	4dpf	Y	E1_I2_M1
7	0.012	17	0	17	17	0.201	51	17	4012	Myelin	4	mbpa	4dpf	Y	E1_I2_M1
8	0.012	18	1.732	17	20	0.213	54	17	4012	Myelin	4	mbpa	4dpf	Y	E1_I2_M1
9	0.071	23.278	5.809	17	36	1.65	419	17	4012	Myelin	4	mbpa	4dpf	Y	E1_I2_M1
10	0.012	21	2.646	18	23	0.248	63	17	4012	Myelin	4	mbpa	4dpf	Y	E1_I2_M1
11	0.024	20.667	2.503	18	24	0.488	124	17	4012	Myelin	4	mbpa	4dpf	Y	E1_I2_M1
12	0.012	19.333	1.528	18	21	0.228	58	17	4012	Myelin	4	mbpa	4dpf	Y	E1_I2_M1
13	0.087	29.091	9.571	17	47	2.521	640	17	4012	Myelin	4	mbpa	4dpf	Y	E1_I2_M1
14	0.138	30.629	12.777	17	57	4.222	1072	17	4012	Myelin	4	mbpa	4dpf	Y	E1_I2_M1
15	0.276	28.786	7.044	17	45	7.936	2015	17	4012	Myelin	4	mbpa	4dpf	Y	E1_I2_M1
16	0.016	17.75	0.5	17	18	0.28	71	17	4012	Myelin	4	mbpa	4dpf	Y	E1_I2_M1
17	0.016	19.25	2.63	17	22	0.303	77	17	4012	Myelin	4	mbpa	4dpf	Y	E1_I2_M1
18	0.016	18.25	0.5	18	19	0.287	73	17	4012	Myelin	4	mbpa	4dpf	Y	E1_I2_M1
19	0.126	22.125	3.545	17	29	2.788	708	17	4012	Myelin	4	mbpa	4dpf	Y	E1_I2_M1
20	0.024	20.333	1.966	19	24	0.48	122	17	4012	Myelin	4	mbpa	4dpf	Y	E1_I2_M1
21	0.032	21.375	3.335	17	27	0.673	171	17	4012	Myelin	4	mbpa	4dpf	Y	E1_I2_M1
22	0.102	30.538	9.424	17	51	3.127	794	17	4012	Myelin	4	mbpa	4dpf	Y	E1_I2_M1
23	0.169	36.721	16.165	17	71	6.219	1579	17	4012	Myelin	4	mbpa	4dpf	Y	E1_I2_M1
24	0.016	19.75	1.5	18	21	0.311	79	17	4012	Myelin	4	mbpa	4dpf	Y	E1_I2_M1
25	0.102	25.769	7.675	17	43	2.639	670	17	4012	Myelin	4	mbpa	4dpf	Y	E1_I2_M1
26	0.028	22.429	3.505	18	29	0.618	157	17	4012	Myelin	4	mbpa	4dpf	Y	E1_I2_M1
27	0.028	23.286	3.039	18	27	0.642	163	17	4012	Myelin	4	mbpa	4dpf	Y	E1_I2_M1
28	0.071	22.778	5.219	17	33	1.615	410	17	4012	Myelin	4	mbpa	4dpf	Y	E1_I2_M1
29	0.02	18.8	1.304	17	20	0.37	94	17	4012	Myelin	4	mbpa	4dpf	Y	E1_I2_M1
30	0.02	21.2	2.168	18	24	0.417	106	17	4012	Myelin	4	mbpa	4dpf	Y	E1_I2_M1
31	0.091	22.652	5.322	17	35	2.052	521	17	4012	Myelin	4	mbpa	4dpf	Y	E1_I2_M1
32	0.032	20.125	1.356	19	22	0.634	161	17	4012	Myelin	4	mbpa	4dpf	Y	E1_I2_M1
33	0.028	23.714	1.38	21	25	0.654	166	17	4012	Myelin	4	mbpa	4dpf	Y	E1_I2_M1
34	0.028	21	2	18	23	0.579	147	17	4012	Myelin	4	mbpa	4dpf	Y	E1_I2_M1
35	0.02	19.4	2.51	17	23	0.382	97	17	4012	Myelin	4	mbpa	4dpf	Y	E1_I2_M1
36	0.012	18	1.732	17	20	0.213	54	17	4012	Myelin	4	mbpa	4dpf	Y	E1_I2_M1
37	0.012	18.667	2.082	17	21	0.221	56	17	4012	Myelin	4	mbpa	4dpf	Y	E1_I2_M1
38	0.035	20.333	3.041	17	26	0.721	183	17	4012	Myelin	4	mbpa	4dpf	Y	E1_I2_M1
39	0.095	23.375	4.915	17	32	2.209	561	17	4012	Myelin	4	mbpa	4dpf	Y	E1_I2_M1
40	0.189	34.104	15.108	17	68	6.447	1637	17	4012	Myelin	4	mbpa	4dpf	Y	E1_I2_M1
1	0.02	20	1	19	21	0.394	100	17	4012	Myelin	5	mbpa	4dpf	Y	E1_I2_M2
2	0.095	24.083	5.098	17	33	2.276	578	17	4012	Myelin	5	mbpa	4dpf	Y	E1_I2_M2
3	0.469	47.487	19.368	17	89	22.256	5651	17	4012	Myelin	5	mbpa	4dpf	Y	E1_I2_M2
4	0.051	20.462	3.017	17	25	1.048	266	17	4012	Myelin	5	mbpa	4dpf	Y	E1_I2_M2
5	0.083	20.381	2.674	17	26	1.686	428	17	4012	Myelin	5	mbpa	4dpf	Y	E1_I2_M2
6	0.043	22.818	4.916	17	30	0.989	251	17	4012	Myelin	5	mbpa	4dpf	Y	E1_I2_M2
7	0.012	17.333	0.577	17	18	0.205	52	17	4012	Myelin	5	mbpa	4dpf	Y	E1_I2_M2
8	0.016	18.25	0.957	17	19	0.287	73	17	4012	Myelin	5	mbpa	4dpf	Y	E1_I2_M2
9	0.15	27.526	6.181	17	39	4.12	1046	17	4012	Myelin	5	mbpa	4dpf	Y	E1_I2_M2
10	0.047	22.417	3.704	17	28	1.059	269	17	4012	Myelin	5	mbpa	4dpf	Y	E1_I2_M2
11	0.075	23.421	5.124	17	33	1.753	445	17	4012	Myelin	5	mbpa	4dpf	Y	E1_I2_M2
12	0.095	28.792	8.204	17	43	2.721	691	17	4012	Myelin	5	mbpa	4dpf	Y	E1_I2_M2
13	0.134	34.235	12.493	17	59	4.584	1164	17	4012	Myelin	5	mbpa	4dpf	Y	E1_I2_M2
14	0.075	23.368	5.123	17	34	1.749	444	17	4012	Myelin	5	mbpa	4dpf	Y	E1_I2_M2
15	0.032	21.75	1.669	20	24	0.685	174	17	4012	Myelin	5	mbpa	4dpf	Y	E1_I2_M2
16	0.016	18	2	17	21	0.284	72	17	4012	Myelin	5	mbpa	4dpf	Y	E1_I2_M2
17	0.039	20.1	2.47	17	24	0.792	201	17	4012	Myelin	5	mbpa	4dpf	Y	E1_I2_M2
18	0.035	22.333	4.975	17	29	0.792	201	17	4012	Myelin	5	mbpa	4dpf	Y	E1_I2_M2
19	0.051	20.462	3.126	17	25	1.048	266	17	4012	Myelin	5	mbpa	4dpf	Y	E1_I2_M2
20	0.024	21.5	2.739	17	24	0.508	129	17	4012	Myelin	5	mbpa	4dpf	Y	E1_I2_M2
21	0.032	18.75	2.55	17	23	0.591	150	17	4012	Myelin	5	mbpa	4dpf	Y	E1_I2_M2
22	0.075	33.263	12.422	17	57	2.489	632	17	4012	Myelin	5	mbpa	4dpf	Y	E1_I2_M2
23	0.02	19.6	2.074	17	22	0.386	98	17	4012	Myelin	5	mbpa	4dpf	Y	E1_I2_M2
24	0.067	23.882	5.098	17	33	1.599	406	17	4012	Myelin	5	mbpa	4dpf	Y	E1_I2_M2
25	0.02	20.8	3.271	18	26	0.41	104	17	4012	Myelin	5	mbpa	4dpf	Y	E1_I2_M2
26	0.039	24.1	4.909	17	33	0.949	241	17	4012	Myelin	5	mbpa	4dpf	Y	E1_I2_M2
27	0.055	21.071	2.269	18	26	1.162	295	17	4012	Myelin	5	mbpa	4dpf	Y	E1_I2_M2
28	0.095	23.75	4.693	17	32	2.245	570	17	4012	Myelin	5	mbpa	4dpf	Y	E1_I2_M2
29	0.032	22.125	4.518	17	28	0.697	177	17	4012	Myelin	5	mbpa	4dpf	Y	E1_I2_M2
30	0.063	31.188	9.656	20	48	1.965	499	17	4012	Myelin	5	mbpa	4dpf	Y	E1_I2_M2
31	0.374	58.937	32.485	17	144	22.051	5599	17	4012	Myelin	5	mbpa	4dpf	Y	E1_I2_M2
1	0.035	14.778	3.193	11	20	0.524	133	0	65535	Myelin	6	mbpa	4dpf	Y	E1_I2_M3
2	0.098	18.56	9.465	9	39	1.827	464	0	65535	Myelin	6	mbpa	4dpf	Y	E1_I2_M3
3	0.024	15	1.789	13	18	0.354	90	0	65535	Myelin	6	mbpa	4dpf	Y	E1_I2_M3
4	0.035	14.111	2.619	10	18	0.5	127	0	65535	Myelin	6	mbpa	4dpf	Y	E1_I2_M3
5	0.028	19.857	4.845	11	25	0.547	139	0	65535	Myelin	6	mbpa	4dpf	Y	E1_I2_M3
6	0.016	12.75	2.062	11	15	0.201	51	0	65535	Myelin	6	mbpa	4dpf	Y	E1_I2_M3
7	0.122	12.226	4.006	5	22	1.493	379	0	65535	Myelin	6	mbpa	4dpf	Y	E1_I2_M3
8	0.012	15	1	14	16	0.177	45	0	65535	Myelin	6	mbpa	4dpf	Y	E1_I2_M3
9	0.028	16.286	2.752	12	20	0.449	114	0	65535	Myelin	6	mbpa	4dpf	Y	E1_I2_M3
10	0.016	15	2.449	13	18	0.236	60	0	65535	Myelin	6	mbpa	4dpf	Y	E1_I2_M3
11	0.039	17.2	3.765	13	25	0.677	172	0	65535	Myelin	6	mbpa	4dpf	Y	E1_I2_M3
12	0.012	10.333	0.577	10	11	0.122	31	0	65535	Myelin	6	mbpa	4dpf	Y	E1_I2_M3
13	0.059	10.6	1.454	8	13	0.626	159	0	65535	Myelin	6	mbpa	4dpf	Y	E1_I2_M3
14	0.11	15	7.108	4	29	1.654	420	0	65535	Myelin	6	mbpa	4dpf	Y	E1_I2_M3
15	0.047	12.333	2.146	10	16	0.583	148	0	65535	Myelin	6	mbpa	4dpf	Y	E1_I2_M3
[truncated: 4,268 more rows]
