# Supplementary material for: Identification of 3′ UTR motifs required for mRNA localization to myelin sheaths in vivo
Source: PLoS Biol. 2021 Jan 13;19(1):e3001053. doi: 10.1371/journal.pbio.3001053 (PMC7837478; doi:10.1371/journal.pbio.3001053)
Supplement: S7 Data — (XLSX) [file pbio.3001053.s015.xlsx]

## Sheet: Sheet1
Puncta	Area	Mean	StdDev	Min	Max	IntDen	RawIntDen	MinThr	MaxThr	Compartment	ROI	dpf	Length	File Name	Embryo_n
1	0.1	59.83	39.31	3	140	5.82	2094	0	65535	Sheath	1	4 dpf	20.457	E2_I1A	1
2	0.15	38.94	22.92	0	88	5.84	2103	0	65535	Sheath	1	4 dpf	20.457	E2_I1A	1
3	0.05	39.89	13.88	18	63	2.11	758	0	65535	Sheath	1	4 dpf	20.457	E2_I1A	1
4	0.01	28.5	4.2	23	33	0.32	114	0	65535	Sheath	1	4 dpf	20.457	E2_I1A	1
5	0.04	30.6	8.68	19	46	1.28	459	0	65535	Sheath	1	4 dpf	20.457	E2_I1A	1
6	0.04	40.87	11.17	25	60	1.7	613	0	65535	Sheath	1	4 dpf	20.457	E2_I1A	1
7	0.01	31.6	3.78	28	37	0.44	158	0	65535	Sheath	1	4 dpf	20.457	E2_I1A	1
8	0.03	33.7	4	29	40	0.94	337	0	65535	Sheath	1	4 dpf	20.457	E2_I1A	1
9	0.07	25.52	5.04	18	35	1.77	638	0	65535	Sheath	1	4 dpf	20.457	E2_I1A	1
10	0.05	31.41	5.58	22	42	1.48	534	0	65535	Sheath	1	4 dpf	20.457	E2_I1A	1
11	0.04	47.5	14.25	28	70	2.11	760	0	65535	Sheath	1	4 dpf	20.457	E2_I1A	1
12	0.02	39.67	5.01	32	47	0.66	238	0	65535	Sheath	1	4 dpf	20.457	E2_I1A	1
13	0.02	27.14	3.85	23	34	0.53	190	0	65535	Sheath	1	4 dpf	20.457	E2_I1A	1
14	0.04	33.88	11.17	17	53	1.51	542	0	65535	Sheath	1	4 dpf	20.457	E2_I1A	1
15	0.05	26.22	4.05	21	36	1.31	472	0	65535	Sheath	1	4 dpf	20.457	E2_I1A	1
16	0.09	51.55	28.86	16	117	4.44	1598	0	65535	Sheath	1	4 dpf	20.457	E2_I1A	1
17	0.07	50.08	22.05	15	91	3.34	1202	0	65535	Sheath	1	4 dpf	20.457	E2_I1A	1
18	0.03	29.42	3.23	24	33	0.98	353	0	65535	Sheath	1	4 dpf	20.457	E2_I1A	1
19	0.01	30.6	2.3	28	33	0.43	153	0	65535	Sheath	1	4 dpf	20.457	E2_I1A	1
20	0.07	58.12	32.11	18	122	4.2	1511	0	65535	Sheath	1	4 dpf	20.457	E2_I1A	1
21	0.01	32.5	1.91	31	35	0.36	130	0	65535	Sheath	1	4 dpf	20.457	E2_I1A	1
22	0.03	47	8.22	35	57	1.18	423	0	65535	Sheath	1	4 dpf	20.457	E2_I1A	1
23	0.03	30.2	3.88	26	36	0.84	302	0	65535	Sheath	1	4 dpf	20.457	E2_I1A	1
24	0.19	72.1	57.26	0	209	13.62	4903	0	65535	Sheath	1	4 dpf	20.457	E2_I1A	1
25	0.04	30.6	7.56	17	44	1.28	459	0	65535	Sheath	1	4 dpf	20.457	E2_I1A	1
26	0.04	37.67	13.38	16	56	1.57	565	0	65535	Sheath	1	4 dpf	20.457	E2_I1A	1
27	0.16	78.97	70.05	0	241	12.95	4659	0	65535	Sheath	1	4 dpf	20.457	E2_I1A	1
28	0.09	71.13	46.16	7	168	6.13	2205	0	65535	Sheath	1	4 dpf	20.457	E2_I1A	1
29	0.05	45.05	18.24	19	79	2.38	856	0	65535	Sheath	1	4 dpf	20.457	E2_I1A	1
30	0.03	39	8.61	28	57	1.3	468	0	65535	Sheath	1	4 dpf	20.457	E2_I1A	1
1	0.08	24.1	8.96	7	42	2.01	723	0	65535	Sheath	2	4 dpf	13.623	E2_I1A	1
2	0.04	41.75	11.26	23	61	1.86	668	0	65535	Sheath	2	4 dpf	13.623	E2_I1A	1
3	0.01	38.5	0.58	38	39	0.43	154	0	65535	Sheath	2	4 dpf	13.623	E2_I1A	1
4	0.02	28	4.2	24	35	0.54	196	0	65535	Sheath	2	4 dpf	13.623	E2_I1A	1
5	0.08	51.48	22.93	21	99	3.86	1390	0	65535	Sheath	2	4 dpf	13.623	E2_I1A	1
6	0.02	28.57	2.57	25	33	0.56	200	0	65535	Sheath	2	4 dpf	13.623	E2_I1A	1
7	0.15	20.11	9.03	3	43	2.96	1066	0	65535	Sheath	2	4 dpf	13.623	E2_I1A	1
8	0.04	36.2	9.94	23	51	1.51	543	0	65535	Sheath	2	4 dpf	13.623	E2_I1A	1
9	0.03	30.8	4.1	27	38	0.86	308	0	65535	Sheath	2	4 dpf	13.623	E2_I1A	1
10	0.03	46.89	8.59	35	63	1.17	422	0	65535	Sheath	2	4 dpf	13.623	E2_I1A	1
11	0.05	55.06	18.33	28	88	2.75	991	0	65535	Sheath	2	4 dpf	13.623	E2_I1A	1
12	0.03	31.91	5.36	24	40	0.98	351	0	65535	Sheath	2	4 dpf	13.623	E2_I1A	1
13	0.1	59.11	40.16	0	134	5.75	2069	0	65535	Sheath	2	4 dpf	13.623	E2_I1A	1
14	0.03	23.45	3.91	19	30	0.72	258	0	65535	Sheath	2	4 dpf	13.623	E2_I1A	1
15	0.06	53.14	22.29	19	94	3.25	1169	0	65535	Sheath	2	4 dpf	13.623	E2_I1A	1
16	0.02	36.67	4.23	34	45	0.61	220	0	65535	Sheath	2	4 dpf	13.623	E2_I1A	1
17	0.03	46.17	11.7	27	66	1.54	554	0	65535	Sheath	2	4 dpf	13.623	E2_I1A	1
18	0.06	33.81	9.11	20	50	1.97	710	0	65535	Sheath	2	4 dpf	13.623	E2_I1A	1
19	0.04	34.71	7.99	23	49	1.35	486	0	65535	Sheath	2	4 dpf	13.623	E2_I1A	1
20	0.02	33.57	5.68	27	40	0.65	235	0	65535	Sheath	2	4 dpf	13.623	E2_I1A	1
21	0.09	68.94	36.94	16	140	6.13	2206	0	65535	Sheath	2	4 dpf	13.623	E2_I1A	1
22	0.02	39.38	12.59	21	60	0.88	315	0	65535	Sheath	2	4 dpf	13.623	E2_I1A	1
23	0.19	63.12	49.54	0	177	11.93	4292	0	65535	Sheath	2	4 dpf	13.623	E2_I1A	1
24	0.07	41.83	19.75	15	78	2.79	1004	0	65535	Sheath	2	4 dpf	13.623	E2_I1A	1
1	0.15	57.36	42.6	0	156	8.77	3155	0	65535	Sheath	3	4 dpf	9.949	E2_I1A	1
2	0.04	56.6	15.82	35	81	2.36	849	0	65535	Sheath	3	4 dpf	9.949	E2_I1A	1
3	0.01	28.5	1.73	26	30	0.32	114	0	65535	Sheath	3	4 dpf	9.949	E2_I1A	1
4	0.01	39	7	32	46	0.54	195	0	65535	Sheath	3	4 dpf	9.949	E2_I1A	1
5	0.1	40.2	10.82	18	61	3.91	1407	0	65535	Sheath	3	4 dpf	9.949	E2_I1A	1
6	0.09	31	8.99	14	46	2.67	961	0	65535	Sheath	3	4 dpf	9.949	E2_I1A	1
7	0.17	49.26	24.22	3	91	8.49	3054	0	65535	Sheath	3	4 dpf	9.949	E2_I1A	1
1	0.03	12.22	2.33	10	16	0.31	110	0	65535	Sheath	4	4 dpf	30.07	E4_I1A	2
2	0.02	10.33	1.97	8	13	0.17	62	0	65535	Sheath	4	4 dpf	30.07	E4_I1A	2
3	0.05	15.42	6.26	8	28	0.81	293	0	65535	Sheath	4	4 dpf	30.07	E4_I1A	2
4	0.02	19	3.42	14	24	0.37	133	0	65535	Sheath	4	4 dpf	30.07	E4_I1A	2
5	0.07	16.56	6.27	8	29	1.15	414	0	65535	Sheath	4	4 dpf	30.07	E4_I1A	2
6	0.01	12	2.16	10	15	0.13	48	0	65535	Sheath	4	4 dpf	30.07	E4_I1A	2
7	0.1	15.53	6.34	3	28	1.55	559	0	65535	Sheath	4	4 dpf	30.07	E4_I1A	2
8	0.01	14.25	1.26	13	16	0.16	57	0	65535	Sheath	4	4 dpf	30.07	E4_I1A	2
9	0.04	11.93	2.19	8	15	0.5	179	0	65535	Sheath	4	4 dpf	30.07	E4_I1A	2
10	0.09	31.5	23.79	2	87	2.8	1008	0	65535	Sheath	4	4 dpf	30.07	E4_I1A	2
11	0.01	16.2	1.64	14	18	0.23	81	0	65535	Sheath	4	4 dpf	30.07	E4_I1A	2
12	0.01	14.5	1.73	13	17	0.16	58	0	65535	Sheath	4	4 dpf	30.07	E4_I1A	2
13	0.03	18.3	5.54	11	26	0.51	183	0	65535	Sheath	4	4 dpf	30.07	E4_I1A	2
14	0.09	16.29	6.52	8	30	1.54	554	0	65535	Sheath	4	4 dpf	30.07	E4_I1A	2
15	0.06	17.7	5.42	8	26	1.13	407	0	65535	Sheath	4	4 dpf	30.07	E4_I1A	2
16	0.13	20.28	9.91	8	44	2.59	933	0	65535	Sheath	4	4 dpf	30.07	E4_I1A	2
17	0.04	17.13	5.04	11	26	0.71	257	0	65535	Sheath	4	4 dpf	30.07	E4_I1A	2
18	0.09	29.81	18.5	6	68	2.65	954	0	65535	Sheath	4	4 dpf	30.07	E4_I1A	2
19	0.03	15.67	3.94	10	21	0.52	188	0	65535	Sheath	4	4 dpf	30.07	E4_I1A	2
20	0.09	15.59	4.87	6	25	1.39	499	0	65535	Sheath	4	4 dpf	30.07	E4_I1A	2
21	0.01	16.2	1.92	14	19	0.23	81	0	65535	Sheath	4	4 dpf	30.07	E4_I1A	2
22	0.02	13	1.6	12	16	0.29	104	0	65535	Sheath	4	4 dpf	30.07	E4_I1A	2
23	0.03	13.22	2.91	10	19	0.33	119	0	65535	Sheath	4	4 dpf	30.07	E4_I1A	2
24	0.02	15.38	4.72	10	23	0.34	123	0	65535	Sheath	4	4 dpf	30.07	E4_I1A	2
25	0.02	14.33	1.21	13	16	0.24	86	0	65535	Sheath	4	4 dpf	30.07	E4_I1A	2
26	0.03	13.8	2.57	11	19	0.38	138	0	65535	Sheath	4	4 dpf	30.07	E4_I1A	2
27	0.01	14.75	2.5	12	18	0.16	59	0	65535	Sheath	4	4 dpf	30.07	E4_I1A	2
28	0.04	19	5.97	11	31	0.74	266	0	65535	Sheath	4	4 dpf	30.07	E4_I1A	2
29	0.1	16.51	7.43	5	34	1.61	578	0	65535	Sheath	4	4 dpf	30.07	E4_I1A	2
30	0.04	15.07	3.1	10	20	0.59	211	0	65535	Sheath	4	4 dpf	30.07	E4_I1A	2
31	0.03	13.9	4.2	10	22	0.39	139	0	65535	Sheath	4	4 dpf	30.07	E4_I1A	2
32	0.04	11.64	1.55	9	14	0.45	163	0	65535	Sheath	4	4 dpf	30.07	E4_I1A	2
33	0.02	23	5.06	17	31	0.38	138	0	65535	Sheath	4	4 dpf	30.07	E4_I1A	2
34	0.1	26.76	15.99	7	61	2.75	990	0	65535	Sheath	4	4 dpf	30.07	E4_I1A	2
35	0.04	13.56	2.37	10	18	0.6	217	0	65535	Sheath	4	4 dpf	30.07	E4_I1A	2
36	0.02	14.86	2.61	12	19	0.29	104	0	65535	Sheath	4	4 dpf	30.07	E4_I1A	2
37	0.01	15.5	2.38	13	18	0.17	62	0	65535	Sheath	4	4 dpf	30.07	E4_I1A	2
38	0.02	15.29	2.36	13	18	0.3	107	0	65535	Sheath	4	4 dpf	30.07	E4_I1A	2
39	0.03	13.2	2.35	10	18	0.37	132	0	65535	Sheath	4	4 dpf	30.07	E4_I1A	2
40	0.08	20.96	12.89	5	46	1.63	587	0	65535	Sheath	4	4 dpf	30.07	E4_I1A	2
41	0.11	10.7	6.06	0	25	1.19	428	0	65535	Sheath	4	4 dpf	30.07	E4_I1A	2
42	0.02	15.62	4.72	9	23	0.35	125	0	65535	Sheath	4	4 dpf	30.07	E4_I1A	2
43	0.01	15.5	1.91	14	18	0.17	62	0	65535	Sheath	4	4 dpf	30.07	E4_I1A	2
44	0.18	19.45	10.48	1	46	3.46	1245	0	65535	Sheath	4	4 dpf	30.07	E4_I1A	2
45	0.11	13	4.25	6	23	1.41	507	0	65535	Sheath	4	4 dpf	30.07	E4_I1A	2
46	0.03	13.56	2.24	11	16	0.34	122	0	65535	Sheath	4	4 dpf	30.07	E4_I1A	2
47	0.02	17.67	2.94	13	21	0.29	106	0	65535	Sheath	4	4 dpf	30.07	E4_I1A	2
48	0.01	16.4	1.67	15	19	0.23	82	0	65535	Sheath	4	4 dpf	30.07	E4_I1A	2
49	0.01	14.75	0.96	14	16	0.16	59	0	65535	Sheath	4	4 dpf	30.07	E4_I1A	2
50	0.05	13.47	4.58	6	22	0.64	229	0	65535	Sheath	4	4 dpf	30.07	E4_I1A	2
51	0.05	16.17	3.57	11	22	0.81	291	0	65535	Sheath	4	4 dpf	30.07	E4_I1A	2
52	0.01	14.6	2.07	11	16	0.2	73	0	65535	Sheath	4	4 dpf	30.07	E4_I1A	2
53	0.11	21.39	13.83	0	53	2.26	813	0	65535	Sheath	4	4 dpf	30.07	E4_I1A	2
54	0.01	17.8	2.95	13	20	0.25	89	0	65535	Sheath	4	4 dpf	30.07	E4_I1A	2
55	0.03	16.89	3.26	13	22	0.42	152	0	65535	Sheath	4	4 dpf	30.07	E4_I1A	2
56	0.39	17.91	12.91	0	57	6.97	2507	0	65535	Sheath	4	4 dpf	30.07	E4_I1A	2
57	0.04	17.38	2.99	13	22	0.63	226	0	65535	Sheath	4	4 dpf	30.07	E4_I1A	2
58	0.04	16.21	2.83	12	20	0.63	227	0	65535	Sheath	4	4 dpf	30.07	E4_I1A	2
59	0.01	15.25	1.71	13	17	0.17	61	0	65535	Sheath	4	4 dpf	30.07	E4_I1A	2
60	0.04	15.38	3.84	10	23	0.68	246	0	65535	Sheath	4	4 dpf	30.07	E4_I1A	2
61	0.01	15.6	1.95	14	19	0.22	78	0	65535	Sheath	4	4 dpf	30.07	E4_I1A	2
62	0.05	17.83	3.93	13	24	0.89	321	0	65535	Sheath	4	4 dpf	30.07	E4_I1A	2
63	0.07	17.92	4.73	11	28	1.29	466	0	65535	Sheath	4	4 dpf	30.07	E4_I1A	2
64	0.01	15	3.39	11	19	0.21	75	0	65535	Sheath	4	4 dpf	30.07	E4_I1A	2
65	0.01	16.2	1.64	14	18	0.23	81	0	65535	Sheath	4	4 dpf	30.07	E4_I1A	2
66	0.02	18.12	4.32	12	25	0.4	145	0	65535	Sheath	4	4 dpf	30.07	E4_I1A	2
67	0.02	19	3.56	14	23	0.37	133	0	65535	Sheath	4	4 dpf	30.07	E4_I1A	2
68	0.04	12.92	2.69	9	18	0.47	168	0	65535	Sheath	4	4 dpf	30.07	E4_I1A	2
69	0.06	14.52	4.73	9	26	0.93	334	0	65535	Sheath	4	4 dpf	30.07	E4_I1A	2
70	0.02	13.57	1.72	11	16	0.26	95	0	65535	Sheath	4	4 dpf	30.07	E4_I1A	2
71	0.04	16.38	3.34	10	23	0.73	262	0	65535	Sheath	4	4 dpf	30.07	E4_I1A	2
72	0.02	16.33	1.51	14	18	0.27	98	0	65535	Sheath	4	4 dpf	30.07	E4_I1A	2
73	0.04	15.77	5.31	9	25	0.57	205	0	65535	Sheath	4	4 dpf	30.07	E4_I1A	2
74	0.06	15.48	4.85	9	26	0.9	325	0	65535	Sheath	4	4 dpf	30.07	E4_I1A	2
75	0.06	14.43	4.4	7	22	0.84	303	0	65535	Sheath	4	4 dpf	30.07	E4_I1A	2
76	0.03	14	3.61	10	20	0.35	126	0	65535	Sheath	4	4 dpf	30.07	E4_I1A	2
77	0.03	15.75	2.83	11	20	0.53	189	0	65535	Sheath	4	4 dpf	30.07	E4_I1A	2
78	0.06	14.43	6.13	6	25	0.92	332	0	65535	Sheath	4	4 dpf	30.07	E4_I1A	2
79	0.02	11	2.61	8	15	0.18	66	0	65535	Sheath	4	4 dpf	30.07	E4_I1A	2
80	0.01	21	2.45	19	24	0.23	84	0	65535	Sheath	4	4 dpf	30.07	E4_I1A	2
81	0.02	16.83	2.64	14	20	0.28	101	0	65535	Sheath	4	4 dpf	30.07	E4_I1A	2
82	0.01	15.25	3.5	11	19	0.17	61	0	65535	Sheath	4	4 dpf	30.07	E4_I1A	2
83	0.02	11.43	1.51	9	13	0.22	80	0	65535	Sheath	4	4 dpf	30.07	E4_I1A	2
84	0.11	22.34	12.65	0	48	2.55	916	0	65535	Sheath	4	4 dpf	30.07	E4_I1A	2
85	0.01	16.5	1.91	15	19	0.18	66	0	65535	Sheath	4	4 dpf	30.07	E4_I1A	2
86	0.11	15.29	4.33	8	24	1.74	627	0	65535	Sheath	4	4 dpf	30.07	E4_I1A	2
87	0.02	14.71	3.86	8	20	0.29	103	0	65535	Sheath	4	4 dpf	30.07	E4_I1A	2
88	0.06	15.29	4.22	10	23	0.89	321	0	65535	Sheath	4	4 dpf	30.07	E4_I1A	2
89	0.05	24.71	9.56	11	42	1.17	420	0	65535	Sheath	4	4 dpf	30.07	E4_I1A	2
90	0.02	19.57	4.69	13	25	0.38	137	0	65535	Sheath	4	4 dpf	30.07	E4_I1A	2
91	0.03	13.44	2.07	11	17	0.34	121	0	65535	Sheath	4	4 dpf	30.07	E4_I1A	2
92	0.01	14.75	1.26	13	16	0.16	59	0	65535	Sheath	4	4 dpf	30.07	E4_I1A	2
93	0.01	14.6	2.3	12	17	0.2	73	0	65535	Sheath	4	4 dpf	30.07	E4_I1A	2
94	0.03	10.22	1.2	8	12	0.26	92	0	65535	Sheath	4	4 dpf	30.07	E4_I1A	2
95	0.01	13.25	1.26	12	15	0.15	53	0	65535	Sheath	4	4 dpf	30.07	E4_I1A	2
96	0.01	16.8	2.59	14	21	0.23	84	0	65535	Sheath	4	4 dpf	30.07	E4_I1A	2
97	0.09	16.91	9.16	2	41	1.6	575	0	65535	Sheath	4	4 dpf	30.07	E4_I1A	2
98	0.02	12.12	3.56	7	18	0.27	97	0	65535	Sheath	4	4 dpf	30.07	E4_I1A	2
1	0.09	21.5	4.79	15	33	2.03	731	15	4012	Sheath	5	4 dpf	16.98	E4_I2A	2
2	0.01	15.5	0.58	15	16	0.17	62	15	4012	Sheath	5	4 dpf	16.98	E4_I2A	2
3	0.06	20.09	3.82	15	29	1.23	442	15	4012	Sheath	5	4 dpf	16.98	E4_I2A	2
4	0.02	18.17	2.14	15	20	0.3	109	15	4012	Sheath	5	4 dpf	16.98	E4_I2A	2
5	0.02	19.86	4.3	15	24	0.39	139	15	4012	Sheath	5	4 dpf	16.98	E4_I2A	2
6	0.03	24.9	6.12	18	37	0.69	249	15	4012	Sheath	5	4 dpf	16.98	E4_I2A	2
7	0.02	20.86	3.85	15	26	0.41	146	15	4012	Sheath	5	4 dpf	16.98	E4_I2A	2
8	0.09	19.12	2.77	15	25	1.7	612	15	4012	Sheath	5	4 dpf	16.98	E4_I2A	2
9	0.01	15.2	0.45	15	16	0.21	76	15	4012	Sheath	5	4 dpf	16.98	E4_I2A	2
10	0.02	19.14	3.13	16	23	0.37	134	15	4012	Sheath	5	4 dpf	16.98	E4_I2A	2
11	0.02	20.88	3.56	16	26	0.46	167	15	4012	Sheath	5	4 dpf	16.98	E4_I2A	2
12	0.02	17.83	2.71	15	21	0.3	107	15	4012	Sheath	5	4 dpf	16.98	E4_I2A	2
13	0.03	19.73	3.32	15	24	0.6	217	15	4012	Sheath	5	4 dpf	16.98	E4_I2A	2
14	0.04	21.67	4.06	16	27	0.9	325	15	4012	Sheath	5	4 dpf	16.98	E4_I2A	2
15	0.01	16.75	1.5	15	18	0.19	67	15	4012	Sheath	5	4 dpf	16.98	E4_I2A	2
16	0.03	21.33	4.85	15	29	0.71	256	15	4012	Sheath	5	4 dpf	16.98	E4_I2A	2
17	0.02	19.12	3.27	15	25	0.43	153	15	4012	Sheath	5	4 dpf	16.98	E4_I2A	2
18	0.02	21.57	4.35	16	28	0.42	151	15	4012	Sheath	5	4 dpf	16.98	E4_I2A	2
19	0.02	21.67	2.58	19	26	0.36	130	15	4012	Sheath	5	4 dpf	16.98	E4_I2A	2
20	0.04	18.85	3.91	15	27	0.68	245	15	4012	Sheath	5	4 dpf	16.98	E4_I2A	2
21	0.13	38.4	19.77	15	77	5.02	1805	15	4012	Sheath	5	4 dpf	16.98	E4_I2A	2
22	0.01	19.6	3.05	16	24	0.27	98	15	4012	Sheath	5	4 dpf	16.98	E4_I2A	2
23	0.03	18.4	2.67	16	23	0.51	184	15	4012	Sheath	5	4 dpf	16.98	E4_I2A	2
24	0.01	19.6	2.19	16	21	0.27	98	15	4012	Sheath	5	4 dpf	16.98	E4_I2A	2
25	0.08	24.07	6.41	15	38	1.87	674	15	4012	Sheath	5	4 dpf	16.98	E4_I2A	2
26	0.16	26.86	9.36	15	47	4.33	1558	15	4012	Sheath	5	4 dpf	16.98	E4_I2A	2
27	0.01	17.2	1.79	15	20	0.24	86	15	4012	Sheath	5	4 dpf	16.98	E4_I2A	2
28	0.02	20.67	4.68	15	27	0.34	124	15	4012	Sheath	5	4 dpf	16.98	E4_I2A	2
29	0.01	15.8	1.3	15	18	0.22	79	15	4012	Sheath	5	4 dpf	16.98	E4_I2A	2
30	0.02	16.57	1.72	15	20	0.32	116	15	4012	Sheath	5	4 dpf	16.98	E4_I2A	2
31	0.02	18.14	2.41	15	22	0.35	127	15	4012	Sheath	5	4 dpf	16.98	E4_I2A	2
32	0.09	23.29	5.46	15	35	2.2	792	15	4012	Sheath	5	4 dpf	16.98	E4_I2A	2
33	0.04	27	9.01	16	45	1.13	405	15	4012	Sheath	5	4 dpf	16.98	E4_I2A	2
34	0.04	20	4.8	15	30	0.89	320	15	4012	Sheath	5	4 dpf	16.98	E4_I2A	2
35	0.1	36.69	16.31	15	68	3.67	1321	15	4012	Sheath	5	4 dpf	16.98	E4_I2A	2
36	0.02	16.67	1.37	15	18	0.28	100	15	4012	Sheath	5	4 dpf	16.98	E4_I2A	2
37	0.01	19.8	3.7	15	25	0.28	99	15	4012	Sheath	5	4 dpf	16.98	E4_I2A	2
38	0.03	22.8	5.81	16	34	0.63	228	15	4012	Sheath	5	4 dpf	16.98	E4_I2A	2
39	0.01	17	1.41	15	18	0.19	68	15	4012	Sheath	5	4 dpf	16.98	E4_I2A	2
40	0.02	18.86	2.34	17	23	0.37	132	15	4012	Sheath	5	4 dpf	16.98	E4_I2A	2
41	0.01	17.4	1.95	15	20	0.24	87	15	4012	Sheath	5	4 dpf	16.98	E4_I2A	2
42	0.03	18.67	2.6	15	23	0.47	168	15	4012	Sheath	5	4 dpf	16.98	E4_I2A	2
43	0.04	22.31	5.28	15	31	0.81	290	15	4012	Sheath	5	4 dpf	16.98	E4_I2A	2
44	0.01	21	0.82	20	22	0.23	84	15	4012	Sheath	5	4 dpf	16.98	E4_I2A	2
45	0.03	20.9	4.98	16	30	0.58	209	15	4012	Sheath	5	4 dpf	16.98	E4_I2A	2
46	0.01	18.8	2.28	15	21	0.26	94	15	4012	Sheath	5	4 dpf	16.98	E4_I2A	2
47	0.12	29.09	12.17	15	55	3.56	1280	15	4012	Sheath	5	4 dpf	16.98	E4_I2A	2
48	0.02	18.17	2.32	15	22	0.3	109	15	4012	Sheath	5	4 dpf	16.98	E4_I2A	2
49	0.02	22.43	4.39	15	29	0.44	157	15	4012	Sheath	5	4 dpf	16.98	E4_I2A	2
50	0.04	24.62	5.85	15	35	0.89	320	15	4012	Sheath	5	4 dpf	16.98	E4_I2A	2
51	0.02	19.75	4.53	15	27	0.44	158	15	4012	Sheath	5	4 dpf	16.98	E4_I2A	2
52	0.02	17.43	3.55	15	23	0.34	122	15	4012	Sheath	5	4 dpf	16.98	E4_I2A	2
53	0.03	16.91	2.47	15	22	0.52	186	15	4012	Sheath	5	4 dpf	16.98	E4_I2A	2
54	0.06	21.75	5.28	16	32	1.21	435	15	4012	Sheath	5	4 dpf	16.98	E4_I2A	2
55	0.03	20.73	3.93	15	26	0.63	228	15	4012	Sheath	5	4 dpf	16.98	E4_I2A	2
56	0.04	22.25	6.51	15	37	0.99	356	15	4012	Sheath	5	4 dpf	16.98	E4_I2A	2
57	0.01	16.75	0.5	16	17	0.19	67	15	4012	Sheath	5	4 dpf	16.98	E4_I2A	2
58	0.03	22.36	4.41	17	30	0.68	246	15	4012	Sheath	5	4 dpf	16.98	E4_I2A	2
59	0.17	25.23	9.64	15	47	4.35	1564	15	4012	Sheath	5	4 dpf	16.98	E4_I2A	2
60	0.03	20.33	3.39	16	26	0.51	183	15	4012	Sheath	5	4 dpf	16.98	E4_I2A	2
61	0.01	16.8	2.17	15	20	0.23	84	15	4012	Sheath	5	4 dpf	16.98	E4_I2A	2
62	0.18	21.58	5.7	15	36	3.84	1381	15	4012	Sheath	5	4 dpf	16.98	E4_I2A	2
63	0.04	23.5	6.09	15	36	1.04	376	15	4012	Sheath	5	4 dpf	16.98	E4_I2A	2
64	0.26	28.13	9.09	15	49	7.19	2588	15	4012	Sheath	5	4 dpf	16.98	E4_I2A	2
65	0.11	23.71	4.84	15	33	2.5	901	15	4012	Sheath	5	4 dpf	16.98	E4_I2A	2
66	0.1	23.53	6.45	15	35	2.35	847	15	4012	Sheath	5	4 dpf	16.98	E4_I2A	2
67	0.04	17.81	2.07	15	21	0.79	285	15	4012	Sheath	5	4 dpf	16.98	E4_I2A	2
68	0.05	20.82	4.03	16	28	0.98	354	15	4012	Sheath	5	4 dpf	16.98	E4_I2A	2
69	0.05	22.58	4.19	17	31	1.19	429	15	4012	Sheath	5	4 dpf	16.98	E4_I2A	2
70	0.02	20	4	15	26	0.44	160	15	4012	Sheath	5	4 dpf	16.98	E4_I2A	2
71	0.02	18	3.32	15	23	0.35	126	15	4012	Sheath	5	4 dpf	16.98	E4_I2A	2
72	0.02	17.83	2.48	15	21	0.3	107	15	4012	Sheath	5	4 dpf	16.98	E4_I2A	2
73	0.03	24.89	4.76	18	34	0.62	224	15	4012	Sheath	5	4 dpf	16.98	E4_I2A	2
1	0.1	11.03	3.2	7	18	1.07	386	0	65535	Sheath	6	4 dpf	19.67	E4_I2A	2
2	0.05	19.41	6.86	10	31	0.92	330	0	65535	Sheath	6	4 dpf	19.67	E4_I2A	2
3	0.06	15.45	4.91	9	25	0.86	309	0	65535	Sheath	6	4 dpf	19.67	E4_I2A	2
4	0.02	15.17	3.66	11	21	0.25	91	0	65535	Sheath	6	4 dpf	19.67	E4_I2A	2
5	0.01	16	0.82	15	17	0.18	64	0	65535	Sheath	6	4 dpf	19.67	E4_I2A	2
6	0.03	14.22	4.94	7	20	0.36	128	0	65535	Sheath	6	4 dpf	19.67	E4_I2A	2
7	0.01	14.25	0.96	13	15	0.16	57	0	65535	Sheath	6	4 dpf	19.67	E4_I2A	2
8	0.01	15.75	2.06	13	18	0.18	63	0	65535	Sheath	6	4 dpf	19.67	E4_I2A	2
9	0.1	18.76	10.67	6	43	1.93	694	0	65535	Sheath	6	4 dpf	19.67	E4_I2A	2
10	0.04	13.08	3.48	8	19	0.47	170	0	65535	Sheath	6	4 dpf	19.67	E4_I2A	2
11	0.02	14.17	1.94	11	16	0.24	85	0	65535	Sheath	6	4 dpf	19.67	E4_I2A	2
12	0.02	16.17	2.04	13	19	0.27	97	0	65535	Sheath	6	4 dpf	19.67	E4_I2A	2
13	0.03	18.78	4.32	14	26	0.47	169	0	65535	Sheath	6	4 dpf	19.67	E4_I2A	2
14	0.02	14.33	1.86	12	17	0.24	86	0	65535	Sheath	6	4 dpf	19.67	E4_I2A	2
15	0.01	13	0.82	12	14	0.14	52	0	65535	Sheath	6	4 dpf	19.67	E4_I2A	2
16	0.04	14.57	2.65	11	18	0.57	204	0	65535	Sheath	6	4 dpf	19.67	E4_I2A	2
17	0.08	11.52	4.48	6	21	0.86	311	0	65535	Sheath	6	4 dpf	19.67	E4_I2A	2
18	0.03	13.67	3.5	8	18	0.34	123	0	65535	Sheath	6	4 dpf	19.67	E4_I2A	2
19	0.07	12.83	6.69	4	25	0.86	308	0	65535	Sheath	6	4 dpf	19.67	E4_I2A	2
20	0.03	17.22	4.92	12	24	0.43	155	0	65535	Sheath	6	4 dpf	19.67	E4_I2A	2
21	0.1	10.77	3.59	6	20	1.05	377	0	65535	Sheath	6	4 dpf	19.67	E4_I2A	2
22	0.04	16.15	2.73	13	22	0.58	210	0	65535	Sheath	6	4 dpf	19.67	E4_I2A	2
23	0.08	19	7.16	8	38	1.58	570	0	65535	Sheath	6	4 dpf	19.67	E4_I2A	2
24	0.02	11.67	1.86	9	14	0.19	70	0	65535	Sheath	6	4 dpf	19.67	E4_I2A	2
25	0.01	14	2.45	11	16	0.16	56	0	65535	Sheath	6	4 dpf	19.67	E4_I2A	2
26	0.04	16.38	3.84	12	23	0.59	213	0	65535	Sheath	6	4 dpf	19.67	E4_I2A	2
27	0.02	15	2.52	11	19	0.29	105	0	65535	Sheath	6	4 dpf	19.67	E4_I2A	2
28	0.06	19.55	5.15	13	29	1.09	391	0	65535	Sheath	6	4 dpf	19.67	E4_I2A	2
29	0.04	21.79	7.01	13	34	0.85	305	0	65535	Sheath	6	4 dpf	19.67	E4_I2A	2
30	0.02	14	3.03	10	19	0.23	84	0	65535	Sheath	6	4 dpf	19.67	E4_I2A	2
31	0.11	26.85	14.39	5	53	2.98	1074	0	65535	Sheath	6	4 dpf	19.67	E4_I2A	2
32	0.05	13.06	4.23	7	23	0.62	222	0	65535	Sheath	6	4 dpf	19.67	E4_I2A	2
33	0.13	14.98	6.34	0	27	1.96	704	0	65535	Sheath	6	4 dpf	19.67	E4_I2A	2
34	0.01	14.4	2.07	13	18	0.2	72	0	65535	Sheath	6	4 dpf	19.67	E4_I2A	2
35	0.02	11.67	1.37	10	14	0.19	70	0	65535	Sheath	6	4 dpf	19.67	E4_I2A	2
36	0.01	15.4	2.51	13	18	0.21	77	0	65535	Sheath	6	4 dpf	19.67	E4_I2A	2
37	0.12	17.65	7.57	5	35	2.11	759	0	65535	Sheath	6	4 dpf	19.67	E4_I2A	2
38	0.02	15.33	2.25	13	18	0.26	92	0	65535	Sheath	6	4 dpf	19.67	E4_I2A	2
39	0.04	18.43	7.08	10	29	0.72	258	0	65535	Sheath	6	4 dpf	19.67	E4_I2A	2
40	0.02	14.67	1.97	12	17	0.24	88	0	65535	Sheath	6	4 dpf	19.67	E4_I2A	2
41	0.07	11	4.49	4	20	0.76	275	0	65535	Sheath	6	4 dpf	19.67	E4_I2A	2
42	0.02	9.67	2.42	7	13	0.16	58	0	65535	Sheath	6	4 dpf	19.67	E4_I2A	2
43	0.01	12.5	1.91	10	14	0.14	50	0	65535	Sheath	6	4 dpf	19.67	E4_I2A	2
44	0.04	13	4.14	7	20	0.54	195	0	65535	Sheath	6	4 dpf	19.67	E4_I2A	2
45	0.09	31.47	15.52	11	62	2.8	1007	0	65535	Sheath	6	4 dpf	19.67	E4_I2A	2
46	0.02	14.38	3.2	10	18	0.32	115	0	65535	Sheath	6	4 dpf	19.67	E4_I2A	2
47	0.02	15.33	4.23	11	22	0.26	92	0	65535	Sheath	6	4 dpf	19.67	E4_I2A	2
48	0.02	16.25	4.71	9	22	0.36	130	0	65535	Sheath	6	4 dpf	19.67	E4_I2A	2
49	0.08	18.77	10.75	6	42	1.56	563	0	65535	Sheath	6	4 dpf	19.67	E4_I2A	2
50	0.03	17.92	5.18	11	27	0.6	215	0	65535	Sheath	6	4 dpf	19.67	E4_I2A	2
51	0.01	11.75	2.06	10	14	0.13	47	0	65535	Sheath	6	4 dpf	19.67	E4_I2A	2
52	0.03	12.22	2.22	9	16	0.31	110	0	65535	Sheath	6	4 dpf	19.67	E4_I2A	2
53	0.01	11.6	1.52	10	14	0.16	58	0	65535	Sheath	6	4 dpf	19.67	E4_I2A	2
54	0.1	13.22	3.37	5	19	1.36	489	0	65535	Sheath	6	4 dpf	19.67	E4_I2A	2
55	0.01	14.2	2.28	11	17	0.2	71	0	65535	Sheath	6	4 dpf	19.67	E4_I2A	2
56	0.02	10.29	2.14	8	12	0.2	72	0	65535	Sheath	6	4 dpf	19.67	E4_I2A	2
57	0.03	12.36	1.96	10	16	0.38	136	0	65535	Sheath	6	4 dpf	19.67	E4_I2A	2
58	0.03	17.42	4.32	11	23	0.58	209	0	65535	Sheath	6	4 dpf	19.67	E4_I2A	2
59	0.01	17.75	1.71	16	20	0.2	71	0	65535	Sheath	6	4 dpf	19.67	E4_I2A	2
60	0.02	14.5	2.35	12	18	0.24	87	0	65535	Sheath	6	4 dpf	19.67	E4_I2A	2
61	0.06	14.3	3.13	10	20	0.79	286	0	65535	Sheath	6	4 dpf	19.67	E4_I2A	2
62	0.03	17.1	4.15	12	24	0.48	171	0	65535	Sheath	6	4 dpf	19.67	E4_I2A	2
63	0.05	17.47	5.91	9	28	0.92	332	0	65535	Sheath	6	4 dpf	19.67	E4_I2A	2
64	0.04	13.88	5.16	7	22	0.62	222	0	65535	Sheath	6	4 dpf	19.67	E4_I2A	2
65	0.03	13.42	2.54	10	18	0.45	161	0	65535	Sheath	6	4 dpf	19.67	E4_I2A	2
66	0.04	16.86	5.79	11	28	0.66	236	0	65535	Sheath	6	4 dpf	19.67	E4_I2A	2
67	0.11	16.21	11.68	1	43	1.76	632	0	65535	Sheath	6	4 dpf	19.67	E4_I2A	2
68	0.07	10.72	3.05	4	16	0.74	268	0	65535	Sheath	6	4 dpf	19.67	E4_I2A	2
69	0.09	13.53	6.43	2	24	1.2	433	0	65535	Sheath	6	4 dpf	19.67	E4_I2A	2
70	0.1	13.17	5.39	2	25	1.28	461	0	65535	Sheath	6	4 dpf	19.67	E4_I2A	2
71	0.03	8.58	1.44	7	11	0.29	103	0	65535	Sheath	6	4 dpf	19.67	E4_I2A	2
72	0.05	17.53	6.35	8	28	0.83	298	0	65535	Sheath	6	4 dpf	19.67	E4_I2A	2
73	0.07	13	5.11	7	24	0.9	325	0	65535	Sheath	6	4 dpf	19.67	E4_I2A	2
1	0.01	12	2	11	15	0.13	48	0	65535	Sheath	7	4 dpf	17.75	E5_I1A	3
2	0.1	16.59	10.75	0	43	1.71	614	0	65535	Sheath	7	4 dpf	17.75	E5_I1A	3
3	0.04	14.79	5.37	8	25	0.58	207	0	65535	Sheath	7	4 dpf	17.75	E5_I1A	3
4	0.01	13	1.87	10	15	0.18	65	0	65535	Sheath	7	4 dpf	17.75	E5_I1A	3
5	0.01	18.4	3.05	16	23	0.26	92	0	65535	Sheath	7	4 dpf	17.75	E5_I1A	3
6	0.06	21.29	9.17	8	41	1.24	447	0	65535	Sheath	7	4 dpf	17.75	E5_I1A	3
7	0.02	18.38	4	12	25	0.41	147	0	65535	Sheath	7	4 dpf	17.75	E5_I1A	3
8	0.01	15.25	2.63	13	19	0.17	61	0	65535	Sheath	7	4 dpf	17.75	E5_I1A	3
9	0.02	13.86	1.77	12	17	0.27	97	0	65535	Sheath	7	4 dpf	17.75	E5_I1A	3
10	0.06	14.55	4.49	8	23	0.81	291	0	65535	Sheath	7	4 dpf	17.75	E5_I1A	3
11	0.01	16.8	2.86	13	21	0.23	84	0	65535	Sheath	7	4 dpf	17.75	E5_I1A	3
12	0.01	12.2	2.59	10	15	0.17	61	0	65535	Sheath	7	4 dpf	17.75	E5_I1A	3
13	0.06	16.83	5.33	9	26	1.08	387	0	65535	Sheath	7	4 dpf	17.75	E5_I1A	3
14	0.02	11.57	1.9	9	14	0.23	81	0	65535	Sheath	7	4 dpf	17.75	E5_I1A	3
15	0.08	17.74	7.37	7	31	1.33	479	0	65535	Sheath	7	4 dpf	17.75	E5_I1A	3
16	0.01	16	3.46	13	21	0.18	64	0	65535	Sheath	7	4 dpf	17.75	E5_I1A	3
17	0.01	17	1.83	15	19	0.19	68	0	65535	Sheath	7	4 dpf	17.75	E5_I1A	3
18	0.02	12	2.28	10	15	0.2	72	0	65535	Sheath	7	4 dpf	17.75	E5_I1A	3
19	0.03	22.27	6.99	11	35	0.68	245	0	65535	Sheath	7	4 dpf	17.75	E5_I1A	3
20	0.06	14.65	3.92	8	21	0.94	337	0	65535	Sheath	7	4 dpf	17.75	E5_I1A	3
21	0.01	12.5	1.29	11	14	0.14	50	0	65535	Sheath	7	4 dpf	17.75	E5_I1A	3
22	0.07	12.42	5.44	5	24	0.83	298	0	65535	Sheath	7	4 dpf	17.75	E5_I1A	3
23	0.09	29.48	18.94	5	66	2.7	973	0	65535	Sheath	7	4 dpf	17.75	E5_I1A	3
24	0.06	16.13	6.82	7	30	1.03	371	0	65535	Sheath	7	4 dpf	17.75	E5_I1A	3
25	0.07	16.77	6.36	8	30	1.21	436	0	65535	Sheath	7	4 dpf	17.75	E5_I1A	3
26	0.08	16.41	4.4	9	25	1.23	443	0	65535	Sheath	7	4 dpf	17.75	E5_I1A	3
27	0.01	13.4	2.41	10	16	0.19	67	0	65535	Sheath	7	4 dpf	17.75	E5_I1A	3
28	0.04	19.25	8.07	8	34	0.86	308	0	65535	Sheath	7	4 dpf	17.75	E5_I1A	3
29	0.02	12.75	3.11	9	18	0.28	102	0	65535	Sheath	7	4 dpf	17.75	E5_I1A	3
30	0.06	14.64	2.8	10	20	0.89	322	0	65535	Sheath	7	4 dpf	17.75	E5_I1A	3
31	0.09	19.26	9.25	6	35	1.66	597	0	65535	Sheath	7	4 dpf	17.75	E5_I1A	3
32	0.07	13.16	3.44	8	21	0.91	329	0	65535	Sheath	7	4 dpf	17.75	E5_I1A	3
33	0.03	16	4.99	9	25	0.53	192	0	65535	Sheath	7	4 dpf	17.75	E5_I1A	3
34	0.01	13.6	1.34	13	16	0.19	68	0	65535	Sheath	7	4 dpf	17.75	E5_I1A	3
35	0.02	16.57	3.15	11	20	0.32	116	0	65535	Sheath	7	4 dpf	17.75	E5_I1A	3
36	0.04	12.81	5.55	6	24	0.57	205	0	65535	Sheath	7	4 dpf	17.75	E5_I1A	3
37	0.06	17	6.12	7	28	1.04	374	0	65535	Sheath	7	4 dpf	17.75	E5_I1A	3
38	0.03	11.36	2.38	9	15	0.35	125	0	65535	Sheath	7	4 dpf	17.75	E5_I1A	3
39	0.01	15	0.82	14	16	0.17	60	0	65535	Sheath	7	4 dpf	17.75	E5_I1A	3
40	0.18	14.38	5.98	0	25	2.52	906	0	65535	Sheath	7	4 dpf	17.75	E5_I1A	3
41	0.06	20	9.11	8	38	1.28	460	0	65535	Sheath	7	4 dpf	17.75	E5_I1A	3
42	0.03	15	3.94	10	22	0.38	135	0	65535	Sheath	7	4 dpf	17.75	E5_I1A	3
43	0.02	13.25	4.06	8	19	0.29	106	0	65535	Sheath	7	4 dpf	17.75	E5_I1A	3
44	0.01	14.75	0.96	14	16	0.16	59	0	65535	Sheath	7	4 dpf	17.75	E5_I1A	3
45	0.11	16.03	7.42	1	29	1.69	609	0	65535	Sheath	7	4 dpf	17.75	E5_I1A	3
1	0.11	14.78	7.41	5	32	1.64	591	0	65535	Sheath	8	4 dpf	10.04	E5_I1A	3
2	0.03	14.44	3.81	10	20	0.36	130	0	65535	Sheath	8	4 dpf	10.04	E5_I1A	3
3	0.03	10.67	3.57	6	16	0.27	96	0	65535	Sheath	8	4 dpf	10.04	E5_I1A	3
4	0.03	14.22	3.15	10	20	0.36	128	0	65535	Sheath	8	4 dpf	10.04	E5_I1A	3
5	0.11	14.17	5.66	6	29	1.61	581	0	65535	Sheath	8	4 dpf	10.04	E5_I1A	3
6	0.04	15.77	3.32	12	21	0.57	205	0	65535	Sheath	8	4 dpf	10.04	E5_I1A	3
7	0.07	14.5	4.06	8	21	0.97	348	0	65535	Sheath	8	4 dpf	10.04	E5_I1A	3
8	0.03	15.11	4.65	11	22	0.38	136	0	65535	Sheath	8	4 dpf	10.04	E5_I1A	3
9	0.05	12.53	2.44	9	17	0.66	238	0	65535	Sheath	8	4 dpf	10.04	E5_I1A	3
10	0.14	27.25	22.04	1	81	3.86	1390	0	65535	Sheath	8	4 dpf	10.04	E5_I1A	3
11	0.06	10.52	1.81	9	15	0.67	242	0	65535	Sheath	8	4 dpf	10.04	E5_I1A	3
12	0.01	14.25	3.2	11	17	0.16	57	0	65535	Sheath	8	4 dpf	10.04	E5_I1A	3
13	0.06	9.7	1.94	7	13	0.62	223	0	65535	Sheath	8	4 dpf	10.04	E5_I1A	3
14	0.05	15.5	3.6	10	23	0.78	279	0	65535	Sheath	8	4 dpf	10.04	E5_I1A	3
15	0.05	12.18	2.53	7	16	0.58	207	0	65535	Sheath	8	4 dpf	10.04	E5_I1A	3
16	0.07	12	2.75	8	18	0.8	288	0	65535	Sheath	8	4 dpf	10.04	E5_I1A	3
17	0.06	14.85	3.59	9	21	0.83	297	0	65535	Sheath	8	4 dpf	10.04	E5_I1A	3
18	0.02	14.33	2.42	12	19	0.24	86	0	65535	Sheath	8	4 dpf	10.04	E5_I1A	3
19	0.04	14.6	3.52	10	20	0.61	219	0	65535	Sheath	8	4 dpf	10.04	E5_I1A	3
20	0.07	11.92	3.34	7	19	0.83	298	0	65535	Sheath	8	4 dpf	10.04	E5_I1A	3
21	0.02	14.5	2.07	13	18	0.24	87	0	65535	Sheath	8	4 dpf	10.04	E5_I1A	3
22	0.19	20.04	13.06	0	53	3.84	1383	0	65535	Sheath	8	4 dpf	10.04	E5_I1A	3
23	0.01	12.75	0.96	12	14	0.14	51	0	65535	Sheath	8	4 dpf	10.04	E5_I1A	3
24	0.03	12.67	2.39	10	18	0.42	152	0	65535	Sheath	8	4 dpf	10.04	E5_I1A	3
25	0.07	13.38	5.14	7	24	0.89	321	0	65535	Sheath	8	4 dpf	10.04	E5_I1A	3
26	0.01	8	0	8	8	0.09	32	0	65535	Sheath	8	4 dpf	10.04	E5_I1A	3
1	0.01	12.2	2.59	10	15	0.17	61	0	65535	Sheath	9	4 dpf	17.88	E5_I1A	3
2	0.12	19.86	12.93	0	47	2.43	874	0	65535	Sheath	9	4 dpf	17.88	E5_I1A	3
3	0.05	16.63	6.5	6	27	0.88	316	0	65535	Sheath	9	4 dpf	17.88	E5_I1A	3
4	0.02	15.43	3.64	10	20	0.3	108	0	65535	Sheath	9	4 dpf	17.88	E5_I1A	3
5	0.03	14.6	3.47	10	20	0.41	146	0	65535	Sheath	9	4 dpf	17.88	E5_I1A	3
6	0.02	15.83	2.79	13	20	0.26	95	0	65535	Sheath	9	4 dpf	17.88	E5_I1A	3
7	0.03	15	5.56	8	24	0.42	150	0	65535	Sheath	9	4 dpf	17.88	E5_I1A	3
8	0.02	17.14	2.91	13	22	0.33	120	0	65535	Sheath	9	4 dpf	17.88	E5_I1A	3
9	0.02	16.33	2.66	14	21	0.27	98	0	65535	Sheath	9	4 dpf	17.88	E5_I1A	3
10	0.01	15.8	2.95	11	18	0.22	79	0	65535	Sheath	9	4 dpf	17.88	E5_I1A	3
11	0.02	15.62	2.39	13	19	0.35	125	0	65535	Sheath	9	4 dpf	17.88	E5_I1A	3
12	0.08	17.25	9.53	6	39	1.34	483	0	65535	Sheath	9	4 dpf	17.88	E5_I1A	3
13	0.01	14	2	12	16	0.19	70	0	65535	Sheath	9	4 dpf	17.88	E5_I1A	3
14	0.02	12	1.26	11	14	0.2	72	0	65535	Sheath	9	4 dpf	17.88	E5_I1A	3
15	0.01	12.25	1.26	11	14	0.14	49	0	65535	Sheath	9	4 dpf	17.88	E5_I1A	3
16	0.01	17.5	1.29	16	19	0.19	70	0	65535	Sheath	9	4 dpf	17.88	E5_I1A	3
17	0.01	12.4	2.41	9	15	0.17	62	0	65535	Sheath	9	4 dpf	17.88	E5_I1A	3
18	0.02	17.33	2.73	13	21	0.29	104	0	65535	Sheath	9	4 dpf	17.88	E5_I1A	3
19	0.06	13.96	5.25	6	25	0.89	321	0	65535	Sheath	9	4 dpf	17.88	E5_I1A	3
20	0.01	15.25	1.89	14	18	0.17	61	0	65535	Sheath	9	4 dpf	17.88	E5_I1A	3
21	0.09	22.26	12.19	3	46	2.1	757	0	65535	Sheath	9	4 dpf	17.88	E5_I1A	3
22	0.05	16.06	4.11	10	24	0.8	289	0	65535	Sheath	9	4 dpf	17.88	E5_I1A	3
23	0.06	16.43	5.52	10	26	0.96	345	0	65535	Sheath	9	4 dpf	17.88	E5_I1A	3
24	0.01	15.6	1.52	13	17	0.22	78	0	65535	Sheath	9	4 dpf	17.88	E5_I1A	3
25	0.05	16.39	4.02	10	24	0.82	295	0	65535	Sheath	9	4 dpf	17.88	E5_I1A	3
26	0.01	9.75	0.96	9	11	0.11	39	0	65535	Sheath	9	4 dpf	17.88	E5_I1A	3
27	0.01	14.5	1.73	13	17	0.16	58	0	65535	Sheath	9	4 dpf	17.88	E5_I1A	3
28	0.02	16	3.21	11	21	0.31	112	0	65535	Sheath	9	4 dpf	17.88	E5_I1A	3
29	0.04	15.93	4.18	11	24	0.66	239	0	65535	Sheath	9	4 dpf	17.88	E5_I1A	3
30	0.01	11.5	1.73	10	13	0.13	46	0	65535	Sheath	9	4 dpf	17.88	E5_I1A	3
31	0.03	14.09	2.12	10	18	0.43	155	0	65535	Sheath	9	4 dpf	17.88	E5_I1A	3
32	0.01	13.8	2.68	10	16	0.19	69	0	65535	Sheath	9	4 dpf	17.88	E5_I1A	3
33	0.04	19.75	7.07	10	33	0.88	316	0	65535	Sheath	9	4 dpf	17.88	E5_I1A	3
34	0.01	16.2	3.27	12	21	0.23	81	0	65535	Sheath	9	4 dpf	17.88	E5_I1A	3
35	0.01	17.6	3.51	12	21	0.24	88	0	65535	Sheath	9	4 dpf	17.88	E5_I1A	3
36	0.02	13.62	2.5	11	18	0.3	109	0	65535	Sheath	9	4 dpf	17.88	E5_I1A	3
37	0.04	15.5	5.65	7	25	0.69	248	0	65535	Sheath	9	4 dpf	17.88	E5_I1A	3
38	0.07	16.04	6.7	7	30	1.11	401	0	65535	Sheath	9	4 dpf	17.88	E5_I1A	3
39	0.01	15.75	2.06	13	18	0.18	63	0	65535	Sheath	9	4 dpf	17.88	E5_I1A	3
40	0.16	20.32	12.48	0	50	3.22	1158	0	65535	Sheath	9	4 dpf	17.88	E5_I1A	3
41	0.02	16	3.27	11	20	0.31	112	0	65535	Sheath	9	4 dpf	17.88	E5_I1A	3
42	0.14	16.41	8.47	6	39	2.23	804	0	65535	Sheath	9	4 dpf	17.88	E5_I1A	3
43	0.01	11.25	0.96	10	12	0.13	45	0	65535	Sheath	9	4 dpf	17.88	E5_I1A	3
44	0.15	11.24	5.06	2	26	1.69	607	0	65535	Sheath	9	4 dpf	17.88	E5_I1A	3
1	0.03	14	1.73	12	17	0.39	98	0	65535	Sheath	10	4 dpf	23.49	E5_I2A	3
2	0.31	23.41	22.36	0	88	7.19	1826	0	65535	Sheath	10	4 dpf	23.49	E5_I2A	3
3	0.04	18.27	5.85	11	30	0.79	201	0	65535	Sheath	10	4 dpf	23.49	E5_I2A	3
4	0.08	17.05	8.11	6	33	1.41	358	0	65535	Sheath	10	4 dpf	23.49	E5_I2A	3
5	0.02	11.5	2.65	9	15	0.18	46	0	65535	Sheath	10	4 dpf	23.49	E5_I2A	3
6	0.02	14	2.37	11	18	0.33	84	0	65535	Sheath	10	4 dpf	23.49	E5_I2A	3
7	0.06	18.33	5.3	12	30	1.08	275	0	65535	Sheath	10	4 dpf	23.49	E5_I2A	3
8	0.01	15	1.73	13	16	0.18	45	0	65535	Sheath	10	4 dpf	23.49	E5_I2A	3
9	0.02	12.25	1.26	11	14	0.19	49	0	65535	Sheath	10	4 dpf	23.49	E5_I2A	3
10	0.01	15.67	3.06	13	19	0.19	47	0	65535	Sheath	10	4 dpf	23.49	E5_I2A	3
11	0.05	13.92	3.73	8	23	0.66	167	0	65535	Sheath	10	4 dpf	23.49	E5_I2A	3
12	0.04	11.11	2.52	9	17	0.39	100	0	65535	Sheath	10	4 dpf	23.49	E5_I2A	3
13	0.22	15.66	7.27	3	37	3.45	877	0	65535	Sheath	10	4 dpf	23.49	E5_I2A	3
14	0.03	11.43	2.51	9	15	0.32	80	0	65535	Sheath	10	4 dpf	23.49	E5_I2A	3
15	0.04	13.9	4.43	8	21	0.55	139	0	65535	Sheath	10	4 dpf	23.49	E5_I2A	3
16	0.21	15.87	6.74	3	30	3.31	841	0	65535	Sheath	10	4 dpf	23.49	E5_I2A	3
17	0.04	21.7	7.59	14	35	0.85	217	0	65535	Sheath	10	4 dpf	23.49	E5_I2A	3
18	0.09	14.55	5.53	6	23	1.26	320	0	65535	Sheath	10	4 dpf	23.49	E5_I2A	3
19	0.01	17	1	16	18	0.2	51	0	65535	Sheath	10	4 dpf	23.49	E5_I2A	3
20	0.13	26.67	18.54	6	78	3.47	880	0	65535	Sheath	10	4 dpf	23.49	E5_I2A	3
21	0.06	13.73	4.25	9	21	0.81	206	0	65535	Sheath	10	4 dpf	23.49	E5_I2A	3
22	0.02	12.25	2.22	10	15	0.19	49	0	65535	Sheath	10	4 dpf	23.49	E5_I2A	3
23	0.02	18	4.24	15	24	0.28	72	0	65535	Sheath	10	4 dpf	23.49	E5_I2A	3
24	0.03	16.57	1.99	14	20	0.46	116	0	65535	Sheath	10	4 dpf	23.49	E5_I2A	3
25	0.01	15.33	1.53	14	17	0.18	46	0	65535	Sheath	10	4 dpf	23.49	E5_I2A	3
26	0.02	15.5	0.58	15	16	0.24	62	0	65535	Sheath	10	4 dpf	23.49	E5_I2A	3
27	0.06	18.14	5.2	13	29	1	254	0	65535	Sheath	10	4 dpf	23.49	E5_I2A	3
28	0.07	12.58	4.56	7	20	0.94	239	0	65535	Sheath	10	4 dpf	23.49	E5_I2A	3
29	0.04	16.22	3.96	13	24	0.57	146	0	65535	Sheath	10	4 dpf	23.49	E5_I2A	3
30	0.02	15.33	2.16	12	18	0.36	92	0	65535	Sheath	10	4 dpf	23.49	E5_I2A	3
31	0.01	12	1	11	13	0.14	36	0	65535	Sheath	10	4 dpf	23.49	E5_I2A	3
32	0.01	19.67	3.06	17	23	0.23	59	0	65535	Sheath	10	4 dpf	23.49	E5_I2A	3
33	0.02	13.25	0.96	12	14	0.21	53	0	65535	Sheath	10	4 dpf	23.49	E5_I2A	3
34	0.06	14.43	4.09	10	24	0.8	202	0	65535	Sheath	10	4 dpf	23.49	E5_I2A	3
35	0.01	13.33	0.58	13	14	0.16	40	0	65535	Sheath	10	4 dpf	23.49	E5_I2A	3
36	0.2	19.52	12.46	0	43	4	1015	0	65535	Sheath	10	4 dpf	23.49	E5_I2A	3
37	0.02	14.67	2.73	11	19	0.35	88	0	65535	Sheath	10	4 dpf	23.49	E5_I2A	3
38	0.13	19.34	8.43	7	39	2.44	619	0	65535	Sheath	10	4 dpf	23.49	E5_I2A	3
39	0.04	18.78	5.89	12	31	0.67	169	0	65535	Sheath	10	4 dpf	23.49	E5_I2A	3
40	0.2	22.73	14.41	1	56	4.66	1182	0	65535	Sheath	10	4 dpf	23.49	E5_I2A	3
41	0.02	14.17	1.17	13	16	0.33	85	0	65535	Sheath	10	4 dpf	23.49	E5_I2A	3
42	0.01	13.67	1.15	13	15	0.16	41	0	65535	Sheath	10	4 dpf	23.49	E5_I2A	3
43	0.02	21.33	5.72	13	28	0.5	128	0	65535	Sheath	10	4 dpf	23.49	E5_I2A	3
44	0.14	17.86	8.78	6	43	2.46	625	0	65535	Sheath	10	4 dpf	23.49	E5_I2A	3
45	0.03	12.43	2.07	9	16	0.34	87	0	65535	Sheath	10	4 dpf	23.49	E5_I2A	3
46	0.02	14.4	2.61	12	18	0.28	72	0	65535	Sheath	10	4 dpf	23.49	E5_I2A	3
47	0.02	14	2.37	11	18	0.33	84	0	65535	Sheath	10	4 dpf	23.49	E5_I2A	3
48	0.02	18.33	3.72	14	24	0.43	110	0	65535	Sheath	10	4 dpf	23.49	E5_I2A	3
49	0.01	14	1	13	15	0.17	42	0	65535	Sheath	10	4 dpf	23.49	E5_I2A	3
50	0.03	16.29	1.5	14	18	0.45	114	0	65535	Sheath	10	4 dpf	23.49	E5_I2A	3
51	0.02	13.5	1.29	12	15	0.21	54	0	65535	Sheath	10	4 dpf	23.49	E5_I2A	3
52	0.02	14.8	2.59	12	19	0.29	74	0	65535	Sheath	10	4 dpf	23.49	E5_I2A	3
53	0.11	15.61	5.96	6	27	1.72	437	0	65535	Sheath	10	4 dpf	23.49	E5_I2A	3
54	0.09	18.7	5.8	7	28	1.69	430	0	65535	Sheath	10	4 dpf	23.49	E5_I2A	3
55	0.02	17	2.31	15	19	0.27	68	0	65535	Sheath	10	4 dpf	23.49	E5_I2A	3
56	0.03	11.12	2.36	8	15	0.35	89	0	65535	Sheath	10	4 dpf	23.49	E5_I2A	3
57	0.02	12.6	1.82	11	15	0.25	63	0	65535	Sheath	10	4 dpf	23.49	E5_I2A	3
58	0.04	14	2.96	11	19	0.5	126	0	65535	Sheath	10	4 dpf	23.49	E5_I2A	3
59	0.02	11.5	1	11	13	0.18	46	0	65535	Sheath	10	4 dpf	23.49	E5_I2A	3
60	0.01	15.67	0.58	15	16	0.19	47	0	65535	Sheath	10	4 dpf	23.49	E5_I2A	3
61	0.25	16.72	10.74	0	48	4.21	1070	0	65535	Sheath	10	4 dpf	23.49	E5_I2A	3
62	0.01	16.33	2.89	13	18	0.19	49	0	65535	Sheath	10	4 dpf	23.49	E5_I2A	3
63	0.02	12.75	0.96	12	14	0.2	51	0	65535	Sheath	10	4 dpf	23.49	E5_I2A	3
64	0.03	17.29	4.82	10	23	0.48	121	0	65535	Sheath	10	4 dpf	23.49	E5_I2A	3
65	0.11	15.57	7.46	8	33	1.72	436	0	65535	Sheath	10	4 dpf	23.49	E5_I2A	3
66	0.02	12.2	1.79	10	15	0.24	61	0	65535	Sheath	10	4 dpf	23.49	E5_I2A	3
67	0.02	17.2	2.95	14	22	0.34	86	0	65535	Sheath	10	4 dpf	23.49	E5_I2A	3
68	0.03	16.29	4.42	10	20	0.45	114	0	65535	Sheath	10	4 dpf	23.49	E5_I2A	3
69	0.02	14.75	2.99	11	18	0.23	59	0	65535	Sheath	10	4 dpf	23.49	E5_I2A	3
70	0.02	15.4	3.85	10	20	0.3	77	0	65535	Sheath	10	4 dpf	23.49	E5_I2A	3
71	0.02	15.8	2.59	13	19	0.31	79	0	65535	Sheath	10	4 dpf	23.49	E5_I2A	3
72	0.01	14	2	12	16	0.17	42	0	65535	Sheath	10	4 dpf	23.49	E5_I2A	3
73	0.13	15.38	4.19	5	23	1.94	492	0	65535	Sheath	10	4 dpf	23.49	E5_I2A	3
74	0.2	23.64	19.93	0	82	4.66	1182	0	65535	Sheath	10	4 dpf	23.49	E5_I2A	3
75	0.1	18.24	8.27	8	36	1.8	456	0	65535	Sheath	10	4 dpf	23.49	E5_I2A	3
76	0.03	19.43	5.13	15	27	0.54	136	0	65535	Sheath	10	4 dpf	23.49	E5_I2A	3
77	0.07	16.32	5	10	27	1.22	310	0	65535	Sheath	10	4 dpf	23.49	E5_I2A	3
78	0.07	15.26	6.74	8	29	1.14	290	0	65535	Sheath	10	4 dpf	23.49	E5_I2A	3
79	0.02	14.8	2.77	12	19	0.29	74	0	65535	Sheath	10	4 dpf	23.49	E5_I2A	3
80	0.09	28.46	14.37	7	54	2.69	683	0	65535	Sheath	10	4 dpf	23.49	E5_I2A	3
81	0.02	20.5	4.46	15	27	0.48	123	0	65535	Sheath	10	4 dpf	23.49	E5_I2A	3
82	0.01	14.67	2.52	12	17	0.17	44	0	65535	Sheath	10	4 dpf	23.49	E5_I2A	3
83	0.03	14.29	3.5	10	21	0.39	100	0	65535	Sheath	10	4 dpf	23.49	E5_I2A	3
84	0.03	16.29	2.98	13	22	0.45	114	0	65535	Sheath	10	4 dpf	23.49	E5_I2A	3
85	0.07	17.11	5.82	10	32	1.21	308	0	65535	Sheath	10	4 dpf	23.49	E5_I2A	3
86	0.19	26.54	20.59	0	88	5.02	1274	0	65535	Sheath	10	4 dpf	23.49	E5_I2A	3
87	0.02	14.25	3.4	10	17	0.22	57	0	65535	Sheath	10	4 dpf	23.49	E5_I2A	3
88	0.02	13.25	1.71	11	15	0.21	53	0	65535	Sheath	10	4 dpf	23.49	E5_I2A	3
89	0.02	11	1.22	9	12	0.22	55	0	65535	Sheath	10	4 dpf	23.49	E5_I2A	3
90	0.05	18.54	9.39	9	35	0.95	241	0	65535	Sheath	10	4 dpf	23.49	E5_I2A	3
91	0.01	16.33	4.04	12	20	0.19	49	0	65535	Sheath	10	4 dpf	23.49	E5_I2A	3
92	0.03	18	5.4	12	27	0.57	144	0	65535	Sheath	10	4 dpf	23.49	E5_I2A	3
93	0.02	16.75	2.75	14	20	0.26	67	0	65535	Sheath	10	4 dpf	23.49	E5_I2A	3
94	0.09	15.32	5.29	7	26	1.33	337	0	65535	Sheath	10	4 dpf	23.49	E5_I2A	3
95	0.13	18.47	10.27	0	41	2.47	628	0	65535	Sheath	10	4 dpf	23.49	E5_I2A	3
96	0.06	14.33	5.05	7	23	0.85	215	0	65535	Sheath	10	4 dpf	23.49	E5_I2A	3
97	0.02	11.5	1.29	10	13	0.18	46	0	65535	Sheath	10	4 dpf	23.49	E5_I2A	3
98	0.05	18.08	3.8	10	24	0.85	217	0	65535	Sheath	10	4 dpf	23.49	E5_I2A	3
99	0.01	14.67	0.58	14	15	0.17	44	0	65535	Sheath	10	4 dpf	23.49	E5_I2A	3
100	0.03	15.12	3.91	11	21	0.48	121	0	65535	Sheath	10	4 dpf	23.49	E5_I2A	3
101	0.11	21.61	11.68	7	45	2.38	605	0	65535	Sheath	10	4 dpf	23.49	E5_I2A	3
102	0.02	19.83	6.97	13	32	0.47	119	0	65535	Sheath	10	4 dpf	23.49	E5_I2A	3
103	0.11	16.39	5.85	7	28	1.81	459	0	65535	Sheath	10	4 dpf	23.49	E5_I2A	3
104	0.06	16.2	5.21	9	23	0.96	243	0	65535	Sheath	10	4 dpf	23.49	E5_I2A	3
105	0.07	16.56	4.67	11	26	1.17	298	0	65535	Sheath	10	4 dpf	23.49	E5_I2A	3
106	0.02	15.5	2.08	13	18	0.24	62	0	65535	Sheath	10	4 dpf	23.49	E5_I2A	3
107	0.02	9.75	0.96	9	11	0.15	39	0	65535	Sheath	10	4 dpf	23.49	E5_I2A	3
108	0.02	14.6	3.05	11	19	0.29	73	0	65535	Sheath	10	4 dpf	23.49	E5_I2A	3
109	0.01	16	2	14	18	0.19	48	0	65535	Sheath	10	4 dpf	23.49	E5_I2A	3
110	0.07	24.35	9.16	12	40	1.63	414	0	65535	Sheath	10	4 dpf	23.49	E5_I2A	3
111	0.01	16.33	2.31	15	19	0.19	49	0	65535	Sheath	10	4 dpf	23.49	E5_I2A	3
112	0.02	14.2	2.68	12	18	0.28	71	0	65535	Sheath	10	4 dpf	23.49	E5_I2A	3
113	0.04	16	2.05	14	19	0.63	160	0	65535	Sheath	10	4 dpf	23.49	E5_I2A	3
114	0.02	17.67	3.83	13	24	0.42	106	0	65535	Sheath	10	4 dpf	23.49	E5_I2A	3
115	0.04	19.7	6.63	10	30	0.78	197	0	65535	Sheath	10	4 dpf	23.49	E5_I2A	3
116	0.04	12.6	1.51	11	15	0.5	126	0	65535	Sheath	10	4 dpf	23.49	E5_I2A	3
117	0.03	19.25	5.12	11	25	0.61	154	0	65535	Sheath	10	4 dpf	23.49	E5_I2A	3
118	0.02	13.83	4.45	9	20	0.33	83	0	65535	Sheath	10	4 dpf	23.49	E5_I2A	3
119	0.06	14.88	3.93	8	23	0.94	238	0	65535	Sheath	10	4 dpf	23.49	E5_I2A	3
120	0.02	12.25	2.63	10	16	0.19	49	0	65535	Sheath	10	4 dpf	23.49	E5_I2A	3
121	0.02	17.75	3.5	14	22	0.28	71	0	65535	Sheath	10	4 dpf	23.49	E5_I2A	3
122	0.06	14.2	4.71	8	25	0.84	213	0	65535	Sheath	10	4 dpf	23.49	E5_I2A	3
123	0.09	15.13	4.72	6	24	1.37	348	0	65535	Sheath	10	4 dpf	23.49	E5_I2A	3
124	0.11	21.45	11.04	0	40	2.45	622	0	65535	Sheath	10	4 dpf	23.49	E5_I2A	3
125	0.21	16.45	9.29	0	38	3.43	872	0	65535	Sheath	10	4 dpf	23.49	E5_I2A	3
126	0.21	16.92	10.34	0	41	3.53	897	0	65535	Sheath	10	4 dpf	23.49	E5_I2A	3
127	0.12	13.8	8.49	4	38	1.63	414	0	65535	Sheath	10	4 dpf	23.49	E5_I2A	3
128	0.1	19.32	8.84	3	38	1.9	483	0	65535	Sheath	10	4 dpf	23.49	E5_I2A	3
129	0.2	17.76	12.65	0	50	3.57	906	0	65535	Sheath	10	4 dpf	23.49	E5_I2A	3
130	0.09	11.92	4.1	6	20	1.13	286	0	65535	Sheath	10	4 dpf	23.49	E5_I2A	3
131	0.09	15.58	9.44	5	41	1.47	374	0	65535	Sheath	10	4 dpf	23.49	E5_I2A	3
132	0.05	18.23	4.87	9	25	0.93	237	0	65535	Sheath	10	4 dpf	23.49	E5_I2A	3
1	0.01	14	0	14	14	0.17	42	0	65535	Sheath	11	4 dpf	12.19	E5_I2A	3
2	0.13	17.26	6.28	8	32	2.31	587	0	65535	Sheath	11	4 dpf	12.19	E5_I2A	3
3	0.02	14.5	1.97	11	17	0.34	87	0	65535	Sheath	11	4 dpf	12.19	E5_I2A	3
4	0.01	15	2	13	17	0.18	45	0	65535	Sheath	11	4 dpf	12.19	E5_I2A	3
5	0.01	11.67	2.31	9	13	0.14	35	0	65535	Sheath	11	4 dpf	12.19	E5_I2A	3
6	0.02	14.5	2.38	11	16	0.23	58	0	65535	Sheath	11	4 dpf	12.19	E5_I2A	3
7	0.02	17.17	3.13	14	21	0.41	103	0	65535	Sheath	11	4 dpf	12.19	E5_I2A	3
8	0.03	21	5.66	14	28	0.58	147	0	65535	Sheath	11	4 dpf	12.19	E5_I2A	3
9	0.03	20.57	5.91	14	29	0.57	144	0	65535	Sheath	11	4 dpf	12.19	E5_I2A	3
10	0.02	20	4.18	15	26	0.39	100	0	65535	Sheath	11	4 dpf	12.19	E5_I2A	3
11	0.01	14	2.65	11	16	0.17	42	0	65535	Sheath	11	4 dpf	12.19	E5_I2A	3
12	0.05	16.67	4.38	12	25	0.79	200	0	65535	Sheath	11	4 dpf	12.19	E5_I2A	3
13	0.06	22.27	7.39	12	34	1.32	334	0	65535	Sheath	11	4 dpf	12.19	E5_I2A	3
14	0.04	14.5	3.14	10	19	0.57	145	0	65535	Sheath	11	4 dpf	12.19	E5_I2A	3
15	0.01	13	1.73	12	15	0.15	39	0	65535	Sheath	11	4 dpf	12.19	E5_I2A	3
16	0.01	13	1	12	14	0.15	39	0	65535	Sheath	11	4 dpf	12.19	E5_I2A	3
17	0.03	15.71	2.75	13	21	0.43	110	0	65535	Sheath	11	4 dpf	12.19	E5_I2A	3
18	0.02	14.33	2.34	12	18	0.34	86	0	65535	Sheath	11	4 dpf	12.19	E5_I2A	3
19	0.2	24.16	17.52	0	68	4.76	1208	0	65535	Sheath	11	4 dpf	12.19	E5_I2A	3
20	0.01	12	1	11	13	0.14	36	0	65535	Sheath	11	4 dpf	12.19	E5_I2A	3
21	0.14	19.03	10.83	2	41	2.62	666	0	65535	Sheath	11	4 dpf	12.19	E5_I2A	3
22	0.03	16.38	3.58	11	21	0.52	131	0	65535	Sheath	11	4 dpf	12.19	E5_I2A	3
23	0.02	16.4	1.82	14	19	0.32	82	0	65535	Sheath	11	4 dpf	12.19	E5_I2A	3
24	0.17	14.75	6.27	0	28	2.56	649	0	65535	Sheath	11	4 dpf	12.19	E5_I2A	3
25	0.01	12	1.73	10	13	0.14	36	0	65535	Sheath	11	4 dpf	12.19	E5_I2A	3
26	0.05	22.5	5.92	11	32	1.06	270	0	65535	Sheath	11	4 dpf	12.19	E5_I2A	3
27	0.03	17.38	5.37	9	26	0.55	139	0	65535	Sheath	11	4 dpf	12.19	E5_I2A	3
28	0.06	20.29	6.65	10	33	1.12	284	0	65535	Sheath	11	4 dpf	12.19	E5_I2A	3
29	0.02	15.8	1.92	14	19	0.31	79	0	65535	Sheath	11	4 dpf	12.19	E5_I2A	3
30	0.02	19.2	3.11	15	22	0.38	96	0	65535	Sheath	11	4 dpf	12.19	E5_I2A	3
31	0.05	18.42	5.98	12	31	0.87	221	0	65535	Sheath	11	4 dpf	12.19	E5_I2A	3
32	0.05	13.15	3.24	9	19	0.67	171	0	65535	Sheath	11	4 dpf	12.19	E5_I2A	3
33	0.02	12.6	2.51	10	15	0.25	63	0	65535	Sheath	11	4 dpf	12.19	E5_I2A	3
34	0.01	12	1	11	13	0.14	36	0	65535	Sheath	11	4 dpf	12.19	E5_I2A	3
35	0.19	25.06	20.36	0	79	4.84	1228	0	65535	Sheath	11	4 dpf	12.19	E5_I2A	3
36	0.26	32.26	28.71	0	104	8.38	2129	0	65535	Sheath	11	4 dpf	12.19	E5_I2A	3
1	0.13	22.367	11.586	6	47	2.914	671	0	65535	Sheath	12	4 dpf	33.96	E1I1S1	4
2	0.017	19.75	4.717	13	23	0.343	79	0	65535	Sheath	12	4 dpf	33.96	E1I1S1	4
3	0.013	18.333	1.528	17	20	0.239	55	0	65535	Sheath	12	4 dpf	33.96	E1I1S1	4
4	0.082	16.368	6.396	9	32	1.35	311	0	65535	Sheath	12	4 dpf	33.96	E1I1S1	4
5	0.013	18.333	3.215	16	22	0.239	55	0	65535	Sheath	12	4 dpf	33.96	E1I1S1	4
6	0.065	24.667	8.13	12	41	1.607	370	0	65535	Sheath	12	4 dpf	33.96	E1I1S1	4
7	0.013	16.667	4.726	13	22	0.217	50	0	65535	Sheath	12	4 dpf	33.96	E1I1S1	4
8	0.026	14.5	2.588	12	19	0.378	87	0	65535	Sheath	12	4 dpf	33.96	E1I1S1	4
9	0.043	16	3.055	12	22	0.695	160	0	65535	Sheath	12	4 dpf	33.96	E1I1S1	4
10	0.022	20.2	4.266	16	26	0.439	101	0	65535	Sheath	12	4 dpf	33.96	E1I1S1	4
11	0.017	15	3.559	12	20	0.261	60	0	65535	Sheath	12	4 dpf	33.96	E1I1S1	4
12	0.022	18.4	5.03	13	24	0.399	92	0	65535	Sheath	12	4 dpf	33.96	E1I1S1	4
13	0.065	15.067	5.725	7	25	0.981	226	0	65535	Sheath	12	4 dpf	33.96	E1I1S1	4
14	0.039	17.778	3.153	15	25	0.695	160	0	65535	Sheath	12	4 dpf	33.96	E1I1S1	4
15	0.017	15.5	1.291	14	17	0.269	62	0	65535	Sheath	12	4 dpf	33.96	E1I1S1	4
16	0.039	16	3.606	12	22	0.625	144	0	65535	Sheath	12	4 dpf	33.96	E1I1S1	4
17	0.017	19.75	1.893	17	21	0.343	79	0	65535	Sheath	12	4 dpf	33.96	E1I1S1	4
18	0.013	13.333	2.517	11	16	0.174	40	0	65535	Sheath	12	4 dpf	33.96	E1I1S1	4
19	0.022	15.6	4.219	13	23	0.339	78	0	65535	Sheath	12	4 dpf	33.96	E1I1S1	4
20	0.017	18	3.916	13	22	0.313	72	0	65535	Sheath	12	4 dpf	33.96	E1I1S1	4
21	0.017	16.75	2.754	14	20	0.291	67	0	65535	Sheath	12	4 dpf	33.96	E1I1S1	4
22	0.017	13.5	3.697	11	19	0.234	54	0	65535	Sheath	12	4 dpf	33.96	E1I1S1	4
23	0.048	14.545	1.968	10	17	0.695	160	0	65535	Sheath	12	4 dpf	33.96	E1I1S1	4
24	0.013	16.333	1.528	15	18	0.213	49	0	65535	Sheath	12	4 dpf	33.96	E1I1S1	4
25	0.039	17.889	3.408	13	22	0.699	161	0	65535	Sheath	12	4 dpf	33.96	E1I1S1	4
26	0.03	22.429	5.74	14	31	0.682	157	0	65535	Sheath	12	4 dpf	33.96	E1I1S1	4
27	0.013	17.333	3.055	14	20	0.226	52	0	65535	Sheath	12	4 dpf	33.96	E1I1S1	4
28	0.104	25.167	9.472	9	50	2.623	604	0	65535	Sheath	12	4 dpf	33.96	E1I1S1	4
29	0.013	16	2.646	13	18	0.208	48	0	65535	Sheath	12	4 dpf	33.96	E1I1S1	4
30	0.035	17.875	6.424	11	29	0.621	143	0	65535	Sheath	12	4 dpf	33.96	E1I1S1	4
31	0.2	22.457	13.902	0	47	4.485	1033	0	65535	Sheath	12	4 dpf	33.96	E1I1S1	4
32	0.056	17.462	5.379	9	26	0.986	227	0	65535	Sheath	12	4 dpf	33.96	E1I1S1	4
33	0.109	20.76	9.938	6	42	2.254	519	0	65535	Sheath	12	4 dpf	33.96	E1I1S1	4
34	0.017	16	1.826	14	18	0.278	64	0	65535	Sheath	12	4 dpf	33.96	E1I1S1	4
35	0.139	22.562	12.6	2	45	3.135	722	0	65535	Sheath	12	4 dpf	33.96	E1I1S1	4
36	0.039	21.111	8.131	12	37	0.825	190	0	65535	Sheath	12	4 dpf	33.96	E1I1S1	4
37	0.247	23.228	14.641	0	52	5.749	1324	0	65535	Sheath	12	4 dpf	33.96	E1I1S1	4
38	0.061	20.786	7.648	12	36	1.264	291	0	65535	Sheath	12	4 dpf	33.96	E1I1S1	4
39	0.165	21.053	6.979	9	39	3.474	800	0	65535	Sheath	12	4 dpf	33.96	E1I1S1	4
40	0.33	24.053	20.194	0	90	7.937	1828	0	65535	Sheath	12	4 dpf	33.96	E1I1S1	4
1	0.043	16.1	3.604	12	22	0.699	161	0	65535	Sheath	13	4 dpf	26.65	E1I1S2	4
2	0.013	18	3	15	21	0.234	54	0	65535	Sheath	13	4 dpf	26.65	E1I1S2	4
3	0.017	15.75	2.062	13	18	0.274	63	0	65535	Sheath	13	4 dpf	26.65	E1I1S2	4
4	0.082	15.947	5.512	10	26	1.316	303	0	65535	Sheath	13	4 dpf	26.65	E1I1S2	4
5	0.143	19.242	8.246	8	36	2.757	635	0	65535	Sheath	13	4 dpf	26.65	E1I1S2	4
6	0.013	14.333	2.082	12	16	0.187	43	0	65535	Sheath	13	4 dpf	26.65	E1I1S2	4
7	0.156	18.333	8.124	7	37	2.866	660	0	65535	Sheath	13	4 dpf	26.65	E1I1S2	4
8	0.017	15	1.414	13	16	0.261	60	0	65535	Sheath	13	4 dpf	26.65	E1I1S2	4
9	0.13	16.833	5.305	10	30	2.193	505	0	65535	Sheath	13	4 dpf	26.65	E1I1S2	4
10	0.013	15	1	14	16	0.195	45	0	65535	Sheath	13	4 dpf	26.65	E1I1S2	4
11	0.013	16.667	3.215	13	19	0.217	50	0	65535	Sheath	13	4 dpf	26.65	E1I1S2	4
12	0.026	17.333	4.131	14	25	0.452	104	0	65535	Sheath	13	4 dpf	26.65	E1I1S2	4
13	0.013	14.333	1.155	13	15	0.187	43	0	65535	Sheath	13	4 dpf	26.65	E1I1S2	4
14	0.022	18.8	2.49	17	23	0.408	94	0	65535	Sheath	13	4 dpf	26.65	E1I1S2	4
15	0.013	13	0	13	13	0.169	39	0	65535	Sheath	13	4 dpf	26.65	E1I1S2	4
16	0.035	17.125	2.748	14	22	0.595	137	0	65535	Sheath	13	4 dpf	26.65	E1I1S2	4
17	0.139	20.344	6.88	10	36	2.827	651	0	65535	Sheath	13	4 dpf	26.65	E1I1S2	4
18	0.013	19	5.292	15	25	0.247	57	0	65535	Sheath	13	4 dpf	26.65	E1I1S2	4
19	0.013	14.333	1.155	13	15	0.187	43	0	65535	Sheath	13	4 dpf	26.65	E1I1S2	4
20	0.013	18	4.359	13	21	0.234	54	0	65535	Sheath	13	4 dpf	26.65	E1I1S2	4
21	0.013	18.667	6.429	14	26	0.243	56	0	65535	Sheath	13	4 dpf	26.65	E1I1S2	4
22	0.013	14.333	1.528	13	16	0.187	43	0	65535	Sheath	13	4 dpf	26.65	E1I1S2	4
23	0.152	20.714	13.887	0	49	3.148	725	0	65535	Sheath	13	4 dpf	26.65	E1I1S2	4
24	0.013	19.667	4.933	14	23	0.256	59	0	65535	Sheath	13	4 dpf	26.65	E1I1S2	4
25	0.017	16.75	2.754	14	20	0.291	67	0	65535	Sheath	13	4 dpf	26.65	E1I1S2	4
26	0.022	13.8	0.837	13	15	0.3	69	0	65535	Sheath	13	4 dpf	26.65	E1I1S2	4
27	0.061	23.5	10.747	12	45	1.429	329	0	65535	Sheath	13	4 dpf	26.65	E1I1S2	4
28	0.026	16.333	3.011	14	22	0.426	98	0	65535	Sheath	13	4 dpf	26.65	E1I1S2	4
29	0.022	17.4	1.14	16	19	0.378	87	0	65535	Sheath	13	4 dpf	26.65	E1I1S2	4
30	0.035	14.875	2.357	11	19	0.517	119	0	65535	Sheath	13	4 dpf	26.65	E1I1S2	4
31	0.061	17.429	9.146	7	38	1.059	244	0	65535	Sheath	13	4 dpf	26.65	E1I1S2	4
32	0.078	19.667	8.602	13	40	1.537	354	0	65535	Sheath	13	4 dpf	26.65	E1I1S2	4
33	0.017	16.75	2.986	13	20	0.291	67	0	65535	Sheath	13	4 dpf	26.65	E1I1S2	4
34	0.169	17.205	7.723	8	39	2.914	671	0	65535	Sheath	13	4 dpf	26.65	E1I1S2	4
35	0.043	16.4	2.914	13	21	0.712	164	0	65535	Sheath	13	4 dpf	26.65	E1I1S2	4
36	0.091	19.952	8.176	9	33	1.819	419	0	65535	Sheath	13	4 dpf	26.65	E1I1S2	4
1	0.122	16.429	4.367	10	25	1.997	460	0	65535	Sheath	14	4 dpf	31.45	E1I4S1	4
2	0.013	19.667	4.619	17	25	0.256	59	0	65535	Sheath	14	4 dpf	31.45	E1I4S1	4
3	0.056	23.077	7.147	14	36	1.303	300	0	65535	Sheath	14	4 dpf	31.45	E1I4S1	4
4	0.013	18	1	17	19	0.234	54	0	65535	Sheath	14	4 dpf	31.45	E1I4S1	4
5	0.135	21.806	13.707	1	59	2.935	676	0	65535	Sheath	14	4 dpf	31.45	E1I4S1	4
6	0.013	17	2.646	15	20	0.221	51	0	65535	Sheath	14	4 dpf	31.45	E1I4S1	4
7	0.074	19.765	6.619	12	32	1.459	336	0	65535	Sheath	14	4 dpf	31.45	E1I4S1	4
8	0.013	12.333	1.528	11	14	0.161	37	0	65535	Sheath	14	4 dpf	31.45	E1I4S1	4
9	0.017	20.75	2.5	18	24	0.36	83	0	65535	Sheath	14	4 dpf	31.45	E1I4S1	4
10	0.013	16.333	0.577	16	17	0.213	49	0	65535	Sheath	14	4 dpf	31.45	E1I4S1	4
11	0.061	22.857	7.921	11	36	1.389	320	0	65535	Sheath	14	4 dpf	31.45	E1I4S1	4
12	0.152	47	34.749	8	121	7.143	1645	0	65535	Sheath	14	4 dpf	31.45	E1I4S1	4
13	0.017	19	3.559	15	22	0.33	76	0	65535	Sheath	14	4 dpf	31.45	E1I4S1	4
14	0.017	19.25	1.708	17	21	0.334	77	0	65535	Sheath	14	4 dpf	31.45	E1I4S1	4
15	0.174	31.875	21.199	0	82	5.536	1275	0	65535	Sheath	14	4 dpf	31.45	E1I4S1	4
16	0.013	14.667	1.155	14	16	0.191	44	0	65535	Sheath	14	4 dpf	31.45	E1I4S1	4
17	0.074	23.471	11.522	10	48	1.732	399	0	65535	Sheath	14	4 dpf	31.45	E1I4S1	4
18	0.026	16.333	1.751	15	19	0.426	98	0	65535	Sheath	14	4 dpf	31.45	E1I4S1	4
19	0.074	23.882	8.731	11	41	1.763	406	0	65535	Sheath	14	4 dpf	31.45	E1I4S1	4
20	0.195	20.733	10.953	7	48	4.051	933	0	65535	Sheath	14	4 dpf	31.45	E1I4S1	4
21	0.013	14.333	1.155	13	15	0.187	43	0	65535	Sheath	14	4 dpf	31.45	E1I4S1	4
22	0.03	20.714	4.231	13	24	0.63	145	0	65535	Sheath	14	4 dpf	31.45	E1I4S1	4
23	0.178	44.683	32.426	0	114	7.955	1832	0	65535	Sheath	14	4 dpf	31.45	E1I4S1	4
24	0.139	31.375	22.381	3	83	4.359	1004	0	65535	Sheath	14	4 dpf	31.45	E1I4S1	4
25	0.091	25.952	11.617	8	46	2.366	545	0	65535	Sheath	14	4 dpf	31.45	E1I4S1	4
26	0.013	15	0	15	15	0.195	45	0	65535	Sheath	14	4 dpf	31.45	E1I4S1	4
27	0.035	18	2.976	15	21	0.625	144	0	65535	Sheath	14	4 dpf	31.45	E1I4S1	4
28	0.017	18.75	1.5	17	20	0.326	75	0	65535	Sheath	14	4 dpf	31.45	E1I4S1	4
29	0.013	16.667	2.309	14	18	0.217	50	0	65535	Sheath	14	4 dpf	31.45	E1I4S1	4
30	0.017	16.75	3.775	14	22	0.291	67	0	65535	Sheath	14	4 dpf	31.45	E1I4S1	4
31	0.065	19.467	5.357	13	29	1.268	292	0	65535	Sheath	14	4 dpf	31.45	E1I4S1	4
32	0.013	14	1.732	13	16	0.182	42	0	65535	Sheath	14	4 dpf	31.45	E1I4S1	4
33	0.03	14.714	3.773	11	20	0.447	103	0	65535	Sheath	14	4 dpf	31.45	E1I4S1	4
34	0.313	25.319	15.691	0	64	7.916	1823	0	65535	Sheath	14	4 dpf	31.45	E1I4S1	4
35	0.022	17.2	3.194	13	21	0.373	86	0	65535	Sheath	14	4 dpf	31.45	E1I4S1	4
36	0.564	42.346	39.453	0	177	23.903	5505	0	65535	Sheath	14	4 dpf	31.45	E1I4S1	4
37	0.122	18.321	8.224	6	36	2.227	513	0	65535	Sheath	14	4 dpf	31.45	E1I4S1	4
38	0.017	15.25	1.258	14	17	0.265	61	0	65535	Sheath	14	4 dpf	31.45	E1I4S1	4
39	0.139	22.562	15.265	4	57	3.135	722	0	65535	Sheath	14	4 dpf	31.45	E1I4S1	4
40	0.313	22.25	14.425	0	62	6.956	1602	0	65535	Sheath	14	4 dpf	31.45	E1I4S1	4
41	0.213	29.735	25.843	0	88	6.326	1457	0	65535	Sheath	14	4 dpf	31.45	E1I4S1	4
42	0.091	23.524	9.903	10	42	2.145	494	0	65535	Sheath	14	4 dpf	31.45	E1I4S1	4
43	0.056	15	2.646	11	21	0.847	195	0	65535	Sheath	14	4 dpf	31.45	E1I4S1	4
44	0.069	19.625	5.149	11	28	1.363	314	0	65535	Sheath	14	4 dpf	31.45	E1I4S1	4
45	0.013	15.667	1.528	14	17	0.204	47	0	65535	Sheath	14	4 dpf	31.45	E1I4S1	4
46	0.035	18.75	4.892	13	28	0.651	150	0	65535	Sheath	14	4 dpf	31.45	E1I4S1	4
47	0.135	26.581	14.701	10	59	3.578	824	0	65535	Sheath	14	4 dpf	31.45	E1I4S1	4
48	0.065	21.6	7.689	12	36	1.407	324	0	65535	Sheath	14	4 dpf	31.45	E1I4S1	4
49	0.03	21.143	7.313	15	33	0.643	148	0	65535	Sheath	14	4 dpf	31.45	E1I4S1	4
50	0.135	29.097	17.945	6	61	3.917	902	0	65535	Sheath	14	4 dpf	31.45	E1I4S1	4
51	0.065	25.2	9.615	15	43	1.641	378	0	65535	Sheath	14	4 dpf	31.45	E1I4S1	4
52	0.013	14.667	1.155	14	16	0.191	44	0	65535	Sheath	14	4 dpf	31.45	E1I4S1	4
53	0.165	25.763	15.514	0	67	4.251	979	0	65535	Sheath	14	4 dpf	31.45	E1I4S1	4
54	0.278	18.672	10.81	1	44	5.189	1195	0	65535	Sheath	14	4 dpf	31.45	E1I4S1	4
55	0.017	19	4.69	14	25	0.33	76	0	65535	Sheath	14	4 dpf	31.45	E1I4S1	4
56	0.065	19.667	5.434	12	31	1.281	295	0	65535	Sheath	14	4 dpf	31.45	E1I4S1	4
1	0.182	24.643	21.553	4	84	4.494	1035	0	65535	Sheath	15	4 dpf	22.46	E2I1S1	5
2	0.035	17.875	7.039	11	27	0.621	143	0	65535	Sheath	15	4 dpf	22.46	E2I1S1	5
3	0.148	22.029	9.305	12	44	3.252	749	0	65535	Sheath	15	4 dpf	22.46	E2I1S1	5
4	0.022	22.2	2.588	20	25	0.482	111	0	65535	Sheath	15	4 dpf	22.46	E2I1S1	5
5	0.082	16.421	4.513	10	26	1.355	312	0	65535	Sheath	15	4 dpf	22.46	E2I1S1	5
6	0.022	17.2	2.864	14	21	0.373	86	0	65535	Sheath	15	4 dpf	22.46	E2I1S1	5
7	0.013	17.333	2.517	15	20	0.226	52	0	65535	Sheath	15	4 dpf	22.46	E2I1S1	5
8	0.143	13.242	4.161	8	22	1.897	437	0	65535	Sheath	15	4 dpf	22.46	E2I1S1	5
9	0.013	17	2.646	14	19	0.221	51	0	65535	Sheath	15	4 dpf	22.46	E2I1S1	5
10	0.022	19.2	3.114	16	24	0.417	96	0	65535	Sheath	15	4 dpf	22.46	E2I1S1	5
11	0.039	12.111	2.261	9	16	0.473	109	0	65535	Sheath	15	4 dpf	22.46	E2I1S1	5
12	0.022	16.6	1.817	15	19	0.36	83	0	65535	Sheath	15	4 dpf	22.46	E2I1S1	5
13	0.03	17.143	1.464	16	19	0.521	120	0	65535	Sheath	15	4 dpf	22.46	E2I1S1	5
14	0.013	15	1	14	16	0.195	45	0	65535	Sheath	15	4 dpf	22.46	E2I1S1	5
15	0.017	15.5	1.915	14	18	0.269	62	0	65535	Sheath	15	4 dpf	22.46	E2I1S1	5
16	0.013	15.333	2.082	13	17	0.2	46	0	65535	Sheath	15	4 dpf	22.46	E2I1S1	5
17	0.013	15.667	2.887	14	19	0.204	47	0	65535	Sheath	15	4 dpf	22.46	E2I1S1	5
18	0.069	19.062	5.053	9	30	1.324	305	0	65535	Sheath	15	4 dpf	22.46	E2I1S1	5
19	0.013	15	2	13	17	0.195	45	0	65535	Sheath	15	4 dpf	22.46	E2I1S1	5
20	0.013	21	4.583	17	26	0.274	63	0	65535	Sheath	15	4 dpf	22.46	E2I1S1	5
21	0.013	20.667	3.055	18	24	0.269	62	0	65535	Sheath	15	4 dpf	22.46	E2I1S1	5
22	0.013	10	3	7	13	0.13	30	0	65535	Sheath	15	4 dpf	22.46	E2I1S1	5
23	0.043	10.6	1.838	7	13	0.46	106	0	65535	Sheath	15	4 dpf	22.46	E2I1S1	5
24	0.03	14.429	1.813	13	18	0.439	101	0	65535	Sheath	15	4 dpf	22.46	E2I1S1	5
25	0.126	18.448	7.693	8	34	2.323	535	0	65535	Sheath	15	4 dpf	22.46	E2I1S1	5
26	0.082	23.895	10.121	9	42	1.971	454	0	65535	Sheath	15	4 dpf	22.46	E2I1S1	5
27	0.117	21.148	13.939	7	55	2.479	571	0	65535	Sheath	15	4 dpf	22.46	E2I1S1	5
1	0.087	15.35	4.568	10	26	1.333	307	0	65535	Sheath	16	4 dpf	21.44	E2I1S2	5
2	0.026	25.167	5.742	16	32	0.656	151	0	65535	Sheath	16	4 dpf	21.44	E2I1S2	5
3	0.013	19	2.646	16	21	0.247	57	0	65535	Sheath	16	4 dpf	21.44	E2I1S2	5
4	0.013	17.667	2.082	16	20	0.23	53	0	65535	Sheath	16	4 dpf	21.44	E2I1S2	5
5	0.048	20.636	6.329	14	34	0.986	227	0	65535	Sheath	16	4 dpf	21.44	E2I1S2	5
6	0.022	26.2	5.805	17	31	0.569	131	0	65535	Sheath	16	4 dpf	21.44	E2I1S2	5
7	0.022	17.8	3.033	15	22	0.386	89	0	65535	Sheath	16	4 dpf	21.44	E2I1S2	5
8	0.013	21.667	3.786	19	26	0.282	65	0	65535	Sheath	16	4 dpf	21.44	E2I1S2	5
9	0.013	16.667	2.082	15	19	0.217	50	0	65535	Sheath	16	4 dpf	21.44	E2I1S2	5
10	0.096	28.773	12.902	10	52	2.749	633	0	65535	Sheath	16	4 dpf	21.44	E2I1S2	5
11	0.013	16.667	0.577	16	17	0.217	50	0	65535	Sheath	16	4 dpf	21.44	E2I1S2	5
12	0.052	27	9.085	15	44	1.407	324	0	65535	Sheath	16	4 dpf	21.44	E2I1S2	5
13	0.048	18.545	5.922	11	28	0.886	204	0	65535	Sheath	16	4 dpf	21.44	E2I1S2	5
14	0.03	17.143	1.464	16	19	0.521	120	0	65535	Sheath	16	4 dpf	21.44	E2I1S2	5
15	0.017	15	0.816	14	16	0.261	60	0	65535	Sheath	16	4 dpf	21.44	E2I1S2	5
16	0.109	18.64	10.091	7	40	2.023	466	0	65535	Sheath	16	4 dpf	21.44	E2I1S2	5
17	0.022	21.2	2.775	17	24	0.46	106	0	65535	Sheath	16	4 dpf	21.44	E2I1S2	5
18	0.013	15.333	2.082	13	17	0.2	46	0	65535	Sheath	16	4 dpf	21.44	E2I1S2	5
19	0.013	15.667	2.887	14	19	0.204	47	0	65535	Sheath	16	4 dpf	21.44	E2I1S2	5
20	0.017	18	2.944	15	22	0.313	72	0	65535	Sheath	16	4 dpf	21.44	E2I1S2	5
21	0.069	19.062	5.053	9	30	1.324	305	0	65535	Sheath	16	4 dpf	21.44	E2I1S2	5
22	0.013	15	2	13	17	0.195	45	0	65535	Sheath	16	4 dpf	21.44	E2I1S2	5
23	0.117	21.148	13.939	7	55	2.479	571	0	65535	Sheath	16	4 dpf	21.44	E2I1S2	5
24	0.1	22.957	10.789	8	45	2.293	528	0	65535	Sheath	16	4 dpf	21.44	E2I1S2	5
25	0.013	18.333	3.055	15	21	0.239	55	0	65535	Sheath	16	4 dpf	21.44	E2I1S2	5
26	0.017	15.5	2.646	12	18	0.269	62	0	65535	Sheath	16	4 dpf	21.44	E2I1S2	5
27	0.152	18.143	6.757	10	35	2.757	635	0	65535	Sheath	16	4 dpf	21.44	E2I1S2	5
28	0.035	15	3.381	12	21	0.521	120	0	65535	Sheath	16	4 dpf	21.44	E2I1S2	5
29	0.022	13	2.828	11	18	0.282	65	0	65535	Sheath	16	4 dpf	21.44	E2I1S2	5
30	0.017	14	1.826	12	16	0.243	56	0	65535	Sheath	16	4 dpf	21.44	E2I1S2	5
1	0.109	27.08	12.99	8	56	2.94	677	0	65535	Sheath	17	4 dpf	13.39	E2I2S1	5
2	0.017	18.25	1.708	16	20	0.317	73	0	65535	Sheath	17	4 dpf	13.39	E2I2S1	5
3	0.026	19.833	3.312	15	25	0.517	119	0	65535	Sheath	17	4 dpf	13.39	E2I2S1	5
4	0.017	20	2.944	17	24	0.347	80	0	65535	Sheath	17	4 dpf	13.39	E2I2S1	5
5	0.23	34.83	25.896	0	92	8.015	1846	0	65535	Sheath	17	4 dpf	13.39	E2I2S1	5
6	0.022	17.6	4.722	13	24	0.382	88	0	65535	Sheath	17	4 dpf	13.39	E2I2S1	5
7	0.022	16.8	2.775	14	21	0.365	84	0	65535	Sheath	17	4 dpf	13.39	E2I2S1	5
8	0.022	14.8	3.347	12	20	0.321	74	0	65535	Sheath	17	4 dpf	13.39	E2I2S1	5
9	0.017	22.25	1.5	20	23	0.386	89	0	65535	Sheath	17	4 dpf	13.39	E2I2S1	5
10	0.039	20.333	4.416	15	28	0.795	183	0	65535	Sheath	17	4 dpf	13.39	E2I2S1	5
11	0.022	21.2	5.357	16	29	0.46	106	0	65535	Sheath	17	4 dpf	13.39	E2I2S1	5
12	0.056	22.077	4.271	16	29	1.246	287	0	65535	Sheath	17	4 dpf	13.39	E2I2S1	5
13	0.234	18.148	7.115	8	36	4.255	980	0	65535	Sheath	17	4 dpf	13.39	E2I2S1	5
1	0.013	19.667	2.309	17	21	0.256	59	0	65535	Sheath	18	4 dpf	27.94	E2I2S2	5
2	0.039	18.667	3.606	14	25	0.729	168	0	65535	Sheath	18	4 dpf	27.94	E2I2S2	5
3	0.026	17.833	2.639	15	22	0.465	107	0	65535	Sheath	18	4 dpf	27.94	E2I2S2	5
4	0.013	18.667	3.055	16	22	0.243	56	0	65535	Sheath	18	4 dpf	27.94	E2I2S2	5
5	0.039	18.444	2.789	14	22	0.721	166	0	65535	Sheath	18	4 dpf	27.94	E2I2S2	5
6	0.03	18.429	4.467	15	26	0.56	129	0	65535	Sheath	18	4 dpf	27.94	E2I2S2	5
7	0.339	52.538	46.504	0	152	17.794	4098	0	65535	Sheath	18	4 dpf	27.94	E2I2S2	5
8	0.039	22	3.082	17	27	0.86	198	0	65535	Sheath	18	4 dpf	27.94	E2I2S2	5
9	0.026	20.333	2.944	17	24	0.53	122	0	65535	Sheath	18	4 dpf	27.94	E2I2S2	5
10	0.152	16.257	7.306	2	32	2.471	569	0	65535	Sheath	18	4 dpf	27.94	E2I2S2	5
11	0.069	18.75	5.373	13	29	1.303	300	0	65535	Sheath	18	4 dpf	27.94	E2I2S2	5
12	0.017	18.25	3.594	15	23	0.317	73	0	65535	Sheath	18	4 dpf	27.94	E2I2S2	5
13	0.174	19.375	8.69	3	40	3.365	775	0	65535	Sheath	18	4 dpf	27.94	E2I2S2	5
14	0.1	32.13	13.106	13	55	3.209	739	0	65535	Sheath	18	4 dpf	27.94	E2I2S2	5
15	0.017	19.25	2.062	17	21	0.334	77	0	65535	Sheath	18	4 dpf	27.94	E2I2S2	5
16	0.03	20.857	4.413	16	27	0.634	146	0	65535	Sheath	18	4 dpf	27.94	E2I2S2	5
17	0.048	15.818	1.888	13	20	0.756	174	0	65535	Sheath	18	4 dpf	27.94	E2I2S2	5
18	0.013	18.333	2.517	16	21	0.239	55	0	65535	Sheath	18	4 dpf	27.94	E2I2S2	5
19	0.13	38.7	26.554	1	100	5.041	1161	0	65535	Sheath	18	4 dpf	27.94	E2I2S2	5
20	0.017	20.25	2.363	17	22	0.352	81	0	65535	Sheath	18	4 dpf	27.94	E2I2S2	5
21	0.03	17.857	3.078	15	23	0.543	125	0	65535	Sheath	18	4 dpf	27.94	E2I2S2	5
22	0.156	33.083	22.954	0	77	5.171	1191	0	65535	Sheath	18	4 dpf	27.94	E2I2S2	5
23	0.052	19.583	2.906	15	25	1.02	235	0	65535	Sheath	18	4 dpf	27.94	E2I2S2	5
24	0.013	18.333	1.528	17	20	0.239	55	0	65535	Sheath	18	4 dpf	27.94	E2I2S2	5
25	0.026	18.667	1.366	17	20	0.486	112	0	65535	Sheath	18	4 dpf	27.94	E2I2S2	5
26	0.104	18.042	6.28	8	28	1.88	433	0	65535	Sheath	18	4 dpf	27.94	E2I2S2	5
27	0.226	28.692	18.765	1	85	6.478	1492	0	65535	Sheath	18	4 dpf	27.94	E2I2S2	5
28	0.022	19.6	3.05	16	23	0.426	98	0	65535	Sheath	18	4 dpf	27.94	E2I2S2	5
29	0.048	13.636	4.081	10	22	0.651	150	0	65535	Sheath	18	4 dpf	27.94	E2I2S2	5
30	0.182	34.714	26.267	0	96	6.331	1458	0	65535	Sheath	18	4 dpf	27.94	E2I2S2	5
31	0.104	30.583	16.309	13	67	3.187	734	0	65535	Sheath	18	4 dpf	27.94	E2I2S2	5
1	0.061	25.429	9.701	13	41	1.546	356	0	65535	Sheath	19	4 dpf	19.57	E2I4S1	5
2	0.213	28.143	24.211	2	92	5.988	1379	0	65535	Sheath	19	4 dpf	19.57	E2I4S1	5
3	0.048	19.818	5.724	11	31	0.947	218	0	65535	Sheath	19	4 dpf	19.57	E2I4S1	5
4	0.013	15.667	1.155	15	17	0.204	47	0	65535	Sheath	19	4 dpf	19.57	E2I4S1	5
5	0.013	16.333	0.577	16	17	0.213	49	0	65535	Sheath	19	4 dpf	19.57	E2I4S1	5
6	0.065	22.8	10.318	10	43	1.485	342	0	65535	Sheath	19	4 dpf	19.57	E2I4S1	5
7	0.035	14.625	3.021	12	21	0.508	117	0	65535	Sheath	19	4 dpf	19.57	E2I4S1	5
8	0.2	31.413	20.163	1	74	6.274	1445	0	65535	Sheath	19	4 dpf	19.57	E2I4S1	5
9	0.013	18	2	16	20	0.234	54	0	65535	Sheath	19	4 dpf	19.57	E2I4S1	5
10	0.022	19.8	2.775	15	22	0.43	99	0	65535	Sheath	19	4 dpf	19.57	E2I4S1	5
11	0.035	15.5	1.773	13	18	0.538	124	0	65535	Sheath	19	4 dpf	19.57	E2I4S1	5
12	0.013	16.333	0.577	16	17	0.213	49	0	65535	Sheath	19	4 dpf	19.57	E2I4S1	5
13	0.013	15	1.732	13	16	0.195	45	0	65535	Sheath	19	4 dpf	19.57	E2I4S1	5
14	0.039	22.111	6.735	14	32	0.864	199	0	65535	Sheath	19	4 dpf	19.57	E2I4S1	5
15	0.013	19.667	3.055	17	23	0.256	59	0	65535	Sheath	19	4 dpf	19.57	E2I4S1	5
16	0.23	23.717	13.939	5	61	5.458	1257	0	65535	Sheath	19	4 dpf	19.57	E2I4S1	5
17	0.022	15	1.414	13	16	0.326	75	0	65535	Sheath	19	4 dpf	19.57	E2I4S1	5
18	0.408	34.521	23.637	0	97	14.09	3245	0	65535	Sheath	19	4 dpf	19.57	E2I4S1	5
19	0.243	20.571	12.446	1	60	5.002	1152	0	65535	Sheath	19	4 dpf	19.57	E2I4S1	5
20	0.03	14.714	2.059	12	18	0.447	103	0	65535	Sheath	19	4 dpf	19.57	E2I4S1	5
21	0.017	17	1.826	15	19	0.295	68	0	65535	Sheath	19	4 dpf	19.57	E2I4S1	5
22	0.148	19.559	9.746	2	34	2.887	665	0	65535	Sheath	19	4 dpf	19.57	E2I4S1	5
23	0.091	30.952	14.78	10	59	2.822	650	0	65535	Sheath	19	4 dpf	19.57	E2I4S1	5
24	0.061	31.214	13.995	13	56	1.897	437	0	65535	Sheath	19	4 dpf	19.57	E2I4S1	5
25	0.022	18.2	4.087	11	21	0.395	91	0	65535	Sheath	19	4 dpf	19.57	E2I4S1	5
26	0.043	17.3	3.335	13	23	0.751	173	0	65535	Sheath	19	4 dpf	19.57	E2I4S1	5
27	0.082	30.263	12.064	10	55	2.497	575	0	65535	Sheath	19	4 dpf	19.57	E2I4S1	5
1	0.174	24.1	12.923	10	59	4.186	964	0	65535	Sheath	20	4 dpf	21.5	E2I4S2	5
2	0.013	16	1	15	17	0.208	48	0	65535	Sheath	20	4 dpf	21.5	E2I4S2	5
3	0.039	19	4.183	14	25	0.742	171	0	65535	Sheath	20	4 dpf	21.5	E2I4S2	5
4	0.3	31.522	22.717	0	84	9.444	2175	0	65535	Sheath	20	4 dpf	21.5	E2I4S2	5
5	0.056	23.154	8.688	13	39	1.307	301	0	65535	Sheath	20	4 dpf	21.5	E2I4S2	5
6	0.017	18	3.162	14	21	0.313	72	0	65535	Sheath	20	4 dpf	21.5	E2I4S2	5
7	0.03	19.143	3.625	14	23	0.582	134	0	65535	Sheath	20	4 dpf	21.5	E2I4S2	5
8	0.013	16.333	1.155	15	17	0.213	49	0	65535	Sheath	20	4 dpf	21.5	E2I4S2	5
9	0.017	17.25	2.217	15	20	0.3	69	0	65535	Sheath	20	4 dpf	21.5	E2I4S2	5
10	0.169	42.769	36.384	0	126	7.243	1668	0	65535	Sheath	20	4 dpf	21.5	E2I4S2	5
11	0.017	18.5	1	17	19	0.321	74	0	65535	Sheath	20	4 dpf	21.5	E2I4S2	5
12	0.226	33.442	28.795	0	105	7.551	1739	0	65535	Sheath	20	4 dpf	21.5	E2I4S2	5
13	0.022	18	2.739	14	21	0.391	90	0	65535	Sheath	20	4 dpf	21.5	E2I4S2	5
14	0.026	15.333	2.944	12	20	0.399	92	0	65535	Sheath	20	4 dpf	21.5	E2I4S2	5
15	0.035	17.125	3.271	14	22	0.595	137	0	65535	Sheath	20	4 dpf	21.5	E2I4S2	5
16	0.221	22.843	11.967	3	51	5.058	1165	0	65535	Sheath	20	4 dpf	21.5	E2I4S2	5
17	0.096	24.091	17.612	5	67	2.301	530	0	65535	Sheath	20	4 dpf	21.5	E2I4S2	5
18	0.139	24.781	13.781	0	50	3.443	793	0	65535	Sheath	20	4 dpf	21.5	E2I4S2	5
19	0.022	20	2.915	15	22	0.434	100	0	65535	Sheath	20	4 dpf	21.5	E2I4S2	5
20	0.043	22.2	6.143	13	32	0.964	222	0	65535	Sheath	20	4 dpf	21.5	E2I4S2	5
21	0.135	26.194	15.217	1	51	3.526	812	0	65535	Sheath	20	4 dpf	21.5	E2I4S2	5
22	0.013	17	4.583	12	21	0.221	51	0	65535	Sheath	20	4 dpf	21.5	E2I4S2	5
23	0.017	20	2	17	21	0.347	80	0	65535	Sheath	20	4 dpf	21.5	E2I4S2	5
24	0.022	19.2	2.864	16	23	0.417	96	0	65535	Sheath	20	4 dpf	21.5	E2I4S2	5
25	0.03	16.857	2.268	14	20	0.512	118	0	65535	Sheath	20	4 dpf	21.5	E2I4S2	5
26	0.017	17.75	0.957	17	19	0.308	71	0	65535	Sheath	20	4 dpf	21.5	E2I4S2	5
27	0.035	16.125	2.748	13	21	0.56	129	0	65535	Sheath	20	4 dpf	21.5	E2I4S2	5
28	0.026	16.667	2.16	14	19	0.434	100	0	65535	Sheath	20	4 dpf	21.5	E2I4S2	5
29	0.078	27.611	12.059	12	50	2.158	497	0	65535	Sheath	20	4 dpf	21.5	E2I4S2	5
30	0.052	18.583	5.368	13	30	0.968	223	0	65535	Sheath	20	4 dpf	21.5	E2I4S2	5
1	0.135	23.065	10.066	7	43	3.105	715	0	65535	Sheath	21	4 dpf	17.86	E2I4S3	5
2	0.022	18	4.183	13	24	0.391	90	0	65535	Sheath	21	4 dpf	17.86	E2I4S3	5
3	0.096	24.409	13.175	7	51	2.332	537	0	65535	Sheath	21	4 dpf	17.86	E2I4S3	5
4	0.139	24.438	14.699	2	52	3.395	782	0	65535	Sheath	21	4 dpf	17.86	E2I4S3	5
5	0.204	29.383	24.996	0	87	5.996	1381	0	65535	Sheath	21	4 dpf	17.86	E2I4S3	5
6	0.643	27.041	18.884	0	87	17.377	4002	0	65535	Sheath	21	4 dpf	17.86	E2I4S3	5
7	0.026	19.833	4.875	14	26	0.517	119	0	65535	Sheath	21	4 dpf	17.86	E2I4S3	5
8	0.022	19.4	6.309	14	30	0.421	97	0	65535	Sheath	21	4 dpf	17.86	E2I4S3	5
9	0.247	20.754	10.797	0	43	5.137	1183	0	65535	Sheath	21	4 dpf	17.86	E2I4S3	5
10	0.091	28.048	12.039	10	53	2.557	589	0	65535	Sheath	21	4 dpf	17.86	E2I4S3	5
11	0.013	20.333	4.163	17	25	0.265	61	0	65535	Sheath	21	4 dpf	17.86	E2I4S3	5
12	0.026	21.5	6.626	17	31	0.56	129	0	65535	Sheath	21	4 dpf	17.86	E2I4S3	5
13	0.13	29.5	21.321	2	77	3.843	885	0	65535	Sheath	21	4 dpf	17.86	E2I4S3	5
14	0.408	36.106	29.648	0	123	14.737	3394	0	65535	Sheath	21	4 dpf	17.86	E2I4S3	5
15	0.013	17	2	15	19	0.221	51	0	65535	Sheath	21	4 dpf	17.86	E2I4S3	5
16	0.078	22.111	8.245	12	38	1.728	398	0	65535	Sheath	21	4 dpf	17.86	E2I4S3	5
17	0.135	21.097	11.657	3	47	2.84	654	0	65535	Sheath	21	4 dpf	17.86	E2I4S3	5
18	0.017	16.25	1.5	15	18	0.282	65	0	65535	Sheath	21	4 dpf	17.86	E2I4S3	5
1	0.039	20.778	5.044	13	27	0.812	187	0	65535	Sheath	22	4 dpf	33.28	E2I5S1	5
2	0.126	21.931	9.358	10	44	2.762	636	0	65535	Sheath	22	4 dpf	33.28	E2I5S1	5
3	0.026	17.5	3.271	14	22	0.456	105	0	65535	Sheath	22	4 dpf	33.28	E2I5S1	5
4	0.056	10.538	2.025	7	14	0.595	137	0	65535	Sheath	22	4 dpf	33.28	E2I5S1	5
5	0.096	25.591	13.117	11	49	2.445	563	0	65535	Sheath	22	4 dpf	33.28	E2I5S1	5
6	0.069	23.375	11.741	9	46	1.624	374	0	65535	Sheath	22	4 dpf	33.28	E2I5S1	5
7	0.022	14.2	1.789	12	16	0.308	71	0	65535	Sheath	22	4 dpf	33.28	E2I5S1	5
8	0.013	17	1	16	18	0.221	51	0	65535	Sheath	22	4 dpf	33.28	E2I5S1	5
9	0.178	18.707	7.404	9	37	3.33	767	0	65535	Sheath	22	4 dpf	33.28	E2I5S1	5
10	0.017	11.5	1.291	10	13	0.2	46	0	65535	Sheath	22	4 dpf	33.28	E2I5S1	5
11	0.048	19.545	6.089	13	30	0.934	215	0	65535	Sheath	22	4 dpf	33.28	E2I5S1	5
12	0.026	15.833	2.317	13	19	0.412	95	0	65535	Sheath	22	4 dpf	33.28	E2I5S1	5
13	0.017	15.75	1.258	14	17	0.274	63	0	65535	Sheath	22	4 dpf	33.28	E2I5S1	5
14	0.061	16.714	3.625	11	22	1.016	234	0	65535	Sheath	22	4 dpf	33.28	E2I5S1	5
15	0.013	16	2.646	13	18	0.208	48	0	65535	Sheath	22	4 dpf	33.28	E2I5S1	5
16	0.017	14.75	1.258	13	16	0.256	59	0	65535	Sheath	22	4 dpf	33.28	E2I5S1	5
17	0.221	29.863	24.611	0	85	6.613	1523	0	65535	Sheath	22	4 dpf	33.28	E2I5S1	5
18	0.035	20.5	3.071	17	25	0.712	164	0	65535	Sheath	22	4 dpf	33.28	E2I5S1	5
19	0.122	23.536	13.034	8	51	2.861	659	0	65535	Sheath	22	4 dpf	33.28	E2I5S1	5
20	0.03	21.429	6.655	14	27	0.651	150	0	65535	Sheath	22	4 dpf	33.28	E2I5S1	5
21	0.139	25.219	13.68	4	52	3.504	807	0	65535	Sheath	22	4 dpf	33.28	E2I5S1	5
22	0.017	16	0.816	15	17	0.278	64	0	65535	Sheath	22	4 dpf	33.28	E2I5S1	5
23	0.026	18.333	3.266	13	21	0.478	110	0	65535	Sheath	22	4 dpf	33.28	E2I5S1	5
24	0.022	15.6	2.51	14	20	0.339	78	0	65535	Sheath	22	4 dpf	33.28	E2I5S1	5
25	0.017	13.75	0.957	13	15	0.239	55	0	65535	Sheath	22	4 dpf	33.28	E2I5S1	5
26	0.096	27.909	13.064	11	53	2.666	614	0	65535	Sheath	22	4 dpf	33.28	E2I5S1	5
27	0.052	13.583	1.311	11	15	0.708	163	0	65535	Sheath	22	4 dpf	33.28	E2I5S1	5
28	0.013	16	2.646	14	19	0.208	48	0	65535	Sheath	22	4 dpf	33.28	E2I5S1	5
29	0.013	13.333	2.082	11	15	0.174	40	0	65535	Sheath	22	4 dpf	33.28	E2I5S1	5
30	0.035	18.5	3.338	13	23	0.643	148	0	65535	Sheath	22	4 dpf	33.28	E2I5S1	5
31	0.052	17.75	3.72	13	24	0.925	213	0	65535	Sheath	22	4 dpf	33.28	E2I5S1	5
32	0.043	15.5	3.408	11	21	0.673	155	0	65535	Sheath	22	4 dpf	33.28	E2I5S1	5
33	0.378	17.494	9.115	0	42	6.609	1522	0	65535	Sheath	22	4 dpf	33.28	E2I5S1	5
34	0.052	15.667	3.627	10	22	0.816	188	0	65535	Sheath	22	4 dpf	33.28	E2I5S1	5
35	0.026	16.333	1.033	15	18	0.426	98	0	65535	Sheath	22	4 dpf	33.28	E2I5S1	5
36	0.139	24.906	16.624	0	56	3.461	797	0	65535	Sheath	22	4 dpf	33.28	E2I5S1	5
37	0.022	14.2	1.789	13	17	0.308	71	0	65535	Sheath	22	4 dpf	33.28	E2I5S1	5
38	0.013	12.667	0.577	12	13	0.165	38	0	65535	Sheath	22	4 dpf	33.28	E2I5S1	5
39	0.017	18.25	1.708	16	20	0.317	73	0	65535	Sheath	22	4 dpf	33.28	E2I5S1	5
40	0.165	21.921	14.346	0	50	3.617	833	0	65535	Sheath	22	4 dpf	33.28	E2I5S1	5
41	0.317	43	34.103	0	112	13.63	3139	0	65535	Sheath	22	4 dpf	33.28	E2I5S1	5
42	0.022	21	4.796	17	28	0.456	105	0	65535	Sheath	22	4 dpf	33.28	E2I5S1	5
43	0.013	19	2.646	16	21	0.247	57	0	65535	Sheath	22	4 dpf	33.28	E2I5S1	5
44	0.261	30.65	22.886	0	81	7.985	1839	0	65535	Sheath	22	4 dpf	33.28	E2I5S1	5
45	0.126	27	15.609	9	60	3.4	783	0	65535	Sheath	22	4 dpf	33.28	E2I5S1	5
46	0.035	14.375	2.504	12	19	0.499	115	0	65535	Sheath	22	4 dpf	33.28	E2I5S1	5
47	0.026	16.5	4.324	12	24	0.43	99	0	65535	Sheath	22	4 dpf	33.28	E2I5S1	5
48	0.03	17.143	1.952	15	20	0.521	120	0	65535	Sheath	22	4 dpf	33.28	E2I5S1	5
49	0.035	20.125	3.796	15	24	0.699	161	0	65535	Sheath	22	4 dpf	33.28	E2I5S1	5
1	0.065	11.133	2.56	8	15	0.725	167	0	65535	Sheath	23	5 dpf	29.93	E3I1S1	6
2	0.104	8.792	1.888	6	12	0.916	211	0	65535	Sheath	23	6 dpf	29.93	E3I1S1	6
3	0.013	10.667	1.528	9	12	0.139	32	0	65535	Sheath	23	7 dpf	29.93	E3I1S1	6
4	0.022	13.2	4.025	9	18	0.287	66	0	65535	Sheath	23	8 dpf	29.93	E3I1S1	6
5	0.074	13.588	3.624	9	19	1.003	231	0	65535	Sheath	23	9 dpf	29.93	E3I1S1	6
6	0.013	12.333	1.528	11	14	0.161	37	0	65535	Sheath	23	10 dpf	29.93	E3I1S1	6
7	0.017	13.75	3.594	11	19	0.239	55	0	65535	Sheath	23	11 dpf	29.93	E3I1S1	6
8	0.043	16	3.432	11	21	0.695	160	0	65535	Sheath	23	12 dpf	29.93	E3I1S1	6
9	0.065	19.133	7.1	8	32	1.246	287	0	65535	Sheath	23	13 dpf	29.93	E3I1S1	6
10	0.022	15.2	3.271	12	20	0.33	76	0	65535	Sheath	23	14 dpf	29.93	E3I1S1	6
11	0.43	15.465	8.408	1	40	6.648	1531	0	65535	Sheath	23	15 dpf	29.93	E3I1S1	6
12	0.022	10	0.707	9	11	0.217	50	0	65535	Sheath	23	16 dpf	29.93	E3I1S1	6
13	0.313	17.458	8.969	3	39	5.458	1257	0	65535	Sheath	23	17 dpf	29.93	E3I1S1	6
14	0.017	13.5	1.291	12	15	0.234	54	0	65535	Sheath	23	18 dpf	29.93	E3I1S1	6
15	0.022	16.8	3.899	14	22	0.365	84	0	65535	Sheath	23	19 dpf	29.93	E3I1S1	6
16	0.017	12.25	1.258	11	14	0.213	49	0	65535	Sheath	23	20 dpf	29.93	E3I1S1	6
17	0.056	14.846	4.981	10	23	0.838	193	0	65535	Sheath	23	21 dpf	29.93	E3I1S1	6
18	0.017	16	2.944	13	19	0.278	64	0	65535	Sheath	23	22 dpf	29.93	E3I1S1	6
19	0.039	11.889	2.028	9	15	0.465	107	0	65535	Sheath	23	23 dpf	29.93	E3I1S1	6
20	0.035	14.25	3.615	10	21	0.495	114	0	65535	Sheath	23	24 dpf	29.93	E3I1S1	6
21	0.026	13.167	2.137	11	16	0.343	79	0	65535	Sheath	23	25 dpf	29.93	E3I1S1	6
22	0.017	13.75	2.217	12	17	0.239	55	0	65535	Sheath	23	26 dpf	29.93	E3I1S1	6
23	0.03	14.286	2.059	12	17	0.434	100	0	65535	Sheath	23	27 dpf	29.93	E3I1S1	6
24	0.022	14	2.449	11	17	0.304	70	0	65535	Sheath	23	28 dpf	29.93	E3I1S1	6
25	0.035	13.75	3.37	10	20	0.478	110	0	65535	Sheath	23	29 dpf	29.93	E3I1S1	6
26	0.035	12.375	1.408	11	15	0.43	99	0	65535	Sheath	23	30 dpf	29.93	E3I1S1	6
27	0.026	16.167	5.707	10	26	0.421	97	0	65535	Sheath	23	31 dpf	29.93	E3I1S1	6
28	0.017	14	2.449	12	17	0.243	56	0	65535	Sheath	23	32 dpf	29.93	E3I1S1	6
29	0.143	19.515	10.831	6	42	2.796	644	0	65535	Sheath	23	33 dpf	29.93	E3I1S1	6
30	0.117	15.556	7.298	7	31	1.824	420	0	65535	Sheath	23	34 dpf	29.93	E3I1S1	6
31	0.013	13.667	1.155	13	15	0.178	41	0	65535	Sheath	23	35 dpf	29.93	E3I1S1	6
32	0.013	13	2	11	15	0.169	39	0	65535	Sheath	23	36 dpf	29.93	E3I1S1	6
33	0.013	12.333	2.082	10	14	0.161	37	0	65535	Sheath	23	37 dpf	29.93	E3I1S1	6
34	0.026	12.833	2.714	10	17	0.334	77	0	65535	Sheath	23	38 dpf	29.93	E3I1S1	6
35	0.022	13.6	1.949	11	16	0.295	68	0	65535	Sheath	23	39 dpf	29.93	E3I1S1	6
36	0.026	13.833	3.764	11	20	0.36	83	0	65535	Sheath	23	40 dpf	29.93	E3I1S1	6
37	0.043	14.7	2.406	11	18	0.638	147	0	65535	Sheath	23	41 dpf	29.93	E3I1S1	6
38	0.056	10.077	3.013	6	15	0.569	131	0	65535	Sheath	23	42 dpf	29.93	E3I1S1	6
39	0.091	15.81	5.144	7	24	1.442	332	0	65535	Sheath	23	43 dpf	29.93	E3I1S1	6
40	0.035	13.875	2.357	10	17	0.482	111	0	65535	Sheath	23	44 dpf	29.93	E3I1S1	6
1	0.143	17.788	12.968	0	49	2.549	587	0	65535	Sheath	24	45 dpf	8.96	E3I1S2	6
2	0.395	14.813	9.357	0	47	5.853	1348	0	65535	Sheath	24	46 dpf	8.96	E3I1S2	6
3	0.187	17.535	9.275	6	41	3.274	754	0	65535	Sheath	24	47 dpf	8.96	E3I1S2	6
4	0.039	15.667	6.403	9	29	0.612	141	0	65535	Sheath	24	48 dpf	8.96	E3I1S2	6
5	0.017	14.5	3.109	12	19	0.252	58	0	65535	Sheath	24	49 dpf	8.96	E3I1S2	6
6	0.065	12.533	2.642	9	17	0.816	188	0	65535	Sheath	24	50 dpf	8.96	E3I1S2	6
7	0.109	25.6	13.5	6	57	2.779	640	0	65535	Sheath	24	51 dpf	8.96	E3I1S2	6
8	0.156	18.444	10.258	2	41	2.883	664	0	65535	Sheath	24	52 dpf	8.96	E3I1S2	6
9	0.104	17.875	9.997	5	37	1.863	429	0	65535	Sheath	24	53 dpf	8.96	E3I1S2	6
10	0.091	15.524	4.986	10	25	1.416	326	0	65535	Sheath	24	54 dpf	8.96	E3I1S2	6
11	0.013	12.333	1.528	11	14	0.161	37	0	65535	Sheath	24	55 dpf	8.96	E3I1S2	6
1	0.017	15.25	3.775	11	20	0.265	61	0	65535	Sheath	25	56 dpf	10.22	E3I1S3	6
2	0.109	19	11.786	4	45	2.062	475	0	65535	Sheath	25	57 dpf	10.22	E3I1S3	6
3	0.013	11.667	1.528	10	13	0.152	35	0	65535	Sheath	25	58 dpf	10.22	E3I1S3	6
4	0.013	13	2	11	15	0.169	39	0	65535	Sheath	25	59 dpf	10.22	E3I1S3	6
5	0.039	16.333	3.122	12	21	0.638	147	0	65535	Sheath	25	60 dpf	10.22	E3I1S3	6
1	0.065	19.733	6.135	12	31	1.285	296	0	65535	Sheath	26	61 dpf	23.77	E5I1S1	7
2	0.109	27.24	15.439	6	55	2.957	681	0	65535	Sheath	26	62 dpf	23.77	E5I1S1	7
3	0.056	17.692	4.939	12	26	0.999	230	0	65535	Sheath	26	63 dpf	23.77	E5I1S1	7
4	0.013	16	1.732	15	18	0.208	48	0	65535	Sheath	26	64 dpf	23.77	E5I1S1	7
5	0.022	16.8	3.564	14	22	0.365	84	0	65535	Sheath	26	65 dpf	23.77	E5I1S1	7
6	0.169	22.205	9.556	10	47	3.76	866	0	65535	Sheath	26	66 dpf	23.77	E5I1S1	7
7	0.013	17.667	2.517	15	20	0.23	53	0	65535	Sheath	26	67 dpf	23.77	E5I1S1	7
8	0.022	18.4	2.074	16	21	0.399	92	0	65535	Sheath	26	68 dpf	23.77	E5I1S1	7
9	0.091	21.905	10.261	8	43	1.997	460	0	65535	Sheath	26	69 dpf	23.77	E5I1S1	7
10	0.017	14.75	2.363	13	18	0.256	59	0	65535	Sheath	26	70 dpf	23.77	E5I1S1	7
11	0.017	13.75	0.957	13	15	0.239	55	0	65535	Sheath	26	71 dpf	23.77	E5I1S1	7
12	0.213	26.204	19.123	0	64	5.575	1284	0	65535	Sheath	26	72 dpf	23.77	E5I1S1	7
13	0.017	15.75	2.5	13	19	0.274	63	0	65535	Sheath	26	73 dpf	23.77	E5I1S1	7
14	0.026	19.167	2.483	16	22	0.499	115	0	65535	Sheath	26	74 dpf	23.77	E5I1S1	7
15	0.022	17	2.55	13	20	0.369	85	0	65535	Sheath	26	75 dpf	23.77	E5I1S1	7
16	0.03	14	2.769	11	18	0.426	98	0	65535	Sheath	26	76 dpf	23.77	E5I1S1	7
17	0.204	43.191	38.098	0	133	8.814	2030	0	65535	Sheath	26	77 dpf	23.77	E5I1S1	7
18	0.017	15.5	2.082	13	18	0.269	62	0	65535	Sheath	26	78 dpf	23.77	E5I1S1	7
19	0.252	34.621	28.303	0	108	8.719	2008	0	65535	Sheath	26	79 dpf	23.77	E5I1S1	7
20	0.36	51.398	65.444	0	266	18.523	4266	0	65535	Sheath	26	80 dpf	23.77	E5I1S1	7
21	0.026	15.167	2.858	12	18	0.395	91	0	65535	Sheath	26	81 dpf	23.77	E5I1S1	7
22	0.078	16.833	4.515	9	26	1.316	303	0	65535	Sheath	26	82 dpf	23.77	E5I1S1	7
23	0.056	17.923	6.677	8	29	1.012	233	0	65535	Sheath	26	83 dpf	23.77	E5I1S1	7
24	0.052	14.417	3.147	9	19	0.751	173	0	65535	Sheath	26	84 dpf	23.77	E5I1S1	7
25	0.126	16.621	5.01	9	27	2.093	482	0	65535	Sheath	26	85 dpf	23.77	E5I1S1	7
26	0.022	17.4	3.435	14	22	0.378	87	0	65535	Sheath	26	86 dpf	23.77	E5I1S1	7
27	0.113	22.885	8.562	11	43	2.584	595	0	65535	Sheath	26	87 dpf	23.77	E5I1S1	7
28	0.091	16.476	4.49	10	26	1.502	346	0	65535	Sheath	26	88 dpf	23.77	E5I1S1	7
1	0.109	48.32	23.729	16	99	5.245	1208	0	65535	Sheath	27	89 dpf	23.33	E5I2S1	7
2	0.056	36.846	12.348	22	55	2.08	479	0	65535	Sheath	27	90 dpf	23.33	E5I2S1	7
3	0.052	40.833	11.999	21	56	2.128	490	0	65535	Sheath	27	91 dpf	23.33	E5I2S1	7
4	0.178	45	26.159	2	103	8.011	1845	0	65535	Sheath	27	92 dpf	23.33	E5I2S1	7
5	0.061	36.714	11.592	21	57	2.232	514	0	65535	Sheath	27	93 dpf	23.33	E5I2S1	7
6	0.022	36.8	6.573	30	47	0.799	184	0	65535	Sheath	27	94 dpf	23.33	E5I2S1	7
7	0.026	30.167	4.401	25	37	0.786	181	0	65535	Sheath	27	95 dpf	23.33	E5I2S1	7
8	0.052	35.75	6.369	28	47	1.863	429	0	65535	Sheath	27	96 dpf	23.33	E5I2S1	7
9	0.056	51	20.724	27	84	2.879	663	0	65535	Sheath	27	97 dpf	23.33	E5I2S1	7
10	0.308	43.437	26.678	0	134	13.391	3084	0	65535	Sheath	27	98 dpf	23.33	E5I2S1	7
11	0.017	30.25	3.5	26	34	0.525	121	0	65535	Sheath	27	99 dpf	23.33	E5I2S1	7
12	0.026	30	4.099	23	33	0.782	180	0	65535	Sheath	27	100 dpf	23.33	E5I2S1	7
13	0.013	24.667	0.577	24	25	0.321	74	0	65535	Sheath	27	101 dpf	23.33	E5I2S1	7
14	0.052	34.917	10.466	20	50	1.819	419	0	65535	Sheath	27	102 dpf	23.33	E5I2S1	7
15	0.013	32	3	29	35	0.417	96	0	65535	Sheath	27	103 dpf	23.33	E5I2S1	7
16	0.074	38.529	18.958	14	73	2.844	655	0	65535	Sheath	27	104 dpf	23.33	E5I2S1	7
1	0.082	26.579	8.494	15	41	2.193	505	0	65535	Sheath	28	105 dpf	29.12	E5I2S2	7
2	0.096	36.136	16.651	15	68	3.452	795	0	65535	Sheath	28	106 dpf	29.12	E5I2S2	7
3	0.039	41.333	10.149	32	61	1.615	372	0	65535	Sheath	28	107 dpf	29.12	E5I2S2	7
4	0.204	65.064	49.4	0	176	13.278	3058	0	65535	Sheath	28	108 dpf	29.12	E5I2S2	7
5	0.113	60.385	35.234	15	129	6.817	1570	0	65535	Sheath	28	109 dpf	29.12	E5I2S2	7
6	0.026	40.667	7.815	33	53	1.059	244	0	65535	Sheath	28	110 dpf	29.12	E5I2S2	7
7	0.104	52.417	27.606	15	103	5.462	1258	0	65535	Sheath	28	111 dpf	29.12	E5I2S2	7
8	0.013	31.333	1.528	30	33	0.408	94	0	65535	Sheath	28	112 dpf	29.12	E5I2S2	7
9	0.026	30.667	4.546	26	38	0.799	184	0	65535	Sheath	28	113 dpf	29.12	E5I2S2	7
10	0.03	30.571	4.86	23	38	0.929	214	0	65535	Sheath	28	114 dpf	29.12	E5I2S2	7
11	0.096	43.864	22.746	12	84	4.19	965	0	65535	Sheath	28	115 dpf	29.12	E5I2S2	7
12	0.078	49.278	19.658	18	83	3.851	887	0	65535	Sheath	28	116 dpf	29.12	E5I2S2	7
13	0.078	37.167	12.58	18	57	2.905	669	0	65535	Sheath	28	117 dpf	29.12	E5I2S2	7
14	0.052	36.5	11.422	20	55	1.902	438	0	65535	Sheath	28	118 dpf	29.12	E5I2S2	7
15	0.043	40.3	9.967	29	56	1.75	403	0	65535	Sheath	28	119 dpf	29.12	E5I2S2	7
16	0.039	35.556	6.207	27	47	1.389	320	0	65535	Sheath	28	120 dpf	29.12	E5I2S2	7
17	0.043	30.5	7.215	21	40	1.324	305	0	65535	Sheath	28	121 dpf	29.12	E5I2S2	7
18	0.052	30.917	8.479	19	43	1.611	371	0	65535	Sheath	28	122 dpf	29.12	E5I2S2	7
19	0.013	32.333	1.528	31	34	0.421	97	0	65535	Sheath	28	123 dpf	29.12	E5I2S2	7
20	0.056	38.462	9.171	25	55	2.171	500	0	65535	Sheath	28	124 dpf	29.12	E5I2S2	7
21	0.022	28.4	3.975	25	35	0.617	142	0	65535	Sheath	28	125 dpf	29.12	E5I2S2	7
22	0.026	35	4.69	29	42	0.912	210	0	65535	Sheath	28	126 dpf	29.12	E5I2S2	7
23	0.109	34.16	11.603	17	57	3.708	854	0	65535	Sheath	28	127 dpf	29.12	E5I2S2	7
24	0.043	28.9	7.047	19	40	1.255	289	0	65535	Sheath	28	128 dpf	29.12	E5I2S2	7
1	0.013	34	4.583	30	39	0.443	102	0	65535	Sheath	29	129 dpf	19.41	E5I2S3	7
2	0.104	37.333	14.796	16	64	3.89	896	0	65535	Sheath	29	130 dpf	19.41	E5I2S3	7
3	0.109	44.28	22.632	15	89	4.807	1107	0	65535	Sheath	29	131 dpf	19.41	E5I2S3	7
4	0.078	44.444	21.23	19	86	3.474	800	0	65535	Sheath	29	132 dpf	19.41	E5I2S3	7
5	0.082	47.368	18.661	24	85	3.908	900	0	65535	Sheath	29	133 dpf	19.41	E5I2S3	7
6	0.048	37.273	8.332	28	52	1.78	410	0	65535	Sheath	29	134 dpf	19.41	E5I2S3	7
7	0.035	39.25	10.66	26	53	1.363	314	0	65535	Sheath	29	135 dpf	19.41	E5I2S3	7
8	0.13	33.833	9.621	20	51	4.407	1015	0	65535	Sheath	29	136 dpf	19.41	E5I2S3	7
9	0.069	36.188	9.759	19	56	2.514	579	0	65535	Sheath	29	137 dpf	19.41	E5I2S3	7
10	0.104	41.375	17.423	16	71	4.312	993	0	65535	Sheath	29	138 dpf	19.41	E5I2S3	7
11	0.117	26	7.011	13	35	3.048	702	0	65535	Sheath	29	139 dpf	19.41	E5I2S3	7
12	0.082	49.316	20.328	23	86	4.068	937	0	65535	Sheath	29	140 dpf	19.41	E5I2S3	7
1	0.056	29.846	5.535	22	41	1.685	388	0	65535	Sheath	30	141 dpf	8.26	E5I2S4	7
2	0.048	36.545	9.802	23	50	1.745	402	0	65535	Sheath	30	142 dpf	8.26	E5I2S4	7
3	0.017	31.25	4.573	26	36	0.543	125	0	65535	Sheath	30	143 dpf	8.26	E5I2S4	7
4	0.026	30.167	2.927	27	35	0.786	181	0	65535	Sheath	30	144 dpf	8.26	E5I2S4	7
5	0.03	31.143	5.429	22	38	0.947	218	0	65535	Sheath	30	145 dpf	8.26	E5I2S4	7
6	0.056	38.308	12.099	22	57	2.162	498	0	65535	Sheath	30	146 dpf	8.26	E5I2S4	7
