# Supplementary material for: Identification of 3′ UTR motifs required for mRNA localization to myelin sheaths in vivo
Source: PLoS Biol. 2021 Jan 13;19(1):e3001053. doi: 10.1371/journal.pbio.3001053 (PMC7837478; doi:10.1371/journal.pbio.3001053)
Supplement: S8 Data — (RMD) [file pbio.3001053.s016.Rmd]

---
title: "S9 Data Data Analysis for Figure 8"
author: "Katie Yergert"
output: html_document
---

```{r setup, include=FALSE}
knitr::opts_chunk$set(echo = TRUE)

# install.packages("ggpubr")
# install.packages("tidyverse")
# install.packages("devtools")
# install.packages("ggsignif")
# install.packages('farver')
library(tidyverse)
library(ggpubr)
library(ggsignif)
library(cowplot)
library(scales)
library(readxl)
```

# Purpose: to plot the GO terms associated with all genes in the myelin transcriptome or the subset of myelin-localized transcripts that contain one of more copies of motif 2. The overarching question is: is motif 2 found in a distinct functional class of myelin-localized transcripts?

#Import Datasets
```{r cars}
GO_All_myelin <- read_excel("S9_Data.xlsx")
GO_All_myelin  

GO_Motif2_myelin <- read_excel("S10_Data.xlsx")
GO_Motif2_myelin

```

## Data analysis corresponding to Figure 8E.
```{r pressure, echo=FALSE}
GO_All_myelin %>%
    ggplot(aes(x= reorder (GO_Term,-FDR), y=Log2)) +
    geom_bar(stat="identity", fill="#9658DD") +
    theme_cowplot(12)+   
    coord_flip()+
    geom_text(aes(label = Count), size = 4.5, hjust = 1, color = "white", fontface=2)+
    background_grid(major = "xy", minor = "none")+
    labs(title="GO Analysis - myelin transcriptome", x ="", y = "log2 FDR")+
    theme(axis.text.y = element_text(size = 14))+
    theme(axis.text.x = element_text(hjust = 1, size = 16))+
    theme(axis.title.x = element_text(size=18))+ expand_limits(y = c(10, 175))

```

## Data analysis corresponding to Figure 8F
```{r pressure, echo=FALSE}
GO_Motif2_myelin %>%
ggplot(aes(x= reorder (GO_Term,-FDR), y=Log2)) +
    geom_bar(stat="identity", fill="#9658DD") +
    theme_cowplot(12)+   
    coord_flip()+
    geom_text(aes(label = Count), size = 4.5, hjust = 1, color = "white", fontface=2)+
    background_grid(major = "xy", minor = "none")+
    labs(title="GO Analysis - myelin transcriptome", x ="", y = "log2 FDR")+
    theme(axis.text.y = element_text(size = 14))+
    theme(axis.text.x = element_text(hjust = 1, size = 16))+
    theme(axis.title.x = element_text(size=18))+ expand_limits(y = c(10, 62))
```
