# Supplementary material for: Identification of 3′ UTR motifs required for mRNA localization to myelin sheaths in vivo
Source: PLoS Biol. 2021 Jan 13;19(1):e3001053. doi: 10.1371/journal.pbio.3001053 (PMC7837478; doi:10.1371/journal.pbio.3001053)
Supplement: S9 Data — (XLSX) [file pbio.3001053.s017.xlsx]

## Sheet: Sheet1
GO_Term	FDR	Log2	Count
Phosphoprotein	2.04093e-48	158.423	902
Acetylation	4.31776e-32	104.191	435
Mitochondrion	1.43906e-29	95.8108	202
Mitochondrion inner membrane	1.23063e-25	82.7488	82
Membrane	6.72437e-25	80.2988	805
Transport	7.53229e-23	73.4913	281
Cytoplasm	2.59254e-18	58.4203	508
Transit peptide	1.76172e-16	52.3339	105
Respiratory chain	3.10862e-13	41.5488	30
Electron transport	9.32587e-13	39.9638	39
Synapse	1.83464e-10	32.3438	73
Extracellular exosome	2.86536e-09	28.3786	327
Mitochondrial respiratory chain complex I	7.3395e-09	27.0217	23
Alternative splicing	1.47692e-08	26.0128	495
Oxidation-reduction process	2.05542e-07	22.2141	109
Protein transport	5.74452e-07	20.7313	91
Mitochondrial ATP synthase complex	2.48039e-06	18.621	13
Myelin sheath	4.88068e-06	17.6445	44
Cell junction	6.85222e-06	17.155	97
Cytoplasmic vesicle	1.57965e-05	15.95	77
