# Supplementary material for: Identification of 3′ UTR motifs required for mRNA localization to myelin sheaths in vivo
Source: PLoS Biol. 2021 Jan 13;19(1):e3001053. doi: 10.1371/journal.pbio.3001053 (PMC7837478; doi:10.1371/journal.pbio.3001053)
Supplement: S10 Data — (XLSX) [file pbio.3001053.s018.xlsx]

## Sheet: GO Analysis Results SigGenesQ0.
GO_Term	FDR	Log2	Count
Phosphoprotein	6.76205e-19	60.3592	349
Synapse	3.11946e-15	48.1876	49
Cytoplasm	3.00246e-14	44.9209	224
Cell junction	7.43849e-13	40.2901	64
Alternative splicing	7.97806e-11	33.5452	227
Neuronal cell body	1.75171e-10	32.4105	54
Calmodulin-binding	5.34133e-09	27.4802	25
Nervous system development	1.47723e-06	19.3687	38
Axon	2.89986e-06	18.3956	37
Postsynaptic density	3.18374e-06	18.2608	29
Dendrite	5.44855e-05	14.1638	41
Coiled coil	9.31974e-05	13.3894	143
Cell projection	0.00013928	12.8097	48
Neuron projection	0.000241327	12.0167	36
Signal transduction inhibitor	0.000279663	11.804	11
Regulation of NMDA receptor activity	0.000448881	11.1214	8
Synaptic vesicle membrane	0.000501673	10.961	13
Negative regulation of signal transduction	0.00104842	9.89756	12
Perinuclear region of cytoplasm	0.00212979	8.87507	47
Terminal bouton	0.00359833	8.11846	16
